# Supplementary material for: Transcript abundance on its own cannot be used to infer fluxes in central metabolism
Source: Front Plant Sci. 2014 Nov 28;5:668. doi: 10.3389/fpls.2014.00668 (PMC4246676; doi:10.3389/fpls.2014.00668)
Supplement: Supplementary Table 2 — The set of measured metabolites in the high lipid accumulator accession 3170 and the low lipid accumulator accession 3231. Values are given in the form nmol g−1 dry weight, and represent the mean ± standard error (n = 3). Asterisks indicate statistically significant (p < 0.05; t-test) differences in abundance in the two accessions. [file Table2.XLSX]

## Sheet: Supp Tab 1
Suppl. Table 2. The set of measured metabolites in the high lipid accumulator accession 3170 and the low lipid accumulator accession 3231. Values are given in the form nmol g-1 dry weight, and represent the mean ± standard error (n=3). Asterisks indicate statistically significant (p <0.05, t-test) differences in abundance in the two accessions.
	CR 3170				CR 3231
	Mean		SE		Mean		SE
2-Oxoglutarate	10624	±	716		7490*	±	547
5-Methyl-THF	6.9	±	0.5		4.0*	±	0.4
Acetyl-CoA	7.4	±	1.7		6	±	3.7
Adenosine	32	±	2.8		19*	±	1.4
ADP	481	±	23		300	±	29
ADP-Glucose	19	±	2		7.6*	±	1.3
Alanine	5985	±	504		5275	±	1377
AMP	1149	±	38		604*	±	81
Arginine	1334	±	80		1903	±	458
Asparagine	2492	±	279		3192	±	310
Aspartic acid	497	±	10		341	±	99
ATP	862	±	78		705	±	69
cAMP	4.8	±	0.3		2.7	±	0.2
CDP	22.6	±	3.8		3.4*	±	0.8
cis-Aconitate	410	±	34		93*	±	15
Citrate	51962	±	1967		21643*	±	1415
Citrulline	481	±	101		2867*	±	393
CMP	38	±	2.2		15*	±	1.2
CTP	42	±	13		7.0*	±	0.8
Cys	3	±	0.2		2.7	±	0.6
Triose phosphates	7.9	±	1.4		0.5*	±	0.2
Fructose	5006	±	573		5847	±	149
Fructose-1,6-diphosphate	156	±	25		22*	±	7.2
Fructose-6-phosphate	2259	±	66		1754*	±	86
Fumarate	2050	±	161		4091*	±	184
GABA	199	±	2.9		102	±	27
Glutamine	5455	±	360		5954	±	1483
Glutamic acid	2745	±	237		1589	±	427
Glucose	2908	±	74		1698	±	19
Glucose-1-phosphate	1013	±	55		684*	±	19
Glucose-6-phosphate	6000	±	282		3967*	±	235
Glycine	173	±	12		131	±	34
Glycolate	3216	±	156		2603	±	122
GSH	832	±	88		1609*	±	94
GSSG	363	±	30		80*	±	9
Histidine	219	±	7.4		248	±	59
Homocysteine	15	±	3.7		12	±	1.2
Homoserine	35	±	5.6		63*	±	7.9
Isoleucine	188	±	15		155	±	31
Isocitrate	785	±	54		517	±	38
Lactate	2687	±	155		1607	±	109
Leucine	157	±	4.7		125	±	36
Lysine	157	±	4.7		125	±	36
Malate	45620	±	1869		24325*	±	1751
Methionine	23	±	2.8		2.7*	±	0.1
NAD	809	±	114		475*	±	38
NADH	25	±	4		49	±	15
NADP	141	±	11		41*	±	2.9
NADPH	0.47	±	0.11		1.9	±	1.3
Ornithine	37	±	5.5		124	±	19
Orotate	26.3	±	4.2		5.5*	±	0.8
Oxaloacetate	19	±	2.1		18	±	1.2
PEP	1091	±	153		507	±	194
PGA	445	±	42		261	±	48
Phenylalanine	25	±	1.1		20	±	6.1
Phospho-gluconate	277	±	25		112	±	24
Proline	2729	±	3.4		2723	±	601
Pyrophosphate	5.7	±	0.3		4.3	±	0.1
Pyruvate	5275	±	151		5595	±	241
Raffinose	453	±	23		464	±	23
S-Adenosyl-Homocysteine	10	±	1.5		2.1*	±	1.9
S-Adenosyl-Methionine	40	±	9.1		183*	±	23
Serine	312	±	22		367	±	84
Succinic semialdehyde	5.2	±	0.7		2.8*	±	0.5
Stachyose	49	±	3.3		51	±	3
Succinate	575	±	34		1082*	±	78
Sucrose	111547	±	3549		125047	±	1864
Thiamine-diphosphate	4.8	±	0.6		2.9	±	0.4
Threonine	313	±	17		403	±	98
trans-Aconitate	111	±	13		29*	±	4.7
Trehalose-6-phosphate	157	±	16		189	±	13
Tryptophan	182	±	21		155	±	16
Tyrosine	108	±	6.8		113	±	29
UDP	103	±	2.4		52*	±	3.7
UDP-Glucose	595	±	14		630	±	34
UMP	493	±	31		215*	±	3.9
UTP	155	±	9.4		97*	±	10
Valine	363	±	13		491	±	127
Verbascose	12	±	2.8		8.5	±	1.3
