# Supplementary material for: Transcript abundance on its own cannot be used to infer fluxes in central metabolism
Source: Front Plant Sci. 2014 Nov 28;5:668. doi: 10.3389/fpls.2014.00668 (PMC4246676; doi:10.3389/fpls.2014.00668)
Supplement: Supplementary Table 3 — Detailed representation of data derived from the 13C-MFA and flux variability analysis, and their relation to differentially transcribed genes (DTGs). [file Table3.XLSX]

## Sheet: 3A
Suppl. Table 3A. Detailed representation of data derived from the 13C-MFA and flux variability analysis, and their relation to differentially transcribed genes (DTGs).
differential gene expression							MapMan classification
agi	description	summed baseMeanA_1 (3170)	summed baseMeanB_2 (3231)	foldChange B/A	number of transcripts	transcript level significance calls	MapMan IDENTIFIER	MapMan DESCRIPTION	MapMan BINCODE	MapMan NAME
AT1G01010	ANAC001, NAC001 NAC domain containing protein 1	3.7383	2.3343	0.624427	3	()	at1g01010	Symbols: ANAC001 | ANAC001 (Arabidopsis NAC domain containing protein 1); transcription factor | chr1:3631-5899 FORWARD	33.99	development.unspecified
AT1G01020	ARV1 Arv1-like protein	39.9942	29.2778	0.732052	5	()	at1g01020	Symbols: ARV1 | ARV1 | chr1:5928-8737 REVERSE	11.8.1	lipid metabolism.'exotics' (steroids, squalene etc).sphingolipids
AT1G01030	NGA3 AP2/B3-like transcriptional factor family protein	50.8026	37.9936	0.747867	4	()	at1g01030	Symbols: NGA3 | NGA3 (NGATHA3); transcription factor | chr1:11649-13714 REVERSE	27.3.1	RNA.regulation of transcription.ABI3/VP1-related B3-domain-containing transcription factor family
AT1G01040	DCL1, CAF, SUS1, SIN1, ASU1, EMB76, EMB60, ATDCL1 dicer-like 1	173.905	168.715	0.970158	5	()	at1g01040	Symbols: DCL1, CAF, SUS1, SIN1, ASU1, EMB76, EMB60, ATDCL1 | DCL1 (DICER-LIKE 1); ATP-dependent helicase/ double-stranded RNA binding / protein binding / ribonuclease III | chr1:23146-31227 FORWARD	27.1.20	RNA.processing.degradation dicer
AT1G01050	AtPPa1, PPa1 pyrophosphorylase 1	603.22	654.499	1.08501	5	()	at1g01050	Symbols: AtPPa1 | AtPPa1 (Arabidopsis thaliana pyrophosphorylase 1); inorganic diphosphatase | chr1:31170-33153 REVERSE	23.4.99	nucleotide metabolism.phosphotransfer and pyrophosphatases.misc
AT1G01060	LHY, LHY1 Homeodomain-like superfamily protein	133.213	105.297	0.790436	10	()	at1g01060	Symbols: LHY, LHY1 | LHY (LATE ELONGATED HYPOCOTYL); DNA binding / transcription factor | chr1:33666-37840 REVERSE	27.3.26	RNA.regulation of transcription.MYB-related transcription factor family
AT1G01070	nodulin MtN21 /EamA-like transporter family protein	32.5195	38.9808	1.19869	2	()	at1g01070	nodulin MtN21 family protein | chr1:38752-40944 REVERSE	33.99	development.unspecified
AT1G01090	PDH-E1 ALPHA pyruvate dehydrogenase E1 alpha	18472.3	19302.3	1.04493	28	(STT)	at1g01090	Symbols: PDH-E1 ALPHA | PDH-E1 ALPHA (PYRUVATE DEHYDROGENASE E1 ALPHA); pyruvate dehydrogenase (acetyl-transferring) | chr1:47485-49286 REVERSE	8.1.1.1	TCA / org transformation.TCA.pyruvate DH.E1
AT1G01100	60S acidic ribosomal protein family	1046.26	1101.47	1.05277	2	()	at1g01100	60S acidic ribosomal protein P1 (RPP1A) | chr1:50090-51108 REVERSE	29.2.1.2.2.81	protein.synthesis.ribosomal protein.eukaryotic.60S subunit.P1
AT1G01110	IQD18 IQ-domain 18	52.1712	48.755	0.934519	2	()	at1g01110	Symbols: IQD18 | IQD18 (IQ-domain 18) | chr1:52239-54692 FORWARD	30.3	signalling.calcium
AT1G01120	KCS1 3-ketoacyl-CoA synthase 1	62.2213	97.9673	1.5745	2	()	at1g01120	Symbols: KCS1 | KCS1 (3-KETOACYL-COA SYNTHASE 1); acyltransferase/ fatty acid elongase | chr1:57269-59167 REVERSE	11.1.10	lipid metabolism.FA synthesis and FA elongation.beta ketoacyl CoA synthase
AT1G01140	CIPK9, PKS6 CBL-interacting protein kinase 9	499.782	515.695	1.03184	6	()	at1g01140	Symbols: CIPK9, PKS6 | CIPK9 (CBL-INTERACTING PROTEIN KINASE 9); ATP binding / kinase/ protein kinase/ protein serine/threonine kinase | chr1:64167-67625 REVERSE	29.4	protein.postranslational modification
AT1G01150	Homeodomain-like protein with RING/FYVE/PHD-type zinc finger domain	0.445195	0	0	1	()	at1g01150	DNA binding / protein binding / zinc ion binding | chr1:70115-72138 REVERSE	27.3.25	RNA.regulation of transcription.MYB domain transcription factor family
AT1G01160	GIF2 GRF1-interacting factor 2	678.364	630.922	0.930065	5	()	at1g01160	Symbols: GIF2 | SSXT protein-related / transcription co-activator-related | chr1:72357-74096 FORWARD	27.3.50	RNA.regulation of transcription.General Transcription
AT1G01170	Protein of unknown function (DUF1138)	2577.91	2060.82	0.799412	6	()	at1g01170	ozone-responsive stress-related protein, putative | chr1:73931-74737 REVERSE	20.2.99	stress.abiotic.unspecified
AT1G01200	ATRABA3, ATRAB-A3, RABA3 RAB GTPase homolog A3	4.36736	0.865844	0.198253	1	()	at1g01200	Symbols: ATRABA3, ATRAB-A3 | ATRABA3 (ARABIDOPSIS RAB GTPASE HOMOLOG A3); GTP binding | chr1:86515-88213 REVERSE	30.5	signalling.G-proteins
AT1G01210	DNA-directed RNA polymerase, subunit M, archaeal	95.2956	39.0284	0.409551	5	(T)	at1g01210	DNA-directed RNA polymerase III family protein | chr1:88898-89745 FORWARD	27.3.67	RNA.regulation of transcription.putative transcription regulator
AT1G01220	FKGP, AtFKGP L-fucokinase/GDP-L-fucose pyrophosphorylase	238.503	224.886	0.942905	3	()	at1g01220	GHMP kinase-related | chr1:91750-95651 FORWARD	10.1.1.2	cell wall.precursor synthesis.NDP sugar pyrophosphorylase.GDP fucose and fucokinase
AT1G01225	NC domain-containing protein-related	133.279	128.469	0.963914	5	(S)	at1g01225	NC domain-containing protein-related | chr1:95987-97407 FORWARD	35.1	not assigned.no ontology
AT1G01230	ORMDL family protein	185.956	159.417	0.857284	9	()	at1g01230	ORMDL family protein | chr1:97456-99240 FORWARD	29.6	protein.folding
AT1G01240	unknown protein; INVOLVED IN: N-terminal protein myristoylation; EXPRESSED IN: 17 plant structures; EXPRESSED DURING: 11 growth stages; BEST Arabidopsis thaliana protein match is: unknown protein (TAIR:AT2G46550.1); Has 95 Blast hits to 78 proteins in 16 species: Archae - 0; Bacteria - 2; Metazoa - 11; Fungi - 0; Plants - 80; Viruses - 0; Other Eukaryotes - 2 (source: NCBI BLink).	34.2333	20.3638	0.594854	4	()	at1g01240	unknown protein | chr1:99922-101834 FORWARD	35.2	not assigned.unknown
AT1G01250	Integrase-type DNA-binding superfamily protein	67.7309	46.3989	0.685048	5	()	at1g01250	AP2 domain-containing transcription factor, putative | chr1:104491-105330 REVERSE	27.3.3	RNA.regulation of transcription.AP2/EREBP, APETALA2/Ethylene-responsive element binding protein family
AT1G01260	basic helix-loop-helix (bHLH) DNA-binding superfamily protein	78.016	78.9963	1.01256	2	()	at1g01260	basic helix-loop-helix (bHLH) family protein | chr1:109032-111609 FORWARD	27.3.6	RNA.regulation of transcription.bHLH,Basic Helix-Loop-Helix family
AT1G01280	CYP703A2, CYP703 cytochrome P450, family 703, subfamily A, polypeptide 2	0	0.682751	Inf	1	()	at1g01280	Symbols: CYP703A2, CYP703 | CYP703A2 (CYTOCHROME P450, FAMILY 703, SUBFAMILY A, POLYPEPTIDE 2); oxidoreductase, acting on paired donors, with incorporation or reduction of molecular oxygen, NADH or NADPH as one donor, and incorporation of one atom of oxygen / oxygen binding | chr1:112263-113947 FORWARD	26.10	misc.cytochrome P450
AT1G01290	CNX3 cofactor of nitrate reductase and xanthine dehydrogenase 3	18.8884	22.7789	1.20598	2	()	at1g01290	Symbols: CNX3 | CNX3 (COFACTOR OF NITRATE REDUCTASE AND XANTHINE DEHYDROGENASE 3); catalytic | chr1:114286-115549 FORWARD	18.1	Co-factor and vitamine metabolism.molybdenum cofactor
AT1G01300	Eukaryotic aspartyl protease family protein	2904.42	2791.43	0.961098	9	(TST)	at1g01300	aspartyl protease family protein | chr1:116943-118764 FORWARD	29.5.4	protein.degradation.aspartate protease
AT1G01310	CAP (Cysteine-rich secretory proteins, Antigen 5, and Pathogenesis-related 1 protein) superfamily protein	0	0.341376	Inf	1	()	at1g01310	allergen V5/Tpx-1-related family protein | chr1:120154-121130 FORWARD	20.2.99	stress.abiotic.unspecified
AT1G01320	Tetratricopeptide repeat (TPR)-like superfamily protein	1168.13	1471.12	1.25939	5	(TT)	at1g01320	tetratricopeptide repeat (TPR)-containing protein | chr1:121124-130570 REVERSE	35.1.27	not assigned.no ontology.tetratricopeptide repeat (TPR)
AT1G01350	Zinc finger (CCCH-type/C3HC4-type RING finger) family protein	269.89	250.271	0.927307	6	()	at1g01350	nucleic acid binding / protein binding / zinc ion binding | chr1:136124-138162 FORWARD	29.5.11.4.2	protein.degradation.ubiquitin.E3.RING
AT1G01360	RCAR1, PYL9 regulatory component of ABA receptor 1	9.83549	21.0841	2.14368	3	()	at1g01360	unknown protein | chr1:141971-143183 FORWARD	35.2	not assigned.unknown
AT1G01370	HTR12, CENH3 Histone superfamily protein	33.7136	42.1837	1.25124	2	()	at1g01370	Symbols: HTR12, CENH3 | HTR12; DNA binding | chr1:143564-145650 FORWARD	28.1	DNA.synthesis/chromatin structure
AT1G01380	ETC1 Homeodomain-like superfamily protein	0.744569	1.92083	2.57978	2	()	at1g01380	Symbols: ETC1 | ETC1 (ENHANCER OF TRY AND CPC 1); DNA binding / transcription factor | chr1:147153-147942 FORWARD	27.3.26	RNA.regulation of transcription.MYB-related transcription factor family
AT1G01430	TBL25 TRICHOME BIREFRINGENCE-LIKE 25	221.486	348.971	1.57559	4	(S)	at1g01430	unknown protein | chr1:156801-158655 REVERSE	35.2	not assigned.unknown
AT1G01440	Protein of unknown function (DUF3133)	6.20038	1.20722	0.194701	2	()	at1g01440	extra-large G-protein-related | chr1:159856-162572 REVERSE	30.5	signalling.G-proteins
AT1G01453	unknown protein; FUNCTIONS IN: molecular_function unknown; INVOLVED IN: biological_process unknown; LOCATED IN: cellular_component unknown; BEST Arabidopsis thaliana protein match is: unknown protein (TAIR:AT4G01110.1); Has 30201 Blast hits to 17322 proteins in 780 species: Archae - 12; Bacteria - 1396; Metazoa - 17338; Fungi - 3422; Plants - 5037; Viruses - 0; Other Eukaryotes - 2996 (source: NC…	0.63552	0	0	1	()	at1g01453	FUNCTIONS IN: molecular_function unknown; INVOLVED IN: biological_process unknown; LOCATED IN: cellular_component unknown; CONTAINS InterPro DOMAIN/s: Harpin-induced 1 (InterPro:IPR010847); BEST Arabidopsis thaliana protein match is: unknown protein (TAIR:AT4G01110.1); Has 125 Blast hits to 124 proteins in 11 species: Archae - 0; Bacteria - 0; Metazoa - 0; Fungi - 0; Plants - 125; Viruses - 0; Ot…	35.2	not assigned.unknown
AT1G01470	LEA14, LSR3 Late embryogenesis abundant protein	18.6013	4.76316	0.256066	1	()	at1g01470	Symbols: LEA14, LSR3 | LEA14 (LATE EMBRYOGENESIS ABUNDANT 14) | chr1:172146-172948 REVERSE	33.2	development.late embryogenesis abundant
AT1G01490	Heavy metal transport/detoxification superfamily protein	1244.65	1217.41	0.978115	15	(S)	at1g01490	heavy-metal-associated domain-containing protein | chr1:180120-182358 REVERSE	28.2	DNA.repair
AT1G01500	Erythronate-4-phosphate dehydrogenase family protein	104.724	127.149	1.21413	6	()	at1g01500	unknown protein | chr1:185133-186923 FORWARD	35.2	not assigned.unknown
AT1G01510	AN NAD(P)-binding Rossmann-fold superfamily protein	341.146	379.943	1.11373	3	()	at1g01510	Symbols: AN | AN (ANGUSTIFOLIA); protein binding | chr1:187211-190056 FORWARD	27.3.34	RNA.regulation of transcription.Orphan family
AT1G01540	Protein kinase superfamily protein	274.696	329.154	1.19825	6	()	at1g01540	protein kinase family protein | chr1:195780-198684 FORWARD	29.4.1.55	protein.postranslational modification.kinase.receptor like cytoplasmatic kinase V
AT1G01550	BPS1 Protein of unknown function (DUF793)	753.679	715.246	0.949006	12	()	at1g01550	Symbols: BPS1 | BPS1 (BYPASS 1) | chr1:199639-201775 FORWARD	33.99	development.unspecified
AT1G01580	FRO2, FRD1, ATFRO2 ferric reduction oxidase 2	60.0995	36.5064	0.607433	5	()	at1g01580	Symbols: FRO2, FRD1, ATFRO2 | FRO2 (FERRIC REDUCTION OXIDASE 2); ferric-chelate reductase | chr1:209395-213041 FORWARD	15.1	metal handling.acquisition
AT1G01600	CYP86A4 cytochrome P450, family 86, subfamily A, polypeptide 4	15.7856	15.3542	0.972672	5	()	at1g01600	Symbols: CYP86A4 | CYP86A4; fatty acid (omega-1)-hydroxylase/ oxygen binding | chr1:218994-221286 FORWARD	26.10	misc.cytochrome P450
AT1G01610	ATGPAT4, GPAT4 glycerol-3-phosphate acyltransferase 4	36.5707	73.4702	2.00899	2	()	at1g01610	Symbols: ATGPAT4, GPAT4 | GPAT4 (GLYCEROL-3-PHOSPHATE ACYLTRANSFERASE 4); 1-acylglycerol-3-phosphate O-acyltransferase/ acyltransferase | chr1:221691-224340 REVERSE	11.3	lipid metabolism.Phospholipid synthesis
AT1G01620	PIP1C, TMP-B, PIP1;3 plasma membrane intrinsic protein 1C	1127.84	1182.97	1.04887	10	(TS)	at1g01620	Symbols: PIP1C, TMP-B, PIP1;3 | PIP1C (PLASMA MEMBRANE INTRINSIC PROTEIN 1C); water channel | chr1:225665-227302 REVERSE	34.19.1	transport.Major Intrinsic Proteins.PIP
AT1G01630	Sec14p-like phosphatidylinositol transfer family protein	34.8468	61.6763	1.76993	4	(S)	at1g01630	SEC14 cytosolic factor, putative / phosphoglyceride transfer protein, putative | chr1:229013-230917 FORWARD	29.3.4.99	protein.targeting.secretory pathway.unspecified
AT1G01640	BTB/POZ domain-containing protein	89.3075	85.0611	0.952452	3	()	at1g01640	speckle-type POZ protein-related | chr1:230994-232508 REVERSE	29.5.11.4.5.2	protein.degradation.ubiquitin.E3.BTB/POZ Cullin3.BTB/POZ
AT1G01650	SPPL4, ATSPPL4 SIGNAL PEPTIDE PEPTIDASE-LIKE 4	147.4	147.069	0.997756	4	()	at1g01650	aspartic-type endopeptidase/ peptidase | chr1:232841-237817 REVERSE	29.5	protein.degradation
AT1G01670	RING/U-box superfamily protein	116.998	119.73	1.02335	4	()	at1g01670	U-box domain-containing protein | chr1:242843-245988 REVERSE	29.5.11.4.2	protein.degradation.ubiquitin.E3.RING
AT1G01680	ATPUB54, PUB54 plant U-box 54	37.9861	6.09581	0.160475	5	()	at1g01680	U-box domain-containing protein | chr1:246411-248367 REVERSE	29.5.11.4.2	protein.degradation.ubiquitin.E3.RING
AT1G01690	ATPRD3, PRD3 putative recombination initiation defects 3	145.477	139.674	0.96011	6	()	at1g01690	unknown protein | chr1:249141-252462 FORWARD	35.2	not assigned.unknown
AT1G01710	Acyl-CoA thioesterase family protein	198.309	293.656	1.4808	2	(S)	at1g01710	acyl-CoA thioesterase family protein | chr1:262828-267771 FORWARD	11.9.4.5	lipid metabolism.lipid degradation.beta-oxidation.acyl-CoA thioesterase
AT1G01720	ATAF1, ANAC002 NAC (No Apical Meristem) domain transcriptional regulator superfamily protein	397.653	340.503	0.856281	5	()	at1g01720	Symbols: ATAF1, ANAC002 | ATAF1; transcription activator/ transcription factor | chr1:268330-269819 FORWARD	33.99	development.unspecified
AT1G01725	unknown protein; FUNCTIONS IN: molecular_function unknown; INVOLVED IN: biological_process unknown; LOCATED IN: endomembrane system; EXPRESSED IN: 23 plant structures; EXPRESSED DURING: 14 growth stages; BEST Arabidopsis thaliana protein match is: unknown protein (TAIR:AT4G00530.1); Has 20 Blast hits to 20 proteins in 7 species: Archae - 0; Bacteria - 0; Metazoa - 0; Fungi - 0; Plants - 20; Virus…	338.334	16.8126	0.0496921	1	(T)	at1g01725	unknown protein | chr1:269792-270775 REVERSE	35.2	not assigned.unknown
AT1G01740	Protein kinase protein with tetratricopeptide repeat domain	202.247	474.049	2.34391	3	(S)	at1g01740	protein kinase family protein | chr1:272111-274239 REVERSE	29.4	protein.postranslational modification
AT1G01750	ADF11 actin depolymerizing factor 11	132.685	121.513	0.9158	2	()	at1g01750	Symbols: ADF11 | ADF11 (ACTIN DEPOLYMERIZING FACTOR 11); actin binding | chr1:275366-276310 FORWARD	31.1	cell.organisation
AT1G01760	adenosine deaminases;RNA binding;RNA binding;adenosine deaminases	64.8636	73.3155	1.1303	2	()	at1g01760	RNA binding / adenosine deaminase | chr1:276266-278448 REVERSE	27.1	RNA.processing
AT1G01770	unknown protein; CONTAINS InterPro DOMAIN/s: Protein of unknown function DUF1446 (InterPro:IPR010839); Has 1597 Blast hits to 1509 proteins in 306 species: Archae - 4; Bacteria - 843; Metazoa - 22; Fungi - 131; Plants - 31; Viruses - 0; Other Eukaryotes - 566 (source: NCBI BLink).	163.668	199.224	1.21725	2	()	at1g01770	unknown protein | chr1:278615-282891 FORWARD	35.2	not assigned.unknown
AT1G01780	GATA type zinc finger transcription factor family protein	118.657	55.3762	0.466693	3	()	at1g01780	LIM domain-containing protein | chr1:282761-284245 FORWARD	33.99	development.unspecified
AT1G01790	KEA1, ATKEA1 K+ efflux antiporter 1	585.244	601.384	1.02758	5	()	at1g01790	Symbols: KEA1, ATKEA1 | KEA1 (K EFFLUX ANTIPORTER 1); potassium ion transmembrane transporter/ potassium:hydrogen antiporter | chr1:284781-291094 FORWARD	34.15	transport.potassium
AT1G01800	NAD(P)-binding Rossmann-fold superfamily protein	293.63	268.119	0.913122	1	()	at1g01800	short-chain dehydrogenase/reductase (SDR) family protein | chr1:293342-295040 FORWARD	26.22	misc.short chain dehydrogenase/reductase (SDR)
AT1G01820	PEX11C peroxin 11c	211.825	194.07	0.916181	1	()	at1g01820	Symbols: PEX11C | PEX11C (PEROXIN 11C) | chr1:296001-298120 REVERSE	31.1	cell.organisation
AT1G01830	ARM repeat superfamily protein	244.014	196.662	0.805948	3	()	at1g01830	armadillo/beta-catenin repeat family protein | chr1:298535-300846 REVERSE	35.1.3	not assigned.no ontology.armadillo/beta-catenin repeat family protein
AT1G01840	unknown protein; Has 23 Blast hits to 23 proteins in 9 species: Archae - 0; Bacteria - 0; Metazoa - 0; Fungi - 0; Plants - 23; Viruses - 0; Other Eukaryotes - 0 (source: NCBI BLink).	35.1996	40.2353	1.14306	2	()	at1g01840	unknown protein | chr1:303537-304358 FORWARD	35.2	not assigned.unknown
AT1G01860	PFC1 Ribosomal RNA adenine dimethylase family protein	2.6789	2.38358	0.889761	1	()	at1g01860	Symbols: PFC1 | PFC1 (PALEFACE 1); mRNA (2'-O-methyladenosine-N6-)-methyltransferase | chr1:304133-306287 REVERSE	27.1	RNA.processing
AT1G01880	5 -3 exonuclease family protein	602.797	519.859	0.862411	3	()	at1g01880	DNA repair protein, putative | chr1:306558-308991 REVERSE	28.2	DNA.repair
AT1G01900	ATSBT1.1, SBTI1.1 subtilase family protein	31.2839	28.6319	0.915229	3	()	at1g01900	Symbols: ATSBT1.1, SBTI1.1 | SBTI1.1; serine-type endopeptidase | chr1:310316-313130 FORWARD	29.5.1	protein.degradation.subtilases
AT1G01910	P-loop containing nucleoside triphosphate hydrolases superfamily protein	543.831	425.079	0.781639	3	()	at1g01910	anion-transporting ATPase, putative | chr1:313215-315902 REVERSE	34.18.1	transport.unspecified anions.arsenite-transporting ATPase
AT1G01920	SET domain-containing protein	120.916	172.519	1.42676	3	()	at1g01920	SET domain-containing protein | chr1:316187-319644 FORWARD	35.1.13	not assigned.no ontology.SET domain-containing protein
AT1G01930	zinc finger protein-related	128.521	123.691	0.96242	3	()	at1g01930	zinc finger protein-related | chr1:319836-322860 REVERSE	27.3.99	RNA.regulation of transcription.unclassified
AT1G01940	Cyclophilin-like peptidyl-prolyl cis-trans isomerase family protein	227.82	241.368	1.05947	4	()	at1g01940	peptidyl-prolyl cis-trans isomerase cyclophilin-type family protein | chr1:323027-324917 FORWARD	31.3.1	cell.cycle.peptidylprolyl isomerase
AT1G01950	ARK2 armadillo repeat kinesin 2	398.413	407.759	1.02346	2	()	at1g01950	Symbols: ARK2 | armadillo/beta-catenin repeat family protein / kinesin motor family protein | chr1:325379-330619 FORWARD	31.1	cell.organisation
AT1G01960	EDA10 SEC7-like guanine nucleotide exchange family protein	726.327	884.657	1.21799	3	()	at1g01960	Symbols: EDA10 | EDA10 (embryo sac development arrest 10); ARF guanyl-nucleotide exchange factor/ binding / guanyl-nucleotide exchange factor | chr1:330588-337582 REVERSE	30.5	signalling.G-proteins
AT1G01970	Tetratricopeptide repeat (TPR)-like superfamily protein	228.745	240.078	1.04954	2	()	at1g01970	pentatricopeptide (PPR) repeat-containing protein | chr1:338291-340077 FORWARD	35.1.5	not assigned.no ontology.pentatricopeptide (PPR) repeat-containing protein
AT1G01990	unknown protein; Has 32 Blast hits to 32 proteins in 6 species: Archae - 0; Bacteria - 0; Metazoa - 0; Fungi - 0; Plants - 32; Viruses - 0; Other Eukaryotes - 0 (source: NCBI BLink).	75.4266	59.5143	0.789036	2	()	at1g01990	FUNCTIONS IN: molecular_function unknown; INVOLVED IN: biological_process unknown; LOCATED IN: cellular_component unknown; EXPRESSED IN: 22 plant structures; EXPRESSED DURING: 13 growth stages; BEST Arabidopsis thaliana protein match is: chloroplast lumen common family protein (TAIR:AT2G37400.1); Has 16 Blast hits to 16 proteins in 2 species: Archae - 0; Bacteria - 0; Metazoa - 0; Fungi - 0; Plan…	35.2	not assigned.unknown
AT1G02000	GAE2 UDP-D-glucuronate 4-epimerase 2	0	1.51574	Inf	1	()	at1g02000	Symbols: GAE2 | GAE2 (UDP-D-GLUCURONATE 4-EPIMERASE 2); UDP-glucuronate 4-epimerase/ catalytic | chr1:345812-347592 FORWARD	10.1.6	cell wall.precursor synthesis.GAE
AT1G02010	SEC1A secretory 1A	157.583	156.593	0.993721	2	()	at1g02010	SEC1A (SIMILAR TO ELECTRON CAREER 1A); protein transporter | chr1:347891-352480 FORWARD	29.3.4	protein.targeting.secretory pathway
AT1G02020	nitroreductase family protein	79.2321	136.892	1.72773	3	(S)	at1g02020	nitroreductase family protein | chr1:352637-354969 REVERSE	12.4	N-metabolism.misc
AT1G02060	Tetratricopeptide repeat (TPR)-like superfamily protein	24.7551	20.8108	0.840667	3	()	at1g02060	pentatricopeptide (PPR) repeat-containing protein | chr1:360918-363094 REVERSE	35.1.5	not assigned.no ontology.pentatricopeptide (PPR) repeat-containing protein
AT1G02065	SPL8 squamosa promoter binding protein-like 8	0.445195	0	0	1	()	at1g02065	Symbols: SPL8 | SPL8 (SQUAMOSA PROMOTER BINDING PROTEIN-LIKE 8); DNA binding | chr1:365209-367340 FORWARD	33.3	development.squamosa promoter binding like (SPL)
AT1G02070	unknown protein; BEST Arabidopsis thaliana protein match is: unknown protein (TAIR:AT3G60520.1); Has 98 Blast hits to 98 proteins in 13 species: Archae - 0; Bacteria - 0; Metazoa - 0; Fungi - 0; Plants - 98; Viruses - 0; Other Eukaryotes - 0 (source: NCBI BLink).	0	0.294091	Inf	1	()	at1g02070	unknown protein | chr1:370257-370967 REVERSE	35.2	not assigned.unknown
AT1G02080	transcription regulators	1977.8	2214.98	1.11992	10	(T)	at1g02080	transcriptional regulator-related | chr1:373501-386847 FORWARD	27.3.67	RNA.regulation of transcription.putative transcription regulator
AT1G02090	FUS5, CSN7, COP15, ATCSN7 Proteasome component (PCI) domain protein	774.395	785.326	1.01411	7	()	at1g02090	Symbols: FUS5, CSN7, COP15, ATCSN7 | FUS5 (FUSCA 5); MAP kinase kinase | chr1:387277-389647 REVERSE	30.11.1	signalling.light.COP9 signalosome
AT1G02100	Leucine carboxyl methyltransferase	95.5778	105.436	1.10314	2	()	at1g02100	leucine carboxyl methyltransferase family protein | chr1:389823-392811 FORWARD	35.1	not assigned.no ontology
AT1G02120	VAD1 GRAM domain family protein	213.151	201.415	0.944939	2	()	at1g02120	Symbols: VAD1 | VAD1 (VASCULAR ASSOCIATED DEATH1) | chr1:395761-399897 FORWARD	20.1	stress.biotic
AT1G02140	MEE63, MAGO, HAP1 mago nashi family protein	1436.73	1274.19	0.886863	8	()	at1g02140	Symbols: MEE63, MAGO, HAP1 | MAGO (MAGO NASHI); protein binding | chr1:403190-404456 REVERSE	33.99	development.unspecified
AT1G02145	ALG12, EBS4 homolog of asparagine-linked glycosylation 12	537.687	474.924	0.883271	3	()	at1g02145	transferase, transferring glycosyl groups | chr1:404600-408619 FORWARD	35.1	not assigned.no ontology
AT1G02150	Tetratricopeptide repeat (TPR)-like superfamily protein	658.45	637.457	0.968117	2	()	at1g02150	pentatricopeptide (PPR) repeat-containing protein | chr1:408622-410611 FORWARD	27.3.67	RNA.regulation of transcription.putative transcription regulator
AT1G02160	Cox19 family protein (CHCH motif)	144.473	145.998	1.01055	1	()	at1g02160	FUNCTIONS IN: molecular_function unknown; INVOLVED IN: biological_process unknown; LOCATED IN: cellular_component unknown; EXPRESSED IN: 24 plant structures; EXPRESSED DURING: 14 growth stages; CONTAINS InterPro DOMAIN/s: MTCP1 (InterPro:IPR009069), CHCH (InterPro:IPR010625); Has 27 Blast hits to 27 proteins in 14 species: Archae - 0; Bacteria - 0; Metazoa - 2; Fungi - 16; Plants - 9; Viruses - 0…	35.2	not assigned.unknown
AT1G02170	LOL3, ATMCPB1, MCP1B, ATMC1, MC1 metacaspase 1	427.276	448.522	1.04972	5	()	at1g02170	Symbols: LOL3, ATMCPB1, MCP1B, AMC1, ATMC1 | AMC1 (METACASPASE 1); cysteine-type endopeptidase | chr1:411779-413554 FORWARD	29.5	protein.degradation
AT1G02180	ferredoxin-related	60.274	52.4461	0.870127	1	()	at1g02180	ferredoxin-related | chr1:413522-414645 REVERSE	1.1.5.2	PS.lightreaction.other electron carrier (ox/red).ferredoxin
AT1G02205	CER1 Fatty acid hydroxylase superfamily	127.578	118.974	0.932557	5	()	at1g02205	Symbols: CER1 | CER1 (ECERIFERUM 1); octadecanal decarbonylase | chr1:418767-422438 FORWARD	16.7	secondary metabolism.wax
AT1G02220	ANAC003, NAC003 NAC domain containing protein 3	0.63552	2.3343	3.67305	1	()	at1g02220	Symbols: ANAC003 | ANAC003 (Arabidopsis NAC domain containing protein 3); transcription factor | chr1:428814-430647 REVERSE	33.99	development.unspecified
AT1G02230	ANAC004, NAC004 NAC domain containing protein 4	7.74633	4.64579	0.59974	4	()	at1g02230	Symbols: ANAC004 | ANAC004 (Arabidopsis NAC domain containing protein 4); transcription factor | chr1:435174-436776 REVERSE	33.99	development.unspecified
AT1G02250	anac005, NAC005 NAC domain containing protein 5	1.71623	0.294091	0.171358	2	()	at1g02250	Symbols: anac005 | anac005 (Arabidopsis NAC domain containing protein 5); transcription factor | chr1:437951-439559 REVERSE	33.99	development.unspecified
AT1G02260	Divalent ion symporter	29.9786	30.8039	1.02753	2	()	at1g02260	transmembrane protein, putative | chr1:440441-442877 REVERSE	35.1	not assigned.no ontology
AT1G02270	Calcium-binding endonuclease/exonuclease/phosphatase family	174.178	128.344	0.736852	8	()	at1g02270	endonuclease/exonuclease/phosphatase family protein / calcium-binding EF hand family protein | chr1:443149-446235 REVERSE	30.3	signalling.calcium
AT1G02280	TOC33, ATTOC33, PPI1 translocon at the outer envelope membrane of chloroplasts 33	466.794	470.966	1.00894	7	()	at1g02280	Symbols: TOC33, ATTOC33, PPI1 | TOC33 (TRANSLOCON AT THE OUTER ENVELOPE MEMBRANE OF CHLOROPLASTS 33); GTP binding / GTPase/ protein binding | chr1:448463-450425 REVERSE	29.3.3	protein.targeting.chloroplast
AT1G02305	Cysteine proteinases superfamily protein	446.364	380.753	0.853011	9	()	at1g02305	cathepsin B-like cysteine protease, putative | chr1:455688-458164 FORWARD	29.5.3	protein.degradation.cysteine protease
AT1G02310	MAN1 Glycosyl hydrolase superfamily protein	20.1193	12.5662	0.624583	3	()	at1g02310	glycosyl hydrolase family protein 5 / cellulase family protein / (1-4)-beta-mannan endohydrolase, putative | chr1:458133-460696 REVERSE	26.3	misc.gluco-, galacto- and mannosidases
AT1G02330	CONTAINS InterPro DOMAIN/s: Hepatocellular carcinoma-associated antigen 59 (InterPro:IPR010756); Has 1239 Blast hits to 998 proteins in 204 species: Archae - 4; Bacteria - 71; Metazoa - 421; Fungi - 109; Plants - 87; Viruses - 5; Other Eukaryotes - 542 (source: NCBI BLink).	75.6821	103.306	1.365	2	(S)	at1g02330	FUNCTIONS IN: molecular_function unknown; INVOLVED IN: biological_process unknown; LOCATED IN: cellular_component unknown; EXPRESSED IN: 23 plant structures; EXPRESSED DURING: 15 growth stages; CONTAINS InterPro DOMAIN/s: Hepatocellular carcinoma-associated antigen 59 (InterPro:IPR010756); Has 1111 Blast hits to 862 proteins in 155 species: Archae - 2; Bacteria - 54; Metazoa - 381; Fungi - 93; Pl…	35.1	not assigned.no ontology
AT1G02335	GL22 germin-like protein subfamily 2 member 2 precursor	109.193	134.721	1.23378	2	()	at1g02335	Symbols: GL22 | GL22 (GERMIN-LIKE PROTEIN SUBFAMILY 2 MEMBER 2 PRECURSOR.); manganese ion binding / nutrient reservoir | chr1:463855-464924 REVERSE	15.2	metal handling.binding, chelation and storage
AT1G02340	HFR1, RSF1, FBI1, REP1 basic helix-loop-helix (bHLH) DNA-binding superfamily protein	1.71623	4.44626	2.59071	3	()	at1g02340	Symbols: HFR1, RSF1, FBI1, REP1 | HFR1 (LONG HYPOCOTYL IN FAR-RED); DNA binding / protein binding / transcription factor | chr1:465718-467844 REVERSE	30.11	signalling.light
AT1G02360	Chitinase family protein	0	1.70688	Inf	1	()	at1g02360	chitinase, putative | chr1:471990-473160 REVERSE	20.1	stress.biotic
AT1G02370	Tetratricopeptide repeat (TPR)-like superfamily protein	121.994	146.937	1.20446	3	()	at1g02370	pentatricopeptide (PPR) repeat-containing protein | chr1:474500-476511 FORWARD	27.3.67	RNA.regulation of transcription.putative transcription regulator
AT1G02380	unknown protein; BEST Arabidopsis thaliana protein match is: unknown protein (TAIR:AT4G01960.1); Has 66 Blast hits to 66 proteins in 11 species: Archae - 0; Bacteria - 0; Metazoa - 0; Fungi - 0; Plants - 66; Viruses - 0; Other Eukaryotes - 0 (source: NCBI BLink).	30.1767	41.0824	1.3614	5	()	at1g02380	unknown protein | chr1:477000-478971 FORWARD	35.2	not assigned.unknown
AT1G02390	ATGPAT2, GPAT2 glycerol-3-phosphate acyltransferase 2	62.3433	61.4301	0.985352	2	()	at1g02390	Symbols: ATGPAT2, GPAT2 | GPAT2 (GLYCEROL-3-PHOSPHATE ACYLTRANSFERASE 2); acyltransferase | chr1:480852-483292 FORWARD	11.3	lipid metabolism.Phospholipid synthesis
AT1G02400	ATGA2OX4, ATGA2OX6, DTA1, GA2OX6 gibberellin 2-oxidase 6	0	0.682751	Inf	2	()	at1g02400	Symbols: ATGA2OX4, ATGA2OX6, DTA1, GA2OX6 | GA2OX6 (GIBBERELLIN 2-OXIDASE 6); gibberellin 2-beta-dioxygenase | chr1:486801-489577 FORWARD	17.6.1.13	hormone metabolism.gibberelin.synthesis-degradation.GA2 oxidase
AT1G02410	cytochrome c oxidase assembly protein CtaG / Cox11 family	124.925	99.5076	0.796537	6	()	at1g02410	cytochrome c oxidase assembly protein CtaG / Cox11 family | chr1:490925-492926 FORWARD	9.7	mitochondrial electron transport / ATP synthesis.cytochrome c oxidase
AT1G02420	Pentatricopeptide repeat (PPR) superfamily protein	10.9962	11.5477	1.05016	1	()	at1g02420	pentatricopeptide (PPR) repeat-containing protein | chr1:493683-495158 FORWARD	35.1.5	not assigned.no ontology.pentatricopeptide (PPR) repeat-containing protein
AT1G02430	ATARFD1B, ARFD1B ADP-ribosylation factor D1B	3.42347	4.69945	1.37272	2	()	at1g02430	Symbols: ATARFD1B | ATARFD1B (ADP-ribosylation factor D1B); GTP binding | chr1:495050-496062 REVERSE	29.4	protein.postranslational modification
AT1G02450	NIMIN1, NIMIN-1 NIM1-interacting 1	26.5689	23.2602	0.875467	4	()	at1g02450	Symbols: NIMIN1, NIMIN-1 | NIMIN1 (NIM1-INTERACTING 1); protein binding | chr1:497976-498516 REVERSE	27.3.99	RNA.regulation of transcription.unclassified
AT1G02460	Pectin lyase-like superfamily protein	16.0906	27.6262	1.71691	4	()	at1g02460	glycoside hydrolase family 28 protein / polygalacturonase (pectinase) family protein | chr1:504673-507204 REVERSE	10.6.3	cell wall.degradation.pectate lyases and polygalacturonases
AT1G02470	Polyketide cyclase/dehydrase and lipid transport superfamily protein	91.938	87.5286	0.952039	3	()	at1g02470	FUNCTIONS IN: molecular_function unknown; INVOLVED IN: biological_process unknown; LOCATED IN: chloroplast; EXPRESSED IN: 10 plant structures; EXPRESSED DURING: 4 anthesis, C globular stage, petal differentiation and expansion stage; CONTAINS InterPro DOMAIN/s: Streptomyces cyclase/dehydrase (InterPro:IPR005031); BEST Arabidopsis thaliana protein match is: unknown protein (TAIR:AT1G02475.1); Has …	35.2	not assigned.unknown
AT1G02475	Polyketide cyclase/dehydrase and lipid transport superfamily protein	114.828	97.4231	0.848427	1	()	at1g02475	FUNCTIONS IN: molecular_function unknown; INVOLVED IN: biological_process unknown; LOCATED IN: chloroplast; EXPRESSED IN: 22 plant structures; EXPRESSED DURING: 13 growth stages; CONTAINS InterPro DOMAIN/s: Streptomyces cyclase/dehydrase (InterPro:IPR005031); BEST Arabidopsis thaliana protein match is: unknown protein (TAIR:AT4G01883.1); Has 350 Blast hits to 350 proteins in 105 species: Archae -…	35.2	not assigned.unknown
AT1G02500	SAM1, SAM-1, MAT1, AtSAM1 S-adenosylmethionine synthetase 1	34.3854	15.2308	0.442942	3	(T)	at1g02500	Symbols: SAM1, SAM-1, MAT1 | SAM1 (S-ADENOSYLMETHIONINE SYNTHETASE 1); methionine adenosyltransferase | chr1:518251-520437 FORWARD	13.1.3.4.11	amino acid metabolism.synthesis.aspartate family.methionine.S-adenosylmethionine synthetase
AT1G02520	PGP11 P-glycoprotein 11	16.8636	13.7402	0.814786	3	()	at1g02520	Symbols: PGP11 | PGP11 (P-GLYCOPROTEIN 11); ATPase, coupled to transmembrane movement of substances | chr1:524134-528745 FORWARD	34.16	transport.ABC transporters and multidrug resistance systems
AT1G02530	PGP12 P-glycoprotein 12	9.07214	16.9588	1.86933	3	()	at1g02530	Symbols: PGP12 | PGP12 (P-GLYCOPROTEIN 12); ATPase, coupled to transmembrane movement of substances | chr1:529795-534677 FORWARD	34.16	transport.ABC transporters and multidrug resistance systems
AT1G02560	CLPP5, NCLPP5, NCLPP1 nuclear encoded CLP protease 5	1378.13	1301.71	0.944546	6	()	at1g02560	Symbols: CLPP5, NCLPP5, NCLPP1 | CLPP5 (NUCLEAR ENCODED CLP PROTEASE 5); serine-type endopeptidase | chr1:537860-540109 FORWARD	29.5.5	protein.degradation.serine protease
AT1G02580	MEA, EMB173, FIS1, SDG5 SET domain-containing protein	2.16143	1.19079	0.550927	1	()	at1g02580	Symbols: MEA, EMB173, FIS1, SDG5 | MEA (MEDEA); sequence-specific DNA binding / transcription factor | chr1:544783-549202 FORWARD	33.99	development.unspecified
AT1G02610	RING/FYVE/PHD zinc finger superfamily protein	0	0.619038	Inf	1	()	at1g02610	zinc finger (C3HC4-type RING finger) family protein | chr1:553181-555854 REVERSE	29.5.11.4.2	protein.degradation.ubiquitin.E3.RING
AT1G02630	Nucleoside transporter family protein	9.08319	10.2973	1.13366	2	()	at1g02630	equilibrative nucleoside transporter, putative (ENT8) | chr1:560610-562424 REVERSE	34.14	transport.unspecified cations
AT1G02640	BXL2, ATBXL2 beta-xylosidase 2	14.7571	18.6737	1.26541	2	()	at1g02640	Symbols: BXL2, ATBXL2 | BXL2 (BETA-XYLOSIDASE 2); hydrolase, hydrolyzing O-glycosyl compounds | chr1:564205-567769 FORWARD	10.6.2	cell wall.degradation.mannan-xylose-arabinose-fucose
AT1G02660	alpha/beta-Hydrolases superfamily protein	18.0172	16.492	0.915345	3	()	at1g02660	lipase class 3 family protein | chr1:571955-574981 REVERSE	11.9.2.1	lipid metabolism.lipid degradation.lipases.triacylglycerol lipase
AT1G02680	TAF13 TBP-associated factor 13	103.461	77.9238	0.753168	5	()	at1g02680	Symbols: TAF13 | TAF13 (TBP-ASSOCIATED FACTOR 13); DNA binding / RNA polymerase II transcription factor | chr1:580625-582310 FORWARD	27.2	RNA.transcription
AT1G02690	IMPA-6 importin alpha isoform 6	59.5711	43.1629	0.72456	2	()	at1g02690	Symbols: IMPA-6 | IMPA-6 (IMPORTIN ALPHA ISOFORM 6); binding / protein transporter | chr1:584260-587219 FORWARD	29.3.1	protein.targeting.nucleus
AT1G02700	unknown protein; FUNCTIONS IN: molecular_function unknown; INVOLVED IN: biological_process unknown; LOCATED IN: mitochondrion; BEST Arabidopsis thaliana protein match is: unknown protein (TAIR:AT4G02140.1); Has 49 Blast hits to 49 proteins in 21 species: Archae - 0; Bacteria - 0; Metazoa - 10; Fungi - 6; Plants - 29; Viruses - 0; Other Eukaryotes - 4 (source: NCBI BLink).	0.781342	1.57945	2.02146	1	()	at1g02700	unknown protein | chr1:588329-589480 FORWARD	35.2	not assigned.unknown
AT1G02710	glycine-rich protein	10.3787	9.76675	0.94104	1	()	at1g02710	glycine-rich protein | chr1:589706-589996 REVERSE	35.1.40	not assigned.no ontology.glycine rich proteins
AT1G02730	ATCSLD5, CSLD5, SOS6 cellulose synthase-like D5	310.353	445.258	1.43468	5	()	at1g02730	Symbols: ATCSLD5, CSLD5 | ATCSLD5; 1,4-beta-D-xylan synthase/ cellulose synthase | chr1:594573-598657 REVERSE	10.2.1	cell wall.cellulose synthesis.cellulose synthase
AT1G02740	MRG family protein	47.9663	46.7899	0.975473	2	()	at1g02740	chromatin binding | chr1:599416-602038 REVERSE	27.3.54	RNA.regulation of transcription.Histone acetyltransferases
AT1G02750	Drought-responsive family protein	289.902	203.29	0.701236	6	()	at1g02750	zinc ion binding | chr1:602497-604292 FORWARD	20.2.3	stress.abiotic.drought/salt
AT1G02780	emb2386 Ribosomal protein L19e family protein	7558.5	7069.98	0.935368	29	(SST)	at1g02780	Symbols: emb2386 | emb2386 (embryo defective 2386); structural constituent of ribosome | chr1:607808-609465 REVERSE	29.2.1.2.2.19	protein.synthesis.ribosomal protein.eukaryotic.60S subunit.L19
AT1G02800	ATCEL2, CEL2 cellulase 2	5.11966	2.4453	0.477628	2	()	at1g02800	Symbols: ATCEL2, CEL2 | ATCEL2; cellulase/ hydrolase, hydrolyzing O-glycosyl compounds | chr1:613216-616191 REVERSE	26.3.4	misc.gluco-, galacto- and mannosidases.endoglucanase
AT1G02810	Plant invertase/pectin methylesterase inhibitor superfamily	28.1251	34.5383	1.22802	3	()	at1g02810	pectinesterase family protein | chr1:618265-620480 FORWARD	10.8.1	cell wall.pectin*esterases.PME
AT1G02816	Protein of unknown function, DUF538	26.4598	31.6802	1.19729	2	()	at1g02816	unknown protein | chr1:621461-622469 FORWARD	35.2	not assigned.unknown
AT1G02820	Late embryogenesis abundant 3 (LEA3) family protein	0.299374	1.2545	4.19043	2	()	at1g02820	late embryogenesis abundant 3 family protein / LEA3 family protein | chr1:623765-624475 REVERSE	33.2	development.late embryogenesis abundant
AT1G02830	Ribosomal L22e protein family	71.4083	106.283	1.48839	5	(S)	at1g02830	60S ribosomal protein L22 (RPL22A) | chr1:625145-625608 REVERSE	29.2.1.2.2.22	protein.synthesis.ribosomal protein.eukaryotic.60S subunit.L22
AT1G02840	SR1, ATSRP34, SRP34, SR34, At-SR34 RNA-binding (RRM/RBD/RNP motifs) family protein	0	1.23808	Inf	1	()	at1g02840	Symbols: SR1, ATSRP34, SRP34 | SR1; RNA binding / nucleic acid binding / nucleotide binding | chr1:626741-629819 FORWARD	27.1.1	RNA.processing.splicing
AT1G02850	BGLU11 beta glucosidase 11	227.059	204.894	0.902385	5	()	at1g02850	Symbols: BGLU11 | BGLU11 (BETA GLUCOSIDASE 11); catalytic/ cation binding / hydrolase, hydrolyzing O-glycosyl compounds | chr1:630505-633259 FORWARD	26.3	misc.gluco-, galacto- and mannosidases
AT1G02860	NLA, BAH1 SPX (SYG1/Pho81/XPR1) domain-containing protein	68.1108	32.1242	0.471646	4	()	at1g02860	Symbols: NLA, BAH1 | NLA (nitrogen limitation adaptation); ubiquitin-protein ligase | chr1:635144-637262 FORWARD	29.5.11.4.2	protein.degradation.ubiquitin.E3.RING
AT1G02870	FUNCTIONS IN: molecular_function unknown; INVOLVED IN: biological_process unknown; EXPRESSED IN: 23 plant structures; EXPRESSED DURING: 13 growth stages; CONTAINS InterPro DOMAIN/s: Ribosome biogenesis protein Nop16 (InterPro:IPR019002); Has 104 Blast hits to 104 proteins in 57 species: Archae - 0; Bacteria - 0; Metazoa - 0; Fungi - 63; Plants - 35; Viruses - 0; Other Eukaryotes - 6 (source: NCBI…	522.846	668.151	1.27791	2	()	at1g02870	unknown protein | chr1:637214-638677 REVERSE	35.2	not assigned.unknown
AT1G02880	TPK1 thiamin pyrophosphokinase1	3.60607	7.37712	2.04575	2	()	at1g02880	Symbols: TPK1 | TPK1 (THIAMIN PYROPHOSPHOKINASE1); thiamin diphosphokinase | chr1:642752-644539 REVERSE	18.2.1	Co-factor and vitamine metabolism.thiamine.thiamine diphosphokinase
AT1G02890	AAA-type ATPase family protein	1502.37	1591.59	1.05939	5	()	at1g02890	AAA-type ATPase family protein | chr1:645092-651906 REVERSE	29.5.9	protein.degradation.AAA type
AT1G02910	LPA1 tetratricopeptide repeat (TPR)-containing protein	238.959	210.46	0.880735	4	()	at1g02910	Symbols: LPA1 | LPA1 (LOW PSII ACCUMULATION1); binding | chr1:655577-658148 REVERSE	35.1.5	not assigned.no ontology.pentatricopeptide (PPR) repeat-containing protein
AT1G02920	ATGSTF7, GST11, ATGSTF8, GSTF7, ATGST11 glutathione S-transferase 7	15.9036	8.74867	0.550106	2	()	at1g02920	Symbols: ATGSTF7, GST11, ATGSTF8, GSTF7 | GSTF7; copper ion binding / glutathione binding / glutathione transferase | chr1:658657-659771 REVERSE	26.9	misc.glutathione S transferases
AT1G02950	ATGSTF4, GST31, GSTF4 glutathione S-transferase F4	36.5016	8.68696	0.237989	6	(T)	at1g02950	Symbols: ATGSTF4, GST31 | ATGSTF4 (GLUTATHIONE S-TRANSFERASE F4); glutathione transferase | chr1:665168-666452 REVERSE	26.9	misc.glutathione S transferases
AT1G02960	unknown protein; BEST Arabidopsis thaliana protein match is: unknown protein (TAIR:AT1G02965.1); Has 83 Blast hits to 82 proteins in 37 species: Archae - 0; Bacteria - 2; Metazoa - 20; Fungi - 7; Plants - 29; Viruses - 0; Other Eukaryotes - 25 (source: NCBI BLink).	95.9455	99.3711	1.0357	4	()	at1g02960	unknown protein | chr1:666872-669837 REVERSE	35.2	not assigned.unknown
AT1G02970	WEE1, ATWEE1 WEE1 kinase homolog	61.9192	81.3845	1.31436	5	()	at1g02970	Symbols: WEE1, ATWEE1 | WEE1 (ARABIDOPSIS WEE1 KINASE HOMOLOG); kinase/ protein kinase | chr1:673306-676378 FORWARD	29.4	protein.postranslational modification
AT1G02980	CUL2, ATCUL2 cullin 2	30.4028	0	0	1	()	at1g02980	Symbols: CUL2, ATCUL2 | CUL2 (CULLIN 2); ubiquitin protein ligase binding | chr1:677869-681310 FORWARD	29.5.11.4.3.3	protein.degradation.ubiquitin.E3.SCF.cullin
AT1G02990	BEST Arabidopsis thaliana protein match is: CW-type Zinc Finger (TAIR:AT3G62900.1); Has 5847 Blast hits to 4410 proteins in 438 species: Archae - 17; Bacteria - 452; Metazoa - 2463; Fungi - 354; Plants - 306; Viruses - 11; Other Eukaryotes - 2244 (source: NCBI BLink).	150.782	186.657	1.23792	6	()	at1g02990	FUNCTIONS IN: molecular_function unknown; INVOLVED IN: biological_process unknown; LOCATED IN: cellular_component unknown; BEST Arabidopsis thaliana protein match is: zinc ion binding (TAIR:AT3G62900.1); Has 5176 Blast hits to 3822 proteins in 317 species: Archae - 10; Bacteria - 289; Metazoa - 2234; Fungi - 277; Plants - 207; Viruses - 11; Other Eukaryotes - 2148 (source: NCBI BLink). | chr1:681…	35.2	not assigned.unknown
AT1G03000	PEX6 peroxin 6	238.059	189.699	0.79686	6	()	at1g03000	Symbols: PEX6 | PEX6 (PEROXIN 6); ATP binding / ATPase/ nucleoside-triphosphatase/ nucleotide binding | chr1:687890-692560 REVERSE	29.5.9	protein.degradation.AAA type
AT1G03010	Phototropic-responsive NPH3 family protein	3.00732	0.960414	0.319359	2	()	at1g03010	phototropic-responsive NPH3 family protein | chr1:693480-696382 FORWARD	30.11	signalling.light
AT1G03030	P-loop containing nucleoside triphosphate hydrolases superfamily protein	102.819	107.255	1.04314	6	()	at1g03030	phosphoribulokinase/uridine kinase family protein | chr1:701478-703864 FORWARD	23.3.2.2	nucleotide metabolism.salvage.nucleoside kinases.uridine kinase
AT1G03040	basic helix-loop-helix (bHLH) DNA-binding superfamily protein	162.919	91.9342	0.564293	4	()	at1g03040	basic helix-loop-helix (bHLH) family protein | chr1:703906-706631 REVERSE	27.3.6	RNA.regulation of transcription.bHLH,Basic Helix-Loop-Helix family
AT1G03050	ENTH/ANTH/VHS superfamily protein	45.7028	51.8347	1.13417	3	()	at1g03050	epsin N-terminal homology (ENTH) domain-containing protein / clathrin assembly protein-related | chr1:707726-710041 FORWARD	35.1.21	not assigned.no ontology.epsin N-terminal homology (ENTH) domain-containing protein
AT1G03055	unknown protein; BEST Arabidopsis thaliana protein match is: unknown protein (TAIR:AT1G64680.1); Has 143 Blast hits to 143 proteins in 26 species: Archae - 0; Bacteria - 6; Metazoa - 0; Fungi - 0; Plants - 122; Viruses - 0; Other Eukaryotes - 15 (source: NCBI BLink).	1.11749	1.69883	1.52022	2	()	at1g03055	unknown protein | chr1:710018-711803 REVERSE	35.2	not assigned.unknown
AT1G03060	SPI Beige/BEACH domain ;WD domain, G-beta repeat protein	375.077	506.783	1.35115	5	()	at1g03060	WD-40 repeat family protein / beige-related | chr1:712473-726891 REVERSE	35.1	not assigned.no ontology
AT1G03070	Bax inhibitor-1 family protein	0.336146	0.341376	1.01556	1	()	at1g03070	glutamate binding | chr1:729935-731557 FORWARD	35.1	not assigned.no ontology
AT1G03080	kinase interacting (KIP1-like) family protein	332.805	428.187	1.2866	28	(T)	at1g03080	FUNCTIONS IN: molecular_function unknown; INVOLVED IN: biological_process unknown; LOCATED IN: plasma membrane; EXPRESSED IN: 22 plant structures; EXPRESSED DURING: 13 growth stages; CONTAINS InterPro DOMAIN/s: Prefoldin (InterPro:IPR009053), KIP1-like (InterPro:IPR011684); BEST Arabidopsis thaliana protein match is: kinase interacting family protein (TAIR:AT3G22790.1); Has 169162 Blast hits to 6…	29.4	protein.postranslational modification
AT1G03090	MCCA methylcrotonyl-CoA carboxylase alpha chain, mitochondrial / 3-methylcrotonyl-CoA carboxylase 1 (MCCA)	193.958	185.019	0.953915	3	()	at1g03090	Symbols: MCCA | MCCA; methylcrotonoyl-CoA carboxylase | chr1:739679-744184 FORWARD	13.2.4.4	amino acid metabolism.degradation.branched chain group.leucine
AT1G03110	TRM82, AtTRM82 Transducin/WD40 repeat-like superfamily protein	282.71	263.375	0.931609	11	()	at1g03110	transducin family protein / WD-40 repeat family protein | chr1:749246-751963 FORWARD	35.1	not assigned.no ontology
AT1G03120	ATRAB28, RAB28 responsive to abscisic acid 28	7.62955	8.07397	1.05825	2	()	at1g03120	Symbols: ATRAB28 | ATRAB28 | chr1:752271-753140 FORWARD	33.99	development.unspecified
AT1G03140	splicing factor Prp18 family protein	514.63	481.526	0.935675	9	()	at1g03140	splicing factor Prp18 family protein | chr1:754371-756303 REVERSE	27.1.1	RNA.processing.splicing
AT1G03150	Acyl-CoA N-acyltransferases (NAT) superfamily protein	377.067	338.573	0.897911	4	()	at1g03150	GCN5-related N-acetyltransferase (GNAT) family protein | chr1:756414-758612 FORWARD	27.3.70	RNA.regulation of transcription.Silencing Group
AT1G03160	FZL FZO-like	78.4998	66.9693	0.853113	1	()	at1g03160	Symbols: FZL | FZL (FZO-LIKE); GTP binding / GTPase/ thiamin-phosphate diphosphorylase | chr1:761282-766153 FORWARD	30.5	signalling.G-proteins
AT1G03180	unknown protein; Has 36 Blast hits to 36 proteins in 15 species: Archae - 0; Bacteria - 0; Metazoa - 3; Fungi - 0; Plants - 33; Viruses - 0; Other Eukaryotes - 0 (source: NCBI BLink).	185.697	182.983	0.985386	2	()	at1g03180	unknown protein | chr1:773411-775344 FORWARD	35.2	not assigned.unknown
AT1G03190	ATXPD, UVH6 RAD3-like DNA-binding helicase protein	0	0.635466	Inf	1	()	at1g03190	Symbols: ATXPD, UVH6 | UVH6 (ULTRAVIOLET HYPERSENSITIVE 6); ATP binding / ATP-dependent DNA helicase/ ATP-dependent helicase/ DNA binding / hydrolase, acting on acid anhydrides, in phosphorus-containing anhydrides / nucleic acid binding | chr1:775527-780027 FORWARD	28.2	DNA.repair
AT1G03210	Phenazine biosynthesis PhzC/PhzF protein	92.2782	70.6724	0.765862	1	()	at1g03210	phenazine biosynthesis PhzC/PhzF family protein | chr1:782948-784240 FORWARD	35.1	not assigned.no ontology
AT1G03220	Eukaryotic aspartyl protease family protein	30.1677	42.8654	1.4209	6	()	at1g03220	extracellular dermal glycoprotein, putative / EDGP, putative | chr1:787122-788651 FORWARD	29.5.4	protein.degradation.aspartate protease
AT1G03230	Eukaryotic aspartyl protease family protein	3.94994	5.44792	1.37924	1	()	at1g03230	extracellular dermal glycoprotein, putative / EDGP, putative | chr1:790091-791592 FORWARD	29.5.4	protein.degradation.aspartate protease
AT1G03250	unknown protein; Has 89 Blast hits to 89 proteins in 31 species: Archae - 0; Bacteria - 0; Metazoa - 31; Fungi - 0; Plants - 48; Viruses - 0; Other Eukaryotes - 10 (source: NCBI BLink).	248.364	285.479	1.14944	3	(S)	at1g03250	unknown protein | chr1:793353-795368 REVERSE	35.2	not assigned.unknown
AT1G03260	SNARE associated Golgi protein family	102.232	108.13	1.05769	3	()	at1g03260	LOCATED IN: endomembrane system; EXPRESSED IN: 24 plant structures; EXPRESSED DURING: 15 growth stages; CONTAINS InterPro DOMAIN/s: SNARE associated Golgi protein (InterPro:IPR015414); BEST Arabidopsis thaliana protein match is: unknown protein (TAIR:AT5G19070.1); Has 3432 Blast hits to 3432 proteins in 730 species: Archae - 8; Bacteria - 1831; Metazoa - 239; Fungi - 87; Plants - 162; Viruses - 0…	35.2	not assigned.unknown
AT1G03270	CBS domain-containing protein with a domain of unknown function (DUF21)	618.139	723.712	1.17079	7	(ST)	at1g03270	FUNCTIONS IN: molecular_function unknown; INVOLVED IN: biological_process unknown; LOCATED IN: endomembrane system; EXPRESSED IN: 21 plant structures; EXPRESSED DURING: 14 growth stages; CONTAINS InterPro DOMAIN/s: Protein of unknown function DUF21 (InterPro:IPR002550), Cystathionine beta-synthase, core (InterPro:IPR000644); BEST Arabidopsis thaliana protein match is: unknown protein (TAIR:AT4G14…	35.2	not assigned.unknown
AT1G03280	Transcription factor TFIIE, alpha subunit	213.542	278.081	1.30223	3	()	at1g03280	transcription initiation factor IIE (TFIIE) alpha subunit family protein / general transcription factor TFIIE family protein | chr1:803035-807066 FORWARD	27.2	RNA.transcription
AT1G03290	unknown protein; BEST Arabidopsis thaliana protein match is: unknown protein (TAIR:AT4G02880.2); Has 13587 Blast hits to 10183 proteins in 1114 species: Archae - 257; Bacteria - 2402; Metazoa - 5637; Fungi - 960; Plants - 675; Viruses - 54; Other Eukaryotes - 3602 (source: NCBI BLink).	79.9316	79.7752	0.998044	5	()	at1g03290	unknown protein | chr1:807396-810690 FORWARD	35.2	not assigned.unknown
AT1G03310	ATISA2, ISA2, DBE1, BE2 debranching enzyme 1	18.9889	19.9369	1.04993	2	()	at1g03310	Symbols: ATISA2, ISA2, DBE1, BE2 | isoamylase, putative / starch debranching enzyme, putative | chr1:813486-816749 FORWARD	2.1.2.4	major CHO metabolism.synthesis.starch.debranching
AT1G03330	Small nuclear ribonucleoprotein family protein	353.027	293.886	0.832476	5	()	at1g03330	small nuclear ribonucleoprotein D, putative / snRNP core SM-like protein, putative / U6 snRNA-associated Sm-like protein, putative | chr1:817983-819563 REVERSE	27.1	RNA.processing
AT1G03340	unknown protein; BEST Arabidopsis thaliana protein match is: unknown protein (TAIR:AT4G02920.1); Has 44 Blast hits to 41 proteins in 13 species: Archae - 0; Bacteria - 1; Metazoa - 0; Fungi - 0; Plants - 43; Viruses - 0; Other Eukaryotes - 0 (source: NCBI BLink).	0.445195	0.294091	0.660588	1	()	at1g03340	unknown protein | chr1:819662-821317 FORWARD	35.2	not assigned.unknown
AT1G03350	BSD domain-containing protein	299.299	320.167	1.06972	4	()	at1g03350	BSD domain-containing protein | chr1:822638-824393 REVERSE	35.1.8	not assigned.no ontology.BSD domain-containing protein
AT1G03360	ATRRP4, RRP4 ribosomal RNA processing 4	73.209	87.6249	1.19691	3	()	at1g03360	Symbols: ATRRP4 | ATRRP4 (ARABIDOPSIS THALIANA RIBOSOMAL RNA PROCESSING 4); RNA binding / exonuclease | chr1:824537-826358 FORWARD	27.1.19	RNA.processing.ribonucleases
AT1G03365	RING/U-box superfamily protein	117.54	147.724	1.25679	1	()	at1g03365	RING/U-box superfamily protein; FUNCTIONS IN: zinc ion binding; CONTAINS InterPro DOMAIN/s: Zinc finger, RING-type (InterPro:IPR001841); BEST Arabidopsis thaliana protein match is: RING/U-box superfamily protein (TAIR:AT4G03000.2).	29.5.11.4.2	protein.degradation.ubiquitin.E3.RING
AT1G03370	C2 calcium/lipid-binding and GRAM domain containing protein	76.0629	113.67	1.49442	4	()	at1g03370	protein binding / zinc ion binding | chr1:826569-835361 FORWARD	29.5.11.4.2	protein.degradation.ubiquitin.E3.RING
AT1G03380	ATATG18G, ATG18G homolog of yeast autophagy 18 (ATG18) G	298.472	286.242	0.959027	3	()	at1g03380	Symbols: ATATG18G | AtATG18g | chr1:835785-840940 FORWARD	29.5.2	protein.degradation.autophagy
AT1G03390	HXXXD-type acyl-transferase family protein	0.971666	0.277662	0.285759	1	()	at1g03390	transferase family protein | chr1:841033-842418 REVERSE	29.4	protein.postranslational modification
AT1G03400	2-oxoglutarate (2OG) and Fe(II)-dependent oxygenase superfamily protein	19.1741	6.60785	0.344623	1	()	at1g03400	2-oxoglutarate-dependent dioxygenase, putative | chr1:842747-844190 REVERSE	17.5.1	hormone metabolism.ethylene.synthesis-degradation
AT1G03430	AHP5 histidine-containing phosphotransfer factor 5	68.6393	52.6838	0.767546	3	()	at1g03430	Symbols: AHP5 | AHP5 (HISTIDINE-CONTAINING PHOSPHOTRANSFER FACTOR 5); histidine phosphotransfer kinase | chr1:847873-849500 FORWARD	30.2.99	signalling.receptor kinases.misc
AT1G03440	Leucine-rich repeat (LRR) family protein	113.268	83.2181	0.734702	3	()	at1g03440	leucine-rich repeat family protein | chr1:852366-854032 FORWARD	35.1	not assigned.no ontology
AT1G03445	BSU1 Serine/threonine protein phosphatase family protein	0	0.832987	Inf	1	()	at1g03445	Symbols: BSU1 | BSU1 (BRI1 SUPPRESSOR 1); protein serine/threonine phosphatase | chr1:854410-859701 REVERSE	29.4	protein.postranslational modification
AT1G03457	RNA-binding (RRM/RBD/RNP motifs) family protein	186.347	195.105	1.047	4	()	at1g03457	RNA-binding protein, putative | chr1:860788-864075 REVERSE	27.4	RNA.RNA binding
AT1G03470	Kinase interacting (KIP1-like) family protein	117.046	81.8348	0.699169	8	()	at1g03470	kinase interacting family protein | chr1:865915-867733 REVERSE	29.4	protein.postranslational modification
AT1G03475	LIN2, HEMF1, ATCPO-I Coproporphyrinogen III oxidase	1436.87	1398.3	0.973159	6	()	at1g03475	Symbols: LIN2, HEMF1, ATCPO-I | LIN2 (LESION INITIATION 2); coproporphyrinogen oxidase | chr1:869051-871211 REVERSE	19.8	tetrapyrrole synthesis.coproporphyrinogen III oxidase
AT1G03495	HXXXD-type acyl-transferase family protein	2.35175	0.588182	0.250103	1	()	at1g03495	transferase/ transferase, transferring acyl groups other than amino-acyl groups | chr1:873184-874935 FORWARD	16.8.1.21	secondary metabolism.flavonoids.anthocyanins.anthocyanin 5-aromatic acyltransferase
AT1G03520	Core-2/I-branching beta-1,6-N-acetylglucosaminyltransferase family protein	41.6601	30.6229	0.735065	2	()	at1g03520	glycosyltransferase family 14 protein / core-2/I-branching enzyme family protein | chr1:877862-880158 REVERSE	26.2	misc.UDP glucosyl and glucoronyl transferases
AT1G03530	ATNAF1, NAF1 nuclear assembly factor 1	171.764	246.592	1.43564	5	()	at1g03530	Symbols: ATNAF1, NAF1 | NAF1 (NUCLEAR ASSEMBLY FACTOR 1) | chr1:880496-883391 REVERSE	27.1	RNA.processing
AT1G03540	Pentatricopeptide repeat (PPR-like) superfamily protein	4.65901	9.4029	2.01822	1	()	at1g03540	pentatricopeptide (PPR) repeat-containing protein | chr1:883782-885611 FORWARD	35.1.5	not assigned.no ontology.pentatricopeptide (PPR) repeat-containing protein
AT1G03545		0.299374	0.619038	2.06778	1	()	at1g03545	Potential natural antisense gene, locus overlaps with AT1G03550;	32	micro RNA, natural antisense etc
AT1G03550	Secretory carrier membrane protein (SCAMP) family protein	0.598747	0	0	2	()	at1g03550	secretory carrier membrane protein (SCAMP) family protein | chr1:885623-887956 REVERSE	34.99	transport.misc
AT1G03560	Pentatricopeptide repeat (PPR-like) superfamily protein	22.7564	50.9045	2.23693	4	()	at1g03560	pentatricopeptide (PPR) repeat-containing protein | chr1:890156-892410 REVERSE	35.1.5	not assigned.no ontology.pentatricopeptide (PPR) repeat-containing protein
AT1G03580		17.3522	103.404	5.95915	4	(S)	at1g03580	pseudogene, meprin and TRAF homology (MATH) domain protein -related, weak similarity to ubiquitin-specific protease 12 (Arabidopsis thaliana) GI:11993471; contains weak hit to Pfam PF00917: MATH domain | chr1:892847-894052 FORWARD	35.1	not assigned.no ontology
AT1G03590	Protein phosphatase 2C family protein	247.288	140.125	0.566649	6	(T)	at1g03590	catalytic/ protein serine/threonine phosphatase | chr1:894254-896440 REVERSE	29.4	protein.postranslational modification
AT1G03600	PSB27 photosystem II family protein	161.572	160.463	0.993135	4	()	at1g03600	photosystem II family protein | chr1:898876-899655 FORWARD	1.1.1.2	PS.lightreaction.photosystem II.PSII polypeptide subunits
AT1G03610	Protein of unknown function (DUF789)	25.4907	25.1169	0.985336	5	()	at1g03610	unknown protein | chr1:900887-903003 FORWARD	35.2	not assigned.unknown
AT1G03630	POR C, PORC protochlorophyllide oxidoreductase C	773.956	874.852	1.13036	6	()	at1g03630	Symbols: POR C, PORC | POR C (PROTOCHLOROPHYLLIDE OXIDOREDUCTASE); NADPH dehydrogenase/ oxidoreductase/ protochlorophyllide reductase | chr1:907642-909376 FORWARD	19.14	tetrapyrrole synthesis.protochlorophyllide reductase
AT1G03650	Acyl-CoA N-acyltransferases (NAT) superfamily protein	2.4253	4.47107	1.84351	2	()	at1g03650	GCN5-related N-acetyltransferase (GNAT) family protein | chr1:910023-911193 REVERSE	27.3.54	RNA.regulation of transcription.Histone acetyltransferases
AT1G03670	ankyrin repeat family protein	0.336146	0.619038	1.84157	2	()	at1g03670	ankyrin repeat family protein | chr1:914222-916222 REVERSE	31.1	cell.organisation
AT1G03680	ATHM1, TRX-M1, ATM1, THM1 thioredoxin M-type 1	622.26	792.368	1.27337	7	()	at1g03680	Symbols: ATHM1, TRX-M1, ATM1 | ATHM1; enzyme activator | chr1:916819-918064 REVERSE	21.1	redox.thioredoxin
AT1G03687	DTW domain-containing protein	179.165	181.483	1.01294	3	()	at1g03687	FUNCTIONS IN: molecular_function unknown; INVOLVED IN: biological_process unknown; EXPRESSED IN: 20 plant structures; EXPRESSED DURING: 11 growth stages; CONTAINS InterPro DOMAIN/s: DTW (InterPro:IPR005636); Has 347 Blast hits to 347 proteins in 176 species: Archae - 0; Bacteria - 320; Metazoa - 0; Fungi - 0; Plants - 10; Viruses - 0; Other Eukaryotes - 17 (source: NCBI BLink). | chr1:918299-9205…	35.1	not assigned.no ontology
AT1G03710	Cystatin/monellin superfamily protein	0.781342	6.60585	8.4545	2	()	at1g03710	FUNCTIONS IN: molecular_function unknown; INVOLVED IN: biological_process unknown; LOCATED IN: cellular_component unknown; EXPRESSED IN: 10 plant structures; EXPRESSED DURING: 8 growth stages; CONTAINS InterPro DOMAIN/s: Cystatin-related, plant (InterPro:IPR006525); BEST Arabidopsis thaliana protein match is: unknown protein (TAIR:AT5G17110.1); Has 51 Blast hits to 49 proteins in 5 species: Archa…	35.2	not assigned.unknown
AT1G03730	unknown protein; BEST Arabidopsis thaliana protein match is: unknown protein (TAIR:AT4G03600.1); Has 50 Blast hits to 50 proteins in 10 species: Archae - 0; Bacteria - 0; Metazoa - 0; Fungi - 0; Plants - 50; Viruses - 0; Other Eukaryotes - 0 (source: NCBI BLink).	4.44864	3.62166	0.814105	1	()	at1g03730	unknown protein | chr1:930828-931895 REVERSE	35.2	not assigned.unknown
AT1G03740	Protein kinase superfamily protein	75.8816	43.5465	0.573875	2	()	at1g03740	ATP binding / kinase/ protein kinase/ protein serine/threonine kinase | chr1:933512-937043 FORWARD	29.4	protein.postranslational modification
AT1G03750	CHR9 switch 2	63.386	60.686	0.957405	2	()	at1g03750	Symbols: CHR9 | SWI2 (SWITCH 2); ATP binding / DNA binding / helicase/ nucleic acid binding | chr1:937920-941162 FORWARD	28.1	DNA.synthesis/chromatin structure
AT1G03760	Prefoldin chaperone subunit family protein	121.039	112.022	0.925508	2	()	at1g03760	prefoldin subunit family protein | chr1:941062-943377 REVERSE	35.1	not assigned.no ontology
AT1G03770	ATRING1B, RING1B RING 1B	33.0549	34.8143	1.05322	1	()	at1g03770	Symbols: ATRING1B, RING1B | RING1B (RING 1B); protein binding / zinc ion binding | chr1:944595-947482 FORWARD	29.5.11.4.2	protein.degradation.ubiquitin.E3.RING
AT1G03780	TPX2 targeting protein for XKLP2	330.132	366.381	1.1098	11	()	at1g03780	Symbols: TPX2 | targeting protein-related | chr1:947644-951810 REVERSE	31.3	cell.cycle
AT1G03790	SOM Zinc finger C-x8-C-x5-C-x3-H type family protein	16.6147	7.09108	0.426795	5	()	at1g03790	Symbols: SOM | SOM (SOMNUS); nucleic acid binding / transcription factor | chr1:954525-956097 FORWARD	27.3.12	RNA.regulation of transcription.C3H zinc finger family
AT1G03810	Nucleic acid-binding, OB-fold-like protein	0	1.02413	Inf	1	()	at1g03810	DNA-binding protein-related | chr1:958759-959609 FORWARD	35.1	not assigned.no ontology
AT1G03830	guanylate-binding family protein	303.468	406.174	1.33844	7	(S)	at1g03830	guanylate-binding family protein | chr1:962033-966622 REVERSE	35.1	not assigned.no ontology
AT1G03840	MGP C2H2 and C2HC zinc fingers superfamily protein	16.3565	14.6225	0.893984	4	()	at1g03840	Symbols: MGP | MGP (Magpie); nucleic acid binding / protein binding / transcription factor/ zinc ion binding | chr1:967503-970130 REVERSE	27.3.11	RNA.regulation of transcription.C2H2 zinc finger family
AT1G03850	Glutaredoxin family protein	2.16916	1.23808	0.570763	3	()	at1g03850	glutaredoxin family protein | chr1:976097-977761 REVERSE	21.4	redox.glutaredoxins
AT1G03860	ATPHB2, PHB2 prohibitin 2	1216.56	1227.17	1.00872	8	()	at1g03860	Symbols: ATPHB2 | ATPHB2 (PROHIBITIN 2) | chr1:979308-981885 REVERSE	31.3	cell.cycle
AT1G03870	FLA9 FASCICLIN-like arabinoogalactan 9	0.744569	38.167	51.2605	1	(S)	at1g03870	Symbols: FLA9 | FLA9 (FASCICLIN-LIKE ARABINOOGALACTAN 9) | chr1:982506-983540 REVERSE	10.5.1.1	cell wall.cell wall proteins.AGPs.AGP
AT1G03880	CRU2, CRB cruciferin 2	275562	128387	0.465909	11	(STTT)	at1g03880	Symbols: CRU2, CRB | CRU2 (CRUCIFERIN 2); nutrient reservoir | chr1:985751-988146 FORWARD	33.1	development.storage proteins
AT1G03890	RmlC-like cupins superfamily protein	18944.3	11201.2	0.59127	10	()	at1g03890	cupin family protein | chr1:989198-991020 FORWARD	33.1	development.storage proteins
AT1G03900	ATNAP4, NAP4 non-intrinsic ABC protein 4	424.714	402.026	0.946581	8	(S)	at1g03900	Symbols: ATNAP4 | ATNAP4 (Arabidopsis thaliana non-intrinsic ABC protein 4); ATPase, coupled to transmembrane movement of substances / transporter | chr1:991139-993118 FORWARD	35.2	not assigned.unknown
AT1G03905	P-loop containing nucleoside triphosphate hydrolases superfamily protein	362.012	288.37	0.796576	3	()	at1g03905	ABC transporter family protein | chr1:993400-995784 FORWARD	34.16	transport.ABC transporters and multidrug resistance systems
AT1G03910	EXPRESSED IN: 25 plant structures; EXPRESSED DURING: 13 growth stages; CONTAINS InterPro DOMAIN/s: Cactin protein, cactus-binding domain, C-terminal (InterPro:IPR019134), Cactin, central region (InterPro:IPR018816); BEST Arabidopsis thaliana protein match is: unknown protein (TAIR:AT2G36815.2); Has 11711 Blast hits to 7382 proteins in 452 species: Archae - 31; Bacteria - 352; Metazoa - 6006; Fung…	862.745	937.952	1.08717	8	(S)	at1g03910	EXPRESSED IN: 25 plant structures; EXPRESSED DURING: 13 growth stages; CONTAINS InterPro DOMAIN/s: Cactin, central region (InterPro:IPR018816); BEST Arabidopsis thaliana protein match is: unknown protein (TAIR:AT2G36815.2); Has 11516 Blast hits to 6722 proteins in 356 species: Archae - 23; Bacteria - 259; Metazoa - 6122; Fungi - 1009; Plants - 493; Viruses - 33; Other Eukaryotes - 3577 (source: N…	35.1	not assigned.no ontology
AT1G03920	Protein kinase family protein	0.744569	0.849416	1.14082	2	()	at1g03920	protein kinase, putative | chr1:1001321-1004383 FORWARD	29.4	protein.postranslational modification
AT1G03930	ADK1, CKL9ALPHA, CKL9BETA dual specificity kinase 1	3.38797	1.46845	0.433432	3	()	at1g03930	Symbols: ADK1, CKL9ALPHA, CKL9BETA | ADK1 (dual specificity kinase 1); kinase/ protein serine/threonine/tyrosine kinase | chr1:1004769-1008370 FORWARD	29.4	protein.postranslational modification
AT1G03950	VPS2.3 vacuolar protein sorting-associated protein 2.3	23.1312	14.215	0.614538	3	()	at1g03950	Symbols: VPS2.3 | VPS2.3 (VACUOLAR PROTEIN SORTING-ASSOCIATED PROTEIN 2.3) | chr1:1011172-1013365 REVERSE	27.3.71	RNA.regulation of transcription.SNF7
AT1G03960	Calcium-binding EF hand family protein	128.048	150.474	1.17514	2	()	at1g03960	calcium-binding EF hand family protein | chr1:1013715-1017929 FORWARD	29.4	protein.postranslational modification
AT1G03970	GBF4 G-box binding factor 4	30.8755	29.9931	0.971419	2	()	at1g03970	Symbols: GBF4 | GBF4; DNA binding / sequence-specific DNA binding / transcription factor | chr1:1018100-1019247 FORWARD	27.3.35	RNA.regulation of transcription.bZIP transcription factor family
AT1G03980	ATPCS2, PCS2 phytochelatin synthase 2	7.30887	8.02702	1.09826	2	()	at1g03980	Symbols: ATPCS2 | ATPCS2 (phytochelatin synthase 2); glutathione gamma-glutamylcysteinyltransferase | chr1:1018570-1022108 REVERSE	15.2	metal handling.binding, chelation and storage
AT1G03990	Long-chain fatty alcohol dehydrogenase family protein	131.908	59.7957	0.453314	3	(T)	at1g03990	alcohol oxidase-related | chr1:1024847-1027616 FORWARD	35.1	not assigned.no ontology
AT1G04000	unknown protein; BEST Arabidopsis thaliana protein match is: unknown protein (TAIR:AT5G44060.1); Has 62 Blast hits to 62 proteins in 10 species: Archae - 0; Bacteria - 0; Metazoa - 0; Fungi - 0; Plants - 62; Viruses - 0; Other Eukaryotes - 0 (source: NCBI BLink).	118.086	99.4003	0.841761	2	()	at1g04000	unknown protein | chr1:1028106-1029119 REVERSE	35.2	not assigned.unknown
AT1G04010	PSAT1, ATPSAT1 phospholipid sterol acyl transferase 1	14.2841	19.5211	1.36663	3	()	at1g04010	phosphatidate-sterol O-acyltransferase/ phosphatidylcholine-sterol O-acyltransferase/ phosphatidylethanolamine-sterol O-acyltransferase | chr1:1031200-1036237 REVERSE	11.8.10	lipid metabolism.'exotics' (steroids, squalene etc).phosphatidylcholinesterol O-acyltransferase
AT1G04020	ATBARD1, BARD1 breast cancer associated RING 1	101.107	113.668	1.12424	5	()	at1g04020	Symbols: ATBARD1, BARD1 | BARD1 (BREAST CANCER ASSOCIATED RING 1); DNA binding / transcription coactivator | chr1:1036537-1040224 FORWARD	27.3.67	RNA.regulation of transcription.putative transcription regulator
AT1G04040	HAD superfamily, subfamily IIIB acid phosphatase	20.3134	60.8956	2.9978	6	()	at1g04040	acid phosphatase class B family protein | chr1:1042362-1043864 REVERSE	26.13	misc.acid and other phosphatases
AT1G04080	PRP39 Tetratricopeptide repeat (TPR)-like superfamily protein	882.325	1012.6	1.14765	4	()	at1g04080	Symbols: PRP39 | PRP39; binding | chr1:1051343-1056751 FORWARD	35.1.41	not assigned.no ontology.hydroxyproline rich proteins
AT1G04100	IAA10 indoleacetic acid-induced protein 10	4.39641	4.96873	1.13018	1	()	at1g04100	Symbols: IAA10 | IAA10; transcription factor | chr1:1059506-1061191 FORWARD	27.3.40	RNA.regulation of transcription.Aux/IAA family
AT1G04120	ATMRP5, MRP5, ATABCC5, ABCC5 multidrug resistance-associated protein 5	1752.03	1798.87	1.02673	22	()	at1g04120	Symbols: ATMRP5, MRP5 | ATMRP5; ATPase, coupled to transmembrane movement of substances / sulfonylurea receptor | chr1:1064454-1070927 REVERSE	34.16	transport.ABC transporters and multidrug resistance systems
AT1G04130	TPR2, AtTPR2 Tetratricopeptide repeat (TPR)-like superfamily protein	102.781	104.241	1.0142	4	()	at1g04130	tetratricopeptide repeat (TPR)-containing protein | chr1:1073427-1075568 FORWARD	29.4	protein.postranslational modification
AT1G04140	Transducin family protein / WD-40 repeat family protein	673.242	693.134	1.02955	8	()	at1g04140	transducin family protein / WD-40 repeat family protein | chr1:1075545-1080630 REVERSE	33.99	development.unspecified
AT1G04150	C2 calcium/lipid-binding plant phosphoribosyltransferase family protein	10.8162	17.8286	1.64833	2	()	at1g04150	C2 domain-containing protein | chr1:1081208-1084246 REVERSE	35.1.19	not assigned.no ontology.C2 domain-containing protein
AT1G04170	EIF2 GAMMA eukaryotic translation initiation factor 2 gamma subunit	1382.38	1516.26	1.09685	11	()	at1g04170	Symbols: EIF2 GAMMA | EIF2 GAMMA; translation factor, nucleic acid binding / translation initiation factor | chr1:1096946-1099898 FORWARD	29.2.3	protein.synthesis.initiation
AT1G04180	YUC9 YUCCA 9	2.9505	3.66894	1.2435	4	()	at1g04180	flavin-containing monooxygenase family protein / FMO family protein | chr1:1104623-1105988 FORWARD	26.7	misc.oxidases - copper, flavone etc
AT1G04190	TPR3 Tetratricopeptide repeat (TPR)-like superfamily protein	18.5424	20.8537	1.12465	1	()	at1g04190	tetratricopeptide repeat (TPR)-containing protein | chr1:1106428-1108715 REVERSE	35.1.27	not assigned.no ontology.tetratricopeptide repeat (TPR)
AT1G04200	FUNCTIONS IN: molecular_function unknown; INVOLVED IN: N-terminal protein myristoylation; LOCATED IN: cellular_component unknown; EXPRESSED IN: 22 plant structures; EXPRESSED DURING: 13 growth stages; CONTAINS InterPro DOMAIN/s: Dymeclin (InterPro:IPR019142); Has 395 Blast hits to 389 proteins in 117 species: Archae - 0; Bacteria - 0; Metazoa - 262; Fungi - 21; Plants - 68; Viruses - 0; Other Euk…	258.749	248.337	0.959761	5	()	at1g04200	unknown protein | chr1:1109482-1114107 FORWARD	35.2	not assigned.unknown
AT1G04210	Leucine-rich repeat protein kinase family protein	163.395	188.74	1.15511	9	()	at1g04210	leucine-rich repeat family protein / protein kinase family protein | chr1:1114405-1119739 FORWARD	29.4	protein.postranslational modification
AT1G04220	KCS2 3-ketoacyl-CoA synthase 2	0.744569	5.10654	6.85839	2	()	at1g04220	Symbols: KCS2 | KCS2 (3-KETOACYL-COA SYNTHASE 2); fatty acid elongase | chr1:1119699-1122526 REVERSE	11.1.10	lipid metabolism.FA synthesis and FA elongation.beta ketoacyl CoA synthase
AT1G04240	SHY2, IAA3 AUX/IAA transcriptional regulator family protein	2.05238	2.36515	1.1524	4	()	at1g04240	Symbols: SHY2, IAA3 | SHY2 (SHORT HYPOCOTYL 2); transcription factor | chr1:1128188-1129551 REVERSE	27.3.40	RNA.regulation of transcription.Aux/IAA family
AT1G04250	AXR3, IAA17 AUX/IAA transcriptional regulator family protein	88.8172	180.201	2.0289	6	()	at1g04250	Symbols: AXR3, IAA17 | AXR3 (AUXIN RESISTANT 3); transcription factor | chr1:1136258-1138613 FORWARD	27.3.40	RNA.regulation of transcription.Aux/IAA family
AT1G04260	MPI7, MPIP7, PRA1.D CAMV movement protein interacting protein 7	299.202	283.927	0.948948	2	()	at1g04260	Symbols: MPI7, MPIP7, PRA1.D | MPI7 (CAMV MOVEMENT PROTEIN INTERACTING PROTEIN 7); protein binding | chr1:1140528-1141365 REVERSE	30.5	signalling.G-proteins
AT1G04270	RPS15 cytosolic ribosomal protein S15	6615.53	6648.61	1.005	18	(TTS)	at1g04270	Symbols: RPS15 | RPS15 (CYTOSOLIC RIBOSOMAL PROTEIN S15); structural constituent of ribosome | chr1:1141604-1143053 REVERSE	29.2.1.2.1.15	protein.synthesis.ribosomal protein.eukaryotic.40S subunit.S15
AT1G04280	P-loop containing nucleoside triphosphate hydrolases superfamily protein	290.805	345.18	1.18698	4	(S)	at1g04280	unknown protein | chr1:1143436-1146654 REVERSE	35.2	not assigned.unknown
AT1G04290	Thioesterase superfamily protein	242.59	282.848	1.16595	3	()	at1g04290	thioesterase family protein | chr1:1147523-1148533 REVERSE	11.9.4.5	lipid metabolism.lipid degradation.beta-oxidation.acyl-CoA thioesterase
AT1G04300	TRAF-like superfamily protein	882.178	952.808	1.08006	7	()	at1g04300	FUNCTIONS IN: molecular_function unknown; INVOLVED IN: biological_process unknown; EXPRESSED IN: 24 plant structures; EXPRESSED DURING: 15 growth stages; CONTAINS InterPro DOMAIN/s: TRAF-like (InterPro:IPR008974), MATH (InterPro:IPR002083); BEST Arabidopsis thaliana protein match is: meprin and TRAF homology domain-containing protein / MATH domain-containing protein (TAIR:AT5G43560.2); Has 15485 …	35.1	not assigned.no ontology
AT1G04310	ERS2 ethylene response sensor 2	102.972	77.8299	0.755838	4	()	at1g04310	Symbols: ERS2 | ERS2 (ETHYLENE RESPONSE SENSOR 2); ethylene binding / glycogen synthase kinase 3/ protein histidine kinase/ receptor | chr1:1154764-1157711 REVERSE	17.5.2	hormone metabolism.ethylene.signal transduction
AT1G04340	HR-like lesion-inducing protein-related	394.995	362.324	0.917287	6	()	at1g04340	lesion inducing protein-related | chr1:1163097-1164851 REVERSE	35.1	not assigned.no ontology
AT1G04350	2-oxoglutarate (2OG) and Fe(II)-dependent oxygenase superfamily protein	33.6022	33.3223	0.991669	6	()	at1g04350	2-oxoglutarate-dependent dioxygenase, putative | chr1:1165165-1166768 FORWARD	17.5.1	hormone metabolism.ethylene.synthesis-degradation
AT1G04360	RING/U-box superfamily protein	0.299374	1.3655	4.5612	1	()	at1g04360	zinc finger (C3HC4-type RING finger) family protein | chr1:1167457-1168878 REVERSE	29.5.11.4.2	protein.degradation.ubiquitin.E3.RING
AT1G04380	2-oxoglutarate (2OG) and Fe(II)-dependent oxygenase superfamily protein	554.368	243.861	0.43989	4	()	at1g04380	2-oxoglutarate-dependent dioxygenase, putative | chr1:1176921-1178407 REVERSE	17.5.1	hormone metabolism.ethylene.synthesis-degradation
AT1G04390	BTB/POZ domain-containing protein	32.0563	28.5229	0.889777	2	()	at1g04390	protein binding | chr1:1179363-1183704 REVERSE	35.2	not assigned.unknown
AT1G04400	CRY2, FHA, AT-PHH1, PHH1, ATCRY2 cryptochrome 2	492.466	535.879	1.08815	4	()	at1g04400	Symbols: CRY2, FHA, AT-PHH1, PHH1, ATCRY2 | CRY2 (CRYPTOCHROME 2); blue light photoreceptor/ protein homodimerization | chr1:1185556-1188276 REVERSE	30.11	signalling.light
AT1G04410	Lactate/malate dehydrogenase family protein	8817.17	9039.13	1.02517	17	(T)	at1g04410	malate dehydrogenase, cytosolic, putative | chr1:1189078-1191412 REVERSE	8.2.9	TCA / org transformation.other organic acid transformatons.cyt MDH
AT1G04420	NAD(P)-linked oxidoreductase superfamily protein	459.981	439.235	0.954899	5	(T)	at1g04420	aldo/keto reductase family protein | chr1:1191608-1193884 FORWARD	3.5	minor CHO metabolism.others
AT1G04430	S-adenosyl-L-methionine-dependent methyltransferases superfamily protein	465.722	557.27	1.19657	12	(ST)	at1g04430	dehydration-responsive protein-related | chr1:1198118-1201527 FORWARD	20.2.3	stress.abiotic.drought/salt
AT1G04440	CKL13 casein kinase like 13	369.529	374.025	1.01217	7	()	at1g04440	Symbols: CKL13 | CKL13 (CASEIN KINASE LIKE 13); ATP binding / kinase/ protein kinase/ protein serine/threonine kinase | chr1:1202255-1205803 FORWARD	29.4	protein.postranslational modification
AT1G04470	Protein of unknown function (DUF810)	0	0.277662	Inf	1	()	at1g04470	FUNCTIONS IN: molecular_function unknown; INVOLVED IN: biological_process unknown; LOCATED IN: cellular_component unknown; EXPRESSED IN: male gametophyte, pollen tube; EXPRESSED DURING: L mature pollen stage, M germinated pollen stage; CONTAINS InterPro DOMAIN/s: Munc13 homology 1 (InterPro:IPR014770), Protein of unknown function DUF810 (InterPro:IPR008528), Munc13 homology 2 (InterPro:IPR014772)…	35.2	not assigned.unknown
AT1G04480	Ribosomal protein L14p/L23e family protein	1610.2	1767.09	1.09744	13	(S)	at1g04480	60S ribosomal protein L23 (RPL23A) | chr1:1216095-1217467 FORWARD	29.2.1.2.2.23	protein.synthesis.ribosomal protein.eukaryotic.60S subunit.L23
AT1G04490	Protein of unknown function (DUF3527)	0	0.341376	Inf	1	()	at1g04490	unknown protein | chr1:1218005-1219914 REVERSE	35.2	not assigned.unknown
AT1G04510	MAC3A MOS4-associated complex 3A	480.473	527.41	1.09769	8	()	at1g04510	transducin family protein / WD-40 repeat family protein | chr1:1226575-1230827 FORWARD	35.1	not assigned.no ontology
AT1G04520	PDLP2 plasmodesmata-located protein 2	188.054	191.749	1.01965	3	()	at1g04520	Symbols: PDLP2 | PDLP2 (PLASMODESMATA-LOCATED PROTEIN 2) | chr1:1231578-1234032 FORWARD	35.2	not assigned.unknown
AT1G04530	TPR4 Tetratricopeptide repeat (TPR)-like superfamily protein	399.842	435.648	1.08955	10	(STTS)	at1g04530	binding | chr1:1234176-1236034 REVERSE	35.2	not assigned.unknown
AT1G04550	IAA12, BDL AUX/IAA transcriptional regulator family protein	31.9395	46.1524	1.445	4	(S)	at1g04550	Symbols: IAA12, BDL | IAA12 (AUXIN-INDUCED PROTEIN 12); transcription factor/ transcription repressor | chr1:1240375-1242121 FORWARD	27.3.40	RNA.regulation of transcription.Aux/IAA family
AT1G04555	unknown protein; FUNCTIONS IN: molecular_function unknown; INVOLVED IN: biological_process unknown; LOCATED IN: cellular_component unknown; BEST Arabidopsis thaliana protein match is: unknown protein (TAIR:AT4G33380.1); Has 84 Blast hits to 83 proteins in 15 species: Archae - 0; Bacteria - 0; Metazoa - 9; Fungi - 0; Plants - 75; Viruses - 0; Other Eukaryotes - 0 (source: NCBI BLink).	63.5138	76.4416	1.20354	4	()	at1g04555	unknown protein | chr1:1242558-1244244 FORWARD	35.1	not assigned.no ontology
AT1G04560	AWPM-19-like family protein	1274.15	884.398	0.694107	10	()	at1g04560	AWPM-19-like membrane family protein | chr1:1244947-1246059 FORWARD	34.99	transport.misc
AT1G04570	Major facilitator superfamily protein	656.757	339.354	0.516712	5	()	at1g04570	integral membrane transporter family protein | chr1:1246728-1248775 REVERSE	34.99	transport.misc
AT1G04580	AAO4, ATAO-4, ATAO2, AO4 aldehyde oxidase 4	60.1806	45.8167	0.761321	3	()	at1g04580	Symbols: AAO4, ATAO-4, ATAO2 | AAO4 (ARABIDOPSIS ALDEHYDE OXIDASE 4); aldehyde oxidase/ aryl-aldehyde oxidase | chr1:1252122-1257510 REVERSE	17.1.1	hormone metabolism.abscisic acid.synthesis-degradation
AT1G04590	BEST Arabidopsis thaliana protein match is: Pentatricopeptide repeat (PPR) superfamily protein (TAIR:AT4G21190.1); Has 111 Blast hits to 111 proteins in 15 species: Archae - 0; Bacteria - 0; Metazoa - 0; Fungi - 0; Plants - 109; Viruses - 0; Other Eukaryotes - 2 (source: NCBI BLink).	179.424	218.079	1.21544	8	()	at1g04590	FUNCTIONS IN: molecular_function unknown; EXPRESSED IN: 23 plant structures; EXPRESSED DURING: 13 growth stages; BEST Arabidopsis thaliana protein match is: pentatricopeptide (PPR) repeat-containing protein (TAIR:AT4G18975.3); Has 54 Blast hits to 54 proteins in 8 species: Archae - 0; Bacteria - 0; Metazoa - 0; Fungi - 0; Plants - 52; Viruses - 0; Other Eukaryotes - 2 (source: NCBI BLink). | chr1…	35.1.5	not assigned.no ontology.pentatricopeptide (PPR) repeat-containing protein
AT1G04600	XIA, ATXIA myosin XI A	109.036	128.661	1.17999	4	()	at1g04600	Symbols: XIA, ATXIA | XIA (MYOSIN XI A); motor/ protein binding | chr1:1262123-1272376 FORWARD	31.1	cell.organisation
AT1G04610	YUC3 YUCCA 3	0.598747	0	0	1	()	at1g04610	flavin-containing monooxygenase / FMO (YUCCA3) | chr1:1279388-1281618 FORWARD	26.7	misc.oxidases - copper, flavone etc
AT1G04620	coenzyme F420 hydrogenase family / dehydrogenase, beta subunit family	1135.07	1155.25	1.01778	3	()	at1g04620	coenzyme F420 hydrogenase family / dehydrogenase, beta subunit family | chr1:1282741-1286584 REVERSE	18	Co-factor and vitamine metabolism
AT1G04630	MEE4 GRIM-19 protein	560.445	581.584	1.03772	8	()	at1g04630	Symbols: MEE4 | MEE4 (maternal effect embryo arrest 4) | chr1:1289734-1291112 REVERSE	35.2	not assigned.unknown
AT1G04635	EMB1687 ribonuclease P family protein / Rpp14 family protein	2.08015	0.277662	0.133482	1	()	at1g04635	Symbols: EMB1687 | EMB1687 (EMBRYO DEFECTIVE 1687); ribonuclease P/ ribonuclease | chr1:1291314-1291995 FORWARD	27.1.19	RNA.processing.ribonucleases
AT1G04640	LIP2 lipoyltransferase 2	98.2669	100.231	1.01998	3	()	at1g04640	Symbols: LIP2 | LIP2 (LIPOYLTRANSFERASE 2); lipoyltransferase | chr1:1292080-1293357 FORWARD	18	Co-factor and vitamine metabolism
AT1G04650	unknown protein; Has 30201 Blast hits to 17322 proteins in 780 species: Archae - 12; Bacteria - 1396; Metazoa - 17338; Fungi - 3422; Plants - 5037; Viruses - 0; Other Eukaryotes - 2996 (source: NCBI BLink).	130.603	138.179	1.05801	7	()	at1g04650	unknown protein | chr1:1294893-1299002 REVERSE	35.2	not assigned.unknown
AT1G04660	glycine-rich protein	9556.18	12075.5	1.26364	21	(SS)	at1g04660	glycine-rich protein | chr1:1300486-1301773 REVERSE	35.1.40	not assigned.no ontology.glycine rich proteins
AT1G04680	Pectin lyase-like superfamily protein	683.696	443.225	0.648278	9	()	at1g04680	pectate lyase family protein | chr1:1303529-1307884 REVERSE	10.6.3	cell wall.degradation.pectate lyases and polygalacturonases
AT1G04690	KAB1, KV-BETA1 potassium channel beta subunit 1	1057.71	824.162	0.779196	7	()	at1g04690	Symbols: KAB1, KV-BETA1 | KAB1 (POTASSIUM CHANNEL BETA SUBUNIT); oxidoreductase/ potassium channel | chr1:1313564-1315750 FORWARD	34.15	transport.potassium
AT1G04700	PB1 domain-containing protein tyrosine kinase	40.8858	54.8709	1.34205	3	()	at1g04700	protein kinase family protein | chr1:1316254-1320919 FORWARD	29.4	protein.postranslational modification
AT1G04710	KAT1, PKT4 peroxisomal 3-ketoacyl-CoA thiolase 4	211.796	167.697	0.791786	3	()	at1g04710	Symbols: KAT1, PKT4 | PKT4 (PEROXISOMAL 3-KETOACYL-COA THIOLASE 4); acetyl-CoA C-acyltransferase/ catalytic | chr1:1321904-1324782 FORWARD	13.2.4.1	amino acid metabolism.degradation.branched chain group.shared
AT1G04730	CTF18 P-loop containing nucleoside triphosphate hydrolases superfamily protein	237.321	265.157	1.11729	3	()	at1g04730	AAA-type ATPase family protein | chr1:1325385-1331086 REVERSE	29.5.9	protein.degradation.AAA type
AT1G04750	VAMP7B, VAMP721, ATVAMP721, AT VAMP7B vesicle-associated membrane protein 721	1221.49	1237.28	1.01293	19	(STT)	at1g04750	Symbols: VAMP7B, VAMP721, ATVAMP721, AT VAMP7B | VAMP721 (VESICLE-ASSOCIATED MEMBRANE PROTEIN 721) | chr1:1331466-1333567 REVERSE	31.4	cell.vesicle transport
AT1G04770	Tetratricopeptide repeat (TPR)-like superfamily protein	570.771	776.387	1.36024	7	()	at1g04770	male sterility MS5 family protein | chr1:1336371-1337849 REVERSE	33.99	development.unspecified
AT1G04778	unknown protein; FUNCTIONS IN: molecular_function unknown; INVOLVED IN: biological_process unknown; LOCATED IN: cellular_component unknown; Has 0 Blast hits to 0 proteins in 0 species (source: NCBI BLink).	5.0687	5.30406	1.04643	1	()	at1g04778	unknown protein | chr1:1339892-1340327 FORWARD	35.1	not assigned.no ontology
AT1G04780	Ankyrin repeat family protein	149.867	148.87	0.993346	8	()	at1g04780	ankyrin repeat family protein | chr1:1340669-1343584 REVERSE	31.1	cell.organisation
AT1G04790	RING/U-box superfamily protein	188.797	162.762	0.862102	2	()	at1g04790	zinc finger (C3HC4-type RING finger) family protein | chr1:1345036-1348451 FORWARD	29.5.11.4.2	protein.degradation.ubiquitin.E3.RING
AT1G04800	glycine-rich protein	6.22042	6.78861	1.09134	1	()	at1g04800	glycine-rich protein | chr1:1348452-1349286 REVERSE	35.1.40	not assigned.no ontology.glycine rich proteins
AT1G04820	TUA4, TOR2 tubulin alpha-4 chain	24.5293	134.252	5.47312	2	(S)	at1g04820	Symbols: TUA4 | TUA4; structural constituent of cytoskeleton | chr1:1356191-1358386 REVERSE	31.1	cell.organisation
AT1G04830	Ypt/Rab-GAP domain of gyp1p superfamily protein	204.632	228.715	1.11769	5	()	at1g04830	RabGAP/TBC domain-containing protein | chr1:1358917-1361981 REVERSE	30.5	signalling.G-proteins
AT1G04840	Tetratricopeptide repeat (TPR)-like superfamily protein	9.61739	12.313	1.28029	3	()	at1g04840	pentatricopeptide (PPR) repeat-containing protein | chr1:1362867-1364962 REVERSE	35.1.5	not assigned.no ontology.pentatricopeptide (PPR) repeat-containing protein
AT1G04850	ubiquitin-associated (UBA)/TS-N domain-containing protein	1590.94	1329.82	0.835872	10	(T)	at1g04850	ubiquitin-associated (UBA)/TS-N domain-containing protein | chr1:1365118-1368844 REVERSE	29.5.11	protein.degradation.ubiquitin
AT1G04860	UBP2, ATUBP2 ubiquitin-specific protease 2	163.441	198.668	1.21554	5	()	at1g04860	Symbols: UBP2, ATUBP2 | UBP2 (UBIQUITIN-SPECIFIC PROTEASE 2); ubiquitin-specific protease | chr1:1369054-1373101 REVERSE	29.5.11.5	protein.degradation.ubiquitin.ubiquitin protease
AT1G04870	PRMT10, ATPRMT10 protein arginine methyltransferase 10	154.712	190.757	1.23298	9	()	at1g04870	Symbols: PRMT10, ATPRMT10 | PRMT10; [myelin basic protein]-arginine N-methyltransferase/ histone-arginine N-methyltransferase/ methyltransferase/ protein-arginine omega-N asymmetric methyltransferase/ protein-arginine omega-N monomethyltransferase | chr1:1373234-1375762 REVERSE	26.6	misc.O-methyl transferases
AT1G04880	HMG (high mobility group) box protein with ARID/BRIGHT DNA-binding domain	1.90656	1.77897	0.93308	3	()	at1g04880	high mobility group (HMG1/2) family protein / ARID/BRIGHT DNA-binding domain-containing protein | chr1:1375961-1379185 REVERSE	27.3.38	RNA.regulation of transcription.AT-rich interaction domain containing transcription factor family
AT1G04890	Protein of unknown function, DUF593	1.45363	0	0	1	()	at1g04890	FUNCTIONS IN: molecular_function unknown; INVOLVED IN: biological_process unknown; LOCATED IN: cellular_component unknown; CONTAINS InterPro DOMAIN/s: Intermediate filament protein, conserved site (InterPro:IPR018039), Protein of unknown function DUF593 (InterPro:IPR007656); BEST Arabidopsis thaliana protein match is: unknown protein (TAIR:AT4G13630.1); Has 6609 Blast hits to 4661 proteins in 382…	35.2	not assigned.unknown
AT1G04900	Protein of unknown function (DUF185)	116.422	133.487	1.14657	6	()	at1g04900	unknown protein | chr1:1383841-1387895 FORWARD	35.2	not assigned.unknown
AT1G04910	O-fucosyltransferase family protein	234.234	243.313	1.03876	12	()	at1g04910	unknown protein | chr1:1387871-1391187 REVERSE	35.1	not assigned.no ontology
AT1G04920	ATSPS3F, SPS3F sucrose phosphate synthase 3F	48.6713	45.0089	0.924751	2	()	at1g04920	Symbols: ATSPS3F | ATSPS3F (sucrose phosphate synthase 3F); sucrose-phosphate synthase/ transferase, transferring glycosyl groups | chr1:1391502-1395864 REVERSE	2.1.1.1	major CHO metabolism.synthesis.sucrose.SPS
AT1G04930	hydroxyproline-rich glycoprotein family protein	25.1358	30.8431	1.22706	1	()	at1g04930	hydroxyproline-rich glycoprotein family protein | chr1:1396293-1399053 REVERSE	35.1.41	not assigned.no ontology.hydroxyproline rich proteins
AT1G04940	TIC20 translocon at the inner envelope membrane of chloroplasts 20	485.089	391.353	0.806765	3	()	at1g04940	Symbols: TIC20 | TIC20 (TRANSLOCON AT THE INNER ENVELOPE MEMBRANE OF CHLOROPLASTS 20) | chr1:1399182-1400770 FORWARD	29.3.3	protein.targeting.chloroplast
AT1G04945	HIT-type Zinc finger family protein	124.623	150.794	1.21	5	()	at1g04945	FUNCTIONS IN: molecular_function unknown; INVOLVED IN: biological_process unknown; LOCATED IN: cellular_component unknown; EXPRESSED IN: 14 plant structures; EXPRESSED DURING: 6 growth stages; CONTAINS InterPro DOMAIN/s: Zinc finger, HIT-type (InterPro:IPR007529); Has 296 Blast hits to 294 proteins in 138 species: Archae - 0; Bacteria - 0; Metazoa - 111; Fungi - 94; Plants - 29; Viruses - 0; Othe…	35.1	not assigned.no ontology
AT1G04950	TAFII59, TAF6, ATTAF6 TATA BOX ASSOCIATED FACTOR II 59	200.927	213.205	1.0611	5	()	at1g04950	Symbols: TAFII59, TAF6, ATTAF6 | TAF6 (TBP-ASSOCIATED FACTOR 6); DNA binding / RNA polymerase II transcription factor/ transcription initiation factor | chr1:1403085-1407468 REVERSE	27.3.67	RNA.regulation of transcription.putative transcription regulator
AT1G04960	Protein of unknown function (DUF1664)	40.9813	48.2248	1.17675	2	()	at1g04960	FUNCTIONS IN: molecular_function unknown; INVOLVED IN: biological_process unknown; LOCATED IN: endomembrane system; EXPRESSED IN: 22 plant structures; EXPRESSED DURING: 13 growth stages; CONTAINS InterPro DOMAIN/s: Protein of unknown function DUF1664 (InterPro:IPR012458); BEST Arabidopsis thaliana protein match is: bZIP family transcription factor (TAIR:AT1G27000.1); Has 95 Blast hits to 94 prote…	35.2	not assigned.unknown
AT1G04970	lipid-binding serum glycoprotein family protein	371.419	292.078	0.786385	4	()	at1g04970	lipid-binding serum glycoprotein family protein | chr1:1411170-1413627 FORWARD	35.1	not assigned.no ontology
AT1G04980	ATPDIL2-2, ATPDI10, PDI10, PDIL2-2 PDI-like 2-2	386.886	412.44	1.06605	2	()	at1g04980	Symbols: ATPDIL2-2, ATPDI10, PDI10 | ATPDIL2-2 (PDI-LIKE 2-2); protein disulfide isomerase | chr1:1413644-1416144 REVERSE	21.1.1	redox.thioredoxin.PDIL
AT1G04985	unknown protein; Has 37 Blast hits to 37 proteins in 11 species: Archae - 0; Bacteria - 0; Metazoa - 0; Fungi - 0; Plants - 37; Viruses - 0; Other Eukaryotes - 0 (source: NCBI BLink).	45.5642	34.6396	0.760236	3	()	at1g04985	unknown protein | chr1:1416343-1418482 REVERSE	35.2	not assigned.unknown
AT1G04990	Zinc finger C-x8-C-x5-C-x3-H type family protein	356.296	325.679	0.914069	5	()	at1g04990	zinc finger (CCCH-type) family protein | chr1:1419141-1421639 REVERSE	27.3.11	RNA.regulation of transcription.C2H2 zinc finger family
AT1G05000	Phosphotyrosine protein phosphatases superfamily protein	166.435	237.166	1.42497	2	()	at1g05000	tyrosine specific protein phosphatase family protein | chr1:1425601-1428782 FORWARD	29.4	protein.postranslational modification
AT1G05010	EFE, ACO4, EAT1 ethylene-forming enzyme	18.8341	36.8477	1.95644	2	()	at1g05010	Symbols: EFE, ACO4, EAT1 | EFE (ETHYLENE-FORMING ENZYME); 1-aminocyclopropane-1-carboxylate oxidase | chr1:1431190-1432858 REVERSE	17.5.1.2	hormone metabolism.ethylene.synthesis-degradation.1-aminocyclopropane-1-carboxylate oxidase
AT1G05020	ENTH/ANTH/VHS superfamily protein	27.994	22.2095	0.793368	1	()	at1g05020	epsin N-terminal homology (ENTH) domain-containing protein / clathrin assembly protein-related | chr1:1435254-1437667 REVERSE	35.1.21	not assigned.no ontology.epsin N-terminal homology (ENTH) domain-containing protein
AT1G05030	Major facilitator superfamily protein	1.82528	5.14544	2.81898	1	()	at1g05030	hexose transporter, putative | chr1:1438152-1441417 REVERSE	34.2	transport.sugars
AT1G05055	ATGTF2H2, GTF2H2 general transcription factor II H2	78.8481	80.5099	1.02108	2	()	at1g05055	Symbols: ATGTF2H2, GTF2H2 | GTF2H2 (GENERAL TRANSCRIPTION FACTOR IIH 2); general RNA polymerase II transcription factor | chr1:1448718-1450887 REVERSE	27.3.99	RNA.regulation of transcription.unclassified
AT1G05060	unknown protein; Has 34 Blast hits to 34 proteins in 13 species: Archae - 0; Bacteria - 0; Metazoa - 0; Fungi - 0; Plants - 34; Viruses - 0; Other Eukaryotes - 0 (source: NCBI BLink).	21.8124	21.2059	0.972195	2	()	at1g05060	unknown protein | chr1:1451030-1452872 REVERSE	35.2	not assigned.unknown
AT1G05070	Protein of unknown function (DUF1068)	60.2884	54.1074	0.897476	3	()	at1g05070	unknown protein | chr1:1457063-1458744 REVERSE	35.2	not assigned.unknown
AT1G05100	MAPKKK18 mitogen-activated protein kinase kinase kinase 18	0.299374	0	0	1	()	at1g05100	Symbols: MAPKKK18 | MAPKKK18; ATP binding / kinase/ protein kinase/ protein serine/threonine kinase | chr1:1469610-1470881 FORWARD	30.6	signalling.MAP kinases
AT1G05120	Helicase protein with RING/U-box domain	417.862	433.347	1.03706	10	()	at1g05120	SNF2 domain-containing protein / helicase domain-containing protein / RING finger domain-containing protein | chr1:1471406-1476078 REVERSE	27.3.44	RNA.regulation of transcription.Chromatin Remodeling Factors
AT1G05135		115.671	454.936	3.93302	6	(SSS)	at1g05135	pseudogene of unknown protein | chr1:1477500-1478821 REVERSE	35.1	not assigned.no ontology
AT1G05136	unknown protein; Has 30201 Blast hits to 17322 proteins in 780 species: Archae - 12; Bacteria - 1396; Metazoa - 17338; Fungi - 3422; Plants - 5037; Viruses - 0; Other Eukaryotes - 2996 (source: NCBI BLink).	29.3032	176.271	6.01543	1	(S)	at1g05136	unknown protein | chr1:1478923-1479063 FORWARD	35.2	not assigned.unknown
AT1G05140	Peptidase M50 family protein	73.7821	58.5764	0.79391	2	()	at1g05140	membrane-associated zinc metalloprotease, putative | chr1:1482548-1484056 FORWARD	29.5.7	protein.degradation.metalloprotease
AT1G05150	Calcium-binding tetratricopeptide family protein	1082.33	1439.19	1.32971	5	()	at1g05150	calcium-binding EF hand family protein | chr1:1484067-1486960 REVERSE	30.3	signalling.calcium
AT1G05160	CYP88A3, ATKAO1, KAO1 cytochrome P450, family 88, subfamily A, polypeptide 3	492.224	448.315	0.910794	4	(T)	at1g05160	Symbols: CYP88A3, ATKAO1, KAO1 | CYP88A3 (CYTOCHROME P450 88 A3); ent-kaurenoate oxidase/ oxygen binding | chr1:1487378-1490947 REVERSE	17.6.1.4	hormone metabolism.gibberelin.synthesis-degradation.ent-kaurenoic acid hydroxylase/oxygenase
AT1G05170	Galactosyltransferase family protein	45.3635	48.858	1.07703	4	()	at1g05170	galactosyltransferase family protein | chr1:1491164-1494248 REVERSE	29.7	protein.glycosylation
AT1G05180	AXR1 NAD(P)-binding Rossmann-fold superfamily protein	384.243	497.594	1.295	15	(SS)	at1g05180	Symbols: AXR1 | AXR1 (AUXIN RESISTANT 1); small protein activating enzyme | chr1:1498114-1501824 REVERSE	17.2.2	hormone metabolism.auxin.signal transduction
AT1G05190	emb2394 Ribosomal protein L6 family	1234.45	1410.69	1.14277	6	(S)	at1g05190	Symbols: emb2394 | emb2394 (embryo defective 2394); structural constituent of ribosome | chr1:1502344-1503830 REVERSE	29.2.1.1.1.2.6	protein.synthesis.ribosomal protein.prokaryotic.chloroplast.50S subunit.L6
AT1G05200	ATGLR3.4, GLR3.4, GLUR3 glutamate receptor 3.4	268.579	227.064	0.845426	8	(T)	at1g05200	Symbols: ATGLR3.4, GLR3.4, GLUR3 | ATGLR3.4; intracellular ligand-gated ion channel | chr1:1505317-1509152 FORWARD	30.1	signalling.in sugar and nutrient physiology
AT1G05205	unknown protein; Has 44 Blast hits to 44 proteins in 16 species: Archae - 0; Bacteria - 0; Metazoa - 0; Fungi - 0; Plants - 44; Viruses - 0; Other Eukaryotes - 0 (source: NCBI BLink).	619.297	572.265	0.924056	9	(STS)	at1g05205	unknown protein | chr1:1509103-1510281 REVERSE	35.2	not assigned.unknown
AT1G05210	Transmembrane protein 97, predicted	48.8307	48.0259	0.983519	5	()	at1g05210	FUNCTIONS IN: molecular_function unknown; INVOLVED IN: biological_process unknown; LOCATED IN: endomembrane system; EXPRESSED IN: 17 plant structures; EXPRESSED DURING: 11 growth stages; CONTAINS InterPro DOMAIN/s: Transmembrane protein 97, predicted (InterPro:IPR016964); BEST Arabidopsis thaliana protein match is: unknown protein (TAIR:AT2G32380.1); Has 101 Blast hits to 101 proteins in 32 speci…	35.2	not assigned.unknown
AT1G05230	HDG2 homeodomain GLABROUS 2	181.236	135.027	0.745036	5	()	at1g05230	Symbols: HDG2 | HDG2 (HOMEODOMAIN GLABROUS 2); DNA binding / transcription factor | chr1:1512901-1517248 REVERSE	27.3.22	RNA.regulation of transcription.HB,Homeobox transcription factor family
AT1G05250	Peroxidase superfamily protein	0	0.277662	Inf	1	()	at1g05250	peroxidase, putative | chr1:1525601-1527234 REVERSE	26.12	misc.peroxidases
AT1G05260	RCI3, RCI3A Peroxidase superfamily protein	13.9421	0.619038	0.0444006	3	()	at1g05260	Symbols: RCI3, RCI3A | RCI3 (RARE COLD INDUCIBLE GENE 3); peroxidase | chr1:1529767-1531439 FORWARD	20.2.2	stress.abiotic.cold
AT1G05270	TraB family protein	653.942	643.963	0.98474	10	(ST)	at1g05270	TraB family protein | chr1:1531641-1534410 REVERSE	27.3.35	RNA.regulation of transcription.bZIP transcription factor family
AT1G05280	Protein of unknown function (DUF604)	1.67946	7.72455	4.59942	4	()	at1g05280	fringe-related protein | chr1:1535444-1537525 REVERSE	35.1	not assigned.no ontology
AT1G05291	Protein of unknown function (DUF1218)	0.299374	0.294091	0.982354	1	()	at1g05291	unknown protein | chr1:1541348-1542432 REVERSE	35.2	not assigned.unknown
AT1G05300	ZIP5 zinc transporter 5 precursor	3.95894	9.36167	2.36469	2	()	at1g05300	Symbols: ZIP5 | ZIP5; cation transmembrane transporter/ metal ion transmembrane transporter | chr1:1545106-1547849 REVERSE	34.12	transport.metal
AT1G05310	Pectin lyase-like superfamily protein	0.672293	0.588182	0.874889	2	()	at1g05310	pectinesterase family protein | chr1:1550543-1552517 REVERSE	10.8.1	cell wall.pectin*esterases.PME
AT1G05320	FUNCTIONS IN: molecular_function unknown; INVOLVED IN: biological_process unknown; LOCATED IN: cellular_component unknown; EXPRESSED IN: fruit, egg cell; CONTAINS InterPro DOMAIN/s: Prefoldin (InterPro:IPR009053); BEST Arabidopsis thaliana protein match is: unknown protein (TAIR:AT2G32240.1); Has 267650 Blast hits to 119772 proteins in 3899 species: Archae - 3706; Bacteria - 62589; Metazoa - 1065…	5.892	12.0679	2.04818	3	()	at1g05320	FUNCTIONS IN: molecular_function unknown; INVOLVED IN: biological_process unknown; LOCATED IN: cellular_component unknown; EXPRESSED IN: fruit; CONTAINS InterPro DOMAIN/s: Prefoldin (InterPro:IPR009053); BEST Arabidopsis thaliana protein match is: unknown protein (TAIR:AT2G32240.1); Has 205658 Blast hits to 89336 proteins in 2499 species: Archae - 2336; Bacteria - 33619; Metazoa - 92986; Fungi - …	31.1	cell.organisation
AT1G05340	unknown protein; FUNCTIONS IN: molecular_function unknown; INVOLVED IN: biological_process unknown; LOCATED IN: chloroplast; EXPRESSED IN: 14 plant structures; EXPRESSED DURING: 7 growth stages; BEST Arabidopsis thaliana protein match is: unknown protein (TAIR:AT2G32210.1); Has 189 Blast hits to 189 proteins in 27 species: Archae - 0; Bacteria - 0; Metazoa - 0; Fungi - 21; Plants - 168; Viruses -…	27.441	5.98481	0.218098	1	()	at1g05340	unknown protein | chr1:1558844-1559903 REVERSE	35.2	not assigned.unknown
AT1G05350	NAD(P)-binding Rossmann-fold superfamily protein	847.11	1056.63	1.24733	9	(ST)	at1g05350	thiF family protein | chr1:1560678-1564123 REVERSE	35.1	not assigned.no ontology
AT1G05360	BEST Arabidopsis thaliana protein match is: SNARE associated Golgi protein family (TAIR:AT4G14950.1); Has 332 Blast hits to 326 proteins in 115 species: Archae - 0; Bacteria - 11; Metazoa - 174; Fungi - 0; Plants - 74; Viruses - 0; Other Eukaryotes - 73 (source: NCBI BLink).	29.569	23.4909	0.794444	2	()	at1g05360	unknown protein | chr1:1564598-1567465 FORWARD	35.2	not assigned.unknown
AT1G05370	Sec14p-like phosphatidylinositol transfer family protein	12.6124	19.6512	1.55809	4	()	at1g05370	FUNCTIONS IN: molecular_function unknown; INVOLVED IN: biological_process unknown; LOCATED IN: cellular_component unknown; EXPRESSED IN: shoot apex, hypocotyl, flower, seed; EXPRESSED DURING: petal differentiation and expansion stage, E expanded cotyledon stage; CONTAINS InterPro DOMAIN/s: Cellular retinaldehyde-binding/triple function, C-terminal (InterPro:IPR001251), Phosphatidylinositol transf…	35.2	not assigned.unknown
AT1G05380	Acyl-CoA N-acyltransferase with RING/FYVE/PHD-type zinc finger protein	139.396	176.837	1.26859	2	()	at1g05380	DNA binding | chr1:1576863-1582614 FORWARD	27.3.63	RNA.regulation of transcription.PHD finger transcription factor
AT1G05385	LPA19, Psb27-H1 photosystem II 11 kDa protein-related	39.4793	52.3059	1.3249	2	()	at1g05385	photosystem II 11 kDa protein-related | chr1:1582671-1583718 REVERSE	1.1.1.2	PS.lightreaction.photosystem II.PSII polypeptide subunits
AT1G05410	Protein of unknown function (DUF1423)	261.223	247.323	0.946789	5	()	at1g05410	unknown protein | chr1:1585371-1587778 REVERSE	35.2	not assigned.unknown
AT1G05420	ATOFP12, OFP12 ovate family protein 12	13.7731	11.4411	0.830684	1	()	at1g05420	Symbols: ATOFP12, OFP12 | OFP12 (OVATE FAMILY PROTEIN 12) | chr1:1590073-1590753 FORWARD	33.99	development.unspecified
AT1G05440	C-8 sterol isomerases	361.587	291.783	0.806952	7	(T)	at1g05440	unknown protein | chr1:1596007-1597848 REVERSE	35.2	not assigned.unknown
AT1G05450	Bifunctional inhibitor/lipid-transfer protein/seed storage 2S albumin superfamily protein	0	1.84269	Inf	1	()	at1g05450	protease inhibitor/seed storage/lipid transfer protein (LTP)-related | chr1:1599911-1601214 FORWARD	26.21	misc.protease inhibitor/seed storage/lipid transfer protein (LTP) family protein
AT1G05460	SDE3 P-loop containing nucleoside triphosphate hydrolases superfamily protein	321.16	401.907	1.25143	3	()	at1g05460	Symbols: SDE3 | SDE3 (SILENCING DEFECTIVE); RNA helicase | chr1:1601148-1605027 REVERSE	27.1.2	RNA.processing.RNA helicase
AT1G05470	CVP2 DNAse I-like superfamily protein	132.262	158.823	1.20082	5	()	at1g05470	Symbols: CVP2 | CVP2 (COTYLEDON VASCULAR PATTERN 2); hydrolase/ inositol trisphosphate phosphatase | chr1:1607357-1611703 REVERSE	28.1	DNA.synthesis/chromatin structure
AT1G05490	chr31	75.4687	12.4632	0.165144	2	(T)	at1g05490	Symbols: chr31 | chr31 (chromatin remodeling 31); ATP binding / DNA binding / helicase/ nucleic acid binding | chr1:1618602-1623452 REVERSE	27.3.44	RNA.regulation of transcription.Chromatin Remodeling Factors
AT1G05500	SYTE, ATSYTE, NTMC2TYPE2.1, NTMC2T2.1, SYT5 Calcium-dependent lipid-binding (CaLB domain) family protein	1425.52	1045.69	0.733549	10	()	at1g05500	Symbols: SYTE, ATSYTE, NTMC2TYPE2.1, NTMC2T2.1 | NTMC2T2.1 | chr1:1624955-1629224 FORWARD	35.1.19	not assigned.no ontology.C2 domain-containing protein
AT1G05510	Protein of unknown function (DUF1264)	511.357	205.409	0.401693	5	()	at1g05510	Protein is tyrosine-phosphorylated and its phosphorylation state is modulated in response to ABA in Arabidopsis thaliana seeds. | chr1:1629446-1630863 FORWARD	35.2	not assigned.unknown
AT1G05520	Sec23/Sec24 protein transport family protein	573.762	589.661	1.02771	6	()	at1g05520	transport protein, putative | chr1:1630900-1635711 REVERSE	29.3.4.2	protein.targeting.secretory pathway.golgi
AT1G05540	Protein of unknown function (DUF295)	23.4822	78.4896	3.34252	7	()	at1g05540	unknown protein | chr1:1639286-1640811 FORWARD	35.2	not assigned.unknown
AT1G05550	Protein of unknown function (DUF295)	7.20109	8.79996	1.22203	4	()	at1g05550	unknown protein | chr1:1641098-1642662 REVERSE	35.2	not assigned.unknown
AT1G05560	UGT1, UGT75B1 UDP-glucosyltransferase 75B1	87.7062	97.7864	1.11493	2	()	at1g05560	Symbols: UGT1, UGT75B1 | UGT75B1 (UDP-GLUCOSYLTRANSFERASE 75B1); UDP-glucose:4-aminobenzoate acylglucosyltransferase/ UDP-glucosyltransferase/ UDP-glycosyltransferase/ abscisic acid glucosyltransferase/ transferase, transferring glycosyl groups | chr1:1645498-1647147 REVERSE	17.2.1	hormone metabolism.auxin.synthesis-degradation
AT1G05562		287.457	236.165	0.821566	2	()	at1g05562	Potential natural antisense gene, locus overlaps with AT1G05560;	32	micro RNA, natural antisense etc
AT1G05570	CALS1, GSL06, ATGSL6, ATGSL06, GSL6 callose synthase 1	153.254	173.01	1.12891	2	()	at1g05570	Symbols: CALS1, GSL06, ATGSL6, ATGSL06, GSL6 | CALS1 (CALLOSE SYNTHASE 1); 1,3-beta-glucan synthase/ transferase, transferring glycosyl groups | chr1:1647706-1658686 REVERSE	3.6	minor CHO metabolism.callose
AT1G05577	Domain of unknown function (DUF966)	0.299374	0	0	1	()	at1g05577	unknown protein | chr1:1662370-1664398 REVERSE	35.2	not assigned.unknown
AT1G05590	HEXO2, ATHEX3 beta-hexosaminidase 2	201.119	245.91	1.22271	3	()	at1g05590	Symbols: HEXO2, ATHEX3 | HEXO2 (BETA-HEXOSAMINIDASE 2); beta-N-acetylhexosaminidase/ hexosaminidase/ hydrolase, hydrolyzing O-glycosyl compounds | chr1:1669350-1671876 FORWARD	29.7.5	protein.glycosylation.alpha-1,3-mannosyl-glycoprotein-beta-1,2-N-acetylglucosaminyltransferase(GnTI)
AT1G05600	Tetratricopeptide repeat (TPR)-like superfamily protein	40.8368	43.2997	1.06031	2	()	at1g05600	pentatricopeptide (PPR) repeat-containing protein | chr1:1672099-1673748 FORWARD	35.1.5	not assigned.no ontology.pentatricopeptide (PPR) repeat-containing protein
AT1G05610	APS2 ADP-glucose pyrophosphorylase small subunit 2	0.336146	1.5486	4.60691	2	()	at1g05610	Symbols: APS2 | APS2 (ADP-glucose pyrophoshorylase small subunit 2); glucose-1-phosphate adenylyltransferase/ nucleotidyltransferase/ transferase | chr1:1673861-1675934 REVERSE	2.1.2.1	major CHO metabolism.synthesis.starch.AGPase
AT1G05620	URH2 uridine-ribohydrolase 2	486.451	446.588	0.918055	14	(T)	at1g05620	Symbols: URH2 | URH2 (URIDINE-RIBOHYDROLASE 2); hydrolase | chr1:1679158-1681710 FORWARD	23.2.1.2	nucleotide metabolism.degradation.pyrimidine.uridine nucleosidase
AT1G05630	AT5PTASE13, 5PTASE13 Endonuclease/exonuclease/phosphatase family protein	25.2461	50.1748	1.98743	3	()	at1g05630	Symbols: AT5PTASE13, 5PTASE13 | 5PTASE13; inositol or phosphatidylinositol phosphatase | chr1:1682318-1687363 FORWARD	3.4.5	minor CHO metabolism.myo-inositol.inositol phosphatase
AT1G05640	Ankyrin repeat family protein	37.6888	55.2217	1.4652	4	()	at1g05640	ankyrin repeat family protein | chr1:1687436-1689501 REVERSE	31.1	cell.organisation
AT1G05670	Pentatricopeptide repeat (PPR-like) superfamily protein	66.9287	63.2141	0.944499	2	()	at1g05670	UDP-glucoronosyl/UDP-glucosyl transferase family protein | chr1:1697587-1702720 REVERSE	17.8.1	hormone metabolism.salicylic acid.synthesis-degradation
AT1G05680	UGT74E2 Uridine diphosphate glycosyltransferase 74E2	14.7222	11.4984	0.781028	4	()	at1g05680	UDP-glucoronosyl/UDP-glucosyl transferase family protein | chr1:1703092-1704691 REVERSE	17.8.1	hormone metabolism.salicylic acid.synthesis-degradation
AT1G05690	BT3 BTB and TAZ domain protein 3	2.23498	2.4453	1.0941	1	()	at1g05690	Symbols: BT3 | BT3 (BTB AND TAZ DOMAIN PROTEIN 3); protein binding / transcription regulator | chr1:1707011-1709347 FORWARD	29.5.11.4.5.2	protein.degradation.ubiquitin.E3.BTB/POZ Cullin3.BTB/POZ
AT1G05700	Leucine-rich repeat transmembrane protein kinase protein	4.43191	1.53217	0.345713	2	()	at1g05700	leucine-rich repeat protein kinase, putative | chr1:1709796-1713245 FORWARD	30.2.99	signalling.receptor kinases.misc
AT1G05710	basic helix-loop-helix (bHLH) DNA-binding superfamily protein	14.1525	19.4601	1.37503	5	()	at1g05710	ethylene-responsive protein, putative | chr1:1714950-1717270 FORWARD	17.5.3	hormone metabolism.ethylene.induced-regulated-responsive-activated
AT1G05720	selenoprotein family protein	274.992	218.502	0.794577	6	()	at1g05720	selenoprotein family protein | chr1:1717447-1718909 REVERSE	35.1	not assigned.no ontology
AT1G05730	Eukaryotic protein of unknown function (DUF842)	4.86352	8.71615	1.79215	3	()	at1g05730	unknown protein | chr1:1718555-1720303 FORWARD	35.2	not assigned.unknown
AT1G05750	PDE247, CLB19 Tetratricopeptide repeat (TPR)-like superfamily protein	2.56985	3.63809	1.41568	1	()	at1g05750	Symbols: PDE247, CLB19 | PDE247 (pigment defective 247) | chr1:1721509-1724734 FORWARD	35.1.5	not assigned.no ontology.pentatricopeptide (PPR) repeat-containing protein
AT1G05760	RTM1 Mannose-binding lectin superfamily protein	3.80412	2.78667	0.73254	2	()	at1g05760	Symbols: RTM1 | RTM1 (restricted tev movement 1); sugar binding | chr1:1723734-1724486 REVERSE	20.1	stress.biotic
AT1G05785	Got1/Sft2-like vescicle transport protein family	37.5612	52.9575	1.4099	2	()	at1g05785	Got1-like family protein | chr1:1730249-1732626 FORWARD	35.1	not assigned.no ontology
AT1G05790	lipase class 3 family protein	156.014	151.863	0.973395	3	()	at1g05790	lipase class 3 family protein | chr1:1733039-1737485 FORWARD	11.9.2.1	lipid metabolism.lipid degradation.lipases.triacylglycerol lipase
AT1G05805	basic helix-loop-helix (bHLH) DNA-binding superfamily protein	0.336146	0	0	1	()	at1g05805	basic helix-loop-helix (bHLH) family protein | chr1:1744773-1747693 FORWARD	27.3.6	RNA.regulation of transcription.bHLH,Basic Helix-Loop-Helix family
AT1G05810	ARA, ARA-1, ATRAB11D, ATRABA5E, RABA5E RAB GTPase homolog A5E	2.12466	4.51836	2.12663	1	()	at1g05810	Symbols: ARA, ARA-1, ATRAB11D, ATRABA5E, RABA5E | RABA5E (RAB GTPASE HOMOLOG A5E); GTP binding | chr1:1748314-1749460 FORWARD	30.5	signalling.G-proteins
AT1G05820	SPPL5, ATSPPL5 SIGNAL PEPTIDE PEPTIDASE-LIKE 5	0.299374	0	0	1	()	at1g05820	aspartic-type endopeptidase/ peptidase | chr1:1749682-1753767 FORWARD	35.1	not assigned.no ontology
AT1G05830	ATX2, SDG30 trithorax-like protein 2	157.468	181.242	1.15098	5	()	at1g05830	Symbols: ATX2, SDG30 | ATX2 (ARABIDOPSIS TRITHORAX-LIKE PROTEIN 2); DNA binding / histone methyltransferase(H3-K4 specific) | chr1:1754244-1761817 FORWARD	27.3.69	RNA.regulation of transcription.SET-domain transcriptional regulator family
AT1G05840	Eukaryotic aspartyl protease family protein	98.5715	108.445	1.10016	3	()	at1g05840	aspartyl protease family protein | chr1:1762734-1766281 REVERSE	29.5.4	protein.degradation.aspartate protease
AT1G05850	POM1, ERH2, ELP1, CTL1, ELP, HOT2, ATCTL1 Chitinase family protein	1941.64	1680.75	0.865636	11	(S)	at1g05850	Symbols: POM1, ERH2, ELP1, CTL1, ELP, HOT2, ATCTL1 | POM1 (POM-POM1); chitinase | chr1:1766503-1768695 REVERSE	20.1	stress.biotic
AT1G05860	unknown protein; FUNCTIONS IN: molecular_function unknown; INVOLVED IN: biological_process unknown; LOCATED IN: chloroplast; EXPRESSED IN: 20 plant structures; EXPRESSED DURING: 11 growth stages; BEST Arabidopsis thaliana protein match is: unknown protein (TAIR:AT2G31600.1); Has 101 Blast hits to 100 proteins in 32 species: Archae - 0; Bacteria - 0; Metazoa - 28; Fungi - 2; Plants - 66; Viruses -…	162.489	175.245	1.07851	6	()	at1g05860	unknown protein | chr1:1769014-1771115 FORWARD	35.2	not assigned.unknown
AT1G05870	Protein of unknown function (DUF1685)	78.8714	71.3233	0.904299	4	()	at1g05870	unknown protein | chr1:1772211-1773293 REVERSE	35.2	not assigned.unknown
AT1G05880	ATARI12, ARI12 RING/U-box superfamily protein	4.07572	1.17436	0.288136	2	()	at1g05880	nucleic acid binding / protein binding / structural molecule/ zinc ion binding | chr1:1775643-1778553 FORWARD	29.5.11.4.2	protein.degradation.ubiquitin.E3.RING
AT1G05890	ARI5, ATARI5 RING/U-box superfamily protein	383.723	346.322	0.90253	9	()	at1g05890	zinc finger protein-related | chr1:1779357-1784529 FORWARD	29.5.11.4.2	protein.degradation.ubiquitin.E3.RING
AT1G05900	ATNTH2, NTH2 endonuclease III 2	10.0258	17.4896	1.74446	2	()	at1g05900	Symbols: ATNTH2 | endonuclease-related | chr1:1786856-1789676 FORWARD	28.1	DNA.synthesis/chromatin structure
AT1G05910	cell division cycle protein 48-related / CDC48-related	642.52	639.649	0.995532	6	()	at1g05910	cell division cycle protein 48-related / CDC48-related | chr1:1790224-1796647 FORWARD	31.2	cell.division
AT1G05940	CAT9 cationic amino acid transporter 9	135.861	96.3977	0.709533	2	(T)	at1g05940	Symbols: CAT9 | CAT9 (CATIONIC AMINO ACID TRANSPORTER 9); cationic amino acid transmembrane transporter | chr1:1801162-1803984 REVERSE	34.3	transport.amino acids
AT1G05950	unknown protein; Has 50 Blast hits to 45 proteins in 14 species: Archae - 5; Bacteria - 0; Metazoa - 4; Fungi - 0; Plants - 34; Viruses - 0; Other Eukaryotes - 7 (source: NCBI BLink).	455.524	596.196	1.30881	3	()	at1g05950	unknown protein | chr1:1804573-1807471 REVERSE	35.2	not assigned.unknown
AT1G05960	ARM repeat superfamily protein	421.065	412.755	0.980265	7	()	at1g05960	binding | chr1:1807973-1815465 REVERSE	35.2	not assigned.unknown
AT1G05970	RNA-binding (RRM/RBD/RNP motifs) family protein	108.378	96.804	0.893205	2	()	at1g05970	unknown protein | chr1:1816056-1817282 REVERSE	35.2	not assigned.unknown
AT1G06010	unknown protein; Has 25 Blast hits to 25 proteins in 9 species: Archae - 0; Bacteria - 0; Metazoa - 0; Fungi - 0; Plants - 25; Viruses - 0; Other Eukaryotes - 0 (source: NCBI BLink).	612.878	602.338	0.982803	4	()	at1g06010	unknown protein | chr1:1822618-1823997 FORWARD	35.2	not assigned.unknown
AT1G06020	pfkB-like carbohydrate kinase family protein	3.13437	3.29671	1.0518	1	()	at1g06020	pfkB-type carbohydrate kinase family protein | chr1:1824548-1826101 FORWARD	2.2.1.1	major CHO metabolism.degradation.sucrose.fructokinase
AT1G06030	pfkB-like carbohydrate kinase family protein	0.299374	0	0	1	()	at1g06030	pfkB-type carbohydrate kinase family protein | chr1:1826880-1828161 FORWARD	2.2.1.1	major CHO metabolism.degradation.sucrose.fructokinase
AT1G06040	STO B-box zinc finger family protein	940.811	917.6	0.975329	10	()	at1g06040	Symbols: STO | STO (SALT TOLERANCE); DNA binding / protein binding / transcription factor/ zinc ion binding | chr1:1828413-1829890 REVERSE	27.3.7	RNA.regulation of transcription.C2C2(Zn) CO-like, Constans-like zinc finger family
AT1G06050	Protein of unknown function (DUF1336)	0.299374	0	0	1	()	at1g06050	unknown protein | chr1:1830605-1832555 REVERSE	35.2	not assigned.unknown
AT1G06060	LisH and RanBPM domains containing protein	59.0219	66.8972	1.13343	2	()	at1g06060	RanBPM-related | chr1:1832943-1834861 FORWARD	30.5	signalling.G-proteins
AT1G06070	Basic-leucine zipper (bZIP) transcription factor family protein	156.755	175.955	1.12249	5	()	at1g06070	bZIP transcription factor, putative (bZIP69) | chr1:1834829-1837648 REVERSE	27.3.35	RNA.regulation of transcription.bZIP transcription factor family
AT1G06080	ADS1 delta 9 desaturase 1	481.28	659.859	1.37105	7	()	at1g06080	Symbols: ADS1 | ADS1 (DELTA 9 DESATURASE 1); oxidoreductase | chr1:1843568-1846302 FORWARD	11.2.1	lipid metabolism.FA desaturation.desaturase
AT1G06090	Fatty acid desaturase family protein	6.26492	5.41944	0.865045	4	()	at1g06090	fatty acid desaturase family protein | chr1:1847883-1849693 FORWARD	11.2.1	lipid metabolism.FA desaturation.desaturase
AT1G06110	SKIP16 SKP1/ASK-interacting protein 16	193.697	177.482	0.916285	4	()	at1g06110	Symbols: SKIP16 | SKIP16 (SKP1/ASK-interacting protein 16); protein binding | chr1:1853077-1855031 REVERSE	29.5.11.4.3.2	protein.degradation.ubiquitin.E3.SCF.FBOX
AT1G06130	GLX2-4 glyoxalase 2-4	8.96055	14.489	1.61698	3	()	at1g06130	Symbols: GLX2-4 | GLX2-4 (glyoxalase 2-4); hydrolase/ hydroxyacylglutathione hydrolase/ zinc ion binding | chr1:1857767-1860730 REVERSE	24.1	Biodegradation of Xenobiotics.hydroxyacylglutathione hydrolase
AT1G06140	Pentatricopeptide repeat (PPR) superfamily protein	121.321	171.367	1.41251	4	(S)	at1g06140	pentatricopeptide (PPR) repeat-containing protein | chr1:1864796-1866472 FORWARD	35.1.5	not assigned.no ontology.pentatricopeptide (PPR) repeat-containing protein
AT1G06180	ATMYB13, ATMYBLFGN, MYB13 myb domain protein 13	278.921	231.885	0.831365	2	()	at1g06180	Symbols: ATMYB13, ATMYBLFGN | ATMYB13 (MYB DOMAIN PROTEIN 13); DNA binding / transcription factor | chr1:1889408-1891158 FORWARD	27.3.25	RNA.regulation of transcription.MYB domain transcription factor family
AT1G06190	Rho termination factor	266.068	321.159	1.20705	2	()	at1g06190	ATP binding / ATPase, coupled to transmembrane movement of ions, phosphorylative mechanism | chr1:1892273-1894148 REVERSE	35.2	not assigned.unknown
AT1G06200	Peptidase S24/S26A/S26B/S26C family protein	369.892	372.251	1.00638	5	()	at1g06200	serine-type peptidase | chr1:1894336-1896935 REVERSE	35.2	not assigned.unknown
AT1G06210	ENTH/VHS/GAT family protein	230.869	204.927	0.887634	6	()	at1g06210	VHS domain-containing protein / GAT domain-containing protein | chr1:1897203-1899208 FORWARD	31.4	cell.vesicle transport
AT1G06220	MEE5 Ribosomal protein S5/Elongation factor G/III/V family protein	1395.5	1549.43	1.11031	9	()	at1g06220	Symbols: MEE5 | MEE5 (MATERNAL EFFECT EMBRYO ARREST 5); GTP binding / GTPase/ translation elongation factor/ translation factor, nucleic acid binding | chr1:1899964-1904873 FORWARD	29.2.4	protein.synthesis.elongation
AT1G06230	GTE4 global transcription factor group E4	293.264	303.322	1.0343	11	()	at1g06230	Symbols: GTE4 | GTE4 (GLOBAL TRANSCRIPTION FACTOR GROUP E 4); DNA binding | chr1:1907089-1910848 FORWARD	27.3.52	RNA.regulation of transcription.Global transcription factor group
AT1G06240	Protein of unknown function DUF455	0.299374	0.588182	1.96471	1	()	at1g06240	unknown protein | chr1:1911122-1913205 FORWARD	35.2	not assigned.unknown
AT1G06250	alpha/beta-Hydrolases superfamily protein	8.24503	7.56188	0.917145	4	()	at1g06250	lipase class 3 family protein | chr1:1913256-1914895 REVERSE	11.9.2.1	lipid metabolism.lipid degradation.lipases.triacylglycerol lipase
AT1G06260	Cysteine proteinases superfamily protein	184.309	205.705	1.11609	3	()	at1g06260	cysteine proteinase, putative | chr1:1916430-1917585 FORWARD	29.5.3	protein.degradation.cysteine protease
AT1G06270	Pentatricopeptide repeat (PPR) superfamily protein	24.719	33.5393	1.35682	2	()	at1g06270	pentatricopeptide (PPR) repeat-containing protein | chr1:1918088-1919760 REVERSE	35.1.5	not assigned.no ontology.pentatricopeptide (PPR) repeat-containing protein
AT1G06290	ACX3, ATACX3 acyl-CoA oxidase 3	29.7137	24.8533	0.836427	1	()	at1g06290	Symbols: ACX3, ATACX3 | ACX3 (ACYL-COA OXIDASE 3); acyl-CoA oxidase | chr1:1922352-1926278 FORWARD	11.9.4.2	lipid metabolism.lipid degradation.beta-oxidation.acyl CoA DH
AT1G06310	ACX6 acyl-CoA oxidase 6	51.4474	57.3554	1.11484	2	()	at1g06310	Symbols: ACX6 | ACX6 (ACYL-COA OXIDASE 6); FAD binding / acyl-CoA dehydrogenase/ acyl-CoA oxidase/ electron carrier/ oxidoreductase/ oxidoreductase, acting on the CH-CH group of donors | chr1:1926791-1930258 FORWARD	11.9.4.2	lipid metabolism.lipid degradation.beta-oxidation.acyl CoA DH
AT1G06320	unknown protein; Has 24 Blast hits to 24 proteins in 10 species: Archae - 0; Bacteria - 2; Metazoa - 0; Fungi - 0; Plants - 20; Viruses - 0; Other Eukaryotes - 2 (source: NCBI BLink).	48.6024	50.4837	1.03871	4	()	at1g06320	unknown protein | chr1:1930523-1931449 FORWARD	35.2	not assigned.unknown
AT1G06330	Heavy metal transport/detoxification superfamily protein	11.1084	4.71388	0.424353	2	()	at1g06330	copper-binding family protein | chr1:1931671-1932266 REVERSE	15.2	metal handling.binding, chelation and storage
AT1G06350	Fatty acid desaturase family protein	4.38741	1.69883	0.387206	1	()	at1g06350	fatty acid desaturase family protein | chr1:1935293-1936819 REVERSE	11.2.1	lipid metabolism.FA desaturation.desaturase
AT1G06360	Fatty acid desaturase family protein	112.782	145.525	1.29032	3	()	at1g06360	fatty acid desaturase family protein | chr1:1938963-1940459 REVERSE	11.2.1	lipid metabolism.FA desaturation.desaturase
AT1G06380	Ribosomal protein L1p/L10e family	154.974	188.164	1.21417	8	()	at1g06380	ribosomal protein-related | chr1:1945124-1946076 FORWARD	29.2.1.2.2.1	protein.synthesis.ribosomal protein.eukaryotic.60S subunit.L1
AT1G06400	ARA2, ATRABA1A, ATRAB11E, ARA-2 Ras-related small GTP-binding family protein	70.291	71.5695	1.01819	2	()	at1g06400	Symbols: ARA2, ATRABA1A, ATRAB11E, ARA-2 | ARA-2; GTP binding | chr1:1950844-1952785 REVERSE	30.5	signalling.G-proteins
AT1G06410	ATTPS7, TPS7, ATTPSA trehalose-phosphatase/synthase 7	496.998	516.98	1.04021	10	()	at1g06410	Symbols: ATTPS7, TPS7, ATTPSA | ATTPS7; alpha,alpha-trehalose-phosphate synthase (UDP-forming)/ transferase, transferring glycosyl groups / trehalose-phosphatase | chr1:1955413-1958756 FORWARD	3.2.3	minor CHO metabolism.trehalose.potential TPS/TPP
AT1G06420	unknown protein; Has 1017 Blast hits to 654 proteins in 124 species: Archae - 0; Bacteria - 39; Metazoa - 232; Fungi - 69; Plants - 40; Viruses - 0; Other Eukaryotes - 637 (source: NCBI BLink).	5.89327	5.16825	0.876975	1	()	at1g06420	unknown protein | chr1:1958987-1959652 FORWARD	35.2	not assigned.unknown
AT1G06430	FTSH8 FTSH protease 8	2574.99	2206.11	0.856744	16	(T)	at1g06430	Symbols: FTSH8 | FTSH8; ATP-dependent peptidase/ ATPase/ metallopeptidase/ zinc ion binding | chr1:1960058-1963011 REVERSE	29.5.7	protein.degradation.metalloprotease
AT1G06440	Ubiquitin carboxyl-terminal hydrolase family protein	6.15587	4.44626	0.72228	1	()	at1g06440	ubiquitin thiolesterase | chr1:1963380-1965051 REVERSE	35.2	not assigned.unknown
AT1G06460	ACD32.1, ACD31.2 alpha-crystallin domain 32.1	195.766	156.819	0.801052	4	(T)	at1g06460	Symbols: ACD32.1, ACD31.2 | ACD32.1 (ALPHA-CRYSTALLIN DOMAIN 32.1) | chr1:1967087-1969561 REVERSE	20.2.1	stress.abiotic.heat
AT1G06470	Nucleotide/sugar transporter family protein	193.779	188.086	0.970622	7	()	at1g06470	phosphate translocator-related | chr1:1969729-1973767 FORWARD	34.8	transport.metabolite transporters at the envelope membrane
AT1G06490	ATGSL07, gsl07, atgsl7, GSL7 glucan synthase-like 7	275.559	273.669	0.993144	8	()	at1g06490	Symbols: ATGSL07, gsl07, atgsl7 | ATGSL07 (glucan synthase-like 7); 1,3-beta-glucan synthase/ transferase, transferring glycosyl groups | chr1:1978762-1989046 FORWARD	3.6	minor CHO metabolism.callose
AT1G06510	unknown protein; FUNCTIONS IN: molecular_function unknown; INVOLVED IN: biological_process unknown; LOCATED IN: chloroplast; EXPRESSED IN: 21 plant structures; EXPRESSED DURING: 13 growth stages; Has 376 Blast hits to 369 proteins in 152 species: Archae - 5; Bacteria - 113; Metazoa - 105; Fungi - 46; Plants - 27; Viruses - 2; Other Eukaryotes - 78 (source: NCBI BLink).	31.8885	45.1773	1.41672	2	()	at1g06510	unknown protein | chr1:1992333-1993840 FORWARD	35.2	not assigned.unknown
AT1G06515	Protein of unknown function (DUF3317)	195.819	257.783	1.31643	7	()	at1g06515	unknown protein | chr1:1990636-1992197 REVERSE	35.1	not assigned.no ontology
AT1G06520	ATGPAT1, GPAT1 glycerol-3-phosphate acyltransferase 1	28.2779	31.2379	1.10468	2	()	at1g06520	Symbols: ATGPAT1, GPAT1 | GPAT1 (GLYCEROL-3-PHOSPHATE ACYLTRANSFERASE 1); 1-acylglycerol-3-phosphate O-acyltransferase/ acyltransferase | chr1:1993978-1996112 REVERSE	11.3	lipid metabolism.Phospholipid synthesis
AT1G06530	Tropomyosin-related	193.286	250.685	1.29696	4	()	at1g06530	myosin heavy chain-related | chr1:2001594-2002596 FORWARD	31.1	cell.organisation
AT1G06540	unknown protein; BEST Arabidopsis thaliana protein match is: unknown protein (TAIR:AT2G30930.1); Has 16 Blast hits to 16 proteins in 3 species: Archae - 0; Bacteria - 0; Metazoa - 0; Fungi - 0; Plants - 16; Viruses - 0; Other Eukaryotes - 0 (source: NCBI BLink).	373.696	465.335	1.24522	3	()	at1g06540	unknown protein | chr1:2002877-2003393 REVERSE	35.2	not assigned.unknown
AT1G06550	ATP-dependent caseinolytic (Clp) protease/crotonase family protein	788.892	623.987	0.790967	5	(S)	at1g06550	enoyl-CoA hydratase/isomerase family protein | chr1:2003627-2007190 REVERSE	11.9.4.3	lipid metabolism.lipid degradation.beta-oxidation.enoyl CoA hydratase
AT1G06560	NOL1/NOP2/sun family protein	120.26	126.744	1.05392	5	()	at1g06560	NOL1/NOP2/sun family protein | chr1:2007615-2012006 FORWARD	35.1	not assigned.no ontology
AT1G06570	PDS1, HPD phytoene desaturation 1	573.337	563.875	0.983496	11	()	at1g06570	Symbols: PDS1, HPD | PDS1 (PHYTOENE DESATURATION 1); 4-hydroxyphenylpyruvate dioxygenase | chr1:2011885-2013545 REVERSE	16.1.3.1	secondary metabolism.isoprenoids.tocopherol biosynthesis.hydroxyphenylpyruvate dioxygenase
AT1G06590	unknown protein; Has 380 Blast hits to 268 proteins in 109 species: Archae - 0; Bacteria - 0; Metazoa - 245; Fungi - 73; Plants - 49; Viruses - 0; Other Eukaryotes - 13 (source: NCBI BLink).	50.2632	85.0655	1.6924	5	()	at1g06590	unknown protein | chr1:2016308-2024662 REVERSE	35.2	not assigned.unknown
AT1G06620	2-oxoglutarate (2OG) and Fe(II)-dependent oxygenase superfamily protein	1.75301	1.95368	1.11448	2	()	at1g06620	2-oxoglutarate-dependent dioxygenase, putative | chr1:2025601-2027271 FORWARD	21.2	redox.ascorbate and glutathione
AT1G06640	2-oxoglutarate (2OG) and Fe(II)-dependent oxygenase superfamily protein	17.303	32.158	1.85853	1	()	at1g06640	2-oxoglutarate-dependent dioxygenase, putative | chr1:2032338-2034018 FORWARD	21.2	redox.ascorbate and glutathione
AT1G06650	2-oxoglutarate (2OG) and Fe(II)-dependent oxygenase superfamily protein	307.76	359.522	1.16819	3	()	at1g06650	2-oxoglutarate-dependent dioxygenase, putative | chr1:2035839-2037366 FORWARD	21.2	redox.ascorbate and glutathione
AT1G06660	unknown protein; BEST Arabidopsis thaliana protein match is: unknown protein (TAIR:AT2G30820.2); Has 166 Blast hits to 144 proteins in 35 species: Archae - 0; Bacteria - 17; Metazoa - 13; Fungi - 20; Plants - 104; Viruses - 0; Other Eukaryotes - 12 (source: NCBI BLink).	88.9565	109.702	1.23321	4	()	at1g06660	unknown protein | chr1:2037311-2040246 REVERSE	35.2	not assigned.unknown
AT1G06670	NIH nuclear DEIH-boxhelicase	3106.06	2898.27	0.933102	1	()	at1g06670	Symbols: NIH | NIH (NUCLEAR DEIH-BOXHELICASE); DNA binding / DNA helicase | chr1:2040433-2047612 FORWARD	28.99	DNA.unspecified
AT1G06680	PSBP-1, OEE2, PSII-P, OE23 photosystem II subunit P-1	9398.29	9380.92	0.998152	18	(TTT)	at1g06680	Symbols: PSBP-1, OEE2, PSII-P, OE23 | PSBP-1 (PHOTOSYSTEM II SUBUNIT P-1); poly(U) binding | chr1:2047825-2049418 FORWARD	1.1.1.2	PS.lightreaction.photosystem II.PSII polypeptide subunits
AT1G06690	NAD(P)-linked oxidoreductase superfamily protein	447.941	332.32	0.741885	2	()	at1g06690	aldo/keto reductase family protein | chr1:2049602-2052154 REVERSE	3.5	minor CHO metabolism.others
AT1G06700	Protein kinase superfamily protein	1841.35	1655.87	0.899269	13	()	at1g06700	serine/threonine protein kinase, putative | chr1:2052483-2055280 REVERSE	29.4.1.58	protein.postranslational modification.kinase.receptor like cytoplasmatic kinase VIII
AT1G06710	Tetratricopeptide repeat (TPR)-like superfamily protein	9.17092	11.5273	1.25694	2	()	at1g06710	pentatricopeptide (PPR) repeat-containing protein | chr1:2057279-2060119 REVERSE	35.1.5	not assigned.no ontology.pentatricopeptide (PPR) repeat-containing protein
AT1G06720	P-loop containing nucleoside triphosphate hydrolases superfamily protein	342.039	455.562	1.3319	5	()	at1g06720	INVOLVED IN: ribosome biogenesis; LOCATED IN: nucleus; EXPRESSED IN: 21 plant structures; EXPRESSED DURING: 13 growth stages; CONTAINS InterPro DOMAIN/s: AARP2CN (InterPro:IPR012948), Protein of unknown function DUF663 (InterPro:IPR007034); BEST Arabidopsis thaliana protein match is: unknown protein (TAIR:AT1G42440.1); Has 7944 Blast hits to 5342 proteins in 373 species: Archae - 33; Bacteria - 6…	29.2.2.2.2	protein.synthesis.ribosome biogenesis.Assembly factors.GTPases
AT1G06730	pfkB-like carbohydrate kinase family protein	145.44	168.523	1.15871	3	()	at1g06730	pfkB-type carbohydrate kinase family protein | chr1:2067529-2070446 FORWARD	3.5	minor CHO metabolism.others
AT1G06740		18.3264	23.8912	1.30365	2	()	at1g06740	transposable element gene | chr1:2070737-2073535 FORWARD	28.1.1.7	DNA.synthesis/chromatin structure.retrotransposon/transposase.mutator-like transposase
AT1G06750	P-loop containing nucleoside triphosphate hydrolases superfamily protein	1.71623	0.913129	0.532053	2	()	at1g06750	unknown protein | chr1:2072979-2076468 FORWARD	35.2	not assigned.unknown
AT1G06760	winged-helix DNA-binding transcription factor family protein	2673.51	2719.36	1.01715	12	()	at1g06760	histone H1, putative | chr1:2076504-2077698 REVERSE	28.1.3.1	DNA.synthesis/chromatin structure.histone.H1
AT1G06770	DRIP1 DREB2A-interacting protein 1	5.22098	5.54887	1.0628	1	()	at1g06770	Symbols: DRIP1 | DRIP1 (DREB2A-INTERACTING PROTEIN 1); protein binding / ubiquitin-protein ligase/ zinc ion binding | chr1:2078911-2081927 REVERSE	27.3.99	RNA.regulation of transcription.unclassified
AT1G06780	GAUT6 galacturonosyltransferase 6	121.737	125.44	1.03042	4	()	at1g06780	Symbols: GAUT6 | GAUT6 (Galacturonosyltransferase 6); polygalacturonate 4-alpha-galacturonosyltransferase/ transferase, transferring glycosyl groups | chr1:2083424-2086962 FORWARD	26.2	misc.UDP glucosyl and glucoronyl transferases
AT1G06790	RNA polymerase Rpb7 N-terminal domain-containing protein	132.538	137.775	1.03952	9	()	at1g06790	RNA polymerase Rpb7 N-terminal domain-containing protein | chr1:2087232-2089447 FORWARD	27.2	RNA.transcription
AT1G06800	PLA-I{gamma}1 alpha/beta-Hydrolases superfamily protein	7.5205	9.79961	1.30305	2	()	at1g06800	lipase class 3 family protein | chr1:2089417-2091686 REVERSE	11.9.2.1	lipid metabolism.lipid degradation.lipases.triacylglycerol lipase
AT1G06820	CRTISO, CCR2 carotenoid isomerase	241.09	214.615	0.890187	6	()	at1g06820	Symbols: CRTISO, CCR2 | CRTISO (CAROTENOID ISOMERASE); carotenoid isomerase | chr1:2092946-2096232 REVERSE	16.1.4.8	secondary metabolism.isoprenoids.carotenoids.carotenoid isomerase
AT1G06830	Glutaredoxin family protein	7.91015	8.19973	1.03661	2	()	at1g06830	glutaredoxin family protein | chr1:2097151-2097655 FORWARD	21.4	redox.glutaredoxins
AT1G06840	Leucine-rich repeat protein kinase family protein	10.2349	10.1698	0.993643	3	()	at1g06840	leucine-rich repeat transmembrane protein kinase, putative | chr1:2097747-2103479 REVERSE	30.2.8.1	signalling.receptor kinases.leucine rich repeat VIII.VIII-1
AT1G06850	AtbZIP52, bZIP52 basic leucine-zipper 52	109.091	117.808	1.0799	4	()	at1g06850	Symbols: AtbZIP52 | AtbZIP52 (Arabidopsis thaliana basic leucine zipper 52); DNA binding / transcription factor | chr1:2105048-2106749 FORWARD	27.3.35	RNA.regulation of transcription.bZIP transcription factor family
AT1G06870	Peptidase S24/S26A/S26B/S26C family protein	79.5552	84.8438	1.06648	4	()	at1g06870	signal peptidase, putative | chr1:2108593-2110986 FORWARD	29.5	protein.degradation
AT1G06890	nodulin MtN21 /EamA-like transporter family protein	505.339	455.159	0.9007	8	()	at1g06890	transporter-related | chr1:2111563-2114601 REVERSE	35.1	not assigned.no ontology
AT1G06900	Insulinase (Peptidase family M16) family protein	707.711	774.49	1.09436	8	()	at1g06900	catalytic/ metal ion binding / metalloendopeptidase/ zinc ion binding | chr1:2114927-2120745 REVERSE	29.5	protein.degradation
AT1G06910	TRFL7 TRF-like 7	39.5251	30.6249	0.77482	2	()	at1g06910	Symbols: TRFL7 | TRFL7 (TRF-LIKE 7); DNA binding / transcription factor | chr1:2120991-2123748 FORWARD	27.3.25	RNA.regulation of transcription.MYB domain transcription factor family
AT1G06950	ATTIC110, TIC110 translocon at the inner envelope membrane of chloroplasts 110	1526	2115.95	1.3866	9	(S)	at1g06950	Symbols: ATTIC110, TIC110 | TIC110 (TRANSLOCON AT THE INNER ENVELOPE MEMBRANE OF CHLOROPLASTS 110) | chr1:2130142-2135665 REVERSE	29.3.3	protein.targeting.chloroplast
AT1G06970	CHX14, ATCHX14 cation/hydrogen exchanger 14	0	2.16763	Inf	2	()	at1g06970	Symbols: CHX14, ATCHX14 | CHX14 (CATION/HYDROGEN EXCHANGER 14); monovalent cation:proton antiporter/ sodium:hydrogen antiporter | chr1:2138109-2140818 FORWARD	34.12	transport.metal
AT1G06980	unknown protein; FUNCTIONS IN: molecular_function unknown; INVOLVED IN: biological_process unknown; LOCATED IN: endomembrane system; EXPRESSED IN: sepal, male gametophyte, carpel; EXPRESSED DURING: 4 anthesis; BEST Arabidopsis thaliana protein match is: unknown protein (TAIR:AT2G30230.1); Has 159 Blast hits to 159 proteins in 13 species: Archae - 0; Bacteria - 0; Metazoa - 0; Fungi - 0; Plants - …	22.6505	13.7402	0.606618	4	()	at1g06980	unknown protein | chr1:2143031-2143821 REVERSE	35.2	not assigned.unknown
AT1G07000	ATEXO70B2, EXO70B2 exocyst subunit exo70 family protein B2	0.672293	0.277662	0.413008	1	()	at1g07000	Symbols: ATEXO70B2 | ATEXO70B2 (exocyst subunit EXO70 family protein B2); protein binding | chr1:2150194-2152325 REVERSE	27.3.99	RNA.regulation of transcription.unclassified
AT1G07010	Calcineurin-like metallo-phosphoesterase superfamily protein	543.995	447.617	0.822833	5	()	at1g07010	calcineurin-like phosphoesterase family protein | chr1:2152880-2155238 FORWARD	26.27	misc.calcineurin-like phosphoesterase family protein
AT1G07020	unknown protein; Has 39 Blast hits to 39 proteins in 17 species: Archae - 0; Bacteria - 0; Metazoa - 6; Fungi - 3; Plants - 28; Viruses - 0; Other Eukaryotes - 2 (source: NCBI BLink).	40.5516	38.4671	0.948597	2	()	at1g07020	unknown protein | chr1:2155213-2156008 REVERSE	35.2	not assigned.unknown
AT1G07030	Mitochondrial substrate carrier family protein	167.659	152.788	0.911298	4	()	at1g07030	mitochondrial substrate carrier family protein | chr1:2158420-2160809 REVERSE	34.9	transport.metabolite transporters at the mitochondrial membrane
AT1G07040	unknown protein; INVOLVED IN: biological_process unknown; LOCATED IN: chloroplast; EXPRESSED IN: 24 plant structures; EXPRESSED DURING: 14 growth stages; BEST Arabidopsis thaliana protein match is: unknown protein (TAIR:AT1G27030.1); Has 540 Blast hits to 538 proteins in 187 species: Archae - 0; Bacteria - 333; Metazoa - 0; Fungi - 0; Plants - 67; Viruses - 0; Other Eukaryotes - 140 (source: NCBI…	684.006	645.589	0.943836	9	(S)	at1g07040	unknown protein | chr1:2160938-2163308 REVERSE	35.2	not assigned.unknown
AT1G07050	CCT motif family protein	27.4333	28.4492	1.03703	2	()	at1g07050	CONSTANS-like protein-related | chr1:2164188-2165239 REVERSE	33.99	development.unspecified
AT1G07060	unknown protein; Has 30 Blast hits to 30 proteins in 10 species: Archae - 0; Bacteria - 0; Metazoa - 0; Fungi - 0; Plants - 30; Viruses - 0; Other Eukaryotes - 0 (source: NCBI BLink).	3.32342	12.2573	3.68817	2	()	at1g07060	unknown protein | chr1:2167107-2168397 REVERSE	35.2	not assigned.unknown
AT1G07080	Thioredoxin superfamily protein	2494.95	2006.25	0.804124	14	()	at1g07080	gamma interferon responsive lysosomal thiol reductase family protein / GILT family protein | chr1:2169982-2172194 FORWARD	35.1	not assigned.no ontology
AT1G07090	LSH6 Protein of unknown function (DUF640)	14.9629	11.5293	0.770527	2	()	at1g07090	Symbols: LSH6 | LSH6 (LIGHT SENSITIVE HYPOCOTYLS 6) | chr1:2173952-2174894 REVERSE	35.2	not assigned.unknown
AT1G07110	F2KP, ATF2KP, FKFBP fructose-2,6-bisphosphatase	607.746	630.59	1.03759	6	()	at1g07110	Symbols: F2KP, ATF2KP, FKFBP | F2KP (FRUCTOSE-2,6-BISPHOSPHATASE); fructose-2,6-bisphosphate 2-phosphatase | chr1:2178104-2184148 REVERSE	4.1.6	glycolysis.cytosolic branch.fructose-2,6-bisphosphatase (Fru2,6BisPase)
AT1G07120	FUNCTIONS IN: molecular_function unknown; INVOLVED IN: biological_process unknown; LOCATED IN: chloroplast envelope; EXPRESSED IN: inflorescence meristem, petal, leaf whorl, flower; EXPRESSED DURING: 4 anthesis, petal differentiation and expansion stage; BEST Arabidopsis thaliana protein match is: Tetratricopeptide repeat (TPR)-like superfamily protein (TAIR:AT4G18570.1); Has 288 Blast hits to 26…	7.71983	6.23362	0.807482	4	()	at1g07120	FUNCTIONS IN: molecular_function unknown; INVOLVED IN: biological_process unknown; LOCATED IN: chloroplast envelope; EXPRESSED IN: leaf whorl, petal, inflorescence meristem, flower; EXPRESSED DURING: 4 anthesis, petal differentiation and expansion stage; BEST Arabidopsis thaliana protein match is: proline-rich family protein (TAIR:AT4G18570.1); Has 197 Blast hits to 171 proteins in 40 species: Ar…	35.2	not assigned.unknown
AT1G07128		53.2667	46.9278	0.880996	3	()	at1g07128	Potential natural antisense gene, locus overlaps with AT1G07130;	32	micro RNA, natural antisense etc
AT1G07135	glycine-rich protein	22.3008	71.0379	3.18544	1	(S)	at1g07135	glycine-rich protein | chr1:2189928-2190659 REVERSE	35.1.40	not assigned.no ontology.glycine rich proteins
AT1G07140	SIRANBP Pleckstrin homology (PH) domain superfamily protein	1540.75	1613.58	1.04727	16	(TS)	at1g07140	Symbols: SIRANBP | SIRANBP; Ran GTPase binding | chr1:2191723-2193793 REVERSE	30.5	signalling.G-proteins
AT1G07150	MAPKKK13 mitogen-activated protein kinase kinase kinase 13	13.166	0.277662	0.0210894	1	()	at1g07150	Symbols: MAPKKK13 | MAPKKK13; ATP binding / kinase/ protein kinase/ protein serine/threonine kinase | chr1:2194279-2195796 REVERSE	30.6	signalling.MAP kinases
AT1G07160	Protein phosphatase 2C family protein	0	0.341376	Inf	1	()	at1g07160	protein phosphatase 2C, putative / PP2C, putative | chr1:2197908-2199748 REVERSE	29.4	protein.postranslational modification
AT1G07170	PHF5-like protein	13.8145	19.1328	1.38498	3	()	at1g07170	LOCATED IN: cellular_component unknown; EXPRESSED IN: 24 plant structures; EXPRESSED DURING: 15 growth stages; CONTAINS InterPro DOMAIN/s: PHF5-like (InterPro:IPR005345); BEST Arabidopsis thaliana protein match is: unknown protein (TAIR:AT2G30000.1); Has 292 Blast hits to 292 proteins in 142 species: Archae - 0; Bacteria - 0; Metazoa - 110; Fungi - 75; Plants - 47; Viruses - 0; Other Eukaryotes -…	35.2	not assigned.unknown
AT1G07175	unknown protein; FUNCTIONS IN: molecular_function unknown; INVOLVED IN: biological_process unknown; LOCATED IN: endomembrane system; BEST Arabidopsis thaliana protein match is: unknown protein (TAIR:AT2G29995.1); Has 30201 Blast hits to 17322 proteins in 780 species: Archae - 12; Bacteria - 1396; Metazoa - 17338; Fungi - 3422; Plants - 5037; Viruses - 0; Other Eukaryotes - 2996 (source: NCBI BLin…	2.97055	1.65959	0.558683	4	()	at1g07175	unknown protein | chr1:2202330-2202774 FORWARD	35.2	not assigned.unknown
AT1G07180	ATNDI1, NDA1 alternative NAD(P)H dehydrogenase 1	16.6223	22.9396	1.38005	2	()	at1g07180	Symbols: ATNDI1, NDA1 | NDA1 (ALTERNATIVE NAD(P)H DEHYDROGENASE 1); NADH dehydrogenase | chr1:2204320-2206934 FORWARD	9.2.1.4	mitochondrial electron transport / ATP synthesis.NADH-DH.type II.internal matrix
AT1G07200	Double Clp-N motif-containing P-loop nucleoside triphosphate hydrolases superfamily protein	160.229	210.669	1.31479	8	()	at1g07200	ATP-dependent Clp protease ClpB protein-related | chr1:2208719-2212546 REVERSE	29.5.5	protein.degradation.serine protease
AT1G07210	Ribosomal protein S18	104.483	112.643	1.0781	5	()	at1g07210	30S ribosomal protein S18 family | chr1:2215223-2216982 FORWARD	29.2.1.1.3.1.18	protein.synthesis.ribosomal protein.prokaryotic.unknown organellar.30S subunit.S18
AT1G07220	Arabidopsis thaliana protein of unknown function (DUF821)	132.181	114.815	0.86862	5	()	at1g07220	FUNCTIONS IN: molecular_function unknown; INVOLVED IN: biological_process unknown; LOCATED IN: mitochondrion; EXPRESSED IN: 22 plant structures; EXPRESSED DURING: 13 growth stages; CONTAINS InterPro DOMAIN/s: Lipopolysaccharide-modifying protein (InterPro:IPR006598), Protein of unknown function DUF821, CAP10-like (InterPro:IPR008539); BEST Arabidopsis thaliana protein match is: unknown protein (T…	35.2	not assigned.unknown
AT1G07230	NPC1 non-specific phospholipase C1	378.479	324.706	0.857924	4	()	at1g07230	hydrolase, acting on ester bonds | chr1:2220253-2222982 REVERSE	35.1	not assigned.no ontology
AT1G07240	UGT71C5 UDP-glucosyl transferase 71C5	88.2505	85.6315	0.970324	1	()	at1g07240	Symbols: UGT71C5 | UGT71C5 (UDP-GLUCOSYL TRANSFERASE 71C5); UDP-glycosyltransferase/ quercetin 3-O-glucosyltransferase/ transferase, transferring glycosyl groups | chr1:2223691-2225452 FORWARD	26.2	misc.UDP glucosyl and glucoronyl transferases
AT1G07250	UGT71C4 UDP-glucosyl transferase 71C4	653.349	503.989	0.771394	4	()	at1g07250	Symbols: UGT71C4 | UGT71C4 (UDP-GLUCOSYL TRANSFERASE 71C4); quercetin 3-O-glucosyltransferase/ quercetin 7-O-glucosyltransferase/ transferase, transferring glycosyl groups | chr1:2225900-2227566 FORWARD	26.2	misc.UDP glucosyl and glucoronyl transferases
AT1G07260	UGT71C3 UDP-glucosyl transferase 71C3	88.6235	88.4508	0.998051	3	()	at1g07260	Symbols: UGT71C3 | UGT71C3 (UDP-GLUCOSYL TRANSFERASE 71C3); UDP-glycosyltransferase/ quercetin 3-O-glucosyltransferase/ transferase, transferring glycosyl groups | chr1:2227594-2229319 REVERSE	26.2	misc.UDP glucosyl and glucoronyl transferases
AT1G07270	Cell division control, Cdc6	27.9592	43.8795	1.56941	8	()	at1g07270	cell division control protein CDC6b, putative (CDC6b) | chr1:2229757-2232897 REVERSE	31.2	cell.division
AT1G07280	Tetratricopeptide repeat (TPR)-like superfamily protein	464.883	393.057	0.845496	8	()	at1g07280	binding | chr1:2238087-2241217 FORWARD	35.2	not assigned.unknown
AT1G07290	GONST2 golgi nucleotide sugar transporter 2	62.1892	67.2794	1.08185	6	()	at1g07290	nucleotide-sugar transmembrane transporter | chr1:2242256-2244428 REVERSE	34.2	transport.sugars
AT1G07300	josephin protein-related	19.5787	10.2728	0.524694	2	()	at1g07300	josephin protein-related | chr1:2245758-2246492 REVERSE	35.1	not assigned.no ontology
AT1G07310	Calcium-dependent lipid-binding (CaLB domain) family protein	373.915	372.99	0.997527	6	()	at1g07310	C2 domain-containing protein | chr1:2247509-2248961 REVERSE	35.1.19	not assigned.no ontology.C2 domain-containing protein
AT1G07320	RPL4 ribosomal protein L4	858.079	1077.5	1.25572	6	(SSS)	at1g07320	Symbols: RPL4 | RPL4; poly(U) binding / structural constituent of ribosome | chr1:2249133-2250529 FORWARD	29.2.1.1.1.2.4	protein.synthesis.ribosomal protein.prokaryotic.chloroplast.50S subunit.L4
AT1G07350	RNA-binding (RRM/RBD/RNP motifs) family protein	73.1285	54.8822	0.75049	4	(T)	at1g07350	transformer serine/arginine-rich ribonucleoprotein, putative | chr1:2257425-2260101 REVERSE	35.1	not assigned.no ontology
AT1G07360	CCCH-type zinc fingerfamily protein with RNA-binding domain	613.855	648.933	1.05714	4	()	at1g07360	zinc finger (CCCH-type) family protein / RNA recognition motif (RRM)-containing protein | chr1:2260389-2262865 REVERSE	27.3.99	RNA.regulation of transcription.unclassified
AT1G07370	PCNA1, ATPCNA1 proliferating cellular nuclear antigen 1	443.077	390.424	0.881164	7	(S)	at1g07370	Symbols: PCNA1 | PCNA1 (PROLIFERATING CELLULAR NUCLEAR ANTIGEN); DNA binding / DNA polymerase processivity factor/ protein binding | chr1:2263140-2264551 FORWARD	27.3.67	RNA.regulation of transcription.putative transcription regulator
AT1G07380	Neutral/alkaline non-lysosomal ceramidase	662.524	647.047	0.97664	6	()	at1g07380	ceramidase family protein | chr1:2264829-2268306 REVERSE	11.8.1.1	lipid metabolism.'exotics' (steroids, squalene etc).sphingolipids.ceramidase
AT1G07390	AtRLP1, RLP1 receptor like protein 1	14.1887	13.0367	0.918808	3	()	at1g07390	Symbols: AtRLP1 | protein binding | chr1:2269893-2274820 FORWARD	30.2.99	signalling.receptor kinases.misc
AT1G07410	ATRABA2B, RAB-A2B, ATRAB-A2B, RABA2b RAB GTPase homolog A2B	126.456	137.624	1.08831	6	()	at1g07410	Symbols: ATRABA2B, RAB-A2B, ATRAB-A2B | ATRABA2B (ARABIDOPSIS RAB GTPASE HOMOLOG A2B); GTP binding / GTPase/ protein binding | chr1:2276270-2277154 FORWARD	30.5	signalling.G-proteins
AT1G07420	ATSMO2, SMO2-1 sterol 4-alpha-methyl-oxidase 2-1	1124.55	1065.91	0.947858	8	(TSS)	at1g07420	Symbols: ATSMO2, SMO2-1 | SMO2-1 (STEROL 4-ALPHA-METHYL-OXIDASE 2-1); 4-alpha-methyl-delta7-sterol-4alpha-methyl oxidase/ C-4 methylsterol oxidase | chr1:2277807-2280297 FORWARD	11.8.2	lipid metabolism.'exotics' (steroids, squalene etc).methylsterol monooxygenase
AT1G07430	HAI2 highly ABA-induced PP2C gene 2	11.3549	35.2053	3.10044	6	()	at1g07430	protein phosphatase 2C, putative / PP2C, putative | chr1:2280835-2282828 REVERSE	29.4	protein.postranslational modification
AT1G07440	NAD(P)-binding Rossmann-fold superfamily protein	171.975	149.511	0.869379	8	()	at1g07440	tropinone reductase, putative / tropine dehydrogenase, putative | chr1:2286297-2287730 REVERSE	26.8	misc.nitrilases, *nitrile lyases, berberine bridge enzymes, reticuline oxidases, troponine reductases
AT1G07450	NAD(P)-binding Rossmann-fold superfamily protein	855.748	523.014	0.611178	7	(T)	at1g07450	tropinone reductase, putative / tropine dehydrogenase, putative | chr1:2287926-2289336 REVERSE	26.8	misc.nitrilases, *nitrile lyases, berberine bridge enzymes, reticuline oxidases, troponine reductases
AT1G07480	Transcription factor IIA, alpha/beta subunit	418.733	394.802	0.942849	7	()	at1g07480	transcription factor IIA large subunit / TFIIA large subunit (TFIIA-L) | chr1:2296023-2299470 REVERSE	27.3.50	RNA.regulation of transcription.General Transcription
AT1G07485	unknown protein; FUNCTIONS IN: molecular_function unknown; INVOLVED IN: biological_process unknown; LOCATED IN: cellular_component unknown; EXPRESSED IN: shoot apex, embryo, leaf whorl, pedicel; EXPRESSED DURING: 4 anthesis, D bilateral stage; Has 5 Blast hits to 5 proteins in 3 species: Archae - 0; Bacteria - 0; Metazoa - 0; Fungi - 0; Plants - 5; Viruses - 0; Other Eukaryotes - 0 (source: NCBI …	3.91317	1.42117	0.363176	1	()	at1g07485	unknown protein | chr1:2301375-2302121 FORWARD	35.1	not assigned.no ontology
AT1G07510	ftsh10 FTSH protease 10	236.733	166.935	0.70516	5	()	at1g07510	Symbols: ftsh10 | ftsh10 (FtsH protease 10); ATP binding / ATPase/ metalloendopeptidase/ nucleoside-triphosphatase/ nucleotide binding / zinc ion binding | chr1:2305378-2309544 FORWARD	29.5.7	protein.degradation.metalloprotease
AT1G07520	GRAS family transcription factor	6.50102	5.10454	0.785191	3	()	at1g07520	scarecrow transcription factor family protein | chr1:2309564-2311805 REVERSE	27.3.21	RNA.regulation of transcription.GRAS transcription factor family
AT1G07530	SCL14, ATGRAS2, GRAS2 SCARECROW-like 14	45.4415	55.1744	1.21419	3	()	at1g07530	Symbols: SCL14, ATGRAS2, GRAS2 | SCL14 (SCARECROW-LIKE 14); transcription factor | chr1:2313582-2316469 REVERSE	27.3.21	RNA.regulation of transcription.GRAS transcription factor family
AT1G07540	TRFL2 TRF-like 2	12.2518	13.8575	1.13106	2	()	at1g07540	Symbols: TRFL2 | TRFL2 (TRF-LIKE 2); DNA binding | chr1:2318433-2321048 REVERSE	27.3.25	RNA.regulation of transcription.MYB domain transcription factor family
AT1G07560	Leucine-rich repeat protein kinase family protein	5.29453	1.85711	0.350761	2	()	at1g07560	leucine-rich repeat protein kinase, putative | chr1:2327320-2331096 FORWARD	30.2.1	signalling.receptor kinases.leucine rich repeat I
AT1G07570	APK1A, APK1 Protein kinase superfamily protein	398.139	368.638	0.925903	6	()	at1g07570	Symbols: APK1A, APK1 | APK1A; kinase/ protein serine/threonine kinase | chr1:2331226-2333633 REVERSE	29.4.1.57	protein.postranslational modification.kinase.receptor like cytoplasmatic kinase VII
AT1G07590	Tetratricopeptide repeat (TPR)-like superfamily protein	841.424	524.918	0.623844	5	()	at1g07590	pentatricopeptide (PPR) repeat-containing protein | chr1:2336523-2339391 REVERSE	27.3.67	RNA.regulation of transcription.putative transcription regulator
AT1G07600	MT1A, MT1, LSR4, MT-Q, ATMT-2, ATMT-Q, ATMT1 metallothionein 1A	5147.76	2732.72	0.530857	3	()	at1g07600	Symbols: MT1A, MT1, LSR4, MT-Q, ATMT-2, ATMT-Q, ATMT1 | MT1A (METALLOTHIONEIN 1A); copper ion binding / metal ion binding | chr1:2338904-2339321 REVERSE	15.2	metal handling.binding, chelation and storage
AT1G07615	GTP-binding protein Obg/CgtA	59.7701	76.3738	1.27779	10	()	at1g07615	GTP binding | chr1:2342198-2344271 REVERSE	35.1	not assigned.no ontology
AT1G07620	ATOBGM GTP-binding protein Obg/CgtA	91.8537	148.382	1.61541	1	()	at1g07620	FUNCTIONS IN: molecular_function unknown; INVOLVED IN: biological_process unknown; LOCATED IN: cellular_component unknown; CONTAINS InterPro DOMAIN/s: GTP-binding protein Obg/CgtA (InterPro:IPR014100); BEST Arabidopsis thaliana protein match is: unknown protein (TAIR:AT5G02390.1); Has 447 Blast hits to 405 proteins in 72 species: Archae - 0; Bacteria - 6; Metazoa - 43; Fungi - 29; Plants - 122; V…	30.5	signalling.G-proteins
AT1G07630	PLL5 pol-like 5	18.1198	35.2251	1.94401	5	()	at1g07630	Symbols: PLL5 | PLL5; catalytic/ protein serine/threonine phosphatase | chr1:2349097-2351692 FORWARD	26.13	misc.acid and other phosphatases
AT1G07640	OBP2 Dof-type zinc finger DNA-binding family protein	56.105	44.7675	0.797922	6	()	at1g07640	Symbols: OBP2 | OBP2; DNA binding / transcription factor | chr1:2354354-2356227 REVERSE	16.5.1.2.3	secondary metabolism.sulfur-containing.glucosinolates.regulation.indole
AT1G07645	ATDSI-1VOC, DSI-1VOC dessication-induced 1VOC superfamily protein	958.38	980.54	1.02312	7	()	at1g07645	Symbols: ATDSI-1VOC | ATDSI-1VOC (DESSICATION-INDUCED 1VOC SUPERFAMILY PROTEIN); catalytic | chr1:2367437-2368385 REVERSE	24.2	Biodegradation of Xenobiotics.lactoylglutathione lyase
AT1G07650	Leucine-rich repeat transmembrane protein kinase	48.2193	36.1278	0.749238	2	()	at1g07650	leucine-rich repeat transmembrane protein kinase, putative | chr1:2359549-2366561 REVERSE	30.2.8.2	signalling.receptor kinases.leucine rich repeat VIII.VIII-2
AT1G07660	Histone superfamily protein	989.204	892.809	0.902553	10	(T)	at1g07660	histone H4 | chr1:2368837-2369734 FORWARD	28.1.3.2.4	DNA.synthesis/chromatin structure.histone.core.H4
AT1G07670	ATECA4, ECA4 endomembrane-type CA-ATPase 4	75.901	112.115	1.47713	2	()	at1g07670	Symbols: ATECA4, ECA4 | calcium-transporting ATPase | chr1:2370052-2374545 REVERSE	34.21	transport.calcium
AT1G07700	Thioredoxin superfamily protein	125.487	178.302	1.42088	2	()	at1g07700	thioredoxin family protein | chr1:2379647-2381362 FORWARD	21.1	redox.thioredoxin
AT1G07705	NOT2 / NOT3 / NOT5 family	36.7984	36.9591	1.00437	3	()	at1g07705	transcription regulator | chr1:2381615-2386092 FORWARD	35.1	not assigned.no ontology
AT1G07710	Ankyrin repeat family protein	37.9276	37.5557	0.990193	3	()	at1g07710	ankyrin repeat family protein | chr1:2386275-2387986 REVERSE	31.1	cell.organisation
AT1G07720	KCS3 3-ketoacyl-CoA synthase 3	12.2685	31.5796	2.57404	2	()	at1g07720	Symbols: KCS3 | KCS3 (3-KETOACYL-COA SYNTHASE 3); acyltransferase/ catalytic/ transferase, transferring acyl groups other than amino-acyl groups | chr1:2390655-2392453 REVERSE	11.1.10	lipid metabolism.FA synthesis and FA elongation.beta ketoacyl CoA synthase
AT1G07725	ATEXO70H6, EXO70H6 exocyst subunit exo70 family protein H6	15.7411	22.0325	1.39968	1	()	at1g07725	Symbols: ATEXO70H6 | ATEXO70H6 (exocyst subunit EXO70 family protein H6); protein binding | chr1:2394801-2397272 REVERSE	31.4	cell.vesicle transport
AT1G07740	Tetratricopeptide repeat (TPR)-like superfamily protein	41.8542	44.5935	1.06545	4	()	at1g07740	pentatricopeptide (PPR) repeat-containing protein | chr1:2397442-2400508 REVERSE	35.1.5	not assigned.no ontology.pentatricopeptide (PPR) repeat-containing protein
AT1G07745	ATRAD51D, RAD51D, SSN1 homolog of RAD51 D	9.88772	6.17795	0.624811	1	()	at1g07745	Symbols: ATRAD51D, RAD51D, SSN1 | RAD51D (ARABIDOPSIS HOMOLOG OF RAD51 D); ATP binding / DNA binding / DNA-dependent ATPase | chr1:2400609-2402873 REVERSE	28.2	DNA.repair
AT1G07750	RmlC-like cupins superfamily protein	239.218	79.8121	0.333638	5	(T)	at1g07750	cupin family protein | chr1:2404037-2405943 REVERSE	33.1	development.storage proteins
AT1G07770	RPS15A ribosomal protein S15A	3528.31	2925.42	0.829129	15	(TT)	at1g07770	Symbols: RPS15A | RPS15A (ribosomal protein s15a); structural constituent of ribosome | chr1:2408203-2409577 REVERSE	29.2.1.2.1.515	protein.synthesis.ribosomal protein.eukaryotic.40S subunit.S15A
AT1G07790	HTB1 Histone superfamily protein	3086.5	3400.8	1.10183	12	(SSS)	at1g07790	Symbols: HTB1 | HTB1; DNA binding | chr1:2412980-2413708 FORWARD	28.1.3.2.2	DNA.synthesis/chromatin structure.histone.core.H2B
AT1G07810	ECA1, ATECA1, ACA3 ER-type Ca2+-ATPase 1	855.957	828.259	0.967642	7	()	at1g07810	Symbols: ECA1, ATECA1, ACA3 | ECA1 (ER-TYPE CA2+-ATPASE 1); calcium-transporting ATPase | chr1:2416265-2420757 FORWARD	34.21	transport.calcium
AT1G07820	Histone superfamily protein	1438.52	838.145	0.582642	8	(TTT)	at1g07820	histone H4 | chr1:2421218-2421943 REVERSE	28.1.3.2.4	DNA.synthesis/chromatin structure.histone.core.H4
AT1G07830	ribosomal protein L29 family protein	164.418	174.819	1.06326	9	(ST)	at1g07830	ribosomal protein L29 family protein | chr1:2422241-2423655 FORWARD	29.2.1.1.2.2.29	protein.synthesis.ribosomal protein.prokaryotic.mitochondrion.50S subunit.L29
AT1G07840	Sas10/Utp3/C1D family	104.17	116.518	1.11854	2	()	at1g07840	leucine zipper factor-related | chr1:2424064-2426676 FORWARD	27.3.99	RNA.regulation of transcription.unclassified
AT1G07850	Protein of unknown function (DUF604)	119.199	167.12	1.40202	1	()	at1g07850	transferase, transferring glycosyl groups | chr1:2426745-2428719 FORWARD	35.1	not assigned.no ontology
AT1G07860	BEST Arabidopsis thaliana protein match is: Protein kinase superfamily protein (TAIR:AT1G07870.2); Has 7 Blast hits to 7 proteins in 4 species: Archae - 0; Bacteria - 0; Metazoa - 0; Fungi - 0; Plants - 7; Viruses - 0; Other Eukaryotes - 0 (source: NCBI BLink).	0.299374	0.976842	3.26295	1	()	at1g07860	unknown protein | chr1:2428911-2429431 REVERSE	35.2	not assigned.unknown
AT1G07870	Protein kinase superfamily protein	313.554	255.857	0.81599	8	(T)	at1g07870	protein kinase family protein | chr1:2429699-2432034 REVERSE	29.4.1.57	protein.postranslational modification.kinase.receptor like cytoplasmatic kinase VII
AT1G07880	ATMPK13 Protein kinase superfamily protein	9.50834	11.2476	1.18292	2	()	at1g07880	Symbols: ATMPK13 | ATMPK13; MAP kinase/ kinase | chr1:2434059-2435745 REVERSE	30.6	signalling.MAP kinases
AT1G07890	APX1, MEE6, CS1, ATAPX1, ATAPX01 ascorbate peroxidase 1	1263.69	835.447	0.661118	14	(TT)	at1g07890	Symbols: APX1, CS1 | APX1 (ascorbate peroxidase 1); L-ascorbate peroxidase | chr1:2437725-2439665 FORWARD	21.2.1	redox.ascorbate and glutathione.ascorbate
AT1G07900	LBD1 LOB domain-containing protein 1	0	0.277662	Inf	1	()	at1g07900	Symbols: LBD1 | LBD1 (LOB DOMAIN-CONTAINING PROTEIN 1) | chr1:2442622-2443632 FORWARD	27.3.37	RNA.regulation of transcription.AS2,Lateral Organ Boundaries Gene Family
AT1G07910	ATRNL, RNL, AtRLG1 RNAligase	244.028	239.379	0.980946	5	()	at1g07910	Symbols: ATRNL, RNL | RNL (RNA LIGASE); 2',3'-cyclic-nucleotide 3'-phosphodiesterase/ RNA ligase (ATP)/ polynucleotide kinase | chr1:2445470-2454645 FORWARD	29.2.4	protein.synthesis.elongation
AT1G07920	GTP binding Elongation factor Tu family protein	44485.5	39790.2	0.894454	36	(T)	at1g07920	elongation factor 1-alpha / EF-1-alpha | chr1:2454846-2457321 FORWARD	29.2.4	protein.synthesis.elongation
AT1G07930	GTP binding Elongation factor Tu family protein	5879.27	7957.75	1.35353	9	()	at1g07930	elongation factor 1-alpha / EF-1-alpha | chr1:2458244-2460790 FORWARD	29.2.4	protein.synthesis.elongation
AT1G07940	GTP binding Elongation factor Tu family protein	10976.4	10329.2	0.941033	19	(S)	at1g07940	elongation factor 1-alpha / EF-1-alpha | chr1:2462953-2465504 REVERSE	29.2.4	protein.synthesis.elongation
AT1G07950	MED22B Surfeit locus protein 5 subunit 22 of Mediator complex	114.693	90.3555	0.787803	3	()	at1g07950	surfeit locus protein 5 family protein / SURF5 family protein | chr1:2465770-2467022 REVERSE	27.3.99	RNA.regulation of transcription.unclassified
AT1G07960	ATPDIL5-1, PDIL5-1 PDI-like 5-1	132.377	117.838	0.890164	3	(T)	at1g07960	Symbols: ATPDIL5-1 | ATPDIL5-1 (PDI-like 5-1) | chr1:2467189-2469139 FORWARD	21.1.1	redox.thioredoxin.PDIL
AT1G07970	CONTAINS InterPro DOMAIN/s: Cytochrome B561-related, N-terminal (InterPro:IPR019176); Has 215 Blast hits to 213 proteins in 79 species: Archae - 0; Bacteria - 6; Metazoa - 131; Fungi - 22; Plants - 42; Viruses - 0; Other Eukaryotes - 14 (source: NCBI BLink).	104.663	116.587	1.11393	2	()	at1g07970	unknown protein | chr1:2469286-2472628 REVERSE	35.2	not assigned.unknown
AT1G07980	NF-YC10 nuclear factor Y, subunit C10	373.082	296.981	0.796019	7	()	at1g07980	Symbols: NF-YC10 | NF-YC10 (NUCLEAR FACTOR Y, SUBUNIT C10); transcription factor | chr1:2473165-2474927 REVERSE	27.3.16	RNA.regulation of transcription.CCAAT box binding factor family, HAP5
AT1G07985	Expressed protein	88.5306	75.6723	0.854759	10	()	at1g07985	Expressed protein | chr1:2475405-2476155 FORWARD	35.2	not assigned.unknown
AT1G07990	SIT4 phosphatase-associated family protein	740.531	780.242	1.05362	12	()	at1g07990	SIT4 phosphatase-associated family protein | chr1:2477157-2483138 FORWARD	26.13	misc.acid and other phosphatases
AT1G08010	GATA11 GATA transcription factor 11	376.285	384.06	1.02066	5	()	at1g08010	zinc finger (GATA type) family protein | chr1:2485906-2488027 REVERSE	27.3.9	RNA.regulation of transcription.C2C2(Zn) GATA transcription factor family
AT1G08030	TPST tyrosylprotein sulfotransferase	137.747	165.848	1.20401	9	()	at1g08030	unknown protein | chr1:2489562-2493250 REVERSE	35.2	not assigned.unknown
AT1G08040	Protein of unknown function (DUF707)	325.969	342.957	1.05211	4	()	at1g08040	unknown protein | chr1:2495342-2498764 REVERSE	35.2	not assigned.unknown
AT1G08050	Zinc finger (C3HC4-type RING finger) family protein	32.7762	13.545	0.413258	5	()	at1g08050	zinc finger (C3HC4-type RING finger) family protein | chr1:2498836-2501427 REVERSE	29.5.11.4.2	protein.degradation.ubiquitin.E3.RING
AT1G08060	MOM, MOM1 ATP-dependent helicase family protein	724.437	713.813	0.985335	5	()	at1g08060	Symbols: MOM | MOM (MORPHEUS MOLECULE) | chr1:2501742-2511084 REVERSE	27.3.44	RNA.regulation of transcription.Chromatin Remodeling Factors
AT1G08080	ATACA7, ACA7 alpha carbonic anhydrase 7	0	0.341376	Inf	1	()	at1g08080	Symbols: ATACA7, ACA7 | ACA7 (ALPHA CARBONIC ANHYDRASE 7); carbonate dehydratase/ zinc ion binding | chr1:2516991-2518546 REVERSE	8.3	TCA / org transformation.carbonic anhydrases
AT1G08090	ATNRT2:1, NRT2, NRT2;1AT, ACH1, LIN1, ATNRT2.1, NRT2.1, NRT2:1 nitrate transporter 2:1	0.336146	0	0	1	()	at1g08090	Symbols: ATNRT2:1, NRT2, NRT2;1AT, ACH1, LIN1, ATNRT2.1, NRT2.1 | ATNRT2:1 (NITRATE TRANSPORTER 2:1); nitrate transmembrane transporter | chr1:2524076-2526164 FORWARD	34.4	transport.nitrate
AT1G08110	lactoylglutathione lyase family protein / glyoxalase I family protein	854.624	786.778	0.920612	8	()	at1g08110	lactoylglutathione lyase, putative / glyoxalase I, putative | chr1:2535370-2537931 FORWARD	13.2.3.2	amino acid metabolism.degradation.aspartate family.threonine
AT1G08125	S-adenosyl-L-methionine-dependent methyltransferases superfamily protein	88.1558	87.0833	0.987834	2	()	at1g08125	Expressed protein | chr1:2539614-2542334 REVERSE	35.2	not assigned.unknown
AT1G08130	ATLIG1, LIG1 DNA ligase 1	590.423	522.452	0.884877	7	()	at1g08130	Symbols: ATLIG1 | ATLIG1 (ARABIDOPSIS THALIANA DNA LIGASE 1); ATP binding / DNA binding / DNA ligase (ATP) | chr1:2542702-2547946 REVERSE	28.1	DNA.synthesis/chromatin structure
AT1G08160	Late embryogenesis abundant (LEA) hydroxyproline-rich glycoprotein family	11.2814	6.33624	0.561654	2	()	at1g08160	harpin-induced protein-related / HIN1-related / harpin-responsive protein-related | chr1:2559487-2560403 REVERSE	35.1	not assigned.no ontology
AT1G08165	unknown protein; FUNCTIONS IN: molecular_function unknown; INVOLVED IN: biological_process unknown; LOCATED IN: cellular_component unknown; Has 30201 Blast hits to 17322 proteins in 780 species: Archae - 12; Bacteria - 1396; Metazoa - 17338; Fungi - 3422; Plants - 5037; Viruses - 0; Other Eukaryotes - 2996 (source: NCBI BLink).	291.211	413.103	1.41857	1	()	at1g08165	unknown protein | chr1:2561627-2562148 REVERSE	35.2	not assigned.unknown
AT1G08170	Histone superfamily protein	12.1551	3.52509	0.29001	1	()	at1g08170	histone H2B family protein | chr1:2562941-2563672 REVERSE	28.1.3.2.2	DNA.synthesis/chromatin structure.histone.core.H2B
AT1G08180	unknown protein; Has 53 Blast hits to 53 proteins in 9 species: Archae - 0; Bacteria - 0; Metazoa - 1; Fungi - 0; Plants - 52; Viruses - 0; Other Eukaryotes - 0 (source: NCBI BLink).	63.288	56.1905	0.887855	2	()	at1g08180	unknown protein | chr1:2564572-2565121 REVERSE	35.2	not assigned.unknown
AT1G08190	ATVPS41, ZIP2, VPS41, ATVAM2, VAM2 vacuolar protein sorting 41	394.409	376.672	0.955028	5	()	at1g08190	vacuolar assembly protein, putative (VPS41) | chr1:2567502-2573393 FORWARD	31.4	cell.vesicle transport
AT1G08200	AXS2 UDP-D-apiose/UDP-D-xylose synthase 2	3528.76	2909.13	0.824406	23	(ST)	at1g08200	Symbols: AXS2 | AXS2 (UDP-D-APIOSE/UDP-D-XYLOSE SYNTHASE 2); UDP-glucuronate decarboxylase | chr1:2573848-2576714 REVERSE	10.1.3	cell wall.precursor synthesis.AXS
AT1G08210	Eukaryotic aspartyl protease family protein	137.72	149.728	1.08719	6	()	at1g08210	aspartyl protease family protein | chr1:2577020-2580669 REVERSE	29.5	protein.degradation
AT1G08220	FUNCTIONS IN: molecular_function unknown; INVOLVED IN: mitochondrial proton-transporting ATP synthase complex assembly; LOCATED IN: mitochondrial inner membrane; EXPRESSED IN: 18 plant structures; EXPRESSED DURING: 7 growth stages; CONTAINS InterPro DOMAIN/s: ATPase assembly factor ATP10, mitochondria (InterPro:IPR007849); Has 168 Blast hits to 168 proteins in 86 species: Archae - 6; Bacteria - 0…	111.472	157.023	1.40863	6	()	at1g08220	FUNCTIONS IN: molecular_function unknown; INVOLVED IN: mitochondrial proton-transporting ATP synthase complex assembly; LOCATED IN: mitochondrial inner membrane; EXPRESSED IN: 18 plant structures; EXPRESSED DURING: 7 growth stages; CONTAINS InterPro DOMAIN/s: ATPase assembly factor ATP10, mitochondria (InterPro:IPR007849); Has 100 Blast hits to 100 proteins in 48 species: Archae - 6; Bacteria - 0…	35.2	not assigned.unknown
AT1G08230	Transmembrane amino acid transporter family protein	1.63496	2.19849	1.34468	2	()	at1g08230	amino acid transporter family protein | chr1:2583654-2586744 REVERSE	34.3	transport.amino acids
AT1G08250	ADT6 arogenate dehydratase 6	1.67173	0.341376	0.204205	2	()	at1g08250	Symbols: ADT6 | ADT6 (arogenate dehydratase 6); arogenate dehydratase/ prephenate dehydratase | chr1:2588857-2590301 REVERSE	13.1.6.3.1	amino acid metabolism.synthesis.aromatic aa.phenylalanine.arogenate dehydratase / prephenate dehydratase
AT1G08260	EMB142, EMB2284, POL2A, TIL1, EMB529, ABO4, ESD7 DNA polymerase epsilon catalytic subunit	269.52	314.964	1.16861	5	()	at1g08260	Symbols: EMB2284, POL2A, TIL1, EMB529, ABO4 | TIL1 (TILTED 1); DNA binding / DNA-directed DNA polymerase/ nucleic acid binding / nucleotide binding / zinc ion binding | chr1:2590944-2606892 FORWARD	28.1	DNA.synthesis/chromatin structure
AT1G08290	WIP3 WIP domain protein 3	81.6853	52.5396	0.643195	5	()	at1g08290	zinc finger (C2H2 type) protein (WIP3) | chr1:2609996-2613242 REVERSE	27.3.11	RNA.regulation of transcription.C2H2 zinc finger family
AT1G08310	alpha/beta-Hydrolases superfamily protein	96.6831	146.767	1.51802	6	()	at1g08310	esterase/lipase/thioesterase family protein | chr1:2618647-2620452 FORWARD	35.1	not assigned.no ontology
AT1G08315	ARM repeat superfamily protein	28.3748	28.64	1.00935	1	()	at1g08315	armadillo/beta-catenin repeat family protein | chr1:2620335-2621545 REVERSE	35.1.3	not assigned.no ontology.armadillo/beta-catenin repeat family protein
AT1G08320	TGA9, bZIP21 bZIP transcription factor family protein	0	0.294091	Inf	1	()	at1g08320	bZIP family transcription factor | chr1:2621904-2627848 REVERSE	27.3.35	RNA.regulation of transcription.bZIP transcription factor family
AT1G08340	Rho GTPase activating protein with PAK-box/P21-Rho-binding domain	2.13239	1.99292	0.934597	2	()	at1g08340	rac GTPase activating protein, putative | chr1:2631068-2632871 FORWARD	30.5	signalling.G-proteins
AT1G08350	Endomembrane protein 70 protein family	205.254	200.873	0.978655	5	(T)	at1g08350	endomembrane protein 70 family protein | chr1:2632810-2635852 REVERSE	35.1	not assigned.no ontology
AT1G08360	Ribosomal protein L1p/L10e family	3.73184	6.0341	1.61692	2	()	at1g08360	60S ribosomal protein L10A (RPL10aA) | chr1:2636011-2637915 FORWARD	29.2.1.1.3.2.510	protein.synthesis.ribosomal protein.prokaryotic.unknown organellar.50S subunit.L10A
AT1G08370	DCP1, ATDCP1 decapping 1	738.269	609.024	0.824935	12	(TTT)	at1g08370	Symbols: DCP1, ATDCP1 | DCP1 (decapping 1); m7G(5')pppN diphosphatase/ protein homodimerization | chr1:2638181-2640554 FORWARD	27.1	RNA.processing
AT1G08380	PSAO photosystem I subunit O	3257.59	2998.06	0.92033	12	(TTT)	at1g08380	Symbols: PSAO | PSAO (photosystem I subunit O) | chr1:2640813-2641828 REVERSE	1.1.2.2	PS.lightreaction.photosystem I.PSI polypeptide subunits
AT1G08390	unknown protein; Has 62 Blast hits to 62 proteins in 27 species: Archae - 0; Bacteria - 0; Metazoa - 34; Fungi - 0; Plants - 28; Viruses - 0; Other Eukaryotes - 0 (source: NCBI BLink).	36.8024	30.0142	0.81555	1	()	at1g08390	nucleic acid binding | chr1:2642214-2643285 FORWARD	35.2	not assigned.unknown
AT1G08400	RINT-1 / TIP-1 family	102.843	99.3425	0.965959	3	()	at1g08400	chromosome structural maintenance protein-related | chr1:2643330-2646035 REVERSE	35.1	not assigned.no ontology
AT1G08410	P-loop containing nucleoside triphosphate hydrolases superfamily protein	340.938	348.382	1.02183	14	()	at1g08410	GTP-binding family protein | chr1:2646189-2649379 FORWARD	30.5	signalling.G-proteins
AT1G08420	BSL2 BRI1 suppressor 1 (BSU1)-like 2	457.609	542.417	1.18533	8	()	at1g08420	Symbols: BSL2 | kelch repeat-containing protein / serine/threonine phosphoesterase family protein | chr1:2649773-2657061 FORWARD	29.4	protein.postranslational modification
AT1G08430	ALMT1, ATALMT1 aluminum-activated malate transporter 1	1.18976	1.64316	1.38108	2	()	at1g08430	Symbols: ALMT1, ATALMT1 | ALMT1 (ALUMINUM-ACTIVATED MALATE TRANSPORTER 1); malate transmembrane transporter | chr1:2658716-2661029 FORWARD	35.2	not assigned.unknown
AT1G08440	Aluminium activated malate transporter family protein	1.97111	0.849416	0.430934	2	()	at1g08440	CONTAINS InterPro DOMAIN/s: Uncharacterised protein family UPF0005 (InterPro:IPR006214); BEST Arabidopsis thaliana protein match is: ALMT1 (ALUMINUM-ACTIVATED MALATE TRANSPORTER 1); malate transmembrane transporter (TAIR:AT1G08430.1); Has 377 Blast hits to 376 proteins in 91 species: Archae - 0; Bacteria - 139; Metazoa - 0; Fungi - 4; Plants - 211; Viruses - 0; Other Eukaryotes - 23 (source: NCBI…	35.2	not assigned.unknown
AT1G08450	CRT3, PSL1, EBS2, AtCRT3 calreticulin 3	221.345	237.601	1.07344	6	()	at1g08450	Symbols: CRT3 | CRT3 (CALRETICULIN 3); calcium ion binding / unfolded protein binding | chr1:2667825-2671832 REVERSE	30.3	signalling.calcium
AT1G08460	HDA08, HDA8, ATHDA8 histone deacetylase 8	49.6501	46.4378	0.9353	3	()	at1g08460	Symbols: HDA08, HDA8, ATHDA8 | HDA08; histone deacetylase | chr1:2672451-2674628 FORWARD	27.3.55	RNA.regulation of transcription.HDA
AT1G08465	YAB2 Plant-specific transcription factor YABBY family protein	475.507	342.595	0.720484	6	()	at1g08465	Symbols: YAB2 | YAB2 (YABBY2); transcription factor | chr1:2675813-2679781 FORWARD	27.3.10	RNA.regulation of transcription.C2C2(Zn) YABBY family
AT1G08470	SSL3 strictosidine synthase-like 3	443.293	460.537	1.0389	3	()	at1g08470	strictosidine synthase family protein | chr1:2682127-2684100 REVERSE	16.4.1	secondary metabolism.N misc.alkaloid-like
AT1G08480	unknown protein; FUNCTIONS IN: molecular_function unknown; INVOLVED IN: biological_process unknown; LOCATED IN: mitochondrion, plasma membrane, plastid, vacuole; EXPRESSED IN: 27 plant structures; EXPRESSED DURING: 15 growth stages; Has 39 Blast hits to 39 proteins in 13 species: Archae - 0; Bacteria - 0; Metazoa - 0; Fungi - 0; Plants - 39; Viruses - 0; Other Eukaryotes - 0 (source: NCBI BLink).	1196.8	1547.1	1.29271	6	(TS)	at1g08480	unknown protein | chr1:2684234-2685621 FORWARD	35.2	not assigned.unknown
AT1G08490	ATSUFS, SUFS, ATCPNIFS, ATNFS2, CPNIFS chloroplastic NIFS-like cysteine desulfurase	536.563	259.666	0.483944	3	(T)	at1g08490	Symbols: ATSUFS, SUFS, ATCPNIFS, ATNFS2, CPNIFS | CPNIFS (CHLOROPLASTIC NIFS-LIKE CYSTEINE DESULFURASE); cysteine desulfurase/ selenocysteine lyase/ transaminase | chr1:2685659-2688595 REVERSE	30.1	signalling.in sugar and nutrient physiology
AT1G08500	ENODL18, AtENODL18 early nodulin-like protein 18	42.1368	50.1544	1.19027	5	()	at1g08500	plastocyanin-like domain-containing protein | chr1:2689016-2690045 FORWARD	26.19	misc.plastocyanin-like
AT1G08510	FATB fatty acyl-ACP thioesterases B	334.237	346.072	1.03541	5	()	at1g08510	Symbols: FATB | FATB (fatty acyl-ACP thioesterases B); acyl carrier/ acyl-[acyl-carrier-protein] hydrolase | chr1:2691080-2694377 REVERSE	11.1.7	lipid metabolism.FA synthesis and FA elongation.ACP thioesterase
AT1G08530	unknown protein; FUNCTIONS IN: molecular_function unknown; INVOLVED IN: biological_process unknown; LOCATED IN: chloroplast; BEST Arabidopsis thaliana protein match is: unknown protein (TAIR:AT5G09995.2); Has 140 Blast hits to 140 proteins in 53 species: Archae - 0; Bacteria - 63; Metazoa - 0; Fungi - 0; Plants - 76; Viruses - 0; Other Eukaryotes - 1 (source: NCBI BLink).	912.127	1069.99	1.17307	3	()	at1g08530	unknown protein | chr1:2701226-2703091 FORWARD	35.2	not assigned.unknown
AT1G08540	SIGB, SIG1, SIG2, SIGA, ATSIG1, ABC1, ATSIG2 RNApolymerase sigma subunit 2	633.329	720.497	1.13763	8	()	at1g08540	Symbols: SIGB, SIG1, SIG2, SIGA, ATSIG1, ABC1, ATSIG2 | SIG2 (RNA POLYMERASE SIGMA SUBUNIT 2); DNA binding / DNA-directed RNA polymerase/ sigma factor/ transcription factor | chr1:2703336-2706845 FORWARD	27.3.85	RNA.regulation of transcription.sigma like plant
AT1G08550	NPQ1, AVDE1 non-photochemical quenching 1	646.651	648.131	1.00229	3	()	at1g08550	Symbols: NPQ1, AVDE1 | NPQ1 (NON-PHOTOCHEMICAL QUENCHING 1); violaxanthin de-epoxidase | chr1:2706924-2709531 FORWARD	16.1.4.21	secondary metabolism.isoprenoids.carotenoids.violaxanthin de-epoxidase
AT1G08560	SYP111, KN, ATSYP111 syntaxin of plants 111	553.987	537.765	0.970719	5	()	at1g08560	Symbols: SYP111, KN, ATSYP111 | SYP111 (SYNTAXIN OF PLANTS 111); SNAP receptor | chr1:2709632-2710912 REVERSE	31.4	cell.vesicle transport
AT1G08570	ACHT4 atypical CYS HIS rich thioredoxin 4	305.076	193.706	0.634942	8	()	at1g08570	Symbols: ACHT4 | ACHT4 (ATYPICAL CYS HIS RICH THIOREDOXIN 4); oxidoreductase, acting on sulfur group of donors, disulfide as acceptor | chr1:2712892-2714734 FORWARD	21.1	redox.thioredoxin
AT1G08580	unknown protein; Has 39 Blast hits to 39 proteins in 15 species: Archae - 0; Bacteria - 0; Metazoa - 0; Fungi - 0; Plants - 35; Viruses - 0; Other Eukaryotes - 4 (source: NCBI BLink).	448.324	399.583	0.891283	12	()	at1g08580	unknown protein | chr1:2715079-2716404 REVERSE	35.2	not assigned.unknown
AT1G08590	Leucine-rich receptor-like protein kinase family protein	18.518	31.1902	1.68432	1	()	at1g08590	CLAVATA1 receptor kinase (CLV1) | chr1:2718778-2722221 FORWARD	30.2.11	signalling.receptor kinases.leucine rich repeat XI
AT1G08600	ATRX, CHR20 P-loop containing nucleoside triphosphate hydrolases superfamily protein	226.986	246.866	1.08758	4	(TS)	at1g08600	Symbols: ATRX, CHR20 | ATRX; ATP binding / DNA binding / helicase/ nucleic acid binding | chr1:2724562-2733613 FORWARD	27.3.44	RNA.regulation of transcription.Chromatin Remodeling Factors
AT1G08610	Pentatricopeptide repeat (PPR) superfamily protein	65.3769	107.714	1.64758	3	()	at1g08610	pentatricopeptide (PPR) repeat-containing protein | chr1:2733788-2735467 REVERSE	35.1.5	not assigned.no ontology.pentatricopeptide (PPR) repeat-containing protein
AT1G08620	PKDM7D Transcription factor jumonji (jmj) family protein / zinc finger (C5HC2 type) family protein	300.105	316.042	1.0531	12	()	at1g08620	transcription factor | chr1:2737031-2743724 FORWARD	27.3.57	RNA.regulation of transcription.JUMONJI family
AT1G08630	THA1 threonine aldolase 1	4905.66	3372.52	0.687476	19	(T)	at1g08630	Symbols: THA1 | THA1 (Threonine Aldolase 1); aldehyde-lyase/ threonine aldolase | chr1:2743761-2746939 REVERSE	13.2.5.2	amino acid metabolism.degradation.serine-glycine-cysteine group.glycine
AT1G08640	CJD1 Chloroplast J-like domain 1	485.59	401.563	0.826958	6	(SS)	at1g08640	unknown protein | chr1:2748398-2751278 REVERSE	35.2	not assigned.unknown
AT1G08650	PPCK1, ATPPCK1 phosphoenolpyruvate carboxylase kinase 1	1300.43	1947.67	1.49771	14	(TS)	at1g08650	Symbols: PPCK1 | PPCK1 (PHOSPHOENOLPYRUVATE CARBOXYLASE KINASE); kinase/ protein serine/threonine kinase | chr1:2752156-2753703 FORWARD	4.1.16	glycolysis.cytosolic branch.phospho-enol-pyruvate carboxylase kinase (PPCK)
AT1G08660	MGP2 MALE GAMETOPHYTE DEFECTIVE 2	269.028	279.457	1.03877	4	()	at1g08660	glycosyl transferase family 29 protein / sialyltransferase family protein | chr1:2757041-2759794 REVERSE	29.7	protein.glycosylation
AT1G08670	ENTH/VHS family protein	0.63552	0.682751	1.07432	1	()	at1g08670	epsin N-terminal homology (ENTH) domain-containing protein / clathrin assembly protein-related | chr1:2760346-2761573 REVERSE	35.1.21	not assigned.no ontology.epsin N-terminal homology (ENTH) domain-containing protein
AT1G08680	ZIGA4, AGD14 ARF GAP-like zinc finger-containing protein ZIGA4	403.999	423.219	1.04757	3	(S)	at1g08680	Symbols: ZIGA4, AGD14 | ZIGA4 (ARF GAP-like zinc finger-containing protein ZiGA4); ARF GTPase activator/ DNA binding / zinc ion binding | chr1:2762590-2768967 FORWARD	27.3.99	RNA.regulation of transcription.unclassified
AT1G08700	PS1 Presenilin-1	330.056	293.11	0.888062	5	()	at1g08700	presenilin family protein | chr1:2769815-2771477 REVERSE	30.8	signalling.misc
AT1G08710	F-box family protein	46.3558	101.71	2.19411	2	(S)	at1g08710	F-box family protein | chr1:2771633-2773047 FORWARD	29.5.11.4.3.2	protein.degradation.ubiquitin.E3.SCF.FBOX
AT1G08720	EDR1, ATEDR1 Protein kinase superfamily protein	102.142	106.951	1.04709	1	()	at1g08720	Symbols: EDR1, ATEDR1 | EDR1 (ENHANCED DISEASE RESISTANCE 1); MAP kinase kinase kinase/ kinase/ protein serine/threonine/tyrosine kinase | chr1:2774030-2779297 FORWARD	30.6	signalling.MAP kinases
AT1G08730	XIC, ATXIC Myosin family protein with Dil domain	151.179	165.244	1.09304	4	()	at1g08730	Symbols: XIC, ATXIC | XIC; motor/ protein binding | chr1:2779963-2788447 FORWARD	31.1	cell.organisation
AT1G08750	Peptidase C13 family	203.332	173.224	0.851927	6	(T)	at1g08750	GPI-anchor transamidase, putative | chr1:2801067-2804537 FORWARD	29.4	protein.postranslational modification
AT1G08760	Plant protein of unknown function (DUF936)	100.941	122.962	1.21815	4	()	at1g08760	unknown protein | chr1:2805371-2808621 FORWARD	35.2	not assigned.unknown
AT1G08780	AIP3, PFD4 ABI3-interacting protein 3	490.611	446.594	0.910282	4	()	at1g08780	Symbols: AIP3, PDF4 | AIP3 (ABI3-INTERACTING PROTEIN 3); unfolded protein binding | chr1:2809778-2811191 REVERSE	33.99	development.unspecified
AT1G08800	Protein of unknown function, DUF593	30.5697	29.0126	0.949063	8	()	at1g08800	unknown protein | chr1:2813061-2817639 REVERSE	35.1	not assigned.no ontology
AT1G08810	MYB60 myb domain protein 60	2.98727	2.34234	0.784108	4	()	at1g08810	Symbols: MYB60, AtMYB60 | MYB60 (myb domain protein 60); DNA binding / transcription factor | chr1:2819065-2820395 REVERSE	27.3.25	RNA.regulation of transcription.MYB domain transcription factor family
AT1G08820	VAP27-2 vamp/synaptobrevin-associated protein 27-2	329.692	299.259	0.907691	8	()	at1g08820	Symbols: VAP27-2 | VAP27-2 (VAMP/SYNAPTOBREVIN-ASSOCIATED PROTEIN 27-2); structural molecule | chr1:2821552-2825275 REVERSE	31.4	cell.vesicle transport
AT1G08830	CSD1 copper/zinc superoxide dismutase 1	1305.35	1062.28	0.813791	11	()	at1g08830	Symbols: CSD1 | CSD1 (COPPER/ZINC SUPEROXIDE DISMUTASE 1); superoxide dismutase | chr1:2827061-2829315 FORWARD	21.6	redox.dismutases and catalases
AT1G08840	emb2411 DNA replication helicase, putative	95.7706	128.746	1.34431	2	()	at1g08840	Symbols: emb2411 | emb2411 (embryo defective 2411); ATP binding / ATP-dependent DNA helicase/ DNA binding | chr1:2829579-2838369 REVERSE	28.1	DNA.synthesis/chromatin structure
AT1G08845	Ribosomal L18p/L5e family protein	101.659	103.129	1.01446	4	()	at1g08845	structural constituent of ribosome | chr1:2838789-2840955 FORWARD	29.2.1.99.2.1185	protein.synthesis.ribosomal protein.unknown.large subunit.L18/L5
AT1G08860	BON3 Calcium-dependent phospholipid-binding Copine family protein	18.7225	22.0409	1.17724	2	()	at1g08860	Symbols: BON3 | BON3 (BONZAI 3); calcium-dependent phospholipid binding | chr1:2842153-2846138 FORWARD	30.3	signalling.calcium
AT1G08880	HTA5, H2AXA, G-H2AX, GAMMA-H2AX Histone superfamily protein	532.969	524.952	0.984958	13	()	at1g08880	Symbols: HTA5, H2AXA, G-H2AX, GAMMA-H2AX | H2AXA; DNA binding | chr1:2846949-2847800 REVERSE	28.1.3.2.1	DNA.synthesis/chromatin structure.histone.core.H2A
AT1G08900	Major facilitator superfamily protein	53.4182	47.8489	0.895741	4	()	at1g08900	carbohydrate transmembrane transporter | chr1:2852454-2855779 FORWARD	34.2	transport.sugars
AT1G08910	EMB3001 zinc ion binding;zinc ion binding	105.035	101.907	0.970219	5	()	at1g08910	Symbols: EMB3001 | EMB3001 (embryo defective 3001); zinc ion binding | chr1:2856227-2861170 FORWARD	27.3.99	RNA.regulation of transcription.unclassified
AT1G08920	ESL1 ERD (early response to dehydration) six-like 1	2.76018	4.89259	1.77256	6	()	at1g08920	sugar transporter, putative | chr1:2867259-2870656 FORWARD	34.2	transport.sugars
AT1G08930	ERD6 Major facilitator superfamily protein	30.1245	31.1198	1.03304	6	()	at1g08930	Symbols: ERD6 | ERD6 (EARLY RESPONSE TO DEHYDRATION 6); carbohydrate transmembrane transporter/ sugar transmembrane transporter/ sugar:hydrogen symporter | chr1:2873465-2877223 FORWARD	34.2	transport.sugars
AT1G08940	Phosphoglycerate mutase family protein	2.60663	5.43953	2.08681	2	()	at1g08940	phosphoglycerate/bisphosphoglycerate mutase family protein | chr1:2877692-2879169 FORWARD	4.1.12	glycolysis.cytosolic branch.phosphoglycerate mutase
AT1G08960	CAX11, ATCAX11 cation exchanger 11	58.9185	58.6525	0.995485	3	()	at1g08960	Symbols: CAX11, ATCAX11 | CAX11; calcium:sodium antiporter/ cation:cation antiporter | chr1:2879642-2882231 FORWARD	34.21	transport.calcium
AT1G08970	HAP5C, NF-YC9 nuclear factor Y, subunit C9	2214.01	2021.88	0.913219	20	(TSSSS)	at1g08970	Symbols: HAP5C, NF-YC9 | NF-YC9 (NUCLEAR FACTOR Y, SUBUNIT C9); DNA binding / transcription factor | chr1:2882543-2884337 FORWARD	27.3.16	RNA.regulation of transcription.CCAAT box binding factor family, HAP5
AT1G08980	ATAMI1, AMI1, ATTOC64-I, TOC64-I amidase 1	75.4146	52.7019	0.698829	1	()	at1g08980	Symbols: ATAMI1, AMI1, ATTOC64-I | AMI1 (AMIDASE 1); amidase/ hydrolase, acting on carbon-nitrogen (but not peptide) bonds / indoleacetamide hydrolase | chr1:2884411-2886620 FORWARD	26.8	misc.nitrilases, *nitrile lyases, berberine bridge enzymes, reticuline oxidases, troponine reductases
AT1G09000	ANP1, MAPKKK1, NP1 NPK1-related protein kinase 1	132.343	140.011	1.05794	2	()	at1g09000	Symbols: ANP1, MAPKKK1 | ANP1 (ARABIDOPSIS NPK1-RELATED PROTEIN KINASE 1); MAP kinase kinase kinase/ kinase | chr1:2891037-2895182 FORWARD	29.4	protein.postranslational modification
AT1G09010	glycoside hydrolase family 2 protein	409.853	443.992	1.0833	8	()	at1g09010	glycoside hydrolase family 2 protein | chr1:2895166-2899384 REVERSE	26.3	misc.gluco-, galacto- and mannosidases
AT1G09020	SNF4, ATSNF4 homolog of yeast sucrose nonfermenting 4	652.409	686.317	1.05197	9	()	at1g09020	Symbols: SNF4, ATSNF4 | SNF4 (HOMOLOG OF YEAST SUCROSE NONFERMENTING 4); protein kinase activator | chr1:2899914-2904815 REVERSE	29.4	protein.postranslational modification
AT1G09040	unknown protein; FUNCTIONS IN: molecular_function unknown; INVOLVED IN: biological_process unknown; LOCATED IN: membrane; EXPRESSED IN: leaf; BEST Arabidopsis thaliana protein match is: unknown protein (TAIR:AT1G09050.1); Has 614 Blast hits to 567 proteins in 104 species: Archae - 2; Bacteria - 12; Metazoa - 344; Fungi - 31; Plants - 81; Viruses - 0; Other Eukaryotes - 144 (source: NCBI BLink).	38.6695	44.075	1.13979	1	()	at1g09040	unknown protein | chr1:2911317-2915369 FORWARD	35.2	not assigned.unknown
AT1G09050	unknown protein; BEST Arabidopsis thaliana protein match is: unknown protein (TAIR:AT1G09040.1); Has 552 Blast hits to 499 proteins in 115 species: Archae - 0; Bacteria - 86; Metazoa - 259; Fungi - 14; Plants - 77; Viruses - 0; Other Eukaryotes - 116 (source: NCBI BLink).	30.4491	32.3713	1.06313	3	()	at1g09050	unknown protein | chr1:2918031-2920889 FORWARD	35.2	not assigned.unknown
AT1G09060	Zinc finger, RING-type;Transcription factor jumonji/aspartyl beta-hydroxylase	220.22	197.858	0.898456	4	()	at1g09060	transcription factor jumonji (jmjC) domain-containing protein | chr1:2921064-2925756 REVERSE	29.5.11.4.2	protein.degradation.ubiquitin.E3.RING
AT1G09070	SRC2, (AT)SRC2 soybean gene regulated by cold-2	877.708	543.524	0.619254	7	()	at1g09070	Symbols: SRC2, (AT)SRC2 | SRC2 (SOYBEAN GENE REGULATED BY COLD-2); protein binding | chr1:2927703-2928968 FORWARD	29.3.4.3	protein.targeting.secretory pathway.vacuole
AT1G09080	BIP3 Heat shock protein 70 (Hsp 70) family protein	236.765	120.102	0.507263	2	()	at1g09080	Symbols: BIP3 | BIP3; ATP binding | chr1:2929217-2931841 REVERSE	20.2.1	stress.abiotic.heat
AT1G09090	ATRBOHB, RBOHB respiratory burst oxidase homolog B	0.336146	0.913129	2.71646	4	()	at1g09090	Symbols: ATRBOHB | ATRBOHB (respiratory burst oxidase homolog B); FAD binding / calcium ion binding / electron carrier/ iron ion binding / oxidoreductase/ oxidoreductase, acting on NADH or NADPH, with oxygen as acceptor / peroxidase | chr1:2932739-2936586 FORWARD	20.1.1	stress.biotic.respiratory burst
AT1G09130	ATP-dependent caseinolytic (Clp) protease/crotonase family protein	1460.39	1226.45	0.839812	5	()	at1g09130	ATP-dependent Clp protease proteolytic subunit, putative | chr1:2939570-2942267 REVERSE	29.5.5	protein.degradation.serine protease
AT1G09140	ATSRP30, SR30, At-SR30 SERINE-ARGININE PROTEIN 30	109.237	98.1119	0.898155	2	()	at1g09140	SF2/ASF-like splicing modulator (SRP30) | chr1:2942564-2945961 REVERSE	27.1.1	RNA.processing.splicing
AT1G09150	pseudouridine synthase and archaeosine transglycosylase (PUA) domain-containing protein	497.443	463.191	0.931144	6	()	at1g09150	pseudouridine synthase and archaeosine transglycosylase (PUA) domain-containing protein | chr1:2946229-2949159 FORWARD	29.1	protein.aa activation
AT1G09155	AtPP2-B15, PP2-B15 phloem protein 2-B15	19.6	25.2574	1.28865	4	()	at1g09155	Symbols: AtPP2-B15 | AtPP2-B15 (Phloem protein 2-B15); carbohydrate binding | chr1:2949676-2950989 REVERSE	31.1	cell.organisation
AT1G09160	Protein phosphatase 2C family protein	155.7	182.472	1.17194	2	()	at1g09160	protein phosphatase 2C-related / PP2C-related | chr1:2952771-2955689 REVERSE	29.4	protein.postranslational modification
AT1G09170	P-loop nucleoside triphosphate hydrolases superfamily protein with CH (Calponin Homology) domain	1.82528	2.04021	1.11775	1	()	at1g09170	kinesin motor protein-related | chr1:2956589-2962207 REVERSE	31.1	cell.organisation
AT1G09180	ATSAR1, ATSARA1A, SARA1A secretion-associated RAS super family 1	1906.85	1572.78	0.824807	4	()	at1g09180	Symbols: ATSAR1, ATSARA1A | ATSARA1A (ARABIDOPSIS THALIANA SECRETION-ASSOCIATED RAS SUPER FAMILY 1); GTP binding | chr1:2965023-2965972 FORWARD	30.5	signalling.G-proteins
AT1G09190	Tetratricopeptide repeat (TPR)-like superfamily protein	527.47	418.757	0.793897	3	()	at1g09190	FUNCTIONS IN: molecular_function unknown; INVOLVED IN: biological_process unknown; LOCATED IN: mitochondrion; EXPRESSED IN: shoot apex, sperm cell, embryo, flower, seed; EXPRESSED DURING: petal differentiation and expansion stage, D bilateral stage, E expanded cotyledon stage; CONTAINS InterPro DOMAIN/s: Pentatricopeptide repeat (InterPro:IPR002885); BEST Arabidopsis thaliana protein match is: pe…	35.1.5	not assigned.no ontology.pentatricopeptide (PPR) repeat-containing protein
AT1G09195	FUNCTIONS IN: molecular_function unknown; INVOLVED IN: biological_process unknown; LOCATED IN: mitochondrion; CONTAINS InterPro DOMAIN/s: Metal-dependent phosphohydrolase, HD subdomain (InterPro:IPR006674), Ppx/GppA phosphatase (InterPro:IPR003695); Has 30201 Blast hits to 17322 proteins in 780 species: Archae - 12; Bacteria - 1396; Metazoa - 17338; Fungi - 3422; Plants - 5037; Viruses - 0; Other…	76.2751	67.9112	0.890346	2	()	at1g09195	FUNCTIONS IN: molecular_function unknown; INVOLVED IN: biological_process unknown; LOCATED IN: mitochondrion; CONTAINS InterPro DOMAIN/s: Ppx/GppA phosphatase (InterPro:IPR003695); Has 1514 Blast hits to 1514 proteins in 543 species: Archae - 16; Bacteria - 1249; Metazoa - 0; Fungi - 0; Plants - 16; Viruses - 0; Other Eukaryotes - 233 (source: NCBI BLink). | chr1:2967940-2971457 REVERSE	35.2	not assigned.unknown
AT1G09200	Histone superfamily protein	672.184	769.352	1.14455	6	()	at1g09200	histone H3 | chr1:2971593-2972199 REVERSE	28.1.3.2.3	DNA.synthesis/chromatin structure.histone.core.H3
AT1G09210	CRT1b, AtCRT1b calreticulin 1b	2336.6	2234.56	0.956327	12	(T)	at1g09210	calreticulin 2 (CRT2) | chr1:2972842-2976750 REVERSE	30.3	signalling.calcium
AT1G09230	RNA-binding (RRM/RBD/RNP motifs) family protein	31.942	32.1386	1.00615	2	()	at1g09230	RNA recognition motif (RRM)-containing protein | chr1:2979520-2982624 REVERSE	27.4	RNA.RNA binding
AT1G09270	IMPA-4 importin alpha isoform 4	334.845	335.994	1.00343	5	()	at1g09270	Symbols: IMPA-4 | IMPA-4 (IMPORTIN ALPHA ISOFORM 4); binding / protein transporter | chr1:2994369-2998222 FORWARD	29.3.1	protein.targeting.nucleus
AT1G09280	CONTAINS InterPro DOMAIN/s: Rhodanese-like (InterPro:IPR001763), Serine hydrolase (InterPro:IPR005645); BEST Arabidopsis thaliana protein match is: Rhodanese/Cell cycle control phosphatase superfamily protein (TAIR:AT2G40760.1); Has 5925 Blast hits to 5912 proteins in 1592 species: Archae - 0; Bacteria - 2946; Metazoa - 156; Fungi - 408; Plants - 229; Viruses - 0; Other Eukaryotes - 2186 (source:…	67.3225	57.2558	0.850471	4	()	at1g09280	FUNCTIONS IN: molecular_function unknown; INVOLVED IN: biological_process unknown; LOCATED IN: cellular_component unknown; EXPRESSED IN: 22 plant structures; EXPRESSED DURING: 13 growth stages; CONTAINS InterPro DOMAIN/s: Rhodanese-like (InterPro:IPR001763), Protein of unknown function DUF341 (InterPro:IPR005645); BEST Arabidopsis thaliana protein match is: rhodanese-like domain-containing protei…	35.2	not assigned.unknown
AT1G09290	unknown protein; Has 73 Blast hits to 71 proteins in 26 species: Archae - 0; Bacteria - 0; Metazoa - 5; Fungi - 11; Plants - 54; Viruses - 0; Other Eukaryotes - 3 (source: NCBI BLink).	116.801	123.397	1.05648	4	()	at1g09290	unknown protein | chr1:3001517-3003762 REVERSE	35.2	not assigned.unknown
AT1G09300	Metallopeptidase M24 family protein	68.8539	59.6931	0.866953	3	()	at1g09300	metallopeptidase M24 family protein | chr1:3003919-3008213 FORWARD	29.5.7	protein.degradation.metalloprotease
AT1G09310	Protein of unknown function, DUF538	91.3307	355.099	3.88806	4	(SS)	at1g09310	unknown protein | chr1:3009055-3009880 FORWARD	35.2	not assigned.unknown
AT1G09320	agenet domain-containing protein	47.8365	66.2493	1.38491	3	()	at1g09320	agenet domain-containing protein | chr1:3009941-3012363 REVERSE	35.1.2	not assigned.no ontology.agenet domain-containing protein
AT1G09330	unknown protein; FUNCTIONS IN: molecular_function unknown; INVOLVED IN: biological_process unknown; LOCATED IN: integral to membrane; EXPRESSED IN: 24 plant structures; EXPRESSED DURING: 15 growth stages; CONTAINS InterPro DOMAIN/s: Protein of unknown function DUF846, eukaryotic (InterPro:IPR008564); Has 518 Blast hits to 518 proteins in 206 species: Archae - 0; Bacteria - 0; Metazoa - 193; Fungi…	287.041	286.909	0.99954	8	()	at1g09330	unknown protein | chr1:3012762-3015091 REVERSE	35.2	not assigned.unknown
AT1G09340	CRB, CSP41B, HIP1.3 chloroplast RNA binding	641.21	530.488	0.827323	6	()	at1g09340	Symbols: CRB, CSP41B | CRB (CHLOROPLAST RNA BINDING); binding / catalytic/ coenzyme binding | chr1:3015328-3018234 FORWARD	35.2	not assigned.unknown
AT1G09370	Plant invertase/pectin methylesterase inhibitor superfamily protein	0.445195	0.294091	0.660588	2	()	at1g09370	enzyme inhibitor/ pectinesterase | chr1:3024896-3025435 FORWARD	26.18	misc.invertase/pectin methylesterase inhibitor family protein
AT1G09380	nodulin MtN21 /EamA-like transporter family protein	0	0.341376	Inf	1	()	at1g09380	integral membrane family protein / nodulin MtN21-related | chr1:3026135-3029549 REVERSE	33.99	development.unspecified
AT1G09390	GDSL-like Lipase/Acylhydrolase superfamily protein	18.2721	24.624	1.34763	2	()	at1g09390	GDSL-motif lipase/hydrolase family protein | chr1:3031203-3033582 FORWARD	26.28	misc.GDSL-motif lipase
AT1G09420	G6PD4 glucose-6-phosphate dehydrogenase 4	774.031	763.62	0.986549	14	()	at1g09420	Symbols: G6PD4 | G6PD4 (GLUCOSE-6-PHOSPHATE DEHYDROGENASE 4); glucose-6-phosphate dehydrogenase | chr1:3038462-3041819 REVERSE	7.1.1	OPP.oxidative PP.G6PD
AT1G09430	ACLA-3 ATP-citrate lyase A-3	485.906	459.331	0.945307	8	()	at1g09430	Symbols: ACLA-3 | ACLA-3; ATP citrate synthase | chr1:3041996-3045402 FORWARD	8.2.11	TCA / org transformation.other organic acid transformatons.atp-citrate lyase
AT1G09440	Protein kinase superfamily protein	5.40358	7.35031	1.36027	2	()	at1g09440	protein kinase family protein | chr1:3045513-3047393 REVERSE	29.4.1.55	protein.postranslational modification.kinase.receptor like cytoplasmatic kinase V
AT1G09450	Protein kinase superfamily protein	112.812	98.3889	0.872146	9	()	at1g09450	haspin-related | chr1:3049024-3053112 FORWARD	35.1	not assigned.no ontology
AT1G09460	Carbohydrate-binding X8 domain superfamily protein	118.667	163.668	1.37923	4	()	at1g09460	glucan endo-1,3-beta-glucosidase-related | chr1:3053901-3055360 FORWARD	26.4	misc.beta 1,3 glucan hydrolases
AT1G09470	unknown protein; FUNCTIONS IN: molecular_function unknown; EXPRESSED IN: cotyledon; BEST Arabidopsis thaliana protein match is: unknown protein (TAIR:AT5G26770.1); Has 55019 Blast hits to 30094 proteins in 2088 species: Archae - 730; Bacteria - 6553; Metazoa - 28961; Fungi - 4800; Plants - 2559; Viruses - 111; Other Eukaryotes - 11305 (source: NCBI BLink).	32.5071	35.446	1.09041	2	()	at1g09470	unknown protein | chr1:3055231-3056974 REVERSE	35.2	not assigned.unknown
AT1G09480	NAD(P)-binding Rossmann-fold superfamily protein	328.66	501.617	1.52625	6	()	at1g09480	cinnamyl-alcohol dehydrogenase family / CAD family | chr1:3057975-3060661 FORWARD	26.11.1	misc.alcohol dehydrogenases.cinnamyl alcohol dehydrogenase
AT1G09490	NAD(P)-binding Rossmann-fold superfamily protein	21.1058	35.6368	1.68848	2	(S)	at1g09490	cinnamyl-alcohol dehydrogenase family / CAD family | chr1:3064124-3065937 FORWARD	26.11.1	misc.alcohol dehydrogenases.cinnamyl alcohol dehydrogenase
AT1G09500	NAD(P)-binding Rossmann-fold superfamily protein	426.263	353.537	0.829386	5	()	at1g09500	cinnamyl-alcohol dehydrogenase family / CAD family | chr1:3066753-3068598 FORWARD	26.11.1	misc.alcohol dehydrogenases.cinnamyl alcohol dehydrogenase
AT1G09520	LOCATED IN: chloroplast; EXPRESSED IN: 21 plant structures; EXPRESSED DURING: 12 growth stages; CONTAINS InterPro DOMAIN/s: Zinc finger, PHD-type, conserved site (InterPro:IPR019786); BEST Arabidopsis thaliana protein match is: PHD finger family protein (TAIR:AT3G17460.1); Has 56 Blast hits to 56 proteins in 17 species: Archae - 0; Bacteria - 2; Metazoa - 0; Fungi - 4; Plants - 46; Viruses - 0; O…	135.097	118.13	0.874406	3	()	at1g09520	protein binding / zinc ion binding | chr1:3070946-3072050 REVERSE	35.2	not assigned.unknown
AT1G09530	PIF3, POC1, PAP3 phytochrome interacting factor 3	32.044	46.592	1.454	5	()	at1g09530	Symbols: PIF3, POC1, PAP3 | PIF3 (PHYTOCHROME INTERACTING FACTOR 3); DNA binding / protein binding / transcription factor/ transcription regulator | chr1:3076582-3079539 FORWARD	30.11	signalling.light
AT1G09540	MYB61, ATMYB61 myb domain protein 61	4.76806	3.08076	0.646125	5	()	at1g09540	Symbols: MYB61, ATMYB61 | MYB61 (MYB DOMAIN PROTEIN 61); DNA binding / transcription factor | chr1:3086159-3087912 FORWARD	27.3.25	RNA.regulation of transcription.MYB domain transcription factor family
AT1G09550	Pectinacetylesterase family protein	67.8769	54.5004	0.802929	4	()	at1g09550	pectinacetylesterase, putative | chr1:3089733-3092327 REVERSE	10.8.2	cell wall.pectin*esterases.acetyl esterase
AT1G09560	GLP5 germin-like protein 5	69.001	82.8815	1.20116	6	()	at1g09560	Symbols: GLP5 | GLP5 (GERMIN-LIKE PROTEIN 5); manganese ion binding / nutrient reservoir | chr1:3093839-3094864 FORWARD	20.2.99	stress.abiotic.unspecified
AT1G09570	PHYA, FHY2, FRE1, HY8 phytochrome A	31.0949	54.2626	1.74507	6	()	at1g09570	Symbols: PHYA, FHY2, FRE1, HY8 | PHYA (PHYTOCHROME A); G-protein coupled photoreceptor/ protein histidine kinase/ red or far-red light photoreceptor/ signal transducer | chr1:3095256-3100357 REVERSE	30.11	signalling.light
AT1G09575	Protein of unknown function (DUF607)	24.1307	52.7308	2.18522	2	()	at1g09575	unknown protein | chr1:3101671-3102925 REVERSE	35.2	not assigned.unknown
AT1G09580	emp24/gp25L/p24 family/GOLD family protein	249.343	1.4376	0.00576554	4	(TT)	at1g09580	emp24/gp25L/p24 family protein | chr1:3104588-3106290 FORWARD	34.99	transport.misc
AT1G09590	Translation protein SH3-like family protein	1145.85	1663.27	1.45156	14	(SS)	at1g09590	60S ribosomal protein L21 (RPL21A) | chr1:3106502-3107772 FORWARD	29.2.1.2.2.21	protein.synthesis.ribosomal protein.eukaryotic.60S subunit.L21
AT1G09600	Protein kinase superfamily protein	154.559	121.877	0.788551	6	()	at1g09600	protein kinase family protein | chr1:3108617-3111318 FORWARD	29.4	protein.postranslational modification
AT1G09610	Protein of unknown function (DUF579)	0.336146	0.341376	1.01556	1	()	at1g09610	unknown protein | chr1:3111694-3112873 FORWARD	35.2	not assigned.unknown
AT1G09620	ATP binding;leucine-tRNA ligases;aminoacyl-tRNA ligases;nucleotide binding;ATP binding;aminoacyl-tRNA ligases	1292.6	1383.26	1.07014	5	()	at1g09620	ATP binding / aminoacyl-tRNA ligase/ leucine-tRNA ligase/ nucleotide binding | chr1:3112778-3116699 REVERSE	29.1.4	protein.aa activation.leucine-tRNA ligase
AT1G09630	ATRAB11C, ATRABA2A, ATRAB-A2A, RAB-A2A, RAB11c RAB GTPase 11C	75.4919	80.3453	1.06429	3	()	at1g09630	Symbols: ATRAB11C, ATRABA2A, ATRAB-A2A, RAB-A2A | ATRAB11C (ARABIDOPSIS RAB GTPASE 11C); GTP binding | chr1:3118203-3119708 REVERSE	30.5	signalling.G-proteins
AT1G09640	Translation elongation factor EF1B, gamma chain	7458.55	7599.63	1.01891	33	(TTTS)	at1g09640	elongation factor 1B-gamma, putative / eEF-1B gamma, putative | chr1:3119878-3122526 FORWARD	29.2.4	protein.synthesis.elongation
AT1G09645	unknown protein; BEST Arabidopsis thaliana protein match is: unknown protein (TAIR:AT1G57765.1); Has 35333 Blast hits to 34131 proteins in 2444 species: Archae - 798; Bacteria - 22429; Metazoa - 974; Fungi - 991; Plants - 531; Viruses - 0; Other Eukaryotes - 9610 (source: NCBI BLink).	53.4086	50.6856	0.949015	6	()	at1g09645	unknown protein | chr1:3122956-3124578 FORWARD	35.2	not assigned.unknown
AT1G09660	RNA-binding KH domain-containing protein	107.9	121.555	1.12655	5	()	at1g09660	KH domain-containing quaking protein, putative | chr1:3127771-3131094 REVERSE	27.4	RNA.RNA binding
AT1G09665	Toll-Interleukin-Resistance (TIR) domain family protein	2.12466	2.29506	1.0802	1	()	at1g09665	Toll-Interleukin-Resistance (TIR) domain-containing protein | chr1:3133095-3133674 FORWARD	35.1.6	not assigned.no ontology.Toll-Interleukin-Resistance (TIR) domain-containing protein
AT1G09680	Pentatricopeptide repeat (PPR) superfamily protein	28.4734	24.864	0.873238	2	()	at1g09680	pentatricopeptide (PPR) repeat-containing protein | chr1:3134107-3135930 REVERSE	35.1.5	not assigned.no ontology.pentatricopeptide (PPR) repeat-containing protein
AT1G09690	Translation protein SH3-like family protein	4422.5	4203.04	0.950377	24	(STSST)	at1g09690	60S ribosomal protein L21 (RPL21C) | chr1:3136188-3137475 REVERSE	29.2.1.2.2.21	protein.synthesis.ribosomal protein.eukaryotic.60S subunit.L21
AT1G09700	HYL1, DRB1 dsRNA-binding domain-like superfamily protein	124.729	117.327	0.940663	5	()	at1g09700	Symbols: HYL1, DRB1 | HYL1 (HYPONASTIC LEAVES 1); double-stranded RNA binding / miRNA binding / protein binding | chr1:3137767-3140353 REVERSE	27.4	RNA.RNA binding
AT1G09710	Homeodomain-like superfamily protein	39.3877	40.5647	1.02988	2	()	at1g09710	DNA binding | chr1:3140872-3144370 FORWARD	27.3.25	RNA.regulation of transcription.MYB domain transcription factor family
AT1G09730	Cysteine proteinases superfamily protein	297.699	316.502	1.06316	6	()	at1g09730	Ulp1 protease family protein | chr1:3147667-3154236 REVERSE	29.5.3	protein.degradation.cysteine protease
AT1G09740	Adenine nucleotide alpha hydrolases-like superfamily protein	154.363	138.79	0.899116	3	()	at1g09740	ethylene-responsive protein, putative | chr1:3154532-3156275 FORWARD	17.5.3	hormone metabolism.ethylene.induced-regulated-responsive-activated
AT1G09750	Eukaryotic aspartyl protease family protein	327.294	348.175	1.0638	1	()	at1g09750	chloroplast nucleoid DNA-binding protein-related | chr1:3157501-3159148 FORWARD	27.3.99	RNA.regulation of transcription.unclassified
AT1G09760	U2A U2 small nuclear ribonucleoprotein A	675.748	670.527	0.992274	8	()	at1g09760	Symbols: U2A' | U2A' (U2 small nuclear ribonucleoprotein A); protein binding | chr1:3159125-3161692 REVERSE	27.1	RNA.processing
AT1G09770	ATCDC5, CDC5, ATMYBCDC5 cell division cycle 5	1991.92	2044.44	1.02637	7	()	at1g09770	Symbols: ATCDC5, CDC5, ATMYBCDC5 | ATCDC5 (ARABIDOPSIS THALIANA CELL DIVISION CYCLE 5); DNA binding / transcription factor | chr1:3161841-3165360 FORWARD	27.3.26	RNA.regulation of transcription.MYB-related transcription factor family
AT1G09780	Phosphoglycerate mutase, 2,3-bisphosphoglycerate-independent	593.714	1524.86	2.56835	5	(S)	at1g09780	2,3-biphosphoglycerate-independent phosphoglycerate mutase, putative / phosphoglyceromutase, putative | chr1:3165370-3167869 REVERSE	4.1.12	glycolysis.cytosolic branch.phosphoglycerate mutase
AT1G09790	COBL6 COBRA-like protein 6 precursor	7.04753	8.34997	1.18481	4	()	at1g09790	Symbols: COBL6 | COBL6 (COBRA-LIKE PROTEIN 6 PRECURSOR) | chr1:3168482-3170819 REVERSE	10.2.2	cell wall.cellulose synthesis.COBRA
AT1G09794	Cox19 family protein (CHCH motif)	20.3328	17.9484	0.88273	1	()	at1g09794	Cox19 family protein (CHCH motif); CONTAINS InterPro DOMAIN/s: MTCP1 (InterPro:IPR009069).	9.7	mitochondrial electron transport / ATP synthesis.cytochrome c oxidase
AT1G09795	ATATP-PRT2, HISN1B, ATP-PRT2 ATP phosphoribosyl transferase 2	763.872	896.392	1.17348	3	()	at1g09795	Symbols: ATATP-PRT2, HISN1B | ATATP-PRT2 (ATP PHOSPHORIBOSYL TRANSFERASE 2); ATP phosphoribosyltransferase | chr1:3173534-3176910 FORWARD	13.1.7.1	amino acid metabolism.synthesis.histidine.ATP phosphoribosyl transferase
AT1G09800	Pseudouridine synthase family protein	116.674	162.138	1.38966	7	()	at1g09800	tRNA pseudouridine synthase family protein | chr1:3176883-3180421 REVERSE	29.1.30	protein.aa activation.pseudouridylate synthase
AT1G09810	ECT11 evolutionarily conserved C-terminal region 11	66.6009	77.5308	1.16411	2	()	at1g09810	Symbols: ECT11 | ECT11 (evolutionarily conserved C-terminal region 11) | chr1:3180936-3184224 REVERSE	35.2	not assigned.unknown
AT1G09812	unknown protein; BEST Arabidopsis thaliana protein match is: unknown protein (TAIR:AT1G58007.2); Has 93 Blast hits to 93 proteins in 13 species: Archae - 0; Bacteria - 0; Metazoa - 0; Fungi - 0; Plants - 93; Viruses - 0; Other Eukaryotes - 0 (source: NCBI BLink).	22.826	11.6158	0.508886	4	()	at1g09812	unknown protein | chr1:3187817-3188580 FORWARD	35.2	not assigned.unknown
AT1G09815	POLD4 polymerase delta 4	150.601	97.3215	0.64622	7	()	at1g09815	Symbols: POLD4 | POLD4 (POLYMERASE DELTA 4); DNA-directed DNA polymerase | chr1:3189369-3190242 FORWARD	28.1	DNA.synthesis/chromatin structure
AT1G09820	Pentatricopeptide repeat (PPR-like) superfamily protein	48.8604	64.5709	1.32154	3	()	at1g09820	pentatricopeptide (PPR) repeat-containing protein | chr1:3190288-3192414 REVERSE	35.1.5	not assigned.no ontology.pentatricopeptide (PPR) repeat-containing protein
AT1G09830	Glycinamide ribonucleotide (GAR) synthetase	162.359	175.514	1.08103	6	()	at1g09830	phosphoribosylamine--glycine ligase (PUR2) | chr1:3192681-3195025 REVERSE	23.1.2.2	nucleotide metabolism.synthesis.purine.GAR Synthetase
AT1G09840	ATSK41, SK41 shaggy-like protein kinase 41	430.656	495.135	1.14972	5	(TS)	at1g09840	Symbols: ATSK41 | ATSK41 (SHAGGY-LIKE PROTEIN KINASE 41); ATP binding / protein kinase/ protein serine/threonine kinase | chr1:3195824-3200279 REVERSE	29.4	protein.postranslational modification
AT1G09850	XBCP3 xylem bark cysteine peptidase 3	20.44	30.5471	1.49447	2	()	at1g09850	Symbols: XBCP3 | XBCP3 (xylem bark cysteine peptidase 3); cysteine-type endopeptidase/ cysteine-type peptidase | chr1:3201799-3204150 FORWARD	29.5.3	protein.degradation.cysteine protease
AT1G09870	histidine acid phosphatase family protein	422.036	406.096	0.96223	10	()	at1g09870	histidine acid phosphatase family protein | chr1:3205741-3208598 FORWARD	26.13	misc.acid and other phosphatases
AT1G09880	Rhamnogalacturonate lyase family protein	162.756	121.643	0.747395	6	()	at1g09880	lyase | chr1:3208828-3211653 REVERSE	10.6.3	cell wall.degradation.pectate lyases and polygalacturonases
AT1G09890	Rhamnogalacturonate lyase family protein	203.331	191.558	0.9421	2	()	at1g09890	lyase | chr1:3214237-3217538 REVERSE	10.6.3	cell wall.degradation.pectate lyases and polygalacturonases
AT1G09910	Rhamnogalacturonate lyase family protein	116.724	123.341	1.05669	2	()	at1g09910	lyase | chr1:3220035-3224541 REVERSE	10.6.3	cell wall.degradation.pectate lyases and polygalacturonases
AT1G09920	TRAF-type zinc finger-related	167.579	124.416	0.742434	5	()	at1g09920	TRAF-type zinc finger-related | chr1:3224684-3227070 REVERSE	27.3.99	RNA.regulation of transcription.unclassified
AT1G09930	ATOPT2, OPT2 oligopeptide transporter 2	18.2205	21.3209	1.17016	2	()	at1g09930	Symbols: ATOPT2 | ATOPT2; oligopeptide transporter | chr1:3227490-3230043 REVERSE	34.13	transport.peptides and oligopeptides
AT1G09932	Phosphoglycerate mutase family protein	2.12466	1.02413	0.48202	4	()	at1g09932	phosphoglycerate/bisphosphoglycerate mutase-related | chr1:3230450-3233109 REVERSE	4.1.12	glycolysis.cytosolic branch.phosphoglycerate mutase
AT1G09940	HEMA2 Glutamyl-tRNA reductase family protein	101.983	113.979	1.11763	6	()	at1g09940	Symbols: HEMA2 | HEMA2; glutamyl-tRNA reductase | chr1:3236995-3239554 REVERSE	19.2	tetrapyrrole synthesis.glu-tRNA reductase
AT1G09950	RAS1 RESPONSE TO ABA AND SALT 1	101.41	48.1152	0.474462	2	()	at1g09950	transcription factor-related | chr1:3240606-3241632 REVERSE	27.3.99	RNA.regulation of transcription.unclassified
AT1G09960	SUT4, ATSUT4, SUC4, ATSUC4 sucrose transporter 4	457.189	407.524	0.891369	8	()	at1g09960	Symbols: SUT4, ATSUT4, suc4 | SUT4 (SUCROSE TRANSPORTER 4); carbohydrate transmembrane transporter/ sucrose transmembrane transporter/ sucrose:hydrogen symporter/ sugar:hydrogen symporter | chr1:3244213-3247200 FORWARD	34.2.1	transport.sugars.sucrose
AT1G09970	LRR XI-23, RLK7 Leucine-rich receptor-like protein kinase family protein	395.016	555.95	1.40741	9	()	at1g09970	Symbols: LRR XI-23 | LRR XI-23; ATP binding / kinase/ protein kinase/ protein serine/threonine kinase | chr1:3252317-3255654 FORWARD	30.2.11	signalling.receptor kinases.leucine rich repeat XI
AT1G09980	Putative serine esterase family protein	245.122	294.721	1.20235	5	()	at1g09980	INVOLVED IN: biological_process unknown; LOCATED IN: mitochondrion; EXPRESSED IN: 22 plant structures; EXPRESSED DURING: 13 growth stages; CONTAINS InterPro DOMAIN/s: Protein of unknown function DUF676, hydrolase-like (InterPro:IPR007751); BEST Arabidopsis thaliana protein match is: ZW18 (TAIR:AT1G58350.2); Has 342 Blast hits to 275 proteins in 70 species: Archae - 0; Bacteria - 0; Metazoa - 214;…	35.2	not assigned.unknown
AT1G10010	AAP8, ATAAP8 amino acid permease 8	197.525	278.945	1.4122	8	()	at1g10010	Symbols: AAP8, ATAAP8 | AAP8; amino acid transmembrane transporter | chr1:3265976-3268726 FORWARD	34.3	transport.amino acids
AT1G10020	Protein of unknown function (DUF1005)	145.184	170.816	1.17654	5	()	at1g10020	unknown protein | chr1:3269604-3271987 REVERSE	35.2	not assigned.unknown
AT1G10030	ERG28 homolog of yeast ergosterol28	186.195	212.549	1.14154	6	()	at1g10030	Symbols: ERG28 | ERG28 (Arabidopsis homolog of yeast ergosterol28) | chr1:3273825-3275837 FORWARD	11.8	lipid metabolism.'exotics'(steroids, squalene etc)
AT1G10040	alpha/beta-Hydrolases superfamily protein	110.192	122.463	1.11135	4	()	at1g10040	unknown protein | chr1:3275891-3278697 REVERSE	35.2	not assigned.unknown
AT1G10050	glycosyl hydrolase family 10 protein / carbohydrate-binding domain-containing protein	232.263	245.188	1.05565	4	()	at1g10050	glycosyl hydrolase family 10 protein / carbohydrate-binding domain-containing protein | chr1:3279270-3283482 FORWARD	35.1	not assigned.no ontology
AT1G10060	ATBCAT-1, BCAT-1 branched-chain amino acid transaminase 1	55.7204	57.4162	1.03043	6	()	at1g10060	Symbols: ATBCAT-1 | branched-chain amino acid aminotransferase 1 / branched-chain amino acid transaminase 1 (BCAT1) | chr1:3284239-3287107 FORWARD	13.1.4.1.4	amino acid metabolism.synthesis.branched chain group.common.branched-chain amino acid aminotransferase
AT1G10070	ATBCAT-2, BCAT-2 branched-chain amino acid transaminase 2	68.5296	20.4346	0.298186	3	()	at1g10070	Symbols: ATBCAT-2 | ATBCAT-2 (ARABIDOPSIS THALIANA BRANCHED-CHAIN AMINO ACID TRANSAMINASE 2); branched-chain-amino-acid transaminase/ catalytic | chr1:3288087-3290471 FORWARD	13.1.4.1.4	amino acid metabolism.synthesis.branched chain group.common.branched-chain amino acid aminotransferase
AT1G10090	Early-responsive to dehydration stress protein (ERD4)	5.52162	4.58845	0.830997	2	()	at1g10090	unknown protein | chr1:3290311-3296198 REVERSE	35.2	not assigned.unknown
AT1G10095	Protein prenylyltransferase superfamily protein	142.943	140.653	0.983975	3	()	at1g10095	protein prenyltransferase | chr1:3297324-3300443 REVERSE	35.1	not assigned.no ontology
AT1G10120	basic helix-loop-helix (bHLH) DNA-binding superfamily protein	135.227	147.77	1.09276	7	()	at1g10120	DNA binding / transcription factor | chr1:3304039-3306824 REVERSE	27.3.6	RNA.regulation of transcription.bHLH,Basic Helix-Loop-Helix family
AT1G10130	ECA3, ATECA3 endoplasmic reticulum-type calcium-transporting ATPase 3	459.737	493.689	1.07385	5	()	at1g10130	Symbols: ECA3, ATECA3 | ECA3 (ENDOPLASMIC RETICULUM-TYPE CALCIUM-TRANSPORTING ATPASE 3); calcium-transporting ATPase/ calmodulin binding / manganese-transporting ATPase/ peroxidase | chr1:3310930-3322213 FORWARD	34.21	transport.calcium
AT1G10140	Uncharacterised conserved protein UCP031279	3.54925	4.78159	1.34721	1	()	at1g10140	FUNCTIONS IN: molecular_function unknown; INVOLVED IN: biological_process unknown; LOCATED IN: plasma membrane; EXPRESSED IN: 23 plant structures; EXPRESSED DURING: 13 growth stages; CONTAINS InterPro DOMAIN/s: Uncharacterised conserved protein UCP031279 (InterPro:IPR016972); BEST Arabidopsis thaliana protein match is: unknown protein (TAIR:AT1G58420.1); Has 38 Blast hits to 38 proteins in 10 spe…	35.2	not assigned.unknown
AT1G10150	Carbohydrate-binding protein	5.29453	6.99451	1.32108	2	()	at1g10150	carbohydrate binding | chr1:3325824-3327614 FORWARD	35.2	not assigned.unknown
AT1G10155	ATPP2-A10, PP2-A10 phloem protein 2-A10	122.703	121.298	0.988546	3	()	at1g10155	Symbols: ATPP2-A10 | ATPP2-A10 (PHLOEM PROTEIN 2-A10) | chr1:3327637-3328448 REVERSE	35.2	not assigned.unknown
AT1G10170	ATNFXL1, NFXL1 NF-X-like 1	130.328	138.309	1.06123	6	()	at1g10170	Symbols: ATNFXL1 | ATNFXL1 (ARABIDOPSIS THALIANA NF-X-LIKE 1); protein binding / transcription factor/ zinc ion binding | chr1:3333595-3337491 REVERSE	27.3.67	RNA.regulation of transcription.putative transcription regulator
AT1G10180	BEST Arabidopsis thaliana protein match is: exocyst complex component 84B (TAIR:AT5G49830.1); Has 132 Blast hits to 132 proteins in 25 species: Archae - 0; Bacteria - 0; Metazoa - 7; Fungi - 0; Plants - 117; Viruses - 0; Other Eukaryotes - 8 (source: NCBI BLink).	2832.35	2859.88	1.00972	10	()	at1g10180	unknown protein | chr1:3338303-3341608 REVERSE	35.2	not assigned.unknown
AT1G10200	WLIM1 GATA type zinc finger transcription factor family protein	1357.06	1433.31	1.05618	6	()	at1g10200	Symbols: WLIM1 | WLIM1; transcription factor/ zinc ion binding | chr1:3346390-3347885 REVERSE	27.3.67	RNA.regulation of transcription.putative transcription regulator
AT1G10210	ATMPK1, MPK1 mitogen-activated protein kinase 1	28.9633	28.806	0.99457	2	()	at1g10210	Symbols: ATMPK1, MPK1 | ATMPK1 (MITOGEN-ACTIVATED PROTEIN KINASE 1); MAP kinase/ kinase | chr1:3349219-3351180 FORWARD	30.6	signalling.MAP kinases
AT1G10240	FRS11 FAR1-related sequence 11	147.097	170.175	1.15689	2	()	at1g10240	Symbols: FRS11 | FRS11 (FAR1-related sequence 11); zinc ion binding | chr1:3356680-3359838 REVERSE	30.11	signalling.light
AT1G10270	GRP23 glutamine-rich protein 23	236.716	285.997	1.20819	6	()	at1g10270	Symbols: GRP23 | GRP23 (GLUTAMINE-RICH PROTEIN23); binding | chr1:3363504-3366488 FORWARD	35.1.5	not assigned.no ontology.pentatricopeptide (PPR) repeat-containing protein
AT1G10280	Core-2/I-branching beta-1,6-N-acetylglucosaminyltransferase family protein	85.706	101.652	1.18605	5	()	at1g10280	unknown protein | chr1:3366493-3369095 REVERSE	35.2	not assigned.unknown
AT1G10290	ADL6, DRP2A dynamin-like protein 6	743.364	932.435	1.25435	7	()	at1g10290	Symbols: ADL6, DRP2A | ADL6 (DYNAMIN-LIKE PROTEIN 6); GTPase | chr1:3370558-3377463 FORWARD	26.17	misc.dynamin
AT1G10300	Nucleolar GTP-binding protein	2.38853	101.323	42.4206	2	(SS)	at1g10300	GTP-binding protein-related | chr1:3378142-3380226 FORWARD	30.5	signalling.G-proteins
AT1G10310	NAD(P)-binding Rossmann-fold superfamily protein	189.135	218.526	1.1554	2	()	at1g10310	short-chain dehydrogenase/reductase (SDR) family protein | chr1:3381601-3383914 REVERSE	26.22	misc.short chain dehydrogenase/reductase (SDR)
AT1G10320	Zinc finger C-x8-C-x5-C-x3-H type family protein	191.703	254.909	1.3297	7	(S)	at1g10320	U2 snRNP auxiliary factor-related | chr1:3384164-3388373 REVERSE	27.1.1	RNA.processing.splicing
AT1G10330	Tetratricopeptide repeat (TPR)-like superfamily protein	379.88	813.837	2.14235	6	(TS)	at1g10330	pentatricopeptide (PPR) repeat-containing protein | chr1:3388747-3390150 FORWARD	35.1.5	not assigned.no ontology.pentatricopeptide (PPR) repeat-containing protein
AT1G10340	Ankyrin repeat family protein	19.9194	21.2796	1.06829	4	()	at1g10340	ankyrin repeat family protein | chr1:3390322-3392571 REVERSE	31.1	cell.organisation
AT1G10350	DNAJ heat shock family protein	71.6935	88.7683	1.23816	2	()	at1g10350	DNAJ heat shock protein, putative | chr1:3393407-3395055 REVERSE	20.2.1	stress.abiotic.heat
AT1G10360	ATGSTU18, GST29, GSTU18 glutathione S-transferase TAU 18	114.184	55.7474	0.488225	3	(T)	at1g10360	Symbols: ATGSTU18, GST29 | ATGSTU18 (GLUTATHIONE S-TRANSFERASE TAU 18); glutathione transferase | chr1:3395558-3396849 REVERSE	26.9	misc.glutathione S transferases
AT1G10370	GST30, ATGSTU17, GST30B, ERD9 Glutathione S-transferase family protein	3329.1	2192.98	0.65873	8	()	at1g10370	Symbols: GST30, ATGSTU17, GST30B, ERD9 | ERD9 (EARLY-RESPONSIVE TO DEHYDRATION 9); glutathione transferase | chr1:3397081-3398358 REVERSE	26.9	misc.glutathione S transferases
AT1G10380	Putative membrane lipoprotein	67.2294	40.3933	0.600828	2	()	at1g10380	unknown protein | chr1:3400606-3402324 FORWARD	35.2	not assigned.unknown
AT1G10390	Nucleoporin autopeptidase	484.764	553.639	1.14208	5	()	at1g10390	nucleoporin family protein | chr1:3407024-3412843 REVERSE	29.3.1	protein.targeting.nucleus
AT1G10400	UDP-Glycosyltransferase superfamily protein	0	1.88997	Inf	2	()	at1g10400	UDP-glycosyltransferase/ transferase, transferring glycosyl groups | chr1:3414852-3416358 REVERSE	26.2	misc.UDP glucosyl and glucoronyl transferases
AT1G10410	Protein of unknown function (DUF1336)	211.991	234.052	1.10407	6	()	at1g10410	INVOLVED IN: N-terminal protein myristoylation; LOCATED IN: chloroplast; EXPRESSED IN: 24 plant structures; EXPRESSED DURING: 15 growth stages; CONTAINS InterPro DOMAIN/s: Protein of unknown function DUF1336 (InterPro:IPR009769); BEST Arabidopsis thaliana protein match is: CW14 (TAIR:AT1G59650.1); Has 144 Blast hits to 144 proteins in 21 species: Archae - 0; Bacteria - 0; Metazoa - 9; Fungi - 2; …	35.2	not assigned.unknown
AT1G10417	Encodes protein with unknown function whose expression is repressed by inoculation with Agrobacterium tumerifaciens.	43.0337	43.921	1.02062	2	()	at1g10417	Encodes protein with unknown function whose expression is repressed by inoculation with Agrobacterium tumerifaciens. | chr1:3424186-3427457 REVERSE	35.2	not assigned.unknown
AT1G10430	PP2A-2 protein phosphatase 2A-2	320.571	310.038	0.967141	5	()	at1g10430	Symbols: PP2A-2 | PP2A-2; protein serine/threonine phosphatase | chr1:3428478-3430633 REVERSE	29.4	protein.postranslational modification
AT1G10450	SNL6 SIN3-like 6	121.003	160.46	1.32608	2	()	at1g10450	Symbols: SNL6 | SNL6 (SIN3-LIKE 6) | chr1:3432160-3438370 FORWARD	35.1.25	not assigned.no ontology.paired amphipathic helix repeat-containing protein
AT1G10470	ARR4, MEE7, ATRR1, IBC7 response regulator 4	67.0553	91.4668	1.36405	6	()	at1g10470	Symbols: ARR4, MEE7, ATRR1, IBC7 | ARR4 (RESPONSE REGULATOR 4); protein binding / transcription regulator/ two-component response regulator | chr1:3442327-3443957 REVERSE	27.3.5	RNA.regulation of transcription.ARR
AT1G10490	Domain of unknown function (DUF1726) ;Putative ATPase (DUF699)	162.683	188.754	1.16026	5	()	at1g10490	unknown protein | chr1:3453228-3460620 FORWARD	35.2	not assigned.unknown
AT1G10500	ATCPISCA, CPISCA chloroplast-localized ISCA-like protein	609.749	299.08	0.490497	14	(T)	at1g10500	Symbols: ATCPISCA | ATCPISCA (chloroplast-localized IscA-like protein); structural molecule | chr1:3460000-3461485 REVERSE	16.5	secondary metabolism.sulfur-containing
AT1G10510	emb2004 RNI-like superfamily protein	320.773	332.889	1.03777	7	()	at1g10510	Symbols: emb2004 | emb2004 (embryo defective 2004) | chr1:3461635-3465786 FORWARD	33.99	development.unspecified
AT1G10520	DNA polymerase lambda (POLL)	31.153	33.1151	1.06298	2	()	at1g10520	DNA polymerase lambda (POLL) | chr1:3465964-3469248 FORWARD	28.1	DNA.synthesis/chromatin structure
AT1G10522	unknown protein; FUNCTIONS IN: molecular_function unknown; INVOLVED IN: biological_process unknown; LOCATED IN: chloroplast; EXPRESSED IN: 23 plant structures; EXPRESSED DURING: 13 growth stages; Has 24 Blast hits to 24 proteins in 8 species: Archae - 0; Bacteria - 0; Metazoa - 0; Fungi - 0; Plants - 24; Viruses - 0; Other Eukaryotes - 0 (source: NCBI BLink).	143.842	138.426	0.962344	3	()	at1g10522	unknown protein | chr1:3469636-3471488 FORWARD	35.2	not assigned.unknown
AT1G10530	unknown protein; FUNCTIONS IN: molecular_function unknown; INVOLVED IN: N-terminal protein myristoylation; BEST Arabidopsis thaliana protein match is: unknown protein (TAIR:AT1G60010.1); Has 143 Blast hits to 143 proteins in 14 species: Archae - 0; Bacteria - 0; Metazoa - 0; Fungi - 0; Plants - 143; Viruses - 0; Other Eukaryotes - 0 (source: NCBI BLink).	0.744569	0.571753	0.767898	2	()	at1g10530	unknown protein | chr1:3471456-3472672 REVERSE	35.2	not assigned.unknown
AT1G10570	OTS2, ULP1C Cysteine proteinases superfamily protein	55.2184	52.1252	0.943982	3	()	at1g10570	Symbols: OTS2, ULP1C | OTS2 (OVERLY TOLERANT TO SALT 2); SUMO-specific protease/ cysteine-type peptidase | chr1:3487594-3491277 FORWARD	29.5	protein.degradation
AT1G10580	Transducin/WD40 repeat-like superfamily protein	911.133	999.452	1.09693	8	(T)	at1g10580	transducin family protein / WD-40 repeat family protein | chr1:3491281-3493737 REVERSE	27.1	RNA.processing
AT1G10590	Nucleic acid-binding, OB-fold-like protein	1208.58	1179.39	0.975854	13	(TS)	at1g10590	DNA-binding protein-related | chr1:3502009-3503415 REVERSE	35.1	not assigned.no ontology
AT1G10600	AMSH2 associated molecule with the SH3 domain of STAM 2	154.917	123.855	0.799496	3	(TS)	at1g10600	FUNCTIONS IN: molecular_function unknown; INVOLVED IN: ubiquitin-dependent protein catabolic process; LOCATED IN: chloroplast; EXPRESSED IN: cultured cell; CONTAINS InterPro DOMAIN/s: Mov34/MPN/PAD-1 (InterPro:IPR000555); BEST Arabidopsis thaliana protein match is: unknown protein (TAIR:AT4G16144.1); Has 753 Blast hits to 752 proteins in 167 species: Archae - 0; Bacteria - 0; Metazoa - 359; Fungi…	35.1	not assigned.no ontology
AT1G10610	basic helix-loop-helix (bHLH) DNA-binding superfamily protein	1.23427	1.71526	1.3897	4	()	at1g10610	DNA binding / transcription factor | chr1:3506186-3509006 FORWARD	27.3.6	RNA.regulation of transcription.bHLH,Basic Helix-Loop-Helix family
AT1G10630	ATARFA1F, ARFA1F ADP-ribosylation factor A1F	353.451	274.102	0.7755	2	()	at1g10630	Symbols: ATARFA1F | ATARFA1F (ARABIDOPSIS THALIANA ADP-RIBOSYLATION FACTOR A1F); GTP binding / copper ion binding / phospholipase activator/ protein binding | chr1:3512795-3514729 REVERSE	29.4	protein.postranslational modification
AT1G10640	Pectin lyase-like superfamily protein	307.476	355.54	1.15632	8	()	at1g10640	polygalacturonase | chr1:3515365-3517888 REVERSE	10.6.3	cell wall.degradation.pectate lyases and polygalacturonases
AT1G10650	SBP (S-ribonuclease binding protein) family protein	227.241	277.701	1.22206	7	()	at1g10650	protein binding / zinc ion binding | chr1:3524018-3526346 REVERSE	29.5.11.4.2	protein.degradation.ubiquitin.E3.RING
AT1G10660	unknown protein; LOCATED IN: endomembrane system; EXPRESSED IN: 24 plant structures; EXPRESSED DURING: 15 growth stages; BEST Arabidopsis thaliana protein match is: unknown protein (TAIR:AT5G62960.1); Has 35333 Blast hits to 34131 proteins in 2444 species: Archae - 798; Bacteria - 22429; Metazoa - 974; Fungi - 991; Plants - 531; Viruses - 0; Other Eukaryotes - 9610 (source: NCBI BLink).	68.8837	74.3887	1.07992	4	()	at1g10660	unknown protein | chr1:3532424-3535131 FORWARD	35.2	not assigned.unknown
AT1G10670	ACLA-1 ATP-citrate lyase A-1	191.287	212.859	1.11278	3	()	at1g10670	Symbols: ACLA-1 | ACLA-1; ATP citrate synthase | chr1:3535387-3538281 FORWARD	8.2.11	TCA / org transformation.other organic acid transformatons.atp-citrate lyase
AT1G10700	PRS3 phosphoribosyl pyrophosphate (PRPP) synthase 3	162.24	97.9385	0.603664	4	()	at1g10700	ribose-phosphate pyrophosphokinase 3 / phosphoribosyl diphosphate synthetase 3 (PRS3) | chr1:3554104-3556503 FORWARD	23.1.3	nucleotide metabolism.synthesis.PRS-PP
AT1G10710	PHS1 poor homologous synapsis 1	35.8918	60.516	1.68607	2	()	at1g10710	Computational predictions suggested the presence of a small cysteine-rich protein beginning in intron 9 (Silverstein 2007), but subsequent analysis revealed that this region contains a tenth exon for the At1g10710 gene. | chr1:3558358-3561634 FORWARD	35.2	not assigned.unknown
AT1G10720	BSD domain-containing protein	244.419	249.404	1.02039	11	()	at1g10720	BSD domain-containing protein | chr1:3562952-3564759 FORWARD	27.3.86	RNA.regulation of transcription.BSD domain containing family
AT1G10730	Clathrin adaptor complexes medium subunit family protein	488.579	441.192	0.90301	9	()	at1g10730	clathrin adaptor complexes medium subunit family protein | chr1:3565463-3567779 FORWARD	29.3.4.99	protein.targeting.secretory pathway.unspecified
AT1G10740	alpha/beta-Hydrolases superfamily protein	25.061	35.5275	1.41764	6	()	at1g10740	unknown protein | chr1:3568169-3570760 REVERSE	31.2	cell.division
AT1G10745	Maternally expressed gene (MEG) family protein	0.336146	0	0	1	()	at1g10745	Encodes a Maternally expressed gene (MEG) family protein | chr1:3572710-3573066 FORWARD	35.1	not assigned.no ontology
AT1G10750	Protein of Unknown Function (DUF239)	26.8817	26.9992	1.00437	2	()	at1g10750	unknown protein | chr1:3574807-3578474 REVERSE	29.5	protein.degradation
AT1G10760	SEX1, SOP1, SOP, GWD1, GWD Pyruvate phosphate dikinase, PEP/pyruvate binding domain	407.761	402.453	0.986982	10	()	at1g10760	Symbols: SEX1, SOP1, SOP, GWD1, GWD | SEX1 (STARCH EXCESS 1); alpha-glucan, water dikinase | chr1:3581034-3590043 REVERSE	2.2.2.3	major CHO metabolism.degradation.starch.glucan water dikinase
AT1G10770	Plant invertase/pectin methylesterase inhibitor superfamily protein	0	90.9078	Inf	2	(S)	at1g10770	invertase/pectin methylesterase inhibitor family protein | chr1:3591633-3592411 REVERSE	26.18	misc.invertase/pectin methylesterase inhibitor family protein
AT1G10780	F-box/RNI-like superfamily protein	46.2003	63.1162	1.36614	2	()	at1g10780	F-box family protein | chr1:3592746-3595077 REVERSE	29.5.11.4.3.2	protein.degradation.ubiquitin.E3.SCF.FBOX
AT1G10790	BEST Arabidopsis thaliana protein match is: hydroxyproline-rich glycoprotein family protein (TAIR:AT3G56590.2); Has 78 Blast hits to 78 proteins in 11 species: Archae - 0; Bacteria - 0; Metazoa - 0; Fungi - 0; Plants - 78; Viruses - 0; Other Eukaryotes - 0 (source: NCBI BLink).	16.8295	10.4824	0.622856	2	()	at1g10790	FUNCTIONS IN: molecular_function unknown; INVOLVED IN: biological_process unknown; LOCATED IN: cellular_component unknown; BEST Arabidopsis thaliana protein match is: hydroxyproline-rich glycoprotein family protein (TAIR:AT3G56590.2); Has 40 Blast hits to 40 proteins in 7 species: Archae - 0; Bacteria - 0; Metazoa - 0; Fungi - 0; Plants - 40; Viruses - 0; Other Eukaryotes - 0 (source: NCBI BLink)…	35.1.41	not assigned.no ontology.hydroxyproline rich proteins
AT1G10810	NAD(P)-linked oxidoreductase superfamily protein	0.299374	0	0	1	()	at1g10810	aldo/keto reductase family protein | chr1:3599271-3600877 FORWARD	17.2.3	hormone metabolism.auxin.induced-regulated-responsive-activated
AT1G10820	Protein of unknown function (DUF3755)	128.23	250.177	1.951	7	(S)	at1g10820	unknown protein | chr1:3600910-3605024 REVERSE	35.2	not assigned.unknown
AT1G10830	Z-ISO, Z-ISO1.1 15-cis-zeta-carotene isomerase	61.2536	63.6072	1.03842	2	()	at1g10830	sodium symporter-related | chr1:3605576-3607493 REVERSE	34.14	transport.unspecified cations
AT1G10840	TIF3H1 translation initiation factor 3 subunit H1	923.756	1002.95	1.08573	10	()	at1g10840	Symbols: TIF3H1 | TIF3H1; translation initiation factor | chr1:3607631-3610520 REVERSE	29.2.3	protein.synthesis.initiation
AT1G10850	Leucine-rich repeat protein kinase family protein	206.331	172.281	0.834974	7	(TTS)	at1g10850	ATP binding / protein binding / protein kinase/ protein serine/threonine kinase | chr1:3611747-3614613 FORWARD	30.2.3	signalling.receptor kinases.leucine rich repeat III
AT1G10865	FUNCTIONS IN: molecular_function unknown; INVOLVED IN: biological_process unknown; LOCATED IN: cellular_component unknown; CONTAINS InterPro DOMAIN/s: Cytochrome c oxidase assembly protein PET191, N-terminal (InterPro:IPR018793); Has 241 Blast hits to 241 proteins in 124 species: Archae - 0; Bacteria - 0; Metazoa - 100; Fungi - 94; Plants - 38; Viruses - 0; Other Eukaryotes - 9 (source: NCBI BLin…	65.1692	71.8092	1.10189	5	()	at1g10865	FUNCTIONS IN: molecular_function unknown; INVOLVED IN: biological_process unknown; LOCATED IN: cellular_component unknown; CONTAINS InterPro DOMAIN/s: Cytochrome c oxidase assembly protein PET191, N-terminal (InterPro:IPR018793); Has 170 Blast hits to 170 proteins in 83 species: Archae - 0; Bacteria - 0; Metazoa - 85; Fungi - 61; Plants - 21; Viruses - 0; Other Eukaryotes - 3 (source: NCBI BLink)…	35.1	not assigned.no ontology
AT1G10870	AGD4 ARF-GAP domain 4	396.686	372.91	0.940064	2	()	at1g10870	Symbols: AGD4 | AGD4 (ARF-GAP domain 4); ARF GTPase activator/ protein binding / zinc ion binding | chr1:3616610-3623758 REVERSE	30.5	signalling.G-proteins
AT1G10880	Core-2/I-branching beta-1,6-N-acetylglucosaminyltransferase family protein	0.445195	0	0	1	()	at1g10880	unknown protein | chr1:3624035-3627082 REVERSE	35.2	not assigned.unknown
AT1G10890	unknown protein; FUNCTIONS IN: molecular_function unknown; INVOLVED IN: biological_process unknown; LOCATED IN: chloroplast; EXPRESSED IN: petal, flower, leaf; EXPRESSED DURING: LP.04 four leaves visible, 4 anthesis, petal differentiation and expansion stage; BEST Arabidopsis thaliana protein match is: unknown protein (TAIR:AT5G13340.1); Has 11769 Blast hits to 8435 proteins in 698 species: Archa…	342.964	378.584	1.10386	4	()	at1g10890	unknown protein | chr1:3627726-3630765 FORWARD	29.5.11.4.3.2	protein.degradation.ubiquitin.E3.SCF.FBOX
AT1G10900	Phosphatidylinositol-4-phosphate 5-kinase family protein	160.18	180.323	1.12575	4	()	at1g10900	phosphatidylinositol-4-phosphate 5-kinase family protein | chr1:3632234-3637141 REVERSE	30.4.1	signalling.phosphinositides.phosphatidylinositol-4-phosphate 5-kinase
AT1G10910	Pentatricopeptide repeat (PPR) superfamily protein	129.742	117.39	0.904793	2	()	at1g10910	INVOLVED IN: biological_process unknown; EXPRESSED IN: 22 plant structures; EXPRESSED DURING: 13 growth stages; CONTAINS InterPro DOMAIN/s: Pentatricopeptide repeat (InterPro:IPR002885); BEST Arabidopsis thaliana protein match is: PTAC2 (PLASTID TRANSCRIPTIONALLY ACTIVE2) (TAIR:AT1G74850.1); Has 17570 Blast hits to 5782 proteins in 175 species: Archae - 1; Bacteria - 18; Metazoa - 305; Fungi - 26…	35.1.5	not assigned.no ontology.pentatricopeptide (PPR) repeat-containing protein
AT1G10920	LOV1 NB-ARC domain-containing disease resistance protein	121.922	105.6	0.866123	10	(T)	at1g10920	Symbols: LOV1 | LOV1; ATP binding | chr1:3644420-3647768 REVERSE	20.1.7	stress.biotic.PR-proteins
AT1G10930	ATSGS1, RECQ4A, ATRECQ4A DNA helicase (RECQl4A)	189.205	245.304	1.2965	6	()	at1g10930	Symbols: ATSGS1, RECQ4A, ATRECQ4A | RECQ4A; ATP binding / ATP-dependent helicase/ helicase/ nucleic acid binding | chr1:3647894-3655590 REVERSE	28.99	DNA.unspecified
AT1G10940	ASK1, SNRK2-4, SNRK2.4, SRK2A Protein kinase superfamily protein	440.456	403.744	0.91665	15	()	at1g10940	Symbols: ASK1, SNRK2-4, SNRK2.4, SRK2A | SNRK2.4 (SNF1-RELATED PROTEIN KINASE 2.4); kinase | chr1:3655777-3658578 REVERSE	29.4	protein.postranslational modification
AT1G10950	TMN1, AtTMN1 transmembrane nine 1	4868.58	4995.92	1.02616	35	()	at1g10950	endomembrane protein 70, putative | chr1:3659209-3663984 FORWARD	35.1	not assigned.no ontology
AT1G10960	ATFD1, FD1 ferredoxin 1	2709.37	1904.04	0.702759	5	()	at1g10960	Symbols: ATFD1 | ATFD1 (FERREDOXIN 1); 2 iron, 2 sulfur cluster binding / electron carrier/ iron-sulfur cluster binding | chr1:3664386-3665039 FORWARD	1.1.5.2	PS.lightreaction.other electron carrier (ox/red).ferredoxin
AT1G10970	ZIP4, ATZIP4 zinc transporter 4 precursor	42.0098	43.4975	1.03541	3	()	at1g10970	Symbols: ZIP4, ATZIP4 | ZIP4 (ZINC TRANSPORTER 4 PRECURSOR); cation transmembrane transporter/ copper ion transmembrane transporter | chr1:3665087-3667139 REVERSE	34.12	transport.metal
AT1G11000	MLO4, ATMLO4 Seven transmembrane MLO family protein	13.7132	15.5232	1.13199	2	()	at1g11000	Symbols: MLO4, ATMLO4 | MLO4 (MILDEW RESISTANCE LOCUS O 4); calmodulin binding | chr1:3671756-3675979 REVERSE	20.1.3.1	stress.biotic.signalling.MLO-like
AT1G11020	RING/FYVE/PHD zinc finger superfamily protein	4.87837	2.65924	0.545109	2	()	at1g11020	zinc finger (C3HC4-type RING finger) family protein | chr1:3676691-3678524 FORWARD	29.5.11.4.2	protein.degradation.ubiquitin.E3.RING
AT1G11040	HSP40/DnaJ peptide-binding protein	1.38009	3.60523	2.61232	2	()	at1g11040	DNAJ chaperone C-terminal domain-containing protein | chr1:3679225-3680924 REVERSE	20.2.1	stress.abiotic.heat
AT1G11060	WAPL (Wings apart-like protein regulation of heterochromatin) protein	192.454	200.93	1.04405	4	()	at1g11060	unknown protein | chr1:3684568-3689847 FORWARD	35.2	not assigned.unknown
AT1G11070	BEST Arabidopsis thaliana protein match is: Hydroxyproline-rich glycoprotein family protein (TAIR:AT1G61080.1); Has 579 Blast hits to 567 proteins in 152 species: Archae - 0; Bacteria - 68; Metazoa - 159; Fungi - 113; Plants - 172; Viruses - 0; Other Eukaryotes - 67 (source: NCBI BLink).	171.617	207.927	1.21157	8	()	at1g11070	LOCATED IN: cellular_component unknown; EXPRESSED IN: inflorescence meristem, flower, root, leaf; EXPRESSED DURING: 4 anthesis, LP.04 four leaves visible, LP.02 two leaves visible, petal differentiation and expansion stage; BEST Arabidopsis thaliana protein match is: proline-rich family protein (TAIR:AT1G61080.1); Has 36868 Blast hits to 20071 proteins in 902 species: Archae - 56; Bacteria - 5524…	35.1.41	not assigned.no ontology.hydroxyproline rich proteins
AT1G11090	alpha/beta-Hydrolases superfamily protein	96.0168	81.1809	0.845487	3	()	at1g11090	hydrolase, alpha/beta fold family protein | chr1:3702608-3703779 FORWARD	35.1	not assigned.no ontology
AT1G11120	unknown protein; BEST Arabidopsis thaliana protein match is: unknown protein (TAIR:AT1G09812.1); Has 270 Blast hits to 255 proteins in 62 species: Archae - 0; Bacteria - 2; Metazoa - 93; Fungi - 14; Plants - 126; Viruses - 0; Other Eukaryotes - 35 (source: NCBI BLink).	128.327	129.773	1.01127	7	()	at1g11120	unknown protein | chr1:3715229-3719681 FORWARD	35.2	not assigned.unknown
AT1G11130	SUB, SCM, SRF9 Leucine-rich repeat protein kinase family protein	557.955	627.322	1.12433	10	()	at1g11130	Symbols: SUB, SCM, SRF9 | SUB (STRUBBELIG); protein binding / receptor signaling protein serine/threonine kinase | chr1:3722857-3727450 FORWARD	30.2.5	signalling.receptor kinases.leucine rich repeat V
AT1G11160	Transducin/WD40 repeat-like superfamily protein	16.1184	23.2189	1.44052	5	()	at1g11160	nucleotide binding | chr1:3733139-3739842 FORWARD	31.1	cell.organisation
AT1G11170	Protein of unknown function (DUF707)	365.806	335.421	0.916936	4	()	at1g11170	unknown protein | chr1:3740765-3744675 FORWARD	35.2	not assigned.unknown
AT1G11180	Secretory carrier membrane protein (SCAMP) family protein	122.72	118.274	0.963767	2	()	at1g11180	secretory carrier membrane protein (SCAMP) family protein | chr1:3745774-3748521 FORWARD	34.99	transport.misc
AT1G11190	BFN1, ENDO1 bifunctional nuclease i	2.90727	2.20049	0.756893	2	()	at1g11190	Symbols: BFN1, ENDO1 | BFN1 (BIFUNCTIONAL NUCLEASE I); T/G mismatch-specific endonuclease/ endoribonuclease, producing 5'-phosphomonoesters / nucleic acid binding / single-stranded DNA specific endodeoxyribonuclease | chr1:3750066-3752780 REVERSE	28.1	DNA.synthesis/chromatin structure
AT1G11200	Protein of unknown function (DUF300)	89.4587	94.0915	1.05179	3	()	at1g11200	unknown protein | chr1:3753365-3755641 FORWARD	35.2	not assigned.unknown
AT1G11210	Protein of unknown function (DUF761)	24.4769	37.2129	1.52033	2	()	at1g11210	unknown protein | chr1:3755677-3756998 REVERSE	35.2	not assigned.unknown
AT1G11240	CONTAINS InterPro DOMAIN/s: Nucleolar protein 12 (InterPro:IPR019186); Has 2484 Blast hits to 1934 proteins in 262 species: Archae - 0; Bacteria - 90; Metazoa - 921; Fungi - 378; Plants - 144; Viruses - 18; Other Eukaryotes - 933 (source: NCBI BLink).	327.42	322.994	0.986482	5	()	at1g11240	unknown protein | chr1:3766754-3768294 REVERSE	35.2	not assigned.unknown
AT1G11260	STP1, ATSTP1 sugar transporter 1	79.5023	114.055	1.43461	5	()	at1g11260	Symbols: STP1, ATSTP1 | STP1 (SUGAR TRANSPORTER 1); carbohydrate transmembrane transporter/ sugar:hydrogen symporter | chr1:3777328-3780337 FORWARD	34.2	transport.sugars
AT1G11265		15.721	12.1071	0.770121	2	()	at1g11265	transposable element gene | chr1:3781235-3785293 FORWARD	28.1.1.3	DNA.synthesis/chromatin structure.retrotransposon/transposase.copia-like retrotransposon
AT1G11270	F-box and associated interaction domains-containing protein	48.9929	121.067	2.47111	3	(S)	at1g11270	F-box family protein | chr1:3785507-3786990 REVERSE	29.5.11.4.3.2	protein.degradation.ubiquitin.E3.SCF.FBOX
AT1G11280	S-locus lectin protein kinase family protein	90.9786	100.249	1.10189	4	()	at1g11280	S-locus protein kinase, putative | chr1:3787334-3790812 REVERSE	30.2.24	signalling.receptor kinases.S-locus glycoprotein like
AT1G11300	protein serine/threonine kinases;protein kinases;ATP binding;sugar binding;kinases;carbohydrate binding	15.2468	15.0296	0.985754	3	()	at1g11300	ATP binding / carbohydrate binding / kinase/ protein kinase/ protein serine/threonine kinase/ protein tyrosine kinase/ sugar binding | chr1:3794238-3800719 FORWARD	30.2.24	signalling.receptor kinases.S-locus glycoprotein like
AT1G11310	MLO2, ATMLO2, PMR2 Seven transmembrane MLO family protein	45.7951	93.0382	2.03162	7	(S)	at1g11310	Symbols: MLO2, ATMLO2, PMR2 | MLO2 (MILDEW RESISTANCE LOCUS O 2); calmodulin binding | chr1:3800738-3804185 REVERSE	20.1.3.1	stress.biotic.signalling.MLO-like
AT1G11320	unknown protein; FUNCTIONS IN: molecular_function unknown; INVOLVED IN: biological_process unknown; LOCATED IN: mitochondrion, plastid; EXPRESSED IN: 7 plant structures; EXPRESSED DURING: C globular stage, F mature embryo stage, petal differentiation and expansion stage, E expanded cotyledon stage, D bilateral stage; Has 46 Blast hits to 46 proteins in 14 species: Archae - 0; Bacteria - 2; Metazo…	84.0987	82.804	0.984606	6	()	at1g11320	unknown protein | chr1:3807128-3808875 FORWARD	35.2	not assigned.unknown
AT1G11330	S-locus lectin protein kinase family protein	112.182	153.206	1.36569	15	()	at1g11330	S-locus lectin protein kinase family protein | chr1:3810221-3813607 FORWARD	29.4	protein.postranslational modification
AT1G11340	S-locus lectin protein kinase family protein	3.79639	1.40474	0.37002	6	()	at1g11340	S-locus lectin protein kinase family protein | chr1:3814116-3817420 REVERSE	29.4	protein.postranslational modification
AT1G11360	Adenine nucleotide alpha hydrolases-like superfamily protein	218.573	183.747	0.840667	4	(T)	at1g11360	universal stress protein (USP) family protein | chr1:3821460-3823053 REVERSE	20.2.99	stress.abiotic.unspecified
AT1G11380	PLAC8 family protein	43.1106	53.2884	1.23609	4	()	at1g11380	unknown protein | chr1:3832623-3834191 FORWARD	35.2	not assigned.unknown
AT1G11390	Protein kinase superfamily protein	236.558	225.471	0.953136	4	()	at1g11390	ABC1 family protein | chr1:3834459-3837629 REVERSE	35.1.1	not assigned.no ontology.ABC1 family protein
AT1G11400	PYM partner of Y14-MAGO	177.767	237.319	1.335	6	()	at1g11400	Symbols: PYM | PYM (Partner of Y14-Mago); protein binding | chr1:3837850-3840207 FORWARD	35.2	not assigned.unknown
AT1G11410	S-locus lectin protein kinase family protein	43.9189	41.0499	0.934675	3	()	at1g11410	S-locus protein kinase, putative | chr1:3841286-3844432 FORWARD	30.2.24	signalling.receptor kinases.S-locus glycoprotein like
AT1G11420	ATDUF2, DUF2 DOMAIN OF UNKNOWN FUNCTION 724 2	88.0225	62.9831	0.715534	2	()	at1g11420	agenet domain-containing protein | chr1:3844581-3846872 REVERSE	35.1.2	not assigned.no ontology.agenet domain-containing protein
AT1G11430	plastid developmental protein DAG, putative	904.558	1019.88	1.12749	9	(TS)	at1g11430	plastid developmental protein DAG, putative | chr1:3847243-3849162 FORWARD	33.99	development.unspecified
AT1G11440	BEST Arabidopsis thaliana protein match is: glycine-rich protein (TAIR:AT3G29075.1); Has 19337 Blast hits to 8589 proteins in 488 species: Archae - 26; Bacteria - 641; Metazoa - 7852; Fungi - 2167; Plants - 955; Viruses - 616; Other Eukaryotes - 7080 (source: NCBI BLink).	39.6181	35.7703	0.902877	3	()	at1g11440	FUNCTIONS IN: molecular_function unknown; INVOLVED IN: biological_process unknown; LOCATED IN: cellular_component unknown; EXPRESSED IN: 22 plant structures; EXPRESSED DURING: 13 growth stages; BEST Arabidopsis thaliana protein match is: glycine-rich protein (TAIR:AT3G29075.1); Has 22740 Blast hits to 8622 proteins in 417 species: Archae - 22; Bacteria - 573; Metazoa - 11353; Fungi - 2147; Plants…	35.2	not assigned.unknown
AT1G11475	NRPB10, NRPD10, NRPE10 RNA polymerases N / 8 kDa subunit	590.44	592.016	1.00267	5	()	at1g11475	Symbols: NRPB10, NRPD10, NRPE10 | NRPB10; DNA binding / DNA-directed RNA polymerase | chr1:3862399-3864030 FORWARD	27.2	RNA.transcription
AT1G11480	eukaryotic translation initiation factor-related	132.96	155.241	1.16757	3	()	at1g11480	eukaryotic translation initiation factor-related | chr1:3864153-3866969 REVERSE	29.2.3	protein.synthesis.initiation
AT1G11482		18.6914	8.44216	0.45166	1	()	at1g11482	unknown pseudogene | chr1:3867405-3868870 REVERSE	35.2	not assigned.unknown
AT1G11490	zinc finger (C2H2 type) family protein	2.12466	0.865844	0.407522	1	()	at1g11490	zinc finger (C2H2 type) family protein | chr1:3868884-3870065 REVERSE	27.3.11	RNA.regulation of transcription.C2H2 zinc finger family
AT1G11500	Protein of unknown function (DUF1218)	23.4427	32.8733	1.40228	4	()	at1g11500	unknown protein | chr1:3870833-3871570 FORWARD	35.2	not assigned.unknown
AT1G11530	ATCXXS1, CXXS1 C-terminal cysteine residue is changed to a serine 1	39.8743	27.8114	0.697477	4	()	at1g11530	Symbols: ATCXXS1 | ATCXXS1 (C-terminal cysteine residue is changed to a serine 1); protein disulfide isomerase | chr1:3874437-3875484 FORWARD	21.1	redox.thioredoxin
AT1G11545	XTH8 xyloglucan endotransglucosylase/hydrolase 8	15.7023	18.6472	1.18755	2	()	at1g11545	xyloglucan:xyloglucosyl transferase, putative / xyloglucan endotransglycosylase, putative / endo-xyloglucan transferase, putative | chr1:3878550-3880361 REVERSE	10.7	cell wall.modification
AT1G11570	NTL NTF2-like	1.52591	2.1512	1.40978	2	()	at1g11570	Symbols: NTL | nuclear transport factor 2 (NTF2), putative | chr1:3883280-3883956 FORWARD	29.3.1	protein.targeting.nucleus
AT1G11580	ATPMEPCRA, PMEPCRA methylesterase PCR A	12.8673	29.7174	2.30954	4	()	at1g11580	Symbols: ATPMEPCRA, PMEPCRA | PMEPCRA (METHYLESTERASE PCR A); enzyme inhibitor/ pectinesterase | chr1:3888690-3890811 FORWARD	10.8.1	cell wall.pectin*esterases.PME
AT1G11600	CYP77B1 cytochrome P450, family 77, subfamily B, polypeptide 1	0.299374	0.341376	1.1403	1	()	at1g11600	Symbols: CYP77B1 | CYP77B1; electron carrier/ heme binding / iron ion binding / monooxygenase/ oxygen binding | chr1:3902012-3903782 FORWARD	26.10	misc.cytochrome P450
AT1G11630	Tetratricopeptide repeat (TPR)-like superfamily protein	51.762	67.4545	1.30317	3	()	at1g11630	pentatricopeptide (PPR) repeat-containing protein | chr1:3912902-3914407 REVERSE	35.1.5	not assigned.no ontology.pentatricopeptide (PPR) repeat-containing protein
AT1G11650	ATRBP45B, RBP45B RNA-binding (RRM/RBD/RNP motifs) family protein	633.444	599.314	0.94612	5	()	at1g11650	Symbols: ATRBP45B, RBP45B | RNA-binding protein 45 (RBP45), putative | chr1:3914774-3918176 FORWARD	27.3.99	RNA.regulation of transcription.unclassified
AT1G11660	heat shock protein 70 (Hsp 70) family protein	199.37	189.147	0.948724	3	()	at1g11660	heat shock protein, putative | chr1:3921056-3924555 FORWARD	20.2.1	stress.abiotic.heat
AT1G11670	MATE efflux family protein	0	1.02413	Inf	1	()	at1g11670	MATE efflux family protein | chr1:3928162-3931576 REVERSE	34.99	transport.misc
AT1G11680	CYP51G1, EMB1738, CYP51A2, CYP51 CYTOCHROME P450 51G1	1433.25	1252.66	0.874002	25	(TST)	at1g11680	Symbols: CYP51G1, EMB1738, CYP51A2, CYP51 | CYP51G1 (CYTOCHROME P450 51G1); oxygen binding / sterol 14-demethylase | chr1:3938501-3940754 FORWARD	17.3.1.2.3	hormone metabolism.brassinosteroid.synthesis-degradation.sterols.CYP51
AT1G11690	unknown protein; BEST Arabidopsis thaliana protein match is: unknown protein (TAIR:AT3G20350.1); Has 5959 Blast hits to 4807 proteins in 476 species: Archae - 156; Bacteria - 436; Metazoa - 2789; Fungi - 309; Plants - 336; Viruses - 9; Other Eukaryotes - 1924 (source: NCBI BLink).	0.445195	0.277662	0.623687	1	()	at1g11690	unknown protein | chr1:3941469-3942212 FORWARD	35.2	not assigned.unknown
AT1G11720	ATSS3, SS3 starch synthase 3	809.625	946.56	1.16913	11	()	at1g11720	Symbols: ATSS3 | ATSS3 (starch synthase 3); starch synthase/ transferase, transferring glycosyl groups | chr1:3952511-3957044 FORWARD	2.1.2.2	major CHO metabolism.synthesis.starch.starch synthase
AT1G11730	Galactosyltransferase family protein	16.6927	21.4443	1.28465	1	()	at1g11730	galactosyltransferase family protein | chr1:3957473-3960113 FORWARD	26.2	misc.UDP glucosyl and glucoronyl transferases
AT1G11735		24.3454	10.0753	0.413846	5	()	at1g11735	Symbols: MIR171B | MIR171B; miRNA | chr1:3961348-3961464 REVERSE	32	micro RNA, natural antisense etc
AT1G11740	ankyrin repeat family protein	3.35892	4.99354	1.48665	4	()	at1g11740	ankyrin repeat family protein | chr1:3963277-3966824 REVERSE	31.1	cell.organisation
AT1G11750	CLPP6, NCLPP1, NCLPP6 CLP protease proteolytic subunit 6	971.168	784.874	0.808176	9	()	at1g11750	Symbols: CLPP6, NCLPP1, NCLPP6 | CLPP6; serine-type endopeptidase | chr1:3967476-3969854 FORWARD	29.5.5	protein.degradation.serine protease
AT1G11755	LEW1 Undecaprenyl pyrophosphate synthetase family protein	210.862	154.136	0.730977	4	()	at1g11755	Symbols: LEW1 | LEW1 (LEAF WILTING 1); dehydrodolichyl diphosphate synthase | chr1:3969681-3971840 REVERSE	29.7	protein.glycosylation
AT1G11760	MED32 MED32; Has 41 Blast hits to 40 proteins in 14 species: Archae - 0; Bacteria - 0; Metazoa - 0; Fungi - 0; Plants - 41; Viruses - 0; Other Eukaryotes - 0 (source: NCBI BLink).	39.0347	31.9431	0.818326	1	()	at1g11760	unknown protein | chr1:3972032-3973286 REVERSE	35.1	not assigned.no ontology
AT1G11780	oxidoreductase, 2OG-Fe(II) oxygenase family protein	85.4066	86.5937	1.0139	7	()	at1g11780	oxidoreductase, 2OG-Fe(II) oxygenase family protein | chr1:3976839-3979195 REVERSE	28.99	DNA.unspecified
AT1G11790	ADT1 arogenate dehydratase 1	129.657	114.056	0.879672	2	()	at1g11790	Symbols: ADT1 | ADT1 (arogenate dehydratase 1); arogenate dehydratase/ prephenate dehydratase | chr1:3981248-3985215 FORWARD	13.1.6.3.1	amino acid metabolism.synthesis.aromatic aa.phenylalanine.arogenate dehydratase / prephenate dehydratase
AT1G11800	endonuclease/exonuclease/phosphatase family protein	113.23	99.6954	0.880468	3	()	at1g11800	endonuclease/exonuclease/phosphatase family protein | chr1:3985225-3987290 REVERSE	28.1	DNA.synthesis/chromatin structure
AT1G11820	O-Glycosyl hydrolases family 17 protein	410.921	534.671	1.30115	4	()	at1g11820	catalytic/ cation binding / hydrolase, hydrolyzing O-glycosyl compounds | chr1:3991040-3993525 REVERSE	35.1	not assigned.no ontology
AT1G11840	ATGLX1, GLX1 glyoxalase I homolog	9385.64	7254.58	0.772945	7	(TST)	at1g11840	Symbols: ATGLX1 | ATGLX1 (GLYOXALASE I HOMOLOG); lactoylglutathione lyase/ metal ion binding | chr1:3995169-3997864 FORWARD	24.2	Biodegradation of Xenobiotics.lactoylglutathione lyase
AT1G11850	unknown protein; FUNCTIONS IN: molecular_function unknown; INVOLVED IN: biological_process unknown; LOCATED IN: endomembrane system; EXPRESSED IN: 19 plant structures; EXPRESSED DURING: 12 growth stages; Has 38777 Blast hits to 8185 proteins in 741 species: Archae - 46; Bacteria - 14846; Metazoa - 13013; Fungi - 1392; Plants - 5894; Viruses - 543; Other Eukaryotes - 3043 (source: NCBI BLink).	39.0495	40.8134	1.04517	4	()	at1g11850	unknown protein | chr1:3999202-3999876 FORWARD	27.3.30	RNA.regulation of transcription.Trihelix, Triple-Helix transcription factor family
AT1G11860	Glycine cleavage T-protein family	2811.2	2971.22	1.05692	15	(S)	at1g11860	aminomethyltransferase, putative | chr1:4001280-4003442 FORWARD	1.2.4.2	PS.photorespiration.glycine cleavage.T subunit
AT1G11870	ATSRS, SRS Seryl-tRNA synthetase	417.768	340.552	0.81517	5	()	at1g11870	Symbols: ATSRS, SRS | SRS (SERYL-TRNA SYNTHETASE); serine-tRNA ligase | chr1:4003846-4006739 FORWARD	29.1.11	protein.aa activation.serine-tRNA ligase
AT1G11880	transferases, transferring hexosyl groups	117.476	117.664	1.0016	6	()	at1g11880	transferase, transferring hexosyl groups | chr1:4007705-4010433 REVERSE	35.2	not assigned.unknown
AT1G11890	SEC22, ATSEC22 Synaptobrevin family protein	713.327	631.289	0.884992	12	()	at1g11890	Symbols: SEC22, ATSEC22 | SEC22; transporter | chr1:4010779-4013125 FORWARD	29.3.4.99	protein.targeting.secretory pathway.unspecified
AT1G11900	Tetratricopeptide repeat (TPR)-like superfamily protein	25.8145	14.2995	0.553934	6	()	at1g11900	pentatricopeptide (PPR) repeat-containing protein | chr1:4013121-4014681 REVERSE	35.1.5	not assigned.no ontology.pentatricopeptide (PPR) repeat-containing protein
AT1G11910	APA1, ATAPA1 aspartic proteinase A1	8012.46	6594.13	0.822985	13	()	at1g11910	aspartyl protease family protein | chr1:4016784-4020983 REVERSE	29.5.4	protein.degradation.aspartate protease
AT1G11915	unknown protein; FUNCTIONS IN: molecular_function unknown; INVOLVED IN: biological_process unknown; LOCATED IN: endomembrane system; EXPRESSED IN: root; BEST Arabidopsis thaliana protein match is: unknown protein (TAIR:AT3G17350.1); Has 261 Blast hits to 261 proteins in 13 species: Archae - 0; Bacteria - 0; Metazoa - 0; Fungi - 0; Plants - 261; Viruses - 0; Other Eukaryotes - 0 (source: NCBI BLin…	11.4349	7.62998	0.667251	2	()	at1g11915	unknown protein | chr1:4021825-4023292 FORWARD	35.2	not assigned.unknown
AT1G11930	Predicted pyridoxal phosphate-dependent enzyme, YBL036C type	358.948	337.312	0.939726	6	()	at1g11930	alanine racemase family protein | chr1:4028692-4030535 FORWARD	35.1	not assigned.no ontology
AT1G11940	Core-2/I-branching beta-1,6-N-acetylglucosaminyltransferase family protein	92.515	52.9947	0.572823	3	()	at1g11940	unknown protein | chr1:4031574-4034078 REVERSE	35.2	not assigned.unknown
AT1G11950	Transcription factor jumonji (jmjC) domain-containing protein	58.854	66.7634	1.13439	2	()	at1g11950	transcription factor | chr1:4034587-4038310 REVERSE	27.3.57	RNA.regulation of transcription.JUMONJI family
AT1G11960	ERD (early-responsive to dehydration stress) family protein	173.503	133.094	0.767101	2	()	at1g11960	FUNCTIONS IN: molecular_function unknown; INVOLVED IN: biological_process unknown; LOCATED IN: plasma membrane; EXPRESSED IN: 22 plant structures; EXPRESSED DURING: 13 growth stages; CONTAINS InterPro DOMAIN/s: Protein of unknown function DUF221 (InterPro:IPR003864); BEST Arabidopsis thaliana protein match is: early-responsive to dehydration protein-related / ERD protein-related (TAIR:AT1G62320.1…	20.2.3	stress.abiotic.drought/salt
AT1G11990	O-fucosyltransferase family protein	0	0.294091	Inf	1	()	at1g11990	unknown protein | chr1:4046246-4049060 REVERSE	35.1	not assigned.no ontology
AT1G12000	Phosphofructokinase family protein	4126.69	4552.43	1.10317	14	()	at1g12000	pyrophosphate--fructose-6-phosphate 1-phosphotransferase beta subunit, putative / pyrophosphate-dependent 6-phosphofructose-1-kinase, putative | chr1:4049896-4053835 REVERSE	4.1.5	glycolysis.cytosolic branch.pyrophosphate-fructose-6-P phosphotransferase
AT1G12010	2-oxoglutarate (2OG) and Fe(II)-dependent oxygenase superfamily protein	21.8072	42.5223	1.94993	4	()	at1g12010	1-aminocyclopropane-1-carboxylate oxidase, putative / ACC oxidase, putative | chr1:4056207-4057933 FORWARD	17.5.1.2	hormone metabolism.ethylene.synthesis-degradation.1-aminocyclopropane-1-carboxylate oxidase
AT1G12020	unknown protein; BEST Arabidopsis thaliana protein match is: unknown protein (TAIR:AT1G62422.1); Has 89 Blast hits to 88 proteins in 16 species: Archae - 0; Bacteria - 0; Metazoa - 0; Fungi - 0; Plants - 87; Viruses - 0; Other Eukaryotes - 2 (source: NCBI BLink).	117.502	120.398	1.02465	5	()	at1g12020	unknown protein | chr1:4062462-4063337 REVERSE	35.2	not assigned.unknown
AT1G12030	Protein of unknown function (DUF506)	55.5221	165.773	2.98571	6	()	at1g12030	unknown protein | chr1:4064667-4066341 REVERSE	35.2	not assigned.unknown
AT1G12040	LRX1 leucine-rich repeat/extensin 1	238.818	230.264	0.964182	6	()	at1g12040	Symbols: LRX1 | LRX1 (LEUCINE-RICH REPEAT/EXTENSIN 1); histidine phosphotransfer kinase/ protein binding / structural constituent of cell wall | chr1:4070124-4072567 FORWARD	10.5.3	cell wall.cell wall proteins.LRR
AT1G12050	fumarylacetoacetase, putative	1071.11	1116.69	1.04255	6	(S)	at1g12050	fumarylacetoacetase, putative | chr1:4072752-4076207 FORWARD	13.2.6.2	amino acid metabolism.degradation.aromatic aa.tyrosine
AT1G12060	ATBAG5, BAG5 BCL-2-associated athanogene 5	10.5013	25.469	2.42532	3	()	at1g12060	Symbols: ATBAG5 | ATBAG5 (ARABIDOPSIS THALIANA BCL-2-ASSOCIATED ATHANOGENE 5); protein binding | chr1:4076334-4077024 FORWARD	33.99	development.unspecified
AT1G12064	unknown protein; LOCATED IN: endomembrane system; Has 35333 Blast hits to 34131 proteins in 2444 species: Archae - 798; Bacteria - 22429; Metazoa - 974; Fungi - 991; Plants - 531; Viruses - 0; Other Eukaryotes - 9610 (source: NCBI BLink).	645.659	749.468	1.16078	6	(TS)	at1g12064	unknown protein | chr1:4077498-4078095 REVERSE	35.2	not assigned.unknown
AT1G12070	Immunoglobulin E-set superfamily protein	2.83372	2.20049	0.776537	3	()	at1g12070	Rho GDP-dissociation inhibitor family protein | chr1:4078913-4080106 REVERSE	30.5	signalling.G-proteins
AT1G12080	Vacuolar calcium-binding protein-related	145.35	223.951	1.54077	12	(S)	at1g12080	unknown protein | chr1:4084162-4085045 FORWARD	35.2	not assigned.unknown
AT1G12090	ELP extensin-like protein	901.847	815.053	0.90376	7	(T)	at1g12090	Symbols: ELP | ELP (EXTENSIN-LIKE PROTEIN); lipid binding | chr1:4089847-4090725 REVERSE	26.21	misc.protease inhibitor/seed storage/lipid transfer protein (LTP) family protein
AT1G12110	NRT1.1, CHL1-1, NRT1, B-1, ATNRT1, CHL1 nitrate transporter 1.1	3.57829	2.62839	0.734537	5	()	at1g12110	Symbols: NRT1.1, CHL1-1, NRT1, B-1, ATNRT1, CHL1 | NRT1.1; nitrate transmembrane transporter/ transporter | chr1:4105233-4109545 FORWARD	34.4	transport.nitrate
AT1G12120	Plant protein of unknown function (DUF863)	310.994	368.116	1.18367	9	(S)	at1g12120	unknown protein | chr1:4114771-4117594 REVERSE	35.2	not assigned.unknown
AT1G12140	FMO GS-OX5 flavin-monooxygenase glucosinolate S-oxygenase 5	778.442	691.424	0.888216	7	()	at1g12140	Symbols: FMO GS-OX5 | FMO GS-OX5 (FLAVIN-MONOOXYGENASE GLUCOSINOLATE S-OXYGENASE 5); 8-methylthiopropyl glucosinolate S-oxygenase/ flavin-containing monooxygenase/ monooxygenase | chr1:4121369-4124595 FORWARD	16.5.1.1.1.10	secondary metabolism.sulfur-containing.glucosinolates.synthesis.aliphatic.flavin-containing monooxygenase
AT1G12150	Plant protein of unknown function (DUF827)	11.1433	5.61058	0.503494	2	()	at1g12150	FUNCTIONS IN: molecular_function unknown; INVOLVED IN: biological_process unknown; LOCATED IN: cellular_component unknown; EXPRESSED IN: 6 plant structures; EXPRESSED DURING: L mature pollen stage, M germinated pollen stage, 4 anthesis, petal differentiation and expansion stage; CONTAINS InterPro DOMAIN/s: Protein of unknown function DUF827, plant (InterPro:IPR008545); BEST Arabidopsis thaliana p…	35.2	not assigned.unknown
AT1G12200	Flavin-binding monooxygenase family protein	1023.32	1385.37	1.3538	10	()	at1g12200	flavin-containing monooxygenase family protein / FMO family protein | chr1:4137533-4140028 FORWARD	26.7	misc.oxidases - copper, flavone etc
AT1G12210	RFL1 RPS5-like 1	32.7492	25.8822	0.790314	7	()	at1g12210	Symbols: RFL1 | RFL1 (RPS5-like 1); ATP binding / protein binding | chr1:4140948-4143605 FORWARD	20.1	stress.biotic
AT1G12220	RPS5 Disease resistance protein (CC-NBS-LRR class) family	5.21325	5.94757	1.14086	3	()	at1g12220	Symbols: RPS5 | RPS5 (RESISTANT TO P. SYRINGAE 5); nucleotide binding | chr1:4144935-4147817 FORWARD	20.1	stress.biotic
AT1G12230	Aldolase superfamily protein	2459.12	2319.4	0.943186	14	(TSST)	at1g12230	transaldolase, putative | chr1:4148033-4151025 FORWARD	7.2.2	OPP.non-reductive PP.transaldolase
AT1G12240	ATBETAFRUCT4, VAC-INV Glycosyl hydrolases family 32 protein	0.781342	2.39801	3.06909	2	()	at1g12240	Symbols: ATBETAFRUCT4, VAC-INV | ATBETAFRUCT4; beta-fructofuranosidase/ hydrolase, hydrolyzing O-glycosyl compounds | chr1:4153652-4157644 FORWARD	2.2.1.3.3	major CHO metabolism.degradation.sucrose.invertases.vacuolar
AT1G12244	Polynucleotidyl transferase, ribonuclease H-like superfamily protein	56.9818	70.2737	1.23326	2	()	at1g12244	DNA binding / hydrolase, acting on ester bonds / nuclease/ nucleic acid binding / recombinase | chr1:4157654-4159046 FORWARD	28.99	DNA.unspecified
AT1G12250	Pentapeptide repeat-containing protein	171.291	124.715	0.728085	2	()	at1g12250	thylakoid lumenal protein-related | chr1:4159265-4161455 FORWARD	35.1.5	not assigned.no ontology.pentatricopeptide (PPR) repeat-containing protein
AT1G12260	VND4, EMB2749, ANAC007, NAC007 NAC 007	26.0959	15.4534	0.592178	8	()	at1g12260	Symbols: VND4, EMB2749, ANAC007 | ANAC007 (ARABIDOPSIS NAC 007); transcription factor | chr1:4162832-4164487 REVERSE	33.99	development.unspecified
AT1G12270	Hop1 stress-inducible protein, putative	16.5841	24.8996	1.50141	3	()	at1g12270	stress-inducible protein, putative | chr1:4172075-4174775 FORWARD	20	stress
AT1G12280	LRR and NB-ARC domains-containing disease resistance protein	53.5648	65.2825	1.21876	8	()	at1g12280	disease resistance protein (CC-NBS-LRR class), putative | chr1:4174875-4177559 REVERSE	20.1.7	stress.biotic.PR-proteins
AT1G12290	Disease resistance protein (CC-NBS-LRR class) family	45.4255	44.9382	0.989271	4	()	at1g12290	disease resistance protein (CC-NBS-LRR class), putative | chr1:4178359-4181247 REVERSE	20.1.7	stress.biotic.PR-proteins
AT1G12300	Tetratricopeptide repeat (TPR)-like superfamily protein	102.62	122.609	1.19479	12	()	at1g12300	pentatricopeptide (PPR) repeat-containing protein | chr1:4183066-4186124 REVERSE	35.1.5	not assigned.no ontology.pentatricopeptide (PPR) repeat-containing protein
AT1G12310	Calcium-binding EF-hand family protein	780.625	707.919	0.906862	13	(S)	at1g12310	calmodulin, putative | chr1:4187165-4188056 REVERSE	29.4	protein.postranslational modification
AT1G12320	Protein of unknown function (DUF1442)	6.45652	6.47204	1.0024	7	()	at1g12320	unknown protein | chr1:4189355-4190342 FORWARD	35.2	not assigned.unknown
AT1G12330	unknown protein; INVOLVED IN: biological_process unknown; LOCATED IN: chloroplast; EXPRESSED IN: 21 plant structures; EXPRESSED DURING: 12 growth stages; BEST Arabidopsis thaliana protein match is: unknown protein (TAIR:AT5G12900.1); Has 249 Blast hits to 249 proteins in 27 species: Archae - 0; Bacteria - 0; Metazoa - 7; Fungi - 14; Plants - 217; Viruses - 0; Other Eukaryotes - 11 (source: NCBI B…	185.028	188.651	1.01958	17	()	at1g12330	unknown protein | chr1:4194658-4196749 FORWARD	35.2	not assigned.unknown
AT1G12350	ATCOAB, COAB 4-phospho-panto-thenoylcysteine synthetase	762.496	639.427	0.838598	8	()	at1g12350	Symbols: ATCOAB | ATCOAB (4-phospho-panto-thenoylcysteine synthetase); catalytic/ phosphopantothenate--cysteine ligase | chr1:4198413-4200802 FORWARD	18.4.6	Co-factor and vitamine metabolism.pantothenate.phosphopantothenoylcysteine synthetase (PPCS)
AT1G12360	KEU Sec1/munc18-like (SM) proteins superfamily	344.029	344.94	1.00265	4	()	at1g12360	Symbols: KEU | KEU (keule); protein transporter | chr1:4200876-4206404 FORWARD	31.4	cell.vesicle transport
AT1G12370	PHR1, UVR2 photolyase 1	103.037	91.06	0.883761	4	()	at1g12370	Symbols: PHR1, UVR2 | PHR1 (PHOTOLYASE 1); DNA photolyase | chr1:4206374-4208951 REVERSE	28.2	DNA.repair
AT1G12380	unknown protein; BEST Arabidopsis thaliana protein match is: unknown protein (TAIR:AT1G62870.1); Has 173 Blast hits to 170 proteins in 34 species: Archae - 0; Bacteria - 4; Metazoa - 25; Fungi - 8; Plants - 123; Viruses - 7; Other Eukaryotes - 6 (source: NCBI BLink).	155.841	163.422	1.04864	13	()	at1g12380	unknown protein | chr1:4214262-4217132 REVERSE	35.2	not assigned.unknown
AT1G12390	Cornichon family protein	65.3648	60.7235	0.928995	7	()	at1g12390	cornichon family protein | chr1:4220100-4221774 FORWARD	35.1	not assigned.no ontology
AT1G12400	Nucleotide excision repair, TFIIH, subunit TTDA	83.3273	55.0372	0.660495	1	()	at1g12400	DNA binding | chr1:4221863-4222837 FORWARD	35.2	not assigned.unknown
AT1G12410	CLPR2, NCLPP2, CLP2 CLP protease proteolytic subunit 2	1219.04	1184.53	0.971693	14	()	at1g12410	Symbols: CLPR2, NCLPP2, CLP2 | CLP2 (CLP PROTEASE PROTEOLYTIC SUBUNIT 2); serine-type endopeptidase | chr1:4223030-4225124 FORWARD	29.5.5	protein.degradation.serine protease
AT1G12420	ACR8 ACT domain repeat 8	55.6723	54.4494	0.978034	5	()	at1g12420	Symbols: ACR8 | ACR8; amino acid binding | chr1:4226362-4229138 REVERSE	13.99	amino acid metabolism.misc
AT1G12430	PAK, ARK3 armadillo repeat kinesin 3	144.022	141.475	0.982316	2	()	at1g12430	Symbols: PAK, ARK3 | ARK3 (ARMADILLO REPEAT KINESIN 3); ATP binding / binding / microtubule motor | chr1:4233873-4238759 REVERSE	31.1	cell.organisation
AT1G12440	A20/AN1-like zinc finger family protein	24.4434	33.5661	1.37322	3	()	at1g12440	zinc finger (AN1-like) family protein | chr1:4241592-4243008 REVERSE	27.3.99	RNA.regulation of transcription.unclassified
AT1G12450	SNARE associated Golgi protein family	73.7872	52.2703	0.708393	8	()	at1g12450	FUNCTIONS IN: molecular_function unknown; INVOLVED IN: biological_process unknown; LOCATED IN: cellular_component unknown; EXPRESSED IN: 24 plant structures; EXPRESSED DURING: 15 growth stages; CONTAINS InterPro DOMAIN/s: SNARE associated Golgi protein (InterPro:IPR015414); BEST Arabidopsis thaliana protein match is: unknown protein (TAIR:AT4G22850.1); Has 1233 Blast hits to 1230 proteins in 347 …	35.2	not assigned.unknown
AT1G12460	Leucine-rich repeat protein kinase family protein	27.9469	26.1005	0.93393	3	()	at1g12460	leucine-rich repeat transmembrane protein kinase, putative | chr1:4247249-4250630 FORWARD	30.2.7	signalling.receptor kinases.leucine rich repeat VII
AT1G12470	zinc ion binding	480.571	479.69	0.998167	7	()	at1g12470	Pep3/Vps18/deep orange family protein | chr1:4251032-4257392 FORWARD	29.3.4.3	protein.targeting.secretory pathway.vacuole
AT1G12480	OZS1, SLAC1, RCD3, CDI3 C4-dicarboxylate transporter/malic acid transport protein	0	0.294091	Inf	1	()	at1g12480	Symbols: OZS1, SLAC1, RCD3, CDI3 | OZS1 (OZONE-SENSITIVE 1); transporter | chr1:4257268-4259300 REVERSE	34.9	transport.metabolite transporters at the mitochondrial membrane
AT1G12500	Nucleotide-sugar transporter family protein	53.0511	61.6324	1.16175	4	()	at1g12500	phosphate translocator-related | chr1:4263150-4265044 REVERSE	34.8	transport.metabolite transporters at the envelope membrane
AT1G12520	ATCCS, CCS copper chaperone for SOD1	1864.97	2212.46	1.18632	10	()	at1g12520	Symbols: ATCCS | ATCCS (COPPER CHAPERONE FOR SOD1); superoxide dismutase/ superoxide dismutase copper chaperone | chr1:4267106-4268926 REVERSE	21.6	redox.dismutases and catalases
AT1G12530	unknown protein; BEST Arabidopsis thaliana protein match is: unknown protein (TAIR:AT1G56420.1); Has 54 Blast hits to 53 proteins in 13 species: Archae - 0; Bacteria - 0; Metazoa - 0; Fungi - 0; Plants - 54; Viruses - 0; Other Eukaryotes - 0 (source: NCBI BLink).	25.1067	21.2897	0.847967	3	()	at1g12530	unknown protein | chr1:4268986-4270787 REVERSE	35.2	not assigned.unknown
AT1G12540	basic helix-loop-helix (bHLH) DNA-binding superfamily protein	0.598747	0	0	1	()	at1g12540	basic helix-loop-helix (bHLH) family protein | chr1:4273137-4274206 FORWARD	27.3.6	RNA.regulation of transcription.bHLH,Basic Helix-Loop-Helix family
AT1G12550	D-isomer specific 2-hydroxyacid dehydrogenase family protein	902.359	832.959	0.923091	14	(T)	at1g12550	oxidoreductase family protein | chr1:4274594-4275981 FORWARD	1.2.6	PS.photorespiration.hydroxypyruvate reductase
AT1G12570	Glucose-methanol-choline (GMC) oxidoreductase family protein	0.299374	0	0	1	()	at1g12570	glucose-methanol-choline (GMC) oxidoreductase family protein | chr1:4277993-4280862 REVERSE	35.1	not assigned.no ontology
AT1G12580	PEPKR1 phosphoenolpyruvate carboxylase-related kinase 1	234.287	256.318	1.09403	8	()	at1g12580	Symbols: PEPKR1 | PEPKR1 (Phosphoenolpyruvate carboxylase-related kinase 1); ATP binding / kinase/ protein kinase/ protein serine/threonine kinase | chr1:4282899-4285829 FORWARD	4.1.16	glycolysis.cytosolic branch.phospho-enol-pyruvate carboxylase kinase (PPCK)
AT1G12600	UDP-N-acetylglucosamine (UAA) transporter family	309.412	276.612	0.893993	2	()	at1g12600	FUNCTIONS IN: molecular_function unknown; INVOLVED IN: biological_process unknown; LOCATED IN: cellular_component unknown; EXPRESSED IN: leaf whorl, petal, male gametophyte, flower, pollen tube; EXPRESSED DURING: L mature pollen stage, 4 anthesis, petal differentiation and expansion stage; CONTAINS InterPro DOMAIN/s: UAA transporter (InterPro:IPR013657); BEST Arabidopsis thaliana protein match is…	35.2	not assigned.unknown
AT1G12620	Pentatricopeptide repeat (PPR) superfamily protein	34.1596	20.4839	0.599652	3	()	at1g12620	pentatricopeptide (PPR) repeat-containing protein | chr1:4294594-4297084 REVERSE	35.1.5	not assigned.no ontology.pentatricopeptide (PPR) repeat-containing protein
AT1G12640	MBOAT (membrane bound O-acyl transferase) family protein	456.791	397.509	0.870221	5	()	at1g12640	membrane bound O-acyl transferase (MBOAT) family protein | chr1:4303312-4305798 REVERSE	35.1	not assigned.no ontology
AT1G12650	unknown protein; CONTAINS InterPro DOMAIN/s: Protein of unknown function DUF947 (InterPro:IPR009292); Has 700 Blast hits to 631 proteins in 192 species: Archae - 0; Bacteria - 32; Metazoa - 138; Fungi - 168; Plants - 60; Viruses - 0; Other Eukaryotes - 302 (source: NCBI BLink).	113.61	117.447	1.03377	4	()	at1g12650	unknown protein | chr1:4306059-4308005 FORWARD	35.1	not assigned.no ontology
AT1G12672	unknown protein; LOCATED IN: endomembrane system; BEST Arabidopsis thaliana protein match is: unknown protein (TAIR:AT1G12663.1); Has 4 Blast hits to 4 proteins in 1 species: Archae - 0; Bacteria - 0; Metazoa - 0; Fungi - 0; Plants - 4; Viruses - 0; Other Eukaryotes - 0 (source: NCBI BLink).	0.336146	0	0	1	()	at1g12672	unknown protein | chr1:4318426-4319035 FORWARD	35.1	not assigned.no ontology
AT1G12680	PEPKR2 phosphoenolpyruvate carboxylase-related kinase 2	210.844	196.156	0.930339	9	()	at1g12680	Symbols: PEPKR2 | PEPKR2 (Phosphoenolpyruvate carboxylase-related kinase 2); ATP binding / kinase/ protein kinase/ protein serine/threonine kinase | chr1:4319886-4322945 REVERSE	4.1.16	glycolysis.cytosolic branch.phospho-enol-pyruvate carboxylase kinase (PPCK)
AT1G12700	ATP binding;nucleic acid binding;helicases	10.451	15.7288	1.50501	3	()	at1g12700	helicase domain-containing protein / pentatricopeptide (PPR) repeat-containing protein | chr1:4322913-4326197 REVERSE	28.1	DNA.synthesis/chromatin structure
AT1G12710	AtPP2-A12, PP2-A12 phloem protein 2-A12	1.22654	3.231	2.63424	1	()	at1g12710	Symbols: AtPP2-A12 | AtPP2-A12 (Phloem protein 2-A12); carbohydrate binding | chr1:4326739-4328481 REVERSE	31.1	cell.organisation
AT1G12740	CYP87A2 cytochrome P450, family 87, subfamily A, polypeptide 2	12.8518	24.0784	1.87354	4	()	at1g12740	Symbols: CYP87A2 | CYP87A2; electron carrier/ heme binding / iron ion binding / monooxygenase/ oxygen binding | chr1:4342282-4344857 FORWARD	26.10	misc.cytochrome P450
AT1G12750	ATRBL6, RBL6 RHOMBOID-like protein 6	2.16916	0.682751	0.314754	1	()	at1g12750	Symbols: ATRBL6 | ATRBL6 (ARABIDOPSIS RHOMBOID-LIKE PROTEIN 6) | chr1:4344985-4348327 REVERSE	29.5.5	protein.degradation.serine protease
AT1G12760	Zinc finger, C3HC4 type (RING finger) family protein	340.546	395.805	1.16227	10	()	at1g12760	protein binding / ubiquitin-protein ligase/ zinc ion binding | chr1:4348498-4350867 FORWARD	29.5.11.4.2	protein.degradation.ubiquitin.E3.RING
AT1G12770	ISE1, EMB1586 P-loop containing nucleoside triphosphate hydrolases superfamily protein	158.142	223.878	1.41568	2	()	at1g12770	Symbols: EMB1586 | EMB1586 (embryo defective 1586); ATP binding / ATP-dependent helicase/ helicase/ nucleic acid binding | chr1:4351064-4353685 FORWARD	27.1.2	RNA.processing.RNA helicase
AT1G12775	Pentatricopeptide repeat (PPR) superfamily protein	37.4482	41.7588	1.11511	3	()	at1g12775	LOCATED IN: mitochondrion; EXPRESSED IN: 7 plant structures; EXPRESSED DURING: F mature embryo stage, petal differentiation and expansion stage, D bilateral stage, E expanded cotyledon stage; CONTAINS InterPro DOMAIN/s: Pentatricopeptide repeat (InterPro:IPR002885); BEST Arabidopsis thaliana protein match is: pentatricopeptide (PPR) repeat-containing protein (TAIR:AT1G12300.1); Has 27792 Blast hi…	35.2	not assigned.unknown
AT1G12780	UGE1, ATUGE1 UDP-D-glucose/UDP-D-galactose 4-epimerase 1	45.6948	44.6826	0.97785	5	()	at1g12780	Symbols: UGE1 | UGE1 (UDP-D-glucose/UDP-D-galactose 4-epimerase 1); UDP-glucose 4-epimerase/ protein dimerization | chr1:4355926-4358328 REVERSE	10.1.2	cell wall.precursor synthesis.UGE
AT1G12790	CONTAINS InterPro DOMAIN/s: RuvA domain 2-like (InterPro:IPR010994); Has 29 Blast hits to 29 proteins in 9 species: Archae - 0; Bacteria - 2; Metazoa - 0; Fungi - 0; Plants - 27; Viruses - 0; Other Eukaryotes - 0 (source: NCBI BLink).	43.2944	49.9072	1.15274	1	()	at1g12790	INVOLVED IN: biological_process unknown; LOCATED IN: cellular_component unknown; EXPRESSED IN: 23 plant structures; EXPRESSED DURING: 13 growth stages; CONTAINS InterPro DOMAIN/s: RuvA domain 2-like (InterPro:IPR010994); Has 10 Blast hits to 10 proteins in 3 species: Archae - 0; Bacteria - 0; Metazoa - 0; Fungi - 0; Plants - 10; Viruses - 0; Other Eukaryotes - 0 (source: NCBI BLink). | chr1:43591…	35.2	not assigned.unknown
AT1G12800	Nucleic acid-binding, OB-fold-like protein	427.547	323.836	0.757428	4	()	at1g12800	S1 RNA-binding domain-containing protein | chr1:4361551-4365331 REVERSE	27.3.23	RNA.regulation of transcription.HSF,Heat-shock transcription factor family
AT1G12805	nucleotide binding	177.616	463.077	2.60719	2	(S)	at1g12805	nucleotide binding | chr1:4366597-4367119 FORWARD	35.2	not assigned.unknown
AT1G12810	proline-rich family protein	183.056	216.505	1.18272	4	()	at1g12810	proline-rich family protein | chr1:4367256-4368804 FORWARD	35.1.42	not assigned.no ontology.proline rich family
AT1G12820	AFB3 auxin signaling F-box 3	888.634	884.681	0.995551	9	()	at1g12820	Symbols: AFB3 | AFB3 (AUXIN SIGNALING F-BOX 3); auxin binding / ubiquitin-protein ligase | chr1:4368760-4371293 REVERSE	17.2.2	hormone metabolism.auxin.signal transduction
AT1G12830	unknown protein; FUNCTIONS IN: molecular_function unknown; INVOLVED IN: biological_process unknown; LOCATED IN: cellular_component unknown; EXPRESSED IN: 23 plant structures; EXPRESSED DURING: 13 growth stages; Has 39778 Blast hits to 22088 proteins in 1060 species: Archae - 152; Bacteria - 6161; Metazoa - 14109; Fungi - 6144; Plants - 2156; Viruses - 601; Other Eukaryotes - 10455 (source: NCBI B…	188.298	221.039	1.17388	4	()	at1g12830	unknown protein | chr1:4374250-4375170 REVERSE	29.3.5	protein.targeting.peroxisomes
AT1G12840	DET3, ATVHA-C vacuolar ATP synthase subunit C (VATC) / V-ATPase C subunit / vacuolar proton pump C subunit (DET3)	1392.08	1083.4	0.77826	11	(T)	at1g12840	Symbols: DET3, ATVHA-C | DET3 (DE-ETIOLATED 3); proton-transporting ATPase, rotational mechanism | chr1:4375515-4378514 FORWARD	34.1	transport.p- and v-ATPases
AT1G12845	unknown protein; FUNCTIONS IN: molecular_function unknown; INVOLVED IN: biological_process unknown; LOCATED IN: endomembrane system; EXPRESSED IN: 22 plant structures; EXPRESSED DURING: 13 growth stages; Has 8 Blast hits to 8 proteins in 4 species: Archae - 0; Bacteria - 0; Metazoa - 0; Fungi - 0; Plants - 8; Viruses - 0; Other Eukaryotes - 0 (source: NCBI BLink).	513.824	460.387	0.896002	6	()	at1g12845	unknown protein | chr1:4378939-4379516 REVERSE	35.2	not assigned.unknown
AT1G12850	Phosphoglycerate mutase family protein	143.381	168.616	1.176	2	()	at1g12850	phosphoglycerate/bisphosphoglycerate mutase family protein | chr1:4379707-4381612 REVERSE	35.1	not assigned.no ontology
AT1G12855	F-box family protein	0.898121	5.5341	6.16187	1	()	at1g12855	F-box family protein; LOCATED IN: chloroplast; CONTAINS InterPro DOMAIN/s: F-box domain, cyclin-like (InterPro:IPR001810), F-box domain, Skp2-like (InterPro:IPR022364), F-box associated domain, type 1 (InterPro:IPR006527), F-box associated interaction domain (InterPro:IPR017451); BEST Arabidopsis thaliana protein match is: F-box and associated interaction domains-containing protein (TAIR:AT1G1320…	29.5.11.4.3.2	protein.degradation.ubiquitin.E3.SCF.FBOX
AT1G12860	SCRM2, ICE2 basic helix-loop-helix (bHLH) DNA-binding superfamily protein	428.817	451.231	1.05227	7	()	at1g12860	Symbols: SCRM2, ICE2 | SCRM2 (SCREAM 2); DNA binding / transcription factor | chr1:4382223-4386392 FORWARD	27.3.6	RNA.regulation of transcription.bHLH,Basic Helix-Loop-Helix family
AT1G12880	atnudt12, NUDT12 nudix hydrolase homolog 12	1.90656	1.27093	0.666611	2	()	at1g12880	Symbols: atnudt12 | atnudt12 (Arabidopsis thaliana Nudix hydrolase homolog 12); hydrolase | chr1:4389751-4391151 FORWARD	23.3.3	nucleotide metabolism.salvage.NUDIX hydrolases
AT1G12900	GAPA-2 glyceraldehyde 3-phosphate dehydrogenase A subunit 2	4697.16	4996.84	1.0638	12	(STT)	at1g12900	Symbols: GAPA-2 | GAPA-2 (GLYCERALDEHYDE 3-PHOSPHATE DEHYDROGENASE A SUBUNIT 2); NAD or NADH binding / binding / catalytic/ glyceraldehyde-3-phosphate dehydrogenase (phosphorylating)/ glyceraldehyde-3-phosphate dehydrogenase | chr1:4392450-4394400 REVERSE	1.3.4	PS.calvin cycle.GAP
AT1G12910	ATAN11, LWD1 Transducin/WD40 repeat-like superfamily protein	136.26	149.877	1.09994	6	()	at1g12910	Symbols: ATAN11, LWD1 | ATAN11 (ANTHOCYANIN11); nucleotide binding | chr1:4394897-4396291 REVERSE	33.99	development.unspecified
AT1G12920	ERF1-2 eukaryotic release factor 1-2	1005.91	1190.79	1.18379	5	()	at1g12920	Symbols: ERF1-2 | ERF1-2 (EUKARYOTIC RELEASE FACTOR 1-2); translation release factor | chr1:4396348-4398193 REVERSE	29.2.5	protein.synthesis.release
AT1G12930	ARM repeat superfamily protein	356.538	311.486	0.873639	11	(TT)	at1g12930	importin-related | chr1:4398375-4405605 REVERSE	29.3.1	protein.targeting.nucleus
AT1G12940	ATNRT2.5, NRT2.5 nitrate transporter2.5	1.78078	2.90605	1.6319	3	()	at1g12940	Symbols: ATNRT2.5 | ATNRT2.5 (nitrate transporter2.5); nitrate transmembrane transporter | chr1:4416405-4418590 FORWARD	34.4	transport.nitrate
AT1G12950	RSH2 root hair specific 2	8.54772	13.9743	1.63485	3	()	at1g12950	MATE efflux family protein | chr1:4419770-4422638 FORWARD	34.99	transport.misc
AT1G12970	PIRL3 plant intracellular ras group-related LRR 3	229.794	331.14	1.44103	10	(S)	at1g12970	leucine-rich repeat family protein | chr1:4423640-4425789 FORWARD	35.1	not assigned.no ontology
AT1G12990	beta-1,4-N-acetylglucosaminyltransferase family protein	126.74	137.423	1.08429	6	()	at1g12990	glycosyl transferase family 17 protein | chr1:4433640-4436075 FORWARD	26.8	misc.nitrilases, *nitrile lyases, berberine bridge enzymes, reticuline oxidases, troponine reductases
AT1G13000	Protein of unknown function (DUF707)	65.6822	57.5272	0.875841	2	()	at1g13000	unknown protein | chr1:4436105-4439464 REVERSE	35.2	not assigned.unknown
AT1G13020	EIF4B2 eukaryotic initiation factor 4B2	335.966	411.477	1.22476	6	()	at1g13020	eukaryotic translation initiation factor, putative (EIF4B5) | chr1:4440544-4443684 REVERSE	29.2.3	protein.synthesis.initiation
AT1G13030	sphere organelles protein-related	310.497	271.801	0.875376	13	(T)	at1g13030	sphere organelles protein-related | chr1:4444043-4447406 REVERSE	35.1	not assigned.no ontology
AT1G13040	Pentatricopeptide repeat (PPR-like) superfamily protein	35.4977	26.1722	0.737293	3	()	at1g13040	pentatricopeptide (PPR) repeat-containing protein | chr1:4447647-4449200 FORWARD	35.1.5	not assigned.no ontology.pentatricopeptide (PPR) repeat-containing protein
AT1G13050	unknown protein; BEST Arabidopsis thaliana protein match is: unknown protein (TAIR:AT3G26350.1); Has 538 Blast hits to 510 proteins in 88 species: Archae - 0; Bacteria - 23; Metazoa - 81; Fungi - 36; Plants - 361; Viruses - 8; Other Eukaryotes - 29 (source: NCBI BLink).	9.66062	10.9247	1.13085	1	()	at1g13050	FUNCTIONS IN: molecular_function unknown; INVOLVED IN: biological_process unknown; EXPRESSED IN: 14 plant structures; EXPRESSED DURING: 9 growth stages; CONTAINS InterPro DOMAIN/s: Harpin-induced 1 (InterPro:IPR010847); BEST Arabidopsis thaliana protein match is: unknown protein (TAIR:AT3G26350.1); Has 384 Blast hits to 355 proteins in 83 species: Archae - 0; Bacteria - 20; Metazoa - 86; Fungi - …	35.2	not assigned.unknown
AT1G13060	PBE1 20S proteasome beta subunit E1	2439.42	2043.37	0.837646	22	(TT)	at1g13060	Symbols: PBE1 | PBE1; endopeptidase/ peptidase/ threonine-type endopeptidase | chr1:4452271-4454874 FORWARD	29.5.11.20	protein.degradation.ubiquitin.proteasom
AT1G13080	CYP71B2 cytochrome P450, family 71, subfamily B, polypeptide 2	59.2724	63.3939	1.06954	9	()	at1g13080	Symbols: CYP71B2 | CYP71B2 (CYTOCHROME P450 71B2); electron carrier/ heme binding / iron ion binding / monooxygenase/ oxygen binding | chr1:4459187-4460940 FORWARD	26.10	misc.cytochrome P450
AT1G13090	CYP71B28 cytochrome P450, family 71, subfamily B, polypeptide 28	35.8806	48.9585	1.36448	5	()	at1g13090	Symbols: CYP71B28 | CYP71B28; electron carrier/ heme binding / iron ion binding / monooxygenase/ oxygen binding | chr1:4461806-4463543 FORWARD	26.10	misc.cytochrome P450
AT1G13100	CYP71B29 cytochrome P450, family 71, subfamily B, polypeptide 29	9.68966	10.0196	1.03405	3	()	at1g13100	Symbols: CYP71B29 | CYP71B29; electron carrier/ heme binding / iron ion binding / monooxygenase/ oxygen binding | chr1:4463924-4465538 FORWARD	26.10	misc.cytochrome P450
AT1G13110	CYP71B7 cytochrome P450, family 71 subfamily B, polypeptide 7	10.8962	14.2439	1.30724	7	()	at1g13110	Symbols: CYP71B7 | CYP71B7; electron carrier/ heme binding / iron ion binding / monooxygenase/ oxygen binding | chr1:4467220-4469033 FORWARD	26.10	misc.cytochrome P450
AT1G13120	emb1745 embryo defective 1745	174.937	208.29	1.19066	7	(S)	at1g13120	Symbols: emb1745 | emb1745 (embryo defective 1745) | chr1:4469181-4473213 REVERSE	33.99	development.unspecified
AT1G13130	Cellulase (glycosyl hydrolase family 5) protein	0.336146	3.03348	9.02428	2	()	at1g13130	glycosyl hydrolase family 5 protein / cellulase family protein | chr1:4474720-4477941 FORWARD	26.3.5	misc.gluco-, galacto- and mannosidases.glycosyl hydrolase family 5
AT1G13160	ARM repeat superfamily protein	300.254	343.574	1.14428	3	()	at1g13160	SDA1 family protein | chr1:4484584-4488577 FORWARD	35.1	not assigned.no ontology
AT1G13170	ORP1D OSBP(oxysterol binding protein)-related protein 1D	743.769	761.903	1.02438	6	(S)	at1g13170	Symbols: ORP1D | ORP1D (OSBP(OXYSTEROL BINDING PROTEIN)-RELATED PROTEIN 1D); oxysterol binding | chr1:4488625-4492581 REVERSE	31.4	cell.vesicle transport
AT1G13180	DIS1, ARP3, ATARP3 Actin-like ATPase superfamily protein	610.716	577.864	0.946208	7	(TT)	at1g13180	Symbols: DIS1, ARP3, ATARP3 | DIS1 (DISTORTED TRICHOMES 1); ATP binding / actin binding / protein binding / structural constituent of cytoskeleton | chr1:4495028-4498469 FORWARD	31.1	cell.organisation
AT1G13190	RNA-binding (RRM/RBD/RNP motifs) family protein	190.14	183.731	0.966292	7	(ST)	at1g13190	RNA recognition motif (RRM)-containing protein | chr1:4498881-4501613 FORWARD	27.4	RNA.RNA binding
AT1G13195	RING/U-box superfamily protein	224.957	274.113	1.21851	10	(S)	at1g13195	zinc finger (C3HC4-type RING finger) family protein | chr1:4501581-4503591 REVERSE	29.5.11.4.2	protein.degradation.ubiquitin.E3.RING
AT1G13210	ACA.l autoinhibited Ca2+/ATPase II	0	5.16221	Inf	3	()	at1g13210	Symbols: ACA.l | ACA.l (autoinhibited Ca2+/ATPase II); ATPase, coupled to transmembrane movement of ions, phosphorylative mechanism / calmodulin binding | chr1:4508963-4513938 REVERSE	34.1	transport.p- and v-ATPases
AT1G13220	LINC2 nuclear matrix constituent protein-related	310.154	362.687	1.16938	5	(S)	at1g13220	Symbols: LINC2 | LINC2 (LITTLE NUCLEI2) | chr1:4515699-4520284 FORWARD	35.1	not assigned.no ontology
AT1G13245	RTFL17, DVL4 ROTUNDIFOLIA like 17	42.7588	37.2803	0.871875	2	()	at1g13245	Symbols: RTFL17, DVL4 | RTFL17 (ROTUNDIFOLIA LIKE 17) | chr1:4525486-4526064 REVERSE	33.99	development.unspecified
AT1G13250	GATL3 galacturonosyltransferase-like 3	148.191	136.496	0.921076	1	()	at1g13250	Symbols: GATL3 | GATL3 (Galacturonosyltransferase-like 3); polygalacturonate 4-alpha-galacturonosyltransferase/ transferase, transferring glycosyl groups / transferase, transferring hexosyl groups | chr1:4528623-4530063 REVERSE	26.2	misc.UDP glucosyl and glucoronyl transferases
AT1G13270	MAP1C, MAP1B methionine aminopeptidase 1B	1076.69	1053.49	0.978455	7	()	at1g13270	Symbols: MAP1C, MAP1B | MAP1C (METHIONINE AMINOPEPTIDASE 1B); aminopeptidase/ metalloexopeptidase | chr1:4544953-4547312 FORWARD	29.5.7	protein.degradation.metalloprotease
AT1G13280	AOC4 allene oxide cyclase 4	436.578	359.061	0.822446	4	()	at1g13280	Symbols: AOC4 | AOC4 (ALLENE OXIDE CYCLASE 4); allene-oxide cyclase | chr1:4547454-4548875 FORWARD	17.7.1.4	hormone metabolism.jasmonate.synthesis-degradation.allene oxidase cyclase
AT1G13290	DOT5, WIP6 C2H2-like zinc finger protein	0.890391	0	0	1	()	at1g13290	Symbols: DOT5 | DOT5 (DEFECTIVELY ORGANIZED TRIBUTARIES 5); transcription factor | chr1:4550153-4551620 REVERSE	27.3.11	RNA.regulation of transcription.C2H2 zinc finger family
AT1G13300	HRS1 myb-like transcription factor family protein	3.43247	3.51671	1.02454	2	()	at1g13300	myb family transcription factor | chr1:4556892-4558708 FORWARD	27.3.20	RNA.regulation of transcription.G2-like transcription factor family, GARP
AT1G13330	AHP2 Arabidopsis Hop2 homolog	125.68	56.9953	0.453496	4	()	at1g13330	FUNCTIONS IN: molecular_function unknown; INVOLVED IN: biological_process unknown; LOCATED IN: cellular_component unknown; EXPRESSED IN: 11 plant structures; EXPRESSED DURING: 6 growth stages; CONTAINS InterPro DOMAIN/s: Tat binding protein 1-interacting (InterPro:IPR010776); Has 2425 Blast hits to 2142 proteins in 283 species: Archae - 50; Bacteria - 240; Metazoa - 929; Fungi - 179; Plants - 47;…	31.1	cell.organisation
AT1G13340	Regulator of Vps4 activity in the MVB pathway protein	76.3103	20.7867	0.272397	4	()	at1g13340	unknown protein | chr1:4569448-4571118 REVERSE	35.2	not assigned.unknown
AT1G13360	unknown protein; BEST Arabidopsis thaliana protein match is: unknown protein (TAIR:AT3G25870.1); Has 69 Blast hits to 69 proteins in 16 species: Archae - 0; Bacteria - 0; Metazoa - 6; Fungi - 0; Plants - 63; Viruses - 0; Other Eukaryotes - 0 (source: NCBI BLink).	117.865	67.7885	0.575137	7	()	at1g13360	unknown protein | chr1:4576957-4577893 REVERSE	35.2	not assigned.unknown
AT1G13370	Histone superfamily protein	310.901	378.241	1.21659	2	()	at1g13370	histone H3, putative | chr1:4587780-4588613 REVERSE	28.1.3.2.3	DNA.synthesis/chromatin structure.histone.core.H3
AT1G13380	Protein of unknown function (DUF1218)	91.9117	112.742	1.22663	3	()	at1g13380	unknown protein | chr1:4589071-4590423 REVERSE	35.2	not assigned.unknown
AT1G13390	unknown protein; BEST Arabidopsis thaliana protein match is: unknown protein (TAIR:AT1G68490.1); Has 114 Blast hits to 114 proteins in 18 species: Archae - 0; Bacteria - 0; Metazoa - 0; Fungi - 0; Plants - 114; Viruses - 0; Other Eukaryotes - 0 (source: NCBI BLink).	94.3874	75.6801	0.801803	6	()	at1g13390	unknown protein | chr1:4592829-4593683 REVERSE	35.2	not assigned.unknown
AT1G13400	NUB, JGL C2H2 and C2HC zinc fingers superfamily protein	0.934893	3.29671	3.5263	2	()	at1g13400	Symbols: NUB, JGL | NUB (NUBBIN); nucleic acid binding / zinc ion binding | chr1:4597627-4598911 FORWARD	27.3.99	RNA.regulation of transcription.unclassified
AT1G13410	Tetratricopeptide repeat (TPR)-like superfamily protein	7.83534	14.0899	1.79825	1	()	at1g13410	FUNCTIONS IN: molecular_function unknown; INVOLVED IN: biological_process unknown; LOCATED IN: cellular_component unknown; EXPRESSED IN: 17 plant structures; EXPRESSED DURING: 8 growth stages; CONTAINS InterPro DOMAIN/s: Pentatricopeptide repeat (InterPro:IPR002885); BEST Arabidopsis thaliana protein match is: pentatricopeptide (PPR) repeat-containing protein (TAIR:AT4G02750.1); Has 13539 Blast h…	35.1.5	not assigned.no ontology.pentatricopeptide (PPR) repeat-containing protein
AT1G13440	GAPC-2, GAPC2 glyceraldehyde-3-phosphate dehydrogenase C2	9623.5	10131.8	1.05282	8	()	at1g13440	Symbols: GAPC-2, GAPC2 | GAPC2 (GLYCERALDEHYDE-3-PHOSPHATE DEHYDROGENASE C2); NAD or NADH binding / binding / catalytic/ glyceraldehyde-3-phosphate dehydrogenase (phosphorylating)/ glyceraldehyde-3-phosphate dehydrogenase | chr1:4608196-4610647 REVERSE	4.1.8	glycolysis.cytosolic branch.glyceraldehyde 3-phosphate dehydrogenase (GAP-DH)
AT1G13450	GT-1 Homeodomain-like superfamily protein	219.382	251.172	1.14491	8	()	at1g13450	DNA binding protein GT-1 | chr1:4612731-4615205 REVERSE	27.3.26	RNA.regulation of transcription.MYB-related transcription factor family
AT1G13460	Protein phosphatase 2A regulatory B subunit family protein	91.4541	94.9393	1.03811	3	()	at1g13460	serine/threonine protein phosphatase 2A (PP2A) regulatory subunit B', putative | chr1:4615813-4618329 FORWARD	29.4	protein.postranslational modification
AT1G13470	Protein of unknown function (DUF1262)	46.3266	17.0885	0.368871	2	()	at1g13470	unknown protein | chr1:4620228-4621580 REVERSE	35.2	not assigned.unknown
AT1G13500	Protein of unknown function (DUF1262)	99.0934	116.415	1.1748	1	()	at1g13500	unknown protein | chr1:4627789-4629169 REVERSE	35.2	not assigned.unknown
AT1G13520	Protein of unknown function (DUF1262)	0.971666	0.341376	0.35133	2	()	at1g13520	unknown protein | chr1:4631778-4633248 REVERSE	35.2	not assigned.unknown
AT1G13530	Protein of unknown function (DUF1262)	0.336146	0	0	1	()	at1g13530	unknown protein | chr1:4633740-4635129 REVERSE	35.2	not assigned.unknown
AT1G13560	AAPT1, ATAAPT1 aminoalcoholphosphotransferase 1	144.175	149.388	1.03616	5	()	at1g13560	Symbols: AAPT1, ATAAPT1 | AAPT1 (AMINOALCOHOLPHOSPHOTRANSFERASE 1); phosphatidyltransferase/ phosphotransferase, for other substituted phosphate groups | chr1:4638514-4642104 REVERSE	26.1	misc.misc2
AT1G13570	F-box/RNI-like superfamily protein	137.58	142.183	1.03346	5	()	at1g13570	F-box family protein | chr1:4642346-4644422 REVERSE	29.5.11.4.3.2	protein.degradation.ubiquitin.E3.SCF.FBOX
AT1G13580	LAG13 LAG1 longevity assurance homolog 3	21.8962	23.6776	1.08136	2	()	at1g13580	Symbols: LAG13 | LAG13 (LAG1 LONGEVITY ASSURANCE HOMOLOG 3) | chr1:4644613-4646853 REVERSE	11.8.1	lipid metabolism.'exotics' (steroids, squalene etc).sphingolipids
AT1G13590	ATPSK1, PSK1 phytosulfokine 1 precursor	62.0368	57.3095	0.923798	4	()	at1g13590	Symbols: ATPSK1 | ATPSK1 (PHYTOSULFOKINE 1 PRECURSOR); growth factor | chr1:4647949-4648740 FORWARD	33.99	development.unspecified
AT1G13620	RGF2 Encodes a root meristem growth factor (RGF). Belongs to a family of functionally redundant homologous peptides that are secreted, tyrosine-sulfated, and expressed mainly in the stem cell area and the innermost layer of central columella cells. RGFs are required for maintenance of the root stem cell niche and transit amplifying cell proliferation. Members of this family include: At5g60810 (RG…	3.25114	1.15993	0.356777	2	()	at1g13620	unknown protein | chr1:4668443-4669471 FORWARD	35.2	not assigned.unknown
AT1G13630	Tetratricopeptide repeat (TPR)-like superfamily protein	16.5166	18.8383	1.14057	2	()	at1g13630	FUNCTIONS IN: molecular_function unknown; INVOLVED IN: biological_process unknown; LOCATED IN: cellular_component unknown; CONTAINS InterPro DOMAIN/s: Pentatricopeptide repeat (InterPro:IPR002885); BEST Arabidopsis thaliana protein match is: pentatricopeptide (PPR) repeat-containing protein (TAIR:AT3G22470.1); Has 23967 Blast hits to 5877 proteins in 185 species: Archae - 3; Bacteria - 26; Metazo…	35.1.5	not assigned.no ontology.pentatricopeptide (PPR) repeat-containing protein
AT1G13635	DNA glycosylase superfamily protein	0	0.619038	Inf	1	()	at1g13635	methyladenine glycosylase family protein | chr1:4674247-4675851 FORWARD	35.1	not assigned.no ontology
AT1G13640	Phosphatidylinositol 3- and 4-kinase family protein	95.1518	96.7692	1.017	2	()	at1g13640	phosphatidylinositol 3- and 4-kinase family protein | chr1:4677027-4679812 REVERSE	29.5.11	protein.degradation.ubiquitin
AT1G13650	BEST Arabidopsis thaliana protein match is: 18S pre-ribosomal assembly protein gar2-related (TAIR:AT2G03810.4); Has 3688 Blast hits to 1629 proteins in 255 species: Archae - 22; Bacteria - 222; Metazoa - 684; Fungi - 292; Plants - 62; Viruses - 14; Other Eukaryotes - 2392 (source: NCBI BLink).	0.336146	0.913129	2.71646	1	()	at1g13650	FUNCTIONS IN: molecular_function unknown; INVOLVED IN: biological_process unknown; LOCATED IN: cellular_component unknown; EXPRESSED IN: 15 plant structures; EXPRESSED DURING: 6 growth stages; BEST Arabidopsis thaliana protein match is: 18S pre-ribosomal assembly protein gar2-related (TAIR:AT2G03810.4); Has 3725 Blast hits to 1574 proteins in 203 species: Archae - 2; Bacteria - 168; Metazoa - 816…	35.2	not assigned.unknown
AT1G13690	ATE1 ATPase E1	210.351	216.624	1.02982	3	()	at1g13690	Symbols: ATE1 | ATE1; nucleic acid binding / nucleotide binding | chr1:4693289-4694410 FORWARD	35.1	not assigned.no ontology
AT1G13700	PGL1 6-phosphogluconolactonase 1	4.16031	2.27863	0.547707	2	()	at1g13700	glucosamine/galactosamine-6-phosphate isomerase family protein | chr1:4694372-4696023 REVERSE	7.1.2	OPP.oxidative PP.6-phosphogluconolactonase
AT1G13710	CYP78A5, KLU cytochrome P450, family 78, subfamily A, polypeptide 5	22.0943	16.0373	0.725854	5	()	at1g13710	Symbols: CYP78A5 | CYP78A5; electron carrier/ heme binding / iron ion binding / monooxygenase/ oxygen binding | chr1:4702725-4704657 REVERSE	26.10	misc.cytochrome P450
AT1G13730	Nuclear transport factor 2 (NTF2) family protein with RNA binding (RRM-RBD-RNP motifs) domain	201.786	188.487	0.934096	3	()	at1g13730	nuclear transport factor 2 (NTF2) family protein / RNA recognition motif (RRM)-containing protein | chr1:4709824-4712550 FORWARD	29.3.1	protein.targeting.nucleus
AT1G13740	AFP2 ABI five binding protein 2	257.339	282.749	1.09874	4	()	at1g13740	Symbols: AFP2 | AFP2 (ABI FIVE BINDING PROTEIN 2) | chr1:4713674-4715407 FORWARD	35.2	not assigned.unknown
AT1G13750	Purple acid phosphatases superfamily protein	176.464	198.146	1.12287	5	()	at1g13750	calcineurin-like phosphoesterase family protein | chr1:4715394-4718235 REVERSE	26.13	misc.acid and other phosphatases
AT1G13770	RUS3 Protein of unknown function, DUF647	101.334	86.2067	0.850717	3	()	at1g13770	FUNCTIONS IN: molecular_function unknown; INVOLVED IN: biological_process unknown; LOCATED IN: cellular_component unknown; CONTAINS InterPro DOMAIN/s: Protein of unknown function DUF647 (InterPro:IPR006968); BEST Arabidopsis thaliana protein match is: RUS1 (ROOT UVB SENSITIVE 1) (TAIR:AT3G45890.1); Has 281 Blast hits to 281 proteins in 92 species: Archae - 0; Bacteria - 0; Metazoa - 97; Fungi - 4…	35.2	not assigned.unknown
AT1G13780	F-box/RNI-like/FBD-like domains-containing protein	62.137	54.4112	0.875664	8	()	at1g13780	FUNCTIONS IN: molecular_function unknown; INVOLVED IN: biological_process unknown; LOCATED IN: cellular_component unknown; CONTAINS InterPro DOMAIN/s: Cyclin-like F-box (InterPro:IPR001810), FBD (InterPro:IPR013596), FBD-like (InterPro:IPR006566), Leucine-rich repeat 2 (InterPro:IPR013101); BEST Arabidopsis thaliana protein match is: F-box family protein (TAIR:AT5G27750.1); Has 1281 Blast hits to…	29.5.11.4.3.2	protein.degradation.ubiquitin.E3.SCF.FBOX
AT1G13790	XH/XS domain-containing protein	27.9114	25.7899	0.923992	4	()	at1g13790	XH/XS domain-containing protein / XS zinc finger domain-containing protein | chr1:4727438-4730425 FORWARD	27.3.67	RNA.regulation of transcription.putative transcription regulator
AT1G13810	Restriction endonuclease, type II-like superfamily protein	15.1822	27.0236	1.77995	3	()	at1g13810	DNA binding / nuclease | chr1:4734036-4735389 FORWARD	35.2	not assigned.unknown
AT1G13820	alpha/beta-Hydrolases superfamily protein	89.0703	67.1476	0.753872	2	()	at1g13820	hydrolase, alpha/beta fold family protein | chr1:4735547-4737808 FORWARD	35.1	not assigned.no ontology
AT1G13830	Carbohydrate-binding X8 domain superfamily protein	0.336146	1.5486	4.60691	5	()	at1g13830	beta-1,3-glucanase-related | chr1:4739873-4741038 REVERSE	26.4	misc.beta 1,3 glucan hydrolases
AT1G13870	DRL1, AtKTI12 calmodulin binding;purine nucleotide binding	126.112	155.125	1.23006	5	()	at1g13870	Symbols: DRL1 | DRL1 (DEFORMED ROOTS AND LEAVES 1); calmodulin binding / purine nucleotide binding | chr1:4747265-4748642 REVERSE	27.3	RNA.regulation of transcription
AT1G13880	ELM2 domain-containing protein	90.5451	115.001	1.2701	6	()	at1g13880	ELM2 domain-containing protein | chr1:4748873-4751212 FORWARD	27.3.25	RNA.regulation of transcription.MYB domain transcription factor family
AT1G13900	Purple acid phosphatases superfamily protein	389.303	387.982	0.996607	10	()	at1g13900	calcineurin-like phosphoesterase family protein | chr1:4753145-4755580 REVERSE	26.13	misc.acid and other phosphatases
AT1G13920	Remorin family protein	14.0873	8.90696	0.632267	4	()	at1g13920	remorin family protein | chr1:4758188-4759754 FORWARD	27.3.99	RNA.regulation of transcription.unclassified
AT1G13930	Involved in response to salt stress. Knockout mutants are hypersensitive to salt stress.	20.469	36.9809	1.80667	3	()	at1g13930	Involved in response to salt stress. Knockout mutants are hypersensitive to salt stress. | chr1:4761042-4761725 FORWARD	20.2.3	stress.abiotic.drought/salt
AT1G13940	Plant protein of unknown function (DUF863)	180.527	202.306	1.12064	5	()	at1g13940	unknown protein | chr1:4762703-4766749 REVERSE	35.2	not assigned.unknown
AT1G13960	WRKY4 WRKY DNA-binding protein 4	160.092	145.034	0.90594	7	()	at1g13960	Symbols: WRKY4 | WRKY4; DNA binding / transcription factor | chr1:4776605-4779400 FORWARD	27.3.32	RNA.regulation of transcription.WRKY domain transcription factor family
AT1G13970	Protein of unknown function (DUF1336)	20.6794	11.7577	0.568569	7	()	at1g13970	unknown protein | chr1:4779523-4782542 REVERSE	35.2	not assigned.unknown
AT1G13980	GN, VAN7, EMB30 sec7 domain-containing protein	322.472	277.629	0.860938	3	()	at1g13980	Symbols: GN, VAN7, EMB30 | GN (GNOM); GTP:GDP antiporter/ protein homodimerization | chr1:4788559-4794654 FORWARD	33.99	development.unspecified
AT1G13990	unknown protein; FUNCTIONS IN: molecular_function unknown; INVOLVED IN: biological_process unknown; LOCATED IN: chloroplast; EXPRESSED IN: 23 plant structures; EXPRESSED DURING: 13 growth stages; CONTAINS InterPro DOMAIN/s: Protein of unknown function DUF3110 (InterPro:IPR021503); Has 25 Blast hits to 25 proteins in 8 species: Archae - 0; Bacteria - 0; Metazoa - 0; Fungi - 0; Plants - 25; Viruses…	19.4174	17.7854	0.915953	1	()	at1g13990	unknown protein | chr1:4794756-4796594 FORWARD	35.2	not assigned.unknown
AT1G14000	VIK VH1-interacting kinase	269.015	238.415	0.886251	12	()	at1g14000	Symbols: VIK | VIK (VH1-INTERACTING KINASE); ATP binding / protein kinase/ protein serine/threonine/tyrosine kinase | chr1:4797358-4800283 FORWARD	29.4	protein.postranslational modification
AT1G14010	emp24/gp25L/p24 family/GOLD family protein	610.991	530.731	0.86864	10	(T)	at1g14010	emp24/gp25L/p24 family protein | chr1:4800169-4801850 REVERSE	34.99	transport.misc
AT1G14020	O-fucosyltransferase family protein	253.828	317.069	1.24915	10	(S)	at1g14020	unknown protein | chr1:4802720-4805375 FORWARD	17.2.3	hormone metabolism.auxin.induced-regulated-responsive-activated
AT1G14030	Rubisco methyltransferase family protein	280.906	277.152	0.986638	5	(S)	at1g14030	ribulose-1,5 bisphosphate carboxylase oxygenase large subunit N-methyltransferase, putative | chr1:4805306-4807517 REVERSE	1.3.13	PS.calvin cycle.rubisco interacting
AT1G14040	EXS (ERD1/XPR1/SYG1) family protein	146.475	202.479	1.38234	9	()	at1g14040	LOCATED IN: integral to membrane; EXPRESSED IN: 21 plant structures; EXPRESSED DURING: 12 growth stages; CONTAINS InterPro DOMAIN/s: SPX, N-terminal (InterPro:IPR004331), EXS, C-terminal (InterPro:IPR004342); BEST Arabidopsis thaliana protein match is: unknown protein (TAIR:AT2G03240.1); Has 732 Blast hits to 696 proteins in 144 species: Archae - 0; Bacteria - 0; Metazoa - 238; Fungi - 246; Plant…	34.7	transport.phosphate
AT1G14060	GCK domain-containing protein	34.7247	36.2317	1.0434	2	()	at1g14060	FUNCTIONS IN: molecular_function unknown; INVOLVED IN: N-terminal protein myristoylation; LOCATED IN: cellular_component unknown; EXPRESSED IN: 16 plant structures; EXPRESSED DURING: 10 growth stages; CONTAINS InterPro DOMAIN/s: GCK (InterPro:IPR012891); BEST Arabidopsis thaliana protein match is: unknown protein (TAIR:AT5G02210.1); Has 243 Blast hits to 215 proteins in 60 species: Archae - 0; Ba…	35.1	not assigned.no ontology
AT1G14090		13.0195	14.0856	1.08188	2	()	at1g14090	pseudogene, pentatricopeptide (PPR) repeat-containing protein, contains Pfam profile PF01535: PPR repeat; blastp match of 33% identity and 1.5e-16 P-value to GP|20219038|gb|AAM15782.1|AC104428_3|AC104428 Putative indole-3-acetate beta-glucosyltransferase {Oryza sativa (japonica cultivar-group)} | chr1:4824433-4827436 REVERSE	35.1.5	not assigned.no ontology.pentatricopeptide (PPR) repeat-containing protein
AT1G14100	FUT8 fucosyltransferase 8	1.11749	1.5486	1.38578	3	()	at1g14100	Symbols: FUT8 | FUT8 (FUCOSYLTRANSFERASE 8); galactoside 2-alpha-L-fucosyltransferase | chr1:4827961-4829587 FORWARD	10.3	cell wall.hemicellulose synthesis
AT1G14120	2-oxoglutarate (2OG) and Fe(II)-dependent oxygenase superfamily protein	7.45469	10.6795	1.4326	1	()	at1g14120	2-oxoglutarate-dependent dioxygenase, putative | chr1:4833518-4835089 REVERSE	26.7	misc.oxidases - copper, flavone etc
AT1G14130	2-oxoglutarate (2OG) and Fe(II)-dependent oxygenase superfamily protein	42.0123	41.9959	0.999608	6	()	at1g14130	2-oxoglutarate-dependent dioxygenase, putative | chr1:4835724-4837616 REVERSE	26.7	misc.oxidases - copper, flavone etc
AT1G14140	Mitochondrial substrate carrier family protein	67.4727	53.7512	0.796636	3	()	at1g14140	mitochondrial substrate carrier family protein | chr1:4837927-4839633 REVERSE	34.9	transport.metabolite transporters at the mitochondrial membrane
AT1G14150	PQL1, PQL2 PsbQ-like 2	62.5814	22.8302	0.364808	6	()	at1g14150	oxygen evolving enhancer 3 (PsbQ) family protein | chr1:4839853-4840751 FORWARD	1.1.1.2	PS.lightreaction.photosystem II.PSII polypeptide subunits
AT1G14160	Uncharacterised protein family (UPF0497)	113.937	22.9328	0.201277	2	(T)	at1g14160	integral membrane family protein | chr1:4840697-4841848 REVERSE	35.1	not assigned.no ontology
AT1G14170	RNA-binding KH domain-containing protein	697.458	566.405	0.812099	11	(TT)	at1g14170	KH domain-containing protein | chr1:4843234-4845847 REVERSE	35.1	not assigned.no ontology
AT1G14180	RING/U-box superfamily protein	55.1679	42.7095	0.774172	5	()	at1g14180	protein binding / zinc ion binding | chr1:4847162-4849207 FORWARD	35.2	not assigned.unknown
AT1G14190	Glucose-methanol-choline (GMC) oxidoreductase family protein	48.3715	38.2367	0.790482	1	()	at1g14190	glucose-methanol-choline (GMC) oxidoreductase family protein | chr1:4852802-4854307 FORWARD	26.8	misc.nitrilases, *nitrile lyases, berberine bridge enzymes, reticuline oxidases, troponine reductases
AT1G14200	RING/U-box superfamily protein	41.7871	41.9429	1.00373	3	()	at1g14200	zinc finger (C3HC4-type RING finger) family protein | chr1:4854384-4855200 REVERSE	29.5.11.4.2	protein.degradation.ubiquitin.E3.RING
AT1G14205	Ribosomal L18p/L5e family protein	53.4234	65.8851	1.23326	1	()	at1g14205	ribosomal protein L18 family protein | chr1:4855582-4856762 FORWARD	29.2.1.99.2.18	protein.synthesis.ribosomal protein.unknown.large subunit.L18
AT1G14210	Ribonuclease T2 family protein	224.575	307.572	1.36957	3	(ST)	at1g14210	ribonuclease T2 family protein | chr1:4856778-4857964 REVERSE	27.1.19	RNA.processing.ribonucleases
AT1G14220	Ribonuclease T2 family protein	1.52591	0	0	2	()	at1g14220	ribonuclease T2 family protein | chr1:4858642-4859601 REVERSE	27.1.19	RNA.processing.ribonucleases
AT1G14230	GDA1/CD39 nucleoside phosphatase family protein	9.25347	20.2206	2.1852	3	()	at1g14230	nucleoside phosphatase family protein / GDA1/CD39 family protein | chr1:4861266-4864094 FORWARD	23.2	nucleotide metabolism.degradation
AT1G14250	GDA1/CD39 nucleoside phosphatase family protein	38.9747	30.3556	0.778853	1	()	at1g14250	nucleoside phosphatase family protein / GDA1/CD39 family protein | chr1:4868452-4871488 FORWARD	23.2	nucleotide metabolism.degradation
AT1G14260	RING/FYVE/PHD zinc finger superfamily protein	9.2612	12.5474	1.35483	3	()	at1g14260	zinc finger (C3HC4-type RING finger) family protein | chr1:4872856-4874907 FORWARD	29.5.11.4.2	protein.degradation.ubiquitin.E3.RING
AT1G14270	CAAX amino terminal protease family protein	345.042	285.115	0.826318	6	(T)	at1g14270	CAAX amino terminal protease family protein | chr1:4874875-4877248 REVERSE	29.5	protein.degradation
AT1G14290	SBH2 sphingoid base hydroxylase 2	133.39	114.814	0.860743	4	()	at1g14290	Symbols: SBH2 | SBH2 (SPHINGOID BASE HYDROXYLASE 2); catalytic/ sphingosine hydroxylase | chr1:4880051-4881964 REVERSE	11.8.1	lipid metabolism.'exotics' (steroids, squalene etc).sphingolipids
AT1G14300	ARM repeat superfamily protein	41.2961	80.582	1.95132	2	()	at1g14300	binding | chr1:4882376-4884791 REVERSE	35.2	not assigned.unknown
AT1G14310	Haloacid dehalogenase-like hydrolase (HAD) superfamily protein	153.622	167.717	1.09175	2	()	at1g14310	haloacid dehalogenase-like hydrolase family protein | chr1:4885044-4886793 FORWARD	35.1	not assigned.no ontology
AT1G14320	SAC52, RPL10, RPL10A Ribosomal protein L16p/L10e family protein	1129.04	1349	1.19482	17	(SSST)	at1g14320	Symbols: SAC52 | SAC52 (SUPPRESSOR OF ACAULIS 52); structural constituent of ribosome | chr1:4888214-4889661 FORWARD	29.2.1.2.2.10	protein.synthesis.ribosomal protein.eukaryotic.60S subunit.L10
AT1G14330	Galactose oxidase/kelch repeat superfamily protein	51.2342	54.6238	1.06616	5	()	at1g14330	kelch repeat-containing F-box family protein | chr1:4890118-4892251 REVERSE	29.5.11.4.3.2	protein.degradation.ubiquitin.E3.SCF.FBOX
AT1G14340	RNA-binding (RRM/RBD/RNP motifs) family protein	243.963	329.972	1.35255	10	()	at1g14340	RNA recognition motif (RRM)-containing protein | chr1:4897346-4898961 FORWARD	27.4	RNA.RNA binding
AT1G14345	NAD(P)-linked oxidoreductase superfamily protein	47.6482	60.2702	1.2649	1	()	at1g14345	oxidoreductase | chr1:4899145-4899979 FORWARD	35.2	not assigned.unknown
AT1G14350	FLP, AtMYB124, MYB124 Duplicated homeodomain-like superfamily protein	239.105	129.264	0.540614	9	(TT)	at1g14350	Symbols: FLP, AtMYB124, MYB124 | FLP (FOUR LIPS); DNA binding / transcription factor | chr1:4908255-4911168 FORWARD	27.3.25	RNA.regulation of transcription.MYB domain transcription factor family
AT1G14360	ATUTR3, UTR3 UDP-galactose transporter 3	342.694	314.496	0.917716	9	()	at1g14360	Symbols: ATUTR3, UTR3 | UTR3 (UDP-GALACTOSE TRANSPORTER 3); pyrimidine nucleotide sugar transmembrane transporter | chr1:4911093-4913152 REVERSE	34.11	transport.NDP-sugars at the ER
AT1G14370	APK2A, PBL2 protein kinase 2A	25.2616	28.3684	1.12299	5	()	at1g14370	Symbols: APK2A | APK2A (PROTEIN KINASE 2A); ATP binding / kinase/ protein kinase/ protein serine/threonine kinase | chr1:4915576-4918138 FORWARD	29.4.1.57	protein.postranslational modification.kinase.receptor like cytoplasmatic kinase VII
AT1G14380	IQD28 IQ-domain 28	239.351	298.258	1.24611	4	()	at1g14380	Symbols: IQD28 | IQD28 (IQ67 DOMAIN PROTEIN 28); calmodulin binding | chr1:4918010-4921596 REVERSE	30.3	signalling.calcium
AT1G14390	Leucine-rich repeat protein kinase family protein	4.03249	3.89094	0.964898	2	()	at1g14390	leucine-rich repeat transmembrane protein kinase, putative | chr1:4924277-4926794 FORWARD	30.2.6	signalling.receptor kinases.leucine rich repeat VI
AT1G14400	UBC1, ATUBC1 ubiquitin carrier protein 1	2019.84	1877.14	0.929351	23	(TT)	at1g14400	Symbols: UBC1, ATUBC1 | UBC1 (UBIQUITIN CARRIER PROTEIN 1); ubiquitin-protein ligase | chr1:4927011-4928690 REVERSE	29.5.11.3	protein.degradation.ubiquitin.E2
AT1G14410	ATWHY1, PTAC1, WHY1 ssDNA-binding transcriptional regulator	236.55	283.269	1.1975	2	()	at1g14410	Symbols: ATWHY1, PTAC1, WHY1 | WHY1 (WHIRLY 1); DNA binding / telomeric DNA binding | chr1:4929123-4930904 REVERSE	27.3.67	RNA.regulation of transcription.putative transcription regulator
AT1G14430	glyoxal oxidase-related protein	11.3614	7.36874	0.648577	2	()	at1g14430	glyoxal oxidase-related | chr1:4934120-4937021 FORWARD	24	Biodegradation of Xenobiotics
AT1G14440	AtHB31, HB31, ZHD4 homeobox protein 31	634.87	583.974	0.919833	3	()	at1g14440	Symbols: AtHB31 | AtHB31 (ARABIDOPSIS THALIANA HOMEOBOX PROTEIN 31); DNA binding / transcription factor | chr1:4938824-4940903 REVERSE	27.3.80	RNA.regulation of transcription.zf-HD
AT1G14450	NADH dehydrogenase (ubiquinone)s	500.415	339.348	0.678133	5	(STT)	at1g14450	unknown protein | chr1:4946218-4947576 REVERSE	9.1.1	mitochondrial electron transport / ATP synthesis.NADH-DH.complex I
AT1G14460	AAA-type ATPase family protein	24.9112	34.5302	1.38613	2	()	at1g14460	DNA polymerase-related | chr1:4948748-4952927 REVERSE	28.1	DNA.synthesis/chromatin structure
AT1G14480	Ankyrin repeat family protein	254.21	93.5982	0.368192	7	(STTT)	at1g14480	protein binding | chr1:4956257-4957971 FORWARD	31.1	cell.organisation
AT1G14490	Predicted AT-hook DNA-binding family protein	2.97954	4.16056	1.39637	1	()	at1g14490	DNA-binding protein-related | chr1:4958514-4959325 REVERSE	27.3.67	RNA.regulation of transcription.putative transcription regulator
AT1G14500	Ankyrin repeat family protein	0	0.341376	Inf	1	()	at1g14500	ankyrin repeat family protein | chr1:4960375-4961780 FORWARD	31.1	cell.organisation
AT1G14510	AL7 alfin-like 7	592.61	635.85	1.07297	7	()	at1g14510	Symbols: AL7 | AL7 (ALFIN-LIKE 7); DNA binding / methylated histone residue binding | chr1:4961886-4964428 REVERSE	27.3.2	RNA.regulation of transcription.Alfin-like
AT1G14520	MIOX1 myo-inositol oxygenase 1	306.965	620.35	2.02091	5	(S)	at1g14520	Symbols: MIOX1 | MIOX1 (MYO-INISITOL OXYGENASE); inositol oxygenase/ oxidoreductase | chr1:4968142-4970311 REVERSE	3.4.4	minor CHO metabolism.myo-inositol.myo inositol oxygenases
AT1G14530	THH1 Protein of unknown function (DUF1084)	194.202	157.822	0.812671	3	()	at1g14530	Symbols: THH1 | THH1 (TOM THREE HOMOLOG 1); virion binding | chr1:4970858-4973726 REVERSE	20.1	stress.biotic
AT1G14560	Mitochondrial substrate carrier family protein	35.3874	53.7519	1.51895	3	()	at1g14560	mitochondrial substrate carrier family protein | chr1:4980672-4983284 FORWARD	34.9	transport.metabolite transporters at the mitochondrial membrane
AT1G14570	UBX domain-containing protein	495.662	433.644	0.874878	5	()	at1g14570	UBX domain-containing protein | chr1:4983567-4987375 FORWARD	29.5	protein.degradation
AT1G14580	C2H2-like zinc finger protein	1038.07	1138.11	1.09638	7	()	at1g14580	zinc finger (C2H2 type) family protein | chr1:4989563-4992732 FORWARD	27.3.11	RNA.regulation of transcription.C2H2 zinc finger family
AT1G14600	Homeodomain-like superfamily protein	52.3402	64.4582	1.23153	11	()	at1g14600	DNA binding / transcription factor | chr1:5001011-5003370 REVERSE	27.3.20	RNA.regulation of transcription.G2-like transcription factor family, GARP
AT1G14610	TWN2, VALRS valyl-tRNA synthetase / valine--tRNA ligase (VALRS)	1426.61	1381.12	0.968114	10	()	at1g14610	Symbols: TWN2, VALRS | TWN2 (TWIN 2); ATP binding / aminoacyl-tRNA ligase/ nucleotide binding / valine-tRNA ligase | chr1:5008244-5014533 REVERSE	29.1.9	protein.aa activation.valine-tRNA ligase
AT1G14620	DECOY decoy	287.628	290.232	1.00905	7	()	at1g14620	Symbols: DECOY | DECOY (DECOY) | chr1:5014753-5016604 REVERSE	35.1	not assigned.no ontology
AT1G14630	unknown protein; BEST Arabidopsis thaliana protein match is: unknown protein (TAIR:AT2G01990.1); Has 125 Blast hits to 123 proteins in 14 species: Archae - 0; Bacteria - 0; Metazoa - 0; Fungi - 0; Plants - 125; Viruses - 0; Other Eukaryotes - 0 (source: NCBI BLink).	146.178	121.7	0.832547	4	()	at1g14630	unknown protein | chr1:5019955-5021537 FORWARD	35.2	not assigned.unknown
AT1G14650	SWAP (Suppressor-of-White-APricot)/surp domain-containing protein / ubiquitin family protein	751.433	896.034	1.19243	9	(S)	at1g14650	SWAP (Suppressor-of-White-APricot)/surp domain-containing protein / ubiquitin family protein | chr1:5027662-5030792 FORWARD	27.1	RNA.processing
AT1G14660	ATNHX8, NHX8 Na+/H+ exchanger 8	9.28897	8.63163	0.929234	2	()	at1g14660	Symbols: ATNHX8, NHX8 | ATNHX8; lithium:hydrogen antiporter/ sodium ion transmembrane transporter/ sodium:hydrogen antiporter | chr1:5031972-5036448 REVERSE	34.14	transport.unspecified cations
AT1G14670	Endomembrane protein 70 protein family	1318.93	1831.09	1.38832	9	()	at1g14670	endomembrane protein 70, putative | chr1:5037612-5040528 FORWARD	35.1	not assigned.no ontology
AT1G14685	BPC2, BBR/BPC2, ATBPC2 basic pentacysteine 2	531.421	516.913	0.972701	9	()	at1g14685	Symbols: BPC2, BBR/BPC2, ATBPC2 | BPC2 (BASIC PENTACYSTEINE 2); DNA binding / transcription factor | chr1:5042588-5044294 FORWARD	27.3.84	RNA.regulation of transcription.BBR/BPC
AT1G14687	AtHB32, HB32, ZHD14 homeobox protein 32	24.017	31.5625	1.31417	1	()	at1g14687	Symbols: AtHB32 | AtHB32 (ARABIDOPSIS THALIANA HOMEOBOX PROTEIN 32); DNA binding / transcription factor | chr1:5047803-5048612 FORWARD	27.3.80	RNA.regulation of transcription.zf-HD
AT1G14688	FUNCTIONS IN: molecular_function unknown; INVOLVED IN: biological_process unknown; LOCATED IN: cellular_component unknown; CONTAINS InterPro DOMAIN/s: E3 Ubiquitin ligase (InterPro:IPR022170); Has 30201 Blast hits to 17322 proteins in 780 species: Archae - 12; Bacteria - 1396; Metazoa - 17338; Fungi - 3422; Plants - 5037; Viruses - 0; Other Eukaryotes - 2996 (source: NCBI BLink).	64.1113	51.8552	0.808831	3	()	at1g14688	unknown protein | chr1:5049526-5050983 REVERSE	35.2	not assigned.unknown
AT1G14690	MAP65-7 microtubule-associated protein 65-7	110.125	100.61	0.913603	4	()	at1g14690	Symbols: MAP65-7 | MAP65-7 (MICROTUBULE-ASSOCIATED PROTEIN 65-7) | chr1:5051760-5055252 REVERSE	31.1	cell.organisation
AT1G14710	hydroxyproline-rich glycoprotein family protein	793.426	894.095	1.12688	9	(T)	at1g14710	hydroxyproline-rich glycoprotein family protein | chr1:5061866-5065178 REVERSE	35.1.41	not assigned.no ontology.hydroxyproline rich proteins
AT1G14720	XTR2, EXGT-A2, ATXTH28, XTH28 xyloglucan endotransglucosylase/hydrolase 28	83.2711	77.615	0.932077	2	()	at1g14720	Symbols: XTR2, EXGT-A2, ATXTH28 | XTR2 (XYLOGLUCAN ENDOTRANSGLYCOSYLASE RELATED 2); hydrolase, acting on glycosyl bonds / xyloglucan:xyloglucosyl transferase | chr1:5066636-5068645 REVERSE	10.7	cell wall.modification
AT1G14730	Cytochrome b561/ferric reductase transmembrane protein family	1.11749	1.57945	1.41339	1	()	at1g14730	LOCATED IN: endomembrane system, integral to membrane; EXPRESSED IN: 16 plant structures; EXPRESSED DURING: 7 growth stages; CONTAINS InterPro DOMAIN/s: Cytochrome b561, eukaryote (InterPro:IPR004877), Cytochrome b561/ferric reductase transmembrane (InterPro:IPR006593); BEST Arabidopsis thaliana protein match is: ACYB-1; carbon-monoxide oxygenase (TAIR:AT5G38630.1); Has 447 Blast hits to 446 prot…	21.2	redox.ascorbate and glutathione
AT1G14740	Protein of unknown function (DUF1423)	523.437	582.821	1.11345	4	()	at1g14740	unknown protein | chr1:5075213-5077791 REVERSE	35.2	not assigned.unknown
AT1G14750	SDS Cyclin family protein	23.4409	38.4343	1.63963	10	()	at1g14750	Symbols: SDS | SDS (SOLO DANCERS); cyclin-dependent protein kinase | chr1:5079407-5082520 REVERSE	31.3	cell.cycle
AT1G14760	KNATM KNOX Arabidopsis thaliana meinox	5.47585	6.91837	1.26343	4	()	at1g14760	Symbols: KNATM | KNATM (KNOX ARABIDOPSIS THALIANA MEINOX); transcription activator | chr1:5084688-5085213 REVERSE	35.2	not assigned.unknown
AT1G14770	RING/FYVE/PHD zinc finger superfamily protein	99.7818	87.3418	0.875328	5	()	at1g14770	protein binding / zinc ion binding | chr1:5086626-5088846 REVERSE	35.2	not assigned.unknown
AT1G14780	MAC/Perforin domain-containing protein	86.3824	37.9447	0.439264	4	()	at1g14780	FUNCTIONS IN: molecular_function unknown; INVOLVED IN: biological_process unknown; LOCATED IN: cellular_component unknown; EXPRESSED IN: 13 plant structures; EXPRESSED DURING: 6 growth stages; CONTAINS InterPro DOMAIN/s: Membrane attack complex component/perforin/complement C9 (InterPro:IPR001862); BEST Arabidopsis thaliana protein match is: unknown protein (TAIR:AT4G24290.2); Has 119 Blast hits …	35.2	not assigned.unknown
AT1G14790	RDR1, ATRDRP1 RNA-dependent RNA polymerase 1	184.71	334.323	1.80999	4	(ST)	at1g14790	Symbols: RDR1, ATRDRP1 | RDR1 (RNA-DEPENDENT RNA POLYMERASE 1); RNA-directed RNA polymerase/ nucleic acid binding | chr1:5093961-5098032 REVERSE	27.2	RNA.transcription
AT1G14810	semialdehyde dehydrogenase family protein	133.825	170.615	1.27491	6	()	at1g14810	semialdehyde dehydrogenase family protein | chr1:5102424-5104695 REVERSE	13.1.3.6.1.2	amino acid metabolism.synthesis.aspartate family.misc.homoserine.aspartate semialdehyde dehydrogenase
AT1G14820	Sec14p-like phosphatidylinositol transfer family protein	204.648	228.224	1.1152	4	()	at1g14820	SEC14 cytosolic factor family protein / phosphoglyceride transfer family protein | chr1:5105114-5106954 REVERSE	29.3.4.99	protein.targeting.secretory pathway.unspecified
AT1G14830	ADL1C, ADL5, DRP1C, DL1C DYNAMIN-like 1C	617.172	577.73	0.936092	7	()	at1g14830	Symbols: ADL1C, ADL5, DRP1C | ADL1C (ARABIDOPSIS DYNAMIN-LIKE PROTEIN 1C); GTP binding / GTPase | chr1:5107421-5111670 REVERSE	26.17	misc.dynamin
AT1G14840	ATMAP70-4, MAP70-4 microtubule-associated proteins 70-4	265.768	263.237	0.990476	7	()	at1g14840	Symbols: ATMAP70-4 | ATMAP70-4 (microtubule-associated proteins 70-4); microtubule binding | chr1:5112084-5115428 REVERSE	31.1	cell.organisation
AT1G14850	NUP155 nucleoporin 155	427.017	667.774	1.56381	8	(SST)	at1g14850	Symbols: NUP155 | NUP155; nucleocytoplasmic transporter | chr1:5116696-5123259 REVERSE	29.3.1	protein.targeting.nucleus
AT1G14860	atnudt18, NUDT18 nudix hydrolase homolog 18	218.647	155.064	0.709197	6	()	at1g14860	Symbols: atnudt18 | atnudt18 (Arabidopsis thaliana Nudix hydrolase homolog 18); hydrolase | chr1:5124742-5126151 FORWARD	23.3.3	nucleotide metabolism.salvage.NUDIX hydrolases
AT1G14870	PCR2 PLANT CADMIUM RESISTANCE 2	38.0154	41.1579	1.08266	3	()	at1g14870	FUNCTIONS IN: molecular_function unknown; INVOLVED IN: response to oxidative stress; LOCATED IN: plasma membrane; EXPRESSED IN: callus; CONTAINS InterPro DOMAIN/s: EGF-type aspartate/asparagine hydroxylation conserved site (InterPro:IPR000152), Protein of unknown function Cys-rich (InterPro:IPR006461); BEST Arabidopsis thaliana protein match is: unknown protein (TAIR:AT5G35525.1); Has 492 Blast h…	35.1	not assigned.no ontology
AT1G14900	HMGA high mobility group A	915.589	1011.46	1.10471	7	()	at1g14900	Symbols: HMGA | HMGA (HIGH MOBILITY GROUP A); DNA binding | chr1:5138334-5139432 REVERSE	28.1	DNA.synthesis/chromatin structure
AT1G14910	ENTH/ANTH/VHS superfamily protein	398.661	367.485	0.921799	3	()	at1g14910	epsin N-terminal homology (ENTH) domain-containing protein | chr1:5139712-5143689 REVERSE	35.1.21	not assigned.no ontology.epsin N-terminal homology (ENTH) domain-containing protein
AT1G14920	GAI, RGA2 GRAS family transcription factor family protein	15.9713	17.0677	1.06865	1	()	at1g14920	Symbols: GAI, RGA2 | GAI (GIBBERELLIC ACID INSENSITIVE); transcription factor | chr1:5149226-5151354 FORWARD	17.6.3	hormone metabolism.gibberelin.induced-regulated-responsive-activated
AT1G14970	O-fucosyltransferase family protein	201.044	205.45	1.02191	5	()	at1g14970	unknown protein | chr1:5161949-5164917 REVERSE	17.2.3	hormone metabolism.auxin.induced-regulated-responsive-activated
AT1G14980	CPN10 chaperonin 10	675.027	811.365	1.20197	12	()	at1g14980	Symbols: CPN10 | CPN10 (CHAPERONIN 10); chaperone binding | chr1:5165628-5166745 REVERSE	29.6	protein.folding
AT1G14990	unknown protein; FUNCTIONS IN: molecular_function unknown; INVOLVED IN: biological_process unknown; LOCATED IN: endomembrane system; EXPRESSED IN: 22 plant structures; EXPRESSED DURING: 13 growth stages; Has 34 Blast hits to 34 proteins in 12 species: Archae - 0; Bacteria - 0; Metazoa - 0; Fungi - 0; Plants - 34; Viruses - 0; Other Eukaryotes - 0 (source: NCBI BLink).	66.719	82.7363	1.24007	7	()	at1g14990	unknown protein | chr1:5167147-5168243 REVERSE	35.2	not assigned.unknown
AT1G15000	scpl50 serine carboxypeptidase-like 50	61.9994	144.735	2.33447	6	(S)	at1g15000	Symbols: scpl50 | scpl50 (serine carboxypeptidase-like 50); serine-type carboxypeptidase | chr1:5168596-5170066 FORWARD	29.5.5	protein.degradation.serine protease
AT1G15002		3.99444	0	0	1	()	at1g15002	Potential natural antisense gene, locus overlaps with AT1G15000;	32	micro RNA, natural antisense etc
AT1G15010	unknown protein; BEST Arabidopsis thaliana protein match is: unknown protein (TAIR:AT2G01300.1); Has 71 Blast hits to 71 proteins in 13 species: Archae - 0; Bacteria - 2; Metazoa - 0; Fungi - 0; Plants - 69; Viruses - 0; Other Eukaryotes - 0 (source: NCBI BLink).	15.379	5.09011	0.330977	2	()	at1g15010	unknown protein | chr1:5171207-5171742 FORWARD	35.2	not assigned.unknown
AT1G15020	ATQSOX1, QSO2, QSOX1 quiescin-sulfhydryl oxidase 1	226.9	235.041	1.03588	10	()	at1g15020	Symbols: ATQSOX1, QSO2 | thioredoxin family protein | chr1:5173125-5176223 REVERSE	21.1.2	redox.thioredoxin.QSOX
AT1G15030	Protein of unknown function (DUF789)	138.365	116.06	0.838796	5	()	at1g15030	Encodes a Cysteine-rich peptide (CRP) family protein | chr1:5177529-5180049 FORWARD	35.2	not assigned.unknown
AT1G15060	Uncharacterised conserved protein UCP031088, alpha/beta hydrolase	201.417	173.87	0.863234	7	()	at1g15060	LOCATED IN: chloroplast; EXPRESSED IN: 23 plant structures; EXPRESSED DURING: 14 growth stages; CONTAINS InterPro DOMAIN/s: Uncharacterised conserved protein UCP031088, alpha/beta hydrolase, At1g15070 (InterPro:IPR016969); BEST Arabidopsis thaliana protein match is: unknown protein (TAIR:AT1G73750.1); Has 120 Blast hits to 104 proteins in 29 species: Archae - 0; Bacteria - 61; Metazoa - 1; Fungi …	35.2	not assigned.unknown
AT1G15080	ATPAP2, ATLPP2, LPP2 lipid phosphate phosphatase 2	331.883	368.367	1.10993	3	(S)	at1g15080	Symbols: ATPAP2, ATLPP2, LPP2 | LPP2 (LIPID PHOSPHATE PHOSPHATASE 2); acid phosphatase/ phosphatidate phosphatase | chr1:5187626-5189673 FORWARD	26.13	misc.acid and other phosphatases
AT1G15100	RHA2A RING-H2 finger A2A	53.377	58.216	1.09066	3	()	at1g15100	Symbols: RHA2A | RHA2A; protein binding / ubiquitin-protein ligase/ zinc ion binding | chr1:5193426-5194203 REVERSE	29.5.11.4.2	protein.degradation.ubiquitin.E3.RING
AT1G15110	phosphatidyl serine synthase family protein	677.374	418.68	0.618094	6	(T)	at1g15110	phosphatidyl serine synthase family protein | chr1:5199018-5202175 FORWARD	11.3	lipid metabolism.Phospholipid synthesis
AT1G15120	Ubiquinol-cytochrome C reductase hinge protein	1134.92	1000.63	0.881671	8	()	at1g15120	ubiquinol-cytochrome C reductase complex 7.8 kDa protein, putative / mitochondrial hinge protein, putative | chr1:5202648-5204193 FORWARD	9.5	mitochondrial electron transport / ATP synthesis.cytochrome c reductase
AT1G15125	S-adenosyl-L-methionine-dependent methyltransferases superfamily protein	286.915	301.774	1.05179	2	()	at1g15125	S-adenosylmethionine-dependent methyltransferase/ methyltransferase | chr1:5204625-5205912 FORWARD	26.6	misc.O-methyl transferases
AT1G15130	Endosomal targeting BRO1-like domain-containing protein	799.451	903.854	1.13059	6	(SST)	at1g15130	hydroxyproline-rich glycoprotein family protein | chr1:5206002-5209915 REVERSE	35.1.41	not assigned.no ontology.hydroxyproline rich proteins
AT1G15140	FAD/NAD(P)-binding oxidoreductase	491.548	536.374	1.09119	7	()	at1g15140	oxidoreductase NAD-binding domain-containing protein | chr1:5210206-5212349 REVERSE	1.1.5.4	PS.lightreaction.other electron carrier (ox/red).ferredoxin oxireductase
AT1G15160	MATE efflux family protein	5.5404	0	0	1	()	at1g15160	MATE efflux family protein | chr1:5215475-5217545 FORWARD	34.99	transport.misc
AT1G15170	MATE efflux family protein	38.1084	111.778	2.93316	4	(S)	at1g15170	MATE efflux family protein | chr1:5220641-5222973 FORWARD	34.99	transport.misc
AT1G15180	MATE efflux family protein	269.596	241.385	0.89536	3	(T)	at1g15180	MATE efflux family protein | chr1:5224385-5226702 FORWARD	34.99	transport.misc
AT1G15200	protein-protein interaction regulator family protein	1429.02	1301.19	0.910545	12	(TS)	at1g15200	protein-protein interaction regulator family protein | chr1:5228336-5231061 REVERSE	35.1	not assigned.no ontology
AT1G15210	PDR7, ATPDR7 pleiotropic drug resistance 7	25.9384	33.039	1.27375	8	()	at1g15210	Symbols: PDR7, ATPDR7 | PDR7 (PLEIOTROPIC DRUG RESISTANCE 7); ATPase, coupled to transmembrane movement of substances | chr1:5231348-5236573 REVERSE	34.16	transport.ABC transporters and multidrug resistance systems
AT1G15215	BEST Arabidopsis thaliana protein match is: sequence-specific DNA binding transcription factors;sequence-specific DNA binding (TAIR:AT3G18380.1); Has 89 Blast hits to 86 proteins in 16 species: Archae - 0; Bacteria - 0; Metazoa - 0; Fungi - 0; Plants - 89; Viruses - 0; Other Eukaryotes - 0 (source: NCBI BLink).	64.5287	18.5711	0.287796	1	(T)	at1g15215	FUNCTIONS IN: molecular_function unknown; INVOLVED IN: biological_process unknown; LOCATED IN: cellular_component unknown; BEST Arabidopsis thaliana protein match is: sequence-specific DNA binding / transcription factor (TAIR:AT3G18380.1); Has 41 Blast hits to 40 proteins in 9 species: Archae - 0; Bacteria - 0; Metazoa - 0; Fungi - 0; Plants - 41; Viruses - 0; Other Eukaryotes - 0 (source: NCBI B…	35.2	not assigned.unknown
AT1G15220	ATCCMH, CCMH cytochrome c biogenesis protein family	173.306	140.477	0.81057	6	()	at1g15220	Symbols: ATCCMH, CCMH | CCMH; oxidoreductase | chr1:5240199-5241538 REVERSE	9.6	mitochondrial electron transport / ATP synthesis.cytochrome c
AT1G15230	unknown protein; FUNCTIONS IN: molecular_function unknown; INVOLVED IN: biological_process unknown; LOCATED IN: cellular_component unknown; EXPRESSED IN: 24 plant structures; EXPRESSED DURING: 15 growth stages; Has 26 Blast hits to 26 proteins in 12 species: Archae - 0; Bacteria - 0; Metazoa - 0; Fungi - 0; Plants - 26; Viruses - 0; Other Eukaryotes - 0 (source: NCBI BLink).	253.735	446.573	1.76	3	(TS)	at1g15230	unknown protein | chr1:5242198-5243227 REVERSE	35.2	not assigned.unknown
AT1G15240	Phox-associated domain;Phox-like;Sorting nexin, C-terminal	444.847	388.768	0.873936	5	()	at1g15240	phox (PX) domain-containing protein | chr1:5243450-5248604 FORWARD	35.1	not assigned.no ontology
AT1G15260	unknown protein; BEST Arabidopsis thaliana protein match is: unknown protein (TAIR:AT3G16070.1); Has 28 Blast hits to 28 proteins in 7 species: Archae - 0; Bacteria - 0; Metazoa - 0; Fungi - 0; Plants - 28; Viruses - 0; Other Eukaryotes - 0 (source: NCBI BLink).	437.467	455.191	1.04051	1	()	at1g15260	unknown protein | chr1:5249760-5250573 FORWARD	35.2	not assigned.unknown
AT1G15270	Translation machinery associated TMA7	1510.96	1505.51	0.996396	9	()	at1g15270	FUNCTIONS IN: molecular_function unknown; INVOLVED IN: biological_process unknown; LOCATED IN: plasma membrane; EXPRESSED IN: 24 plant structures; EXPRESSED DURING: 15 growth stages; CONTAINS InterPro DOMAIN/s: Translation machinery associated TMA7 (InterPro:IPR015157); BEST Arabidopsis thaliana protein match is: unknown protein (TAIR:AT3G16040.1); Has 263 Blast hits to 263 proteins in 90 species…	33.3	development.squamosa promoter binding like (SPL)
AT1G15280	CASC3/Barentsz eIF4AIII binding	624.637	637.594	1.02074	5	()	at1g15280	glycine-rich protein | chr1:5252317-5256751 FORWARD	35.1.40	not assigned.no ontology.glycine rich proteins
AT1G15290	Tetratricopeptide repeat (TPR)-like superfamily protein	1068.56	1099.26	1.02873	5	(ST)	at1g15290	binding | chr1:5257046-5264942 REVERSE	35.1	not assigned.no ontology
AT1G15300		3.32988	3.43052	1.03022	2	()	at1g15300	transposable element gene | chr1:5265726-5268602 REVERSE	28.99	DNA.unspecified
AT1G15310	ATHSRP54A, SRP54-1 signal recognition particle 54 kDa subunit	1.08072	0.960414	0.888683	1	()	at1g15310	Symbols: ATHSRP54A, SRP54-1 | ATHSRP54A (ARABIDOPSIS THALIANA SIGNAL RECOGNITION PARTICLE 54 KDA SUBUNIT); 7S RNA binding / GTP binding / mRNA binding / nucleoside-triphosphatase/ nucleotide binding | chr1:5269019-5272058 REVERSE	29.3	protein.targeting
AT1G15320	unknown protein; FUNCTIONS IN: molecular_function unknown; INVOLVED IN: biological_process unknown; LOCATED IN: endomembrane system; EXPRESSED IN: flower; EXPRESSED DURING: petal differentiation and expansion stage; Has 62 Blast hits to 62 proteins in 17 species: Archae - 0; Bacteria - 0; Metazoa - 0; Fungi - 0; Plants - 62; Viruses - 0; Other Eukaryotes - 0 (source: NCBI BLink).	126.893	111.865	0.88157	5	()	at1g15320	unknown protein | chr1:5272256-5274013 REVERSE	35.2	not assigned.unknown
AT1G15330	Cystathionine beta-synthase (CBS) protein	537.874	359.194	0.667803	7	(T)	at1g15330	CBS domain-containing protein | chr1:5274346-5275602 FORWARD	35.1	not assigned.no ontology
AT1G15340	MBD10 methyl-CPG-binding domain 10	992.399	997.781	1.00542	16	(T)	at1g15340	Symbols: MBD10 | MBD10; DNA binding / methyl-CpG binding | chr1:5275677-5277689 REVERSE	27.3.59	RNA.regulation of transcription.Methyl binding domain proteins
AT1G15350	unknown protein; BEST Arabidopsis thaliana protein match is: unknown protein (TAIR:AT3G15770.2); Has 148 Blast hits to 148 proteins in 25 species: Archae - 0; Bacteria - 0; Metazoa - 0; Fungi - 0; Plants - 141; Viruses - 0; Other Eukaryotes - 7 (source: NCBI BLink).	147.747	172.996	1.1709	8	()	at1g15350	unknown protein | chr1:5278260-5279873 REVERSE	35.2	not assigned.unknown
AT1G15360	SHN1, WIN1 Integrase-type DNA-binding superfamily protein	0.336146	0.849416	2.52692	2	()	at1g15360	Symbols: SHN1, WIN1 | SHN1 (SHINE 1); DNA binding / sequence-specific DNA binding / transcription factor | chr1:5283538-5284673 FORWARD	17.5.2	hormone metabolism.ethylene.signal transduction
AT1G15370	SNARE-like superfamily protein	457.895	425.919	0.930167	6	()	at1g15370	FUNCTIONS IN: molecular_function unknown; INVOLVED IN: transport; EXPRESSED IN: 24 plant structures; EXPRESSED DURING: 15 growth stages; CONTAINS InterPro DOMAIN/s: Longin-like (InterPro:IPR011012); Has 48 Blast hits to 48 proteins in 17 species: Archae - 0; Bacteria - 0; Metazoa - 0; Fungi - 4; Plants - 39; Viruses - 0; Other Eukaryotes - 5 (source: NCBI BLink). | chr1:5287047-5288577 FORWARD	35.2	not assigned.unknown
AT1G15390	PDF1A, ATDEF1 peptide deformylase 1A	186.676	176.883	0.947543	6	()	at1g15390	Symbols: PDF1A, ATDEF1 | PDF1A (PEPTIDE DEFORMYLASE 1A); peptide deformylase | chr1:5294629-5295797 FORWARD	26.1	misc.misc2
AT1G15400	unknown protein; FUNCTIONS IN: molecular_function unknown; INVOLVED IN: biological_process unknown; LOCATED IN: plasma membrane; EXPRESSED IN: 23 plant structures; EXPRESSED DURING: 13 growth stages; BEST Arabidopsis thaliana protein match is: unknown protein (TAIR:AT1G80180.1); Has 82 Blast hits to 82 proteins in 16 species: Archae - 0; Bacteria - 4; Metazoa - 0; Fungi - 0; Plants - 75; Viruses …	165.355	129.619	0.783886	4	()	at1g15400	unknown protein | chr1:5295773-5296824 REVERSE	35.2	not assigned.unknown
AT1G15405		119.468	78.2387	0.654894	3	()	at1g15405	other RNA | chr1:5297875-5298166 REVERSE	35.1	not assigned.no ontology
AT1G15410	aspartate-glutamate racemase family	620.17	877.302	1.41462	6	()	at1g15410	aspartate-glutamate racemase family | chr1:5298324-5300927 FORWARD	13.1.2.3.31	amino acid metabolism.synthesis.glutamate family.arginine.aspartate racemase
AT1G15415	The protein encoded by this gene was identified as a part of pollen proteome by mass spec analysis. It has weak homology to LEA (late embryo abundant) proteins. Encodes protein phosphatase 2A (PP2A) B gamma subunit. Targeted to nucleus and cytosol.	148.756	143.878	0.967207	5	()	at1g15415	The protein encoded by this gene was identified as a part of pollen proteome by mass spec analysis. It has weak homology to LEA (late embryo abundant) proteins. | chr1:5300742-5301412 REVERSE	35.2	not assigned.unknown
AT1G15420	CONTAINS InterPro DOMAIN/s: Small-subunit processome, Utp12 (InterPro:IPR007148); Has 764 Blast hits to 656 proteins in 193 species: Archae - 0; Bacteria - 42; Metazoa - 237; Fungi - 154; Plants - 85; Viruses - 23; Other Eukaryotes - 223 (source: NCBI BLink).	403.475	492.669	1.22106	8	()	at1g15420	unknown protein | chr1:5301613-5303390 REVERSE	35.1	not assigned.no ontology
AT1G15430	Protein of unknown function (DUF1644)	53.0401	38.8614	0.73268	9	()	at1g15430	FUNCTIONS IN: molecular_function unknown; INVOLVED IN: biological_process unknown; LOCATED IN: cellular_component unknown; EXPRESSED IN: 24 plant structures; EXPRESSED DURING: 15 growth stages; CONTAINS InterPro DOMAIN/s: Protein of unknown function DUF1644 (InterPro:IPR012866); BEST Arabidopsis thaliana protein match is: zinc ion binding (TAIR:AT1G80220.1); Has 144 Blast hits to 135 proteins in …	35.2	not assigned.unknown
AT1G15440	PWP2, ATPWP2 periodic tryptophan protein 2	219.99	342.059	1.55489	5	()	at1g15440	transducin family protein / WD-40 repeat family protein | chr1:5306061-5309514 REVERSE	35.1	not assigned.no ontology
AT1G15460	ATBOR4, BOR4 HCO3- transporter family	1.71623	6.5418	3.81172	2	()	at1g15460	Symbols: ATBOR4, BOR4 | BOR4 (REQUIRES HIGH BORON 4); anion exchanger | chr1:5310001-5314094 REVERSE	34.18	transport.unspecified anions
AT1G15470	Transducin/WD40 repeat-like superfamily protein	244.083	338.573	1.38713	6	()	at1g15470	transducin family protein / WD-40 repeat family protein | chr1:5315507-5317863 FORWARD	30.2.99	signalling.receptor kinases.misc
AT1G15480	Tetratricopeptide repeat (TPR)-like superfamily protein	79.6347	107.195	1.34608	3	()	at1g15480	DNA binding | chr1:5318011-5320594 FORWARD	27.3.67	RNA.regulation of transcription.putative transcription regulator
AT1G15490	alpha/beta-Hydrolases superfamily protein	223.553	314.788	1.40812	5	()	at1g15490	hydrolase, alpha/beta fold family protein | chr1:5320615-5323895 REVERSE	35.1	not assigned.no ontology
AT1G15500	ATNTT2 TLC ATP/ADP transporter	5378.11	6863.49	1.27619	13	(T)	at1g15500	Symbols: ATNTT2 | ATNTT2; ATP:ADP antiporter | chr1:5326290-5328874 FORWARD	34.9	transport.metabolite transporters at the mitochondrial membrane
AT1G15510	ATECB2, ECB2, VAC1 Tetratricopeptide repeat (TPR)-like superfamily protein	3.92344	13.1356	3.34797	2	()	at1g15510	pentatricopeptide (PPR) repeat-containing protein | chr1:5329111-5331711 FORWARD	35.1.5	not assigned.no ontology.pentatricopeptide (PPR) repeat-containing protein
AT1G15520	PDR12, ATPDR12, ABCG40, ATABCG40 pleiotropic drug resistance 12	60.7154	62.6685	1.03217	2	()	at1g15520	Symbols: PDR12, ATPDR12 | PDR12 (PLEIOTROPIC DRUG RESISTANCE 12); ATPase, coupled to transmembrane movement of substances | chr1:5331858-5338326 REVERSE	34.16	transport.ABC transporters and multidrug resistance systems
AT1G15530	Concanavalin A-like lectin protein kinase family protein	48.9298	26.6531	0.544722	1	()	at1g15530	receptor lectin kinase, putative | chr1:5339961-5341931 REVERSE	30.2.99	signalling.receptor kinases.misc
AT1G15550	GA4, ATGA3OX1, GA3OX1 gibberellin 3-oxidase 1	9.5058	10.2788	1.08132	3	()	at1g15550	Symbols: GA4, ATGA3OX1, GA3OX1 | GA3OX1 (GIBBERELLIN 3-OXIDASE 1); gibberellin 3-beta-dioxygenase/ transcription factor binding | chr1:5344478-5346166 REVERSE	17.6.1.12	hormone metabolism.gibberelin.synthesis-degradation.GA3 oxidase
AT1G15560		22.7616	40.9819	1.80048	2	()	at1g15560	transposable element gene | chr1:5352655-5354314 REVERSE	28.1.1.5	DNA.synthesis/chromatin structure.retrotransposon/transposase.CACTA-like transposase
AT1G15570	CYCA2;3 CYCLIN A2;3	275.676	342.87	1.24374	9	()	at1g15570	Symbols: CYCA2;3 | CYCA2;3 (CYCLIN A2;3); cyclin-dependent protein kinase regulator | chr1:5362009-5365549 FORWARD	31.3	cell.cycle
AT1G15580	IAA5, ATAUX2-27, AUX2-27 indole-3-acetic acid inducible 5	0.336146	0	0	1	()	at1g15580	Symbols: IAA5, ATAUX2-27, AUX2-27 | IAA5 (INDOLE-3-ACETIC ACID INDUCIBLE 5); transcription factor | chr1:5365665-5366497 REVERSE	27.3.40	RNA.regulation of transcription.Aux/IAA family
AT1G15590	BEST Arabidopsis thaliana protein match is: RING/U-box superfamily protein (TAIR:AT1G80400.1); Has 30201 Blast hits to 17322 proteins in 780 species: Archae - 12; Bacteria - 1396; Metazoa - 17338; Fungi - 3422; Plants - 5037; Viruses - 0; Other Eukaryotes - 2996 (source: NCBI BLink).	0.336146	0.8967	2.66759	1	()	at1g15590	FUNCTIONS IN: molecular_function unknown; INVOLVED IN: biological_process unknown; LOCATED IN: cellular_component unknown; BEST Arabidopsis thaliana protein match is: zinc finger (C3HC4-type RING finger) family protein (TAIR:AT1G80400.1); Has 118 Blast hits to 117 proteins in 7 species: Archae - 0; Bacteria - 0; Metazoa - 0; Fungi - 0; Plants - 118; Viruses - 0; Other Eukaryotes - 0 (source: NCBI…	29.5.11.4.2	protein.degradation.ubiquitin.E3.RING
AT1G15600	unknown protein; BEST Arabidopsis thaliana protein match is: unknown protein (TAIR:AT1G15620.1); Has 227 Blast hits to 227 proteins in 15 species: Archae - 0; Bacteria - 0; Metazoa - 0; Fungi - 0; Plants - 227; Viruses - 0; Other Eukaryotes - 0 (source: NCBI BLink).	0	0.294091	Inf	1	()	at1g15600	unknown protein | chr1:5368923-5370344 FORWARD	35.2	not assigned.unknown
AT1G15660	CENP-C centromere protein C	181.423	161.453	0.889929	2	()	at1g15660	Symbols: CENP-C | CENP-C (CENTROMERE PROTEIN C) | chr1:5381170-5385254 FORWARD	31.2	cell.division
AT1G15670	Galactose oxidase/kelch repeat superfamily protein	2.34402	6.56661	2.80143	4	()	at1g15670	kelch repeat-containing F-box family protein | chr1:5389952-5391490 FORWARD	29.5.11.4.3.2	protein.degradation.ubiquitin.E3.SCF.FBOX
AT1G15690	AVP1, ATAVP3, AVP-3, AtVHP1;1 Inorganic H pyrophosphatase family protein	2154.58	1943.78	0.902165	15	(TT)	at1g15690	Symbols: AVP1, ATAVP3, AVP-3 | AVP1; ATPase/ hydrogen-translocating pyrophosphatase | chr1:5398990-5402519 FORWARD	34.30	transport.H+ transporting pyrophosphatase
AT1G15700	ATPC2 ATPase, F1 complex, gamma subunit protein	68.9811	64.3241	0.932488	1	()	at1g15700	Symbols: ATPC2 | ATPC2; enzyme regulator | chr1:5402569-5403818 REVERSE	1.1.4.4	PS.lightreaction.ATP synthase.gamma chain
AT1G15710	prephenate dehydrogenase family protein	926.196	1131.81	1.222	4	(TS)	at1g15710	prephenate dehydrogenase family protein | chr1:5404358-5405686 FORWARD	13.1.6.4.2	amino acid metabolism.synthesis.aromatic aa.tyrosine.prephenate dehydrogenase
AT1G15730	Cobalamin biosynthesis CobW-like protein	124.812	122.986	0.985371	3	()	at1g15730	PRLI-interacting factor L, putative | chr1:5407401-5409987 REVERSE	31.1	cell.organisation
AT1G15740	Leucine-rich repeat family protein	194.422	158.562	0.815557	3	()	at1g15740	leucine-rich repeat family protein | chr1:5410908-5414919 FORWARD	35.1	not assigned.no ontology
AT1G15750	WSIP1, TPL Transducin family protein / WD-40 repeat family protein	463.404	477.336	1.03007	8	()	at1g15750	Symbols: WSIP1, TPL | TPL (TOPLESS); protein binding / protein homodimerization/ transcription repressor | chr1:5414817-5420630 REVERSE	33.99	development.unspecified
AT1G15760	Sterile alpha motif (SAM) domain-containing protein	15.6855	14.8978	0.949778	2	()	at1g15760	FUNCTIONS IN: molecular_function unknown; INVOLVED IN: biological_process unknown; LOCATED IN: cellular_component unknown; CONTAINS InterPro DOMAIN/s: Sterile alpha motif homology (InterPro:IPR010993); BEST Arabidopsis thaliana protein match is: unknown protein (TAIR:AT1G80520.1); Has 30 Blast hits to 30 proteins in 7 species: Archae - 0; Bacteria - 0; Metazoa - 0; Fungi - 0; Plants - 30; Viruses…	35.2	not assigned.unknown
AT1G15780	unknown protein; BEST Arabidopsis thaliana protein match is: unknown protein (TAIR:AT2G10440.1); Has 103701 Blast hits to 43153 proteins in 1828 species: Archae - 30; Bacteria - 7385; Metazoa - 38639; Fungi - 11531; Plants - 7727; Viruses - 307; Other Eukaryotes - 38082 (source: NCBI BLink).	1163.99	1051.71	0.90354	18	(T)	at1g15780	unknown protein | chr1:5430183-5435921 REVERSE	35.2	not assigned.unknown
AT1G15790	unknown protein; BEST Arabidopsis thaliana protein match is: unknown protein (TAIR:AT1G15780.1); Has 170 Blast hits to 94 proteins in 14 species: Archae - 0; Bacteria - 0; Metazoa - 0; Fungi - 0; Plants - 170; Viruses - 0; Other Eukaryotes - 0 (source: NCBI BLink).	11.4936	8.65644	0.753151	3	()	at1g15790	unknown protein | chr1:5438299-5440030 REVERSE	35.2	not assigned.unknown
AT1G15800	unknown protein; BEST Arabidopsis thaliana protein match is: unknown protein (TAIR:AT1G80610.1); Has 56 Blast hits to 52 proteins in 9 species: Archae - 0; Bacteria - 0; Metazoa - 0; Fungi - 0; Plants - 56; Viruses - 0; Other Eukaryotes - 0 (source: NCBI BLink).	3.75189	2.77024	0.73836	4	()	at1g15800	unknown protein | chr1:5441082-5443684 REVERSE	35.2	not assigned.unknown
AT1G15810	S15/NS1, RNA-binding protein	109.139	94.3451	0.864449	3	()	at1g15810	ribosomal protein S15 family protein | chr1:5444418-5446564 FORWARD	29.2.1.1.3.1.15	protein.synthesis.ribosomal protein.prokaryotic.unknown organellar.30S subunit.S15
AT1G15820	LHCB6, CP24 light harvesting complex photosystem II subunit 6	10600.8	13571.4	1.28022	25	(STSTS)	at1g15820	Symbols: LHCB6, CP24 | LHCB6 (LIGHT HARVESTING COMPLEX PSII SUBUNIT 6); chlorophyll binding | chr1:5446462-5447859 REVERSE	1.1.1.1	PS.lightreaction.photosystem II.LHC-II
AT1G15825	hydroxyproline-rich glycoprotein family protein	1407.73	1148.53	0.815873	10	(TTTS)	at1g15825	hydroxyproline-rich glycoprotein family protein | chr1:5448149-5448529 REVERSE	35.1.41	not assigned.no ontology.hydroxyproline rich proteins
AT1G15830	unknown protein; Has 165982 Blast hits to 57214 proteins in 2459 species: Archae - 263; Bacteria - 44622; Metazoa - 55751; Fungi - 10656; Plants - 17613; Viruses - 2527; Other Eukaryotes - 34550 (source: NCBI BLink).	1510.12	906.545	0.600313	10	(TTS)	at1g15830	unknown protein | chr1:5448726-5450177 FORWARD	35.2	not assigned.unknown
AT1G15840	unknown protein; Has 111484 Blast hits to 29940 proteins in 1985 species: Archae - 153; Bacteria - 40635; Metazoa - 31564; Fungi - 6444; Plants - 10232; Viruses - 1710; Other Eukaryotes - 20746 (source: NCBI BLink).	25.0776	24.8946	0.992702	1	()	at1g15840	unknown protein | chr1:5451432-5452374 FORWARD	35.2	not assigned.unknown
AT1G15860	Domain of unknown function (DUF298)	252.761	285.259	1.12857	10	()	at1g15860	INVOLVED IN: biological_process unknown; EXPRESSED IN: 23 plant structures; EXPRESSED DURING: 13 growth stages; CONTAINS InterPro DOMAIN/s: Defective in cullin neddylation (InterPro:IPR014764), Protein of unknown function DUF298 (InterPro:IPR005176); BEST Arabidopsis thaliana protein match is: unknown protein (TAIR:AT3G12760.1); Has 576 Blast hits to 576 proteins in 121 species: Archae - 0; Bacte…	35.2	not assigned.unknown
AT1G15870	Mitochondrial glycoprotein family protein	13.8479	8.28825	0.598519	1	()	at1g15870	mitochondrial glycoprotein family protein / MAM33 family protein | chr1:5457084-5458429 FORWARD	35.1	not assigned.no ontology
AT1G15880	GOS11, atgos11 golgi snare 11	168.939	131.171	0.776444	8	()	at1g15880	Symbols: GOS11, atgos11 | GOS11 (golgi snare 11); SNARE binding | chr1:5458535-5460333 REVERSE	31.4	cell.vesicle transport
AT1G15890	Disease resistance protein (CC-NBS-LRR class) family	121.867	139.175	1.14203	15	(T)	at1g15890	disease resistance protein (CC-NBS-LRR class), putative | chr1:5461317-5464223 FORWARD	20.1.7	stress.biotic.PR-proteins
AT1G15910	XH/XS domain-containing protein	4549.36	5317.1	1.16876	7	()	at1g15910	XH/XS domain-containing protein / XS zinc finger domain-containing protein | chr1:5465336-5469125 FORWARD	27.3.67	RNA.regulation of transcription.putative transcription regulator
AT1G15930	Ribosomal protein L7Ae/L30e/S12e/Gadd45 family protein	1532.99	1260.45	0.822218	11	(T)	at1g15930	40S ribosomal protein S12 (RPS12A) | chr1:5471400-5473014 FORWARD	29.2.1.2.1.12	protein.synthesis.ribosomal protein.eukaryotic.40S subunit.S12
AT1G15940	Tudor/PWWP/MBT superfamily protein	766.293	871.433	1.13721	16	(T)	at1g15940	binding | chr1:5473565-5478259 FORWARD	35.1	not assigned.no ontology
AT1G15950	CCR1, IRX4, ATCCR1 cinnamoyl coa reductase 1	1102.78	811.96	0.736281	7	()	at1g15950	Symbols: CCR1, IRX4, ATCCR1 | CCR1 (CINNAMOYL COA REDUCTASE 1); cinnamoyl-CoA reductase | chr1:5478754-5482180 FORWARD	16.2.1.7	secondary metabolism.phenylpropanoids.lignin biosynthesis.CCR1
AT1G15960	NRAMP6, ATNRAMP6 NRAMP metal ion transporter 6	292.765	170.078	0.580936	4	()	at1g15960	Symbols: NRAMP6, ATNRAMP6 | NRAMP6; inorganic anion transmembrane transporter/ metal ion transmembrane transporter | chr1:5481665-5485082 REVERSE	34.12	transport.metal
AT1G15970	DNA glycosylase superfamily protein	181.321	192.514	1.06173	7	()	at1g15970	methyladenine glycosylase family protein | chr1:5486319-5488868 REVERSE	28.2	DNA.repair
AT1G15980	NDF1, NDH48 NDH-dependent cyclic electron flow 1	259.402	194.031	0.747991	2	()	at1g15980	Symbols: NDF1 | NDF1 (NDH-DEPENDENT CYCLIC ELECTRON FLOW 1) | chr1:5489298-5491363 FORWARD	35.2	not assigned.unknown
AT1G16010	MGT2, MRS2-1 magnesium transporter 2	171.935	145.639	0.847058	5	()	at1g16010	magnesium transporter CorA-like family protein (MRS2-1) | chr1:5495373-5497720 REVERSE	34.14	transport.unspecified cations
AT1G16020	Protein of unknown function (DUF1712)	124.807	89.4628	0.716809	5	()	at1g16020	unknown protein | chr1:5498165-5501358 FORWARD	35.2	not assigned.unknown
AT1G16022	unknown protein; FUNCTIONS IN: molecular_function unknown; INVOLVED IN: biological_process unknown; LOCATED IN: endomembrane system; Has 30201 Blast hits to 17322 proteins in 780 species: Archae - 12; Bacteria - 1396; Metazoa - 17338; Fungi - 3422; Plants - 5037; Viruses - 0; Other Eukaryotes - 2996 (source: NCBI BLink).	0.781342	1.2545	1.60558	1	()	at1g16022	unknown protein | chr1:5501396-5501959 REVERSE	35.2	not assigned.unknown
AT1G16030	Hsp70b heat shock protein 70B	180.83	111.479	0.616487	5	()	at1g16030	Symbols: Hsp70b | Hsp70b (heat shock protein 70B); ATP binding | chr1:5502206-5504535 REVERSE	20.2.1	stress.abiotic.heat
AT1G16040	FUNCTIONS IN: molecular_function unknown; INVOLVED IN: GPI anchor biosynthetic process; LOCATED IN: integral to membrane, endoplasmic reticulum membrane; EXPRESSED IN: 24 plant structures; EXPRESSED DURING: 13 growth stages; CONTAINS InterPro DOMAIN/s: GPI biosynthesis protein Pig-F (InterPro:IPR009580); Has 280 Blast hits to 280 proteins in 133 species: Archae - 0; Bacteria - 0; Metazoa - 113; F…	145.924	150.974	1.03461	8	()	at1g16040	FUNCTIONS IN: molecular_function unknown; INVOLVED IN: GPI anchor biosynthetic process; LOCATED IN: integral to membrane, endoplasmic reticulum membrane; EXPRESSED IN: 24 plant structures; EXPRESSED DURING: 13 growth stages; CONTAINS InterPro DOMAIN/s: GPI biosynthesis protein Pig-F (InterPro:IPR009580); Has 210 Blast hits to 210 proteins in 94 species: Archae - 0; Bacteria - 0; Metazoa - 96; Fun…	35.1	not assigned.no ontology
AT1G16060	ADAP ARIA-interacting double AP2 domain protein	1.97884	2.05664	1.03932	1	()	at1g16060	ovule development protein, putative | chr1:5508507-5511735 FORWARD	27.3.3	RNA.regulation of transcription.AP2/EREBP, APETALA2/Ethylene-responsive element binding protein family
AT1G16070	AtTLP8, TLP8 tubby like protein 8	41.5935	31.3371	0.753415	3	()	at1g16070	Symbols: AtTLP8 | AtTLP8 (TUBBY LIKE PROTEIN 8); transcription factor | chr1:5511874-5513896 REVERSE	27.3.31	RNA.regulation of transcription.TUB transcription factor family
AT1G16080	unknown protein; LOCATED IN: apoplast, chloroplast stroma, chloroplast, chloroplast envelope; EXPRESSED IN: 23 plant structures; EXPRESSED DURING: 14 growth stages; Has 81 Blast hits to 81 proteins in 28 species: Archae - 0; Bacteria - 2; Metazoa - 0; Fungi - 0; Plants - 62; Viruses - 0; Other Eukaryotes - 17 (source: NCBI BLink).	304.785	273.326	0.896783	5	()	at1g16080	unknown protein | chr1:5514317-5516027 FORWARD	35.2	not assigned.unknown
AT1G16110	WAKL6 wall associated kinase-like 6	5.20425	5.12902	0.985543	2	()	at1g16110	Symbols: WAKL6 | WAKL6 (wall associated kinase-like 6); kinase | chr1:5518373-5520891 FORWARD	30.2.25	signalling.receptor kinases.wall associated kinase
AT1G16130	WAKL2 wall associated kinase-like 2	0.744569	1.27093	1.70694	2	()	at1g16130	Symbols: WAKL2 | WAKL2 (wall associated kinase-like 2); kinase | chr1:5525491-5528212 FORWARD	30.2.25	signalling.receptor kinases.wall associated kinase
AT1G16160	WAKL5 wall associated kinase-like 5	13.2209	13.4401	1.01658	2	()	at1g16160	Symbols: WAKL5 | WAKL5 (wall associated kinase-like 5); kinase | chr1:5535973-5538269 FORWARD	30.2.25	signalling.receptor kinases.wall associated kinase
AT1G16170	unknown protein; FUNCTIONS IN: molecular_function unknown; INVOLVED IN: biological_process unknown; LOCATED IN: cellular_component unknown; EXPRESSED IN: 24 plant structures; EXPRESSED DURING: 15 growth stages; BEST Arabidopsis thaliana protein match is: unknown protein (TAIR:AT1G79660.1); Has 55 Blast hits to 55 proteins in 13 species: Archae - 0; Bacteria - 0; Metazoa - 0; Fungi - 0; Plants - 5…	28.5682	23.1743	0.811191	3	()	at1g16170	unknown protein | chr1:5538732-5539821 REVERSE	35.2	not assigned.unknown
AT1G16180	Serinc-domain containing serine and sphingolipid biosynthesis protein	1037.89	759.119	0.731406	11	()	at1g16180	TMS membrane family protein / tumour differentially expressed (TDE) family protein | chr1:5540905-5542902 FORWARD	35.1	not assigned.no ontology
AT1G16190	RAD23A Rad23 UV excision repair protein family	158.693	193.788	1.22115	3	()	at1g16190	DNA repair protein RAD23, putative | chr1:5543152-5546103 FORWARD	28.2	DNA.repair
AT1G16210	unknown protein; CONTAINS InterPro DOMAIN/s: Protein of unknown function DUF1014 (InterPro:IPR010422); Has 16107 Blast hits to 8386 proteins in 1107 species: Archae - 26; Bacteria - 3370; Metazoa - 4013; Fungi - 1516; Plants - 526; Viruses - 120; Other Eukaryotes - 6536 (source: NCBI BLink).	571.31	815.812	1.42797	4	()	at1g16210	unknown protein | chr1:5546128-5547552 REVERSE	35.2	not assigned.unknown
AT1G16220	Protein phosphatase 2C family protein	21.0678	23.904	1.13462	2	()	at1g16220	protein phosphatase 2C family protein / PP2C family protein | chr1:5548653-5550553 FORWARD	29.4	protein.postranslational modification
AT1G16240	SYP51, ATSYP51 syntaxin of plants 51	256.896	224.882	0.875381	6	()	at1g16240	Symbols: SYP51, ATSYP51 | SYP51 (SYNTAXIN OF PLANTS 51); SNAP receptor | chr1:5555007-5556841 REVERSE	31.4	cell.vesicle transport
AT1G16250	Galactose oxidase/kelch repeat superfamily protein	12.0059	13.156	1.0958	2	()	at1g16250	kelch repeat-containing F-box family protein | chr1:5556989-5559520 FORWARD	29.5.11.4.3.2	protein.degradation.ubiquitin.E3.SCF.FBOX
AT1G16260	Wall-associated kinase family protein	0	3.35842	Inf	3	()	at1g16260	protein kinase family protein | chr1:5559579-5562113 REVERSE	30.2.25	signalling.receptor kinases.wall associated kinase
AT1G16270	Protein kinase superfamily protein with octicosapeptide/Phox/Bem1p domain	778.129	768.256	0.987311	9	()	at1g16270	protein kinase family protein | chr1:5563890-5568368 FORWARD	29.4	protein.postranslational modification
AT1G16280	RH36, AtRH36, SWA3 RNA helicase 36	135.538	125.144	0.923318	4	()	at1g16280	DEAD/DEAH box helicase, putative | chr1:5568482-5570487 REVERSE	29.2.2.3.5	protein.synthesis.ribosome biogenesis.Pre-rRNA processing and modifications.DExD-box helicases
AT1G16290	FUNCTIONS IN: molecular_function unknown; INVOLVED IN: biological_process unknown; LOCATED IN: chloroplast, vacuole; EXPRESSED IN: 19 plant structures; EXPRESSED DURING: 11 growth stages; CONTAINS InterPro DOMAIN/s: Lytic transglycosylase-like, catalytic (InterPro:IPR008258); Has 171 Blast hits to 155 proteins in 40 species: Archae - 0; Bacteria - 54; Metazoa - 0; Fungi - 0; Plants - 55; Viruses …	55.2397	68.0346	1.23163	2	()	at1g16290	FUNCTIONS IN: molecular_function unknown; INVOLVED IN: biological_process unknown; LOCATED IN: chloroplast, vacuole; EXPRESSED IN: 19 plant structures; EXPRESSED DURING: 11 growth stages; CONTAINS InterPro DOMAIN/s: Lytic transglycosylase-like, catalytic (InterPro:IPR008258); Has 119 Blast hits to 113 proteins in 24 species: Archae - 0; Bacteria - 39; Metazoa - 0; Fungi - 0; Plants - 18; Viruses …	35.2	not assigned.unknown
AT1G16300	GAPCP-2 glyceraldehyde-3-phosphate dehydrogenase of plastid 2	700.604	812.956	1.16037	6	()	at1g16300	Symbols: GAPCP-2 | GAPCP-2; NAD or NADH binding / binding / catalytic/ glyceraldehyde-3-phosphate dehydrogenase (phosphorylating)/ glyceraldehyde-3-phosphate dehydrogenase | chr1:5574310-5577622 FORWARD	4.2.8	glycolysis.plastid branch.glyceraldehyde 3-phosphate dehydrogenase (GAP-DH)
AT1G16310	Cation efflux family protein	19.8323	23.0529	1.16239	4	()	at1g16310	cation efflux family protein | chr1:5578431-5580693 FORWARD	34.12	transport.metal
AT1G16320	Uncharacterized conserved protein (DUF2358)	329.65	253.559	0.769176	3	()	at1g16320	unknown protein | chr1:5580855-5582143 FORWARD	35.2	not assigned.unknown
AT1G16330	CYCB3;1 cyclin b3;1	110.439	170.306	1.54208	6	()	at1g16330	Symbols: CYCB3;1 | CYCB3;1 (cyclin b3;1); cyclin-dependent protein kinase | chr1:5582387-5584457 REVERSE	31.3	cell.cycle
AT1G16350	Aldolase-type TIM barrel family protein	460.891	532.572	1.15553	5	()	at1g16350	inosine-5'-monophosphate dehydrogenase, putative | chr1:5590951-5593007 FORWARD	23.1.2.30	nucleotide metabolism.synthesis.purine.IMP dehydrogenase
AT1G16360	LEM3 (ligand-effect modulator 3) family protein / CDC50 family protein	18.116	40.6696	2.24495	2	()	at1g16360	LEM3 (ligand-effect modulator 3) family protein / CDC50 family protein | chr1:5593301-5595179 REVERSE	34.99	transport.misc
AT1G16370	ATOCT6, OCT6 organic cation/carnitine transporter 6	531.473	262.216	0.493377	1	()	at1g16370	Symbols: ATOCT6, OCT6 | OCT6 (ORGANIC CATION/CARNITINE TRANSPORTER 6); carbohydrate transmembrane transporter/ sugar:hydrogen symporter | chr1:5596694-5598447 FORWARD	34.99	transport.misc
AT1G16380	ATCHX1, CHX1 Cation/hydrogen exchanger family protein	2.49758	26.8385	10.7458	3	(S)	at1g16380	Symbols: ATCHX1, CHX1 | ATCHX1; monovalent cation:proton antiporter/ sodium:hydrogen antiporter | chr1:5598453-5601367 REVERSE	34.12	transport.metal
AT1G16410	CYP79F1, BUS1, SPS1 cytochrome p450 79f1	0.299374	0	0	1	()	at1g16410	Symbols: CYP79F1, BUS1, SPS1 | CYP79F1 (CYTOCHROME P450 79F1); oxidoreductase, acting on paired donors, with incorporation or reduction of molecular oxygen, NADH or NADPH as one donor, and incorporation of one atom of oxygen | chr1:5608807-5611426 FORWARD	16.5.1.1.1.6	secondary metabolism.sulfur-containing.glucosinolates.synthesis.aliphatic.CYP79F1/F2 monooxygenase
AT1G16430	Surfeit locus protein 5 subunit 22 of Mediator complex	0.744569	0	0	1	()	at1g16430	surfeit locus protein 5 family protein / SURF5 family protein | chr1:5614619-5615510 FORWARD	35.1	not assigned.no ontology
AT1G16440	RSH3 root hair specific 3	1.00844	0.555325	0.550678	1	()	at1g16440	kinase | chr1:5615815-5617672 FORWARD	29.4	protein.postranslational modification
AT1G16445	S-adenosyl-L-methionine-dependent methyltransferases superfamily protein	17.2701	12.2758	0.710809	2	()	at1g16445	methylase-related | chr1:5617811-5619334 FORWARD	35.1	not assigned.no ontology
AT1G16460	ATRDH2, ATMST2, MST2, ST2, STR2, RDH2 rhodanese homologue 2	511.792	564.709	1.1034	11	(T)	at1g16460	Symbols: ATRDH2, ATMST2, MST2 | ATRDH2 (ARABIDOPSIS THALIANA RHODANESE HOMOLOGUE 2); 3-mercaptopyruvate sulfurtransferase/ thiosulfate sulfurtransferase | chr1:5619641-5622624 REVERSE	13.2.5.3	amino acid metabolism.degradation.serine-glycine-cysteine group.cysteine
AT1G16480	Tetratricopeptide repeat (TPR)-like superfamily protein	21.8988	26.5344	1.21168	1	()	at1g16480	FUNCTIONS IN: molecular_function unknown; INVOLVED IN: biological_process unknown; LOCATED IN: cellular_component unknown; EXPRESSED IN: shoot apex; CONTAINS InterPro DOMAIN/s: Pentatricopeptide repeat (InterPro:IPR002885); BEST Arabidopsis thaliana protein match is: pentatricopeptide (PPR) repeat-containing protein (TAIR:AT4G13650.1). | chr1:5625843-5628656 REVERSE	35.1.5	not assigned.no ontology.pentatricopeptide (PPR) repeat-containing protein
AT1G16490	ATMYB58, MYB58 myb domain protein 58	62.2641	66.7674	1.07233	4	()	at1g16490	Symbols: ATMYB58, MYB58 | MYB58 (MYB DOMAIN PROTEIN 58); DNA binding / transcription activator/ transcription factor | chr1:5629655-5630995 REVERSE	27.3.25	RNA.regulation of transcription.MYB domain transcription factor family
AT1G16500	unknown protein; BEST Arabidopsis thaliana protein match is: unknown protein (TAIR:AT1G79160.1); Has 136 Blast hits to 134 proteins in 17 species: Archae - 0; Bacteria - 0; Metazoa - 0; Fungi - 4; Plants - 131; Viruses - 1; Other Eukaryotes - 0 (source: NCBI BLink).	37.6301	36.5151	0.970369	5	()	at1g16500	unknown protein | chr1:5639032-5640173 FORWARD	35.2	not assigned.unknown
AT1G16510	SAUR-like auxin-responsive protein family	25.7203	17.7525	0.690212	3	()	at1g16510	auxin-responsive family protein | chr1:5644572-5645443 REVERSE	17.2.3	hormone metabolism.auxin.induced-regulated-responsive-activated
AT1G16515	unknown protein; Has 35333 Blast hits to 34131 proteins in 2444 species: Archae - 798; Bacteria - 22429; Metazoa - 974; Fungi - 991; Plants - 531; Viruses - 0; Other Eukaryotes - 9610 (source: NCBI BLink).	92.8987	13.4605	0.144894	5	(TTT)	at1g16515	unknown protein | chr1:5647549-5647813 REVERSE	35.2	not assigned.unknown
AT1G16520	unknown protein; FUNCTIONS IN: molecular_function unknown; INVOLVED IN: biological_process unknown; LOCATED IN: plasma membrane; EXPRESSED IN: 22 plant structures; EXPRESSED DURING: 13 growth stages; BEST Arabidopsis thaliana protein match is: unknown protein (TAIR:AT1G56080.1); Has 243 Blast hits to 234 proteins in 69 species: Archae - 2; Bacteria - 2; Metazoa - 61; Fungi - 9; Plants - 125; Viru…	491.035	570.235	1.16129	3	()	at1g16520	unknown protein | chr1:5648760-5651167 FORWARD	35.2	not assigned.unknown
AT1G16530	LBD3, ASL9 ASYMMETRIC LEAVES 2-like 9	0	1.45403	Inf	1	()	at1g16530	Symbols: LBD3, ASL9 | ASL9 (ASYMMETRIC LEAVES 2 LIKE 9) | chr1:5651370-5652883 REVERSE	27.3.37	RNA.regulation of transcription.AS2,Lateral Organ Boundaries Gene Family
AT1G16540	SIR3, LOS5, ABA3, ATABA3, ACI2 molybdenum cofactor sulfurase (LOS5) (ABA3)	56.1126	83.0823	1.48064	2	()	at1g16540	Symbols: SIR3, LOS5, ABA3, ATABA3 | ABA3 (ABA DEFICIENT 3); Mo-molybdopterin cofactor sulfurase/ selenocysteine lyase | chr1:5659415-5665449 FORWARD	17.1.1	hormone metabolism.abscisic acid.synthesis-degradation
AT1G16560	Per1-like family protein	133.084	126.004	0.9468	4	()	at1g16560	Per1-like family protein | chr1:5668413-5670708 FORWARD	20.2	stress.abiotic
AT1G16570	UDP-Glycosyltransferase superfamily protein	241.623	218.757	0.905365	12	(T)	at1g16570	glycosyl transferase family 1 protein | chr1:5670577-5673600 REVERSE	35.1	not assigned.no ontology
AT1G16590	REV7, ATREV7 DNA-binding HORMA family protein	22.8105	21.3822	0.937385	4	()	at1g16590	Symbols: REV7, ATREV7 | REV7; DNA binding | chr1:5673795-5675131 FORWARD	31.2	cell.division
AT1G16600		136.812	134.575	0.983647	2	()	at1g16600	pseudogene, putative cycloartenol synthase | chr1:5675169-5675433 FORWARD	11.8	lipid metabolism.'exotics'(steroids, squalene etc)
AT1G16610	SR45, RNPS1 arginine/serine-rich 45	1169.87	1104.53	0.944144	16	(STT)	at1g16610	Symbols: SR45 | SR45; RNA binding / protein binding | chr1:5675704-5678780 REVERSE	26.3	misc.gluco-, galacto- and mannosidases
AT1G16630	unknown protein; LOCATED IN: chloroplast; BEST Arabidopsis thaliana protein match is: unknown protein (TAIR:AT2G16270.1); Has 10587 Blast hits to 5736 proteins in 617 species: Archae - 88; Bacteria - 963; Metazoa - 3686; Fungi - 820; Plants - 541; Viruses - 438; Other Eukaryotes - 4051 (source: NCBI BLink).	138.194	195.057	1.41147	7	(T)	at1g16630	unknown protein | chr1:5682118-5684867 REVERSE	35.2	not assigned.unknown
AT1G16640	AP2/B3-like transcriptional factor family protein	12.8763	19.4721	1.51225	3	()	at1g16640	transcriptional factor B3 family protein | chr1:5686603-5687715 FORWARD	27.3.41	RNA.regulation of transcription.B3 transcription factor family
AT1G16650	S-adenosyl-L-methionine-dependent methyltransferases superfamily protein	82.6872	89.3556	1.08065	2	()	at1g16650	unknown protein | chr1:5687943-5691198 FORWARD	35.2	not assigned.unknown
AT1G16670	Protein kinase superfamily protein	68.2075	53.9712	0.79128	8	()	at1g16670	protein kinase family protein | chr1:5697324-5699769 FORWARD	30.2.8.2	signalling.receptor kinases.leucine rich repeat VIII.VIII-2
AT1G16680	Chaperone DnaJ-domain superfamily protein	60.3251	68.594	1.13707	1	()	at1g16680	DNAJ heat shock N-terminal domain-containing protein / S-locus protein, putative | chr1:5702813-5705838 FORWARD	20.2.1	stress.abiotic.heat
AT1G16700	Alpha-helical ferredoxin	448.708	206.817	0.460916	4	(TT)	at1g16700	NADH-ubiquinone oxidoreductase 23 kDa subunit, mitochondrial, putative | chr1:5709725-5711902 FORWARD	9.1.2	mitochondrial electron transport / ATP synthesis.NADH-DH.localisation not clear
AT1G16710	HAC12 histone acetyltransferase of the CBP family 12	531.028	535.716	1.00883	7	()	at1g16710	Symbols: HAC12 | HAC12 (histone acetyltransferase of the CBP family 12); H3/H4 histone acetyltransferase/ histone acetyltransferase/ transcription cofactor | chr1:5714289-5722366 FORWARD	27.3.54	RNA.regulation of transcription.Histone acetyltransferases
AT1G16720	HCF173 high chlorophyll fluorescence phenotype 173	399.782	227.835	0.569898	4	()	at1g16720	Symbols: HCF173 | HCF173 (high chlorophyll fluorescence phenotype 173); binding / catalytic/ transcription repressor | chr1:5723088-5726478 FORWARD	35.2	not assigned.unknown
AT1G16730	UP6 unknown protein 6	95.2605	42.4144	0.445247	2	()	at1g16730	unknown protein | chr1:5726368-5727312 REVERSE	35.2	not assigned.unknown
AT1G16740	Ribosomal protein L20	30.4593	36.384	1.19451	4	()	at1g16740	ribosomal protein L20 family protein | chr1:5727690-5729080 FORWARD	29.2.1.1.3.2.20	protein.synthesis.ribosomal protein.prokaryotic.unknown organellar.50S subunit.L20
AT1G16750	Protein of unknown function, DUF547	37.3109	17.3987	0.466318	3	()	at1g16750	FUNCTIONS IN: molecular_function unknown; INVOLVED IN: biological_process unknown; LOCATED IN: cellular_component unknown; EXPRESSED IN: 23 plant structures; EXPRESSED DURING: 13 growth stages; CONTAINS InterPro DOMAIN/s: Protein of unknown function DUF547 (InterPro:IPR006869); BEST Arabidopsis thaliana protein match is: transcription factor (TAIR:AT3G13000.2); Has 420 Blast hits to 403 proteins …	35.2	not assigned.unknown
AT1G16760	Protein kinase protein with adenine nucleotide alpha hydrolases-like domain	172.82	168.597	0.975566	5	()	at1g16760	protein kinase family protein | chr1:5734234-5737307 FORWARD	29.4.1.59	protein.postranslational modification.kinase.receptor like cytoplasmatic kinase IX
AT1G16770	unknown protein; Has 109 Blast hits to 109 proteins in 52 species: Archae - 0; Bacteria - 4; Metazoa - 0; Fungi - 71; Plants - 32; Viruses - 0; Other Eukaryotes - 2 (source: NCBI BLink).	19.4382	9.75033	0.501607	8	()	at1g16770	unknown protein | chr1:5737878-5739377 FORWARD	35.2	not assigned.unknown
AT1G16790	ribosomal protein-related	77.1506	64.4539	0.83543	3	()	at1g16790	ribosomal protein-related | chr1:5744553-5745209 FORWARD	29.2.1.99.99	protein.synthesis.ribosomal protein.unknown.unknown
AT1G16800	P-loop containing nucleoside triphosphate hydrolases superfamily protein	168.121	191.435	1.13867	3	()	at1g16800	tRNA-splicing endonuclease positive effector-related | chr1:5745523-5755263 REVERSE	27.1.19	RNA.processing.ribonucleases
AT1G16810	unknown protein; CONTAINS InterPro DOMAIN/s: Protein of unknown function DUF1754, eukaryotic (InterPro:IPR013865); Has 395 Blast hits to 394 proteins in 162 species: Archae - 0; Bacteria - 0; Metazoa - 181; Fungi - 91; Plants - 65; Viruses - 0; Other Eukaryotes - 58 (source: NCBI BLink).	895.058	815.407	0.911011	11	()	at1g16810	unknown protein | chr1:5755588-5756895 FORWARD	35.2	not assigned.unknown
AT1G16825	Reticulon family protein	53.4996	42.8661	0.801241	2	()	at1g16825	FUNCTIONS IN: molecular_function unknown; INVOLVED IN: biological_process unknown; LOCATED IN: endoplasmic reticulum; CONTAINS InterPro DOMAIN/s: Reticulon (InterPro:IPR003388); BEST Arabidopsis thaliana protein match is: unknown protein (TAIR:AT1G78895.1). | chr1:5758855-5760501 FORWARDvery weakly similar to (96.7)AT1G16830pentatricopeptide (PPR) repeat-containing protein | chr1:5758870-5762612 …	35.2	not assigned.unknown
AT1G16830	Pentatricopeptide repeat (PPR) superfamily protein	37.7708	45.2899	1.19907	2	()	at1g16830	FUNCTIONS IN: molecular_function unknown; INVOLVED IN: biological_process unknown; LOCATED IN: mitochondrion; CONTAINS InterPro DOMAIN/s: Pentatricopeptide repeat (InterPro:IPR002885); BEST Arabidopsis thaliana protein match is: MEE40 (maternal effect embryo arrest 40) (TAIR:AT3G53700.1); Has 16848 Blast hits to 5324 proteins in 149 species: Archae - 2; Bacteria - 6; Metazoa - 176; Fungi - 119; P…	35.1.5	not assigned.no ontology.pentatricopeptide (PPR) repeat-containing protein
AT1G16840	unknown protein; BEST Arabidopsis thaliana protein match is: unknown protein (TAIR:AT1G78890.1); Has 35333 Blast hits to 34131 proteins in 2444 species: Archae - 798; Bacteria - 22429; Metazoa - 974; Fungi - 991; Plants - 531; Viruses - 0; Other Eukaryotes - 9610 (source: NCBI BLink).	135.06	134.093	0.992834	7	()	at1g16840	unknown protein | chr1:5762713-5764034 REVERSE	35.2	not assigned.unknown
AT1G16850	unknown protein; FUNCTIONS IN: molecular_function unknown; INVOLVED IN: response to salt stress; LOCATED IN: endomembrane system; EXPRESSED IN: leaf apex, leaf whorl, male gametophyte, flower, leaf; EXPRESSED DURING: LP.06 six leaves visible, LP.04 four leaves visible, LP.10 ten leaves visible, petal differentiation and expansion stage, LP.08 eight leaves visible; BEST Arabidopsis thaliana protei…	45.5945	33.2965	0.730273	5	()	at1g16850	unknown protein | chr1:5764807-5765651 REVERSE	35.2	not assigned.unknown
AT1G16858	CPuORF55 conserved peptide upstream open reading frame 55	285.732	299.844	1.04939	6	()	at1g16858	Symbols: CPuORF55 | CPuORF55 (Conserved peptide upstream open reading frame 55) | chr1:5767300-5770602 FORWARD	35.2	not assigned.unknown
AT1G16870	mitochondrial 28S ribosomal protein S29-related	136.306	173.299	1.2714	3	()	at1g16870	mitochondrial 28S ribosomal protein S29-related | chr1:5770732-5773251 REVERSE	29.2.1.1.2.1.29	protein.synthesis.ribosomal protein.prokaryotic.mitochondrion.30S subunit.S29
AT1G16880	uridylyltransferase-related	606.963	495.965	0.817125	9	(T)	at1g16880	uridylyltransferase-related | chr1:5773592-5776308 FORWARD	35.1	not assigned.no ontology
AT1G16890	UBC36, UBC13B ubiquitin-conjugating enzyme 36	512.448	427.309	0.833858	8	()	at1g16890	Symbols: UBC36, UBC13B | ubiquitin-conjugating enzyme, putative | chr1:5776282-5778484 REVERSE	29.5.11.3	protein.degradation.ubiquitin.E2
AT1G16900	Alg9-like mannosyltransferase family	507.811	381.877	0.752006	10	(T)	at1g16900	sugar binding / transferase, transferring glycosyl groups | chr1:5779021-5782433 REVERSE	29.4	protein.postranslational modification
AT1G16916	unknown protein; FUNCTIONS IN: molecular_function unknown; INVOLVED IN: biological_process unknown; LOCATED IN: cellular_component unknown; Has 30201 Blast hits to 17322 proteins in 780 species: Archae - 12; Bacteria - 1396; Metazoa - 17338; Fungi - 3422; Plants - 5037; Viruses - 0; Other Eukaryotes - 2996 (source: NCBI BLink).	53.8795	47.2278	0.876546	2	()	at1g16916	unknown protein | chr1:5786560-5787112 REVERSE	35.2	not assigned.unknown
AT1G16920	RAB11, ATRABA1B, RABA1b RAB GTPase homolog A1B	688.659	616.501	0.895221	10	()	at1g16920	Symbols: RAB11, ATRABA1B | ATRABA1B (ARABIDOPSIS RAB GTPASE HOMOLOG A1B); GTP binding | chr1:5787330-5789249 REVERSE	30.5	signalling.G-proteins
AT1G16930	F-box/RNI-like/FBD-like domains-containing protein	49.3824	59.3128	1.20109	17	()	at1g16930	F-box family protein | chr1:5789987-5791534 FORWARD	29.5.11.4.3.2	protein.degradation.ubiquitin.E3.SCF.FBOX
AT1G16960	Ubiquitin domain-containing protein	27.3242	1.87354	0.0685671	3	(T)	at1g16960	unknown protein | chr1:5799888-5800845 FORWARD	35.2	not assigned.unknown
AT1G16970	KU70, ATKU70 KU70 homolog	177.344	188.13	1.06082	2	()	at1g16970	Symbols: KU70, ATKU70 | KU70 (ARABIDOPSIS THALIANA KU70 HOMOLOG); double-stranded DNA binding / protein binding | chr1:5800767-5805799 REVERSE	28.2	DNA.repair
AT1G16980	ATTPS2, TPS2 trehalose-phosphatase/synthase 2	0.336146	0.571753	1.70091	2	()	at1g16980	Symbols: ATTPS2, TPS2 | ATTPS2; alpha,alpha-trehalose-phosphate synthase (UDP-forming)/ transferase, transferring glycosyl groups | chr1:5807311-5811488 FORWARD	3.2.1	minor CHO metabolism.trehalose.TPS
AT1G17010	2-oxoglutarate (2OG) and Fe(II)-dependent oxygenase superfamily protein	1.86206	2.75381	1.47891	3	()	at1g17010	oxidoreductase, 2OG-Fe(II) oxygenase family protein | chr1:5817567-5819352 FORWARD	16.8.4	secondary metabolism.flavonoids.flavonols
AT1G17020	SRG1, ATSRG1 senescence-related gene 1	0.445195	0.588182	1.32118	1	()	at1g17020	Symbols: SRG1, ATSRG1 | SRG1 (SENESCENCE-RELATED GENE 1); oxidoreductase, acting on diphenols and related substances as donors, oxygen as acceptor / oxidoreductase, acting on paired donors, with incorporation or reduction of molecular oxygen, 2-oxoglutarate as one donor, and inc | chr1:5820206-5822013 FORWARD	16.8.4	secondary metabolism.flavonoids.flavonols
AT1G17030	unknown protein; FUNCTIONS IN: molecular_function unknown; INVOLVED IN: biological_process unknown; LOCATED IN: endomembrane system; BEST Arabidopsis thaliana protein match is: unknown protein (TAIR:AT2G47010.2); Has 70 Blast hits to 70 proteins in 13 species: Archae - 0; Bacteria - 0; Metazoa - 0; Fungi - 0; Plants - 69; Viruses - 0; Other Eukaryotes - 1 (source: NCBI BLink).	1.78851	0.277662	0.155248	2	()	at1g17030	unknown protein | chr1:5822368-5824455 FORWARD	35.2	not assigned.unknown
AT1G17040	SHA, ATSHA, STATLA SH2 domain protein A	69.5986	51.2422	0.736253	5	()	at1g17040	Symbols: SHA, ATSHA, STATLA | SHA (SH2 DOMAIN PROTEIN A); protein binding / signal transducer/ transcription factor | chr1:5824848-5828233 FORWARD	27.3.99	RNA.regulation of transcription.unclassified
AT1G17050	SPS2 solanesyl diphosphate synthase 2	226.646	295.229	1.3026	4	()	at1g17050	Symbols: SPS2 | SPS2 (Solanesyl diphosphate synthase 2); trans-octaprenyltranstransferase | chr1:5829080-5831343 FORWARD	16.1.2.8	secondary metabolism.isoprenoids.mevalonate pathway.geranyl diphosphate synthase
AT1G17060	CYP72C1, SOB7 cytochrome p450 72c1	11.062	11.8459	1.07086	7	()	at1g17060	Symbols: CYP72C1, SOB7 | CYP72C1 (CYTOCHROME P450 72C1); electron carrier/ heme binding / iron ion binding / monooxygenase/ oxygen binding | chr1:5832097-5835456 REVERSE	17.3.1.1.5	hormone metabolism.brassinosteroid.synthesis-degradation.BRs.metabolic regulation
AT1G17070	GC-rich sequence DNA-binding factor-like protein with Tuftelin interacting domain	235.433	247.27	1.05028	11	()	at1g17070	D111/G-patch domain-containing protein | chr1:5837590-5840332 FORWARD	35.1	not assigned.no ontology
AT1G17080	Ribosomal protein L18ae family	822.643	692.306	0.841563	5	()	at1g17080	unknown protein | chr1:5840269-5841606 REVERSE	35.2	not assigned.unknown
AT1G17090	unknown protein; INVOLVED IN: biological_process unknown; LOCATED IN: endomembrane system; EXPRESSED IN: 17 plant structures; EXPRESSED DURING: 7 growth stages; Has 5 Blast hits to 5 proteins in 2 species: Archae - 0; Bacteria - 0; Metazoa - 0; Fungi - 0; Plants - 5; Viruses - 0; Other Eukaryotes - 0 (source: NCBI BLink).	10.1439	15.6345	1.54128	2	()	at1g17090	unknown protein | chr1:5842216-5842882 REVERSE	35.2	not assigned.unknown
AT1G17100	SOUL heme-binding family protein	1766.47	1205.28	0.68231	9	()	at1g17100	SOUL heme-binding family protein | chr1:5844676-5845661 FORWARD	19.99	tetrapyrrole synthesis.unspecified
AT1G17110	UBP15 ubiquitin-specific protease 15	476.695	548.316	1.15024	6	()	at1g17110	Symbols: UBP15 | UBP15 (UBIQUITIN-SPECIFIC PROTEASE 15); ubiquitin-specific protease | chr1:5845675-5850889 REVERSE	29.5.11.5	protein.degradation.ubiquitin.ubiquitin protease
AT1G17120	CAT8 cationic amino acid transporter 8	49.3767	48.0997	0.974137	2	()	at1g17120	Symbols: CAT8 | CAT8 (CATIONIC AMINO ACID TRANSPORTER 8); basic amino acid transmembrane transporter/ cationic amino acid transmembrane transporter | chr1:5851953-5853955 FORWARD	34.3	transport.amino acids
AT1G17130	Family of unknown function (DUF572)	396.98	402.402	1.01366	11	()	at1g17130	cell cycle control protein-related | chr1:5854148-5856697 FORWARD	31.3	cell.cycle
AT1G17140	ICR1, RIP1 interactor of constitutive active rops 1	204.617	275.136	1.34464	8	()	at1g17140	tropomyosin-related | chr1:5856573-5858446 REVERSE	31.4	cell.vesicle transport
AT1G17145	RING/U-box superfamily protein	19.2135	12.0742	0.628426	1	()	at1g17145	protein binding / zinc ion binding | chr1:5860119-5862682 REVERSE	35.2	not assigned.unknown
AT1G17147	VQ motif-containing protein	17.365	12.2613	0.706095	2	()	at1g17147	FUNCTIONS IN: molecular_function unknown; INVOLVED IN: biological_process unknown; LOCATED IN: cellular_component unknown; CONTAINS InterPro DOMAIN/s: VQ (InterPro:IPR008889); BEST Arabidopsis thaliana protein match is: VQ motif-containing protein (TAIR:AT1G78410.1); Has 18 Blast hits to 18 proteins in 5 species: Archae - 0; Bacteria - 0; Metazoa - 0; Fungi - 0; Plants - 18; Viruses - 0; Other Eu…	35.2	not assigned.unknown
AT1G17150	Pectin lyase-like superfamily protein	1.04394	0	0	2	()	at1g17150	glycoside hydrolase family 28 protein / polygalacturonase (pectinase) family protein | chr1:5865707-5867495 FORWARD	10.6.3	cell wall.degradation.pectate lyases and polygalacturonases
AT1G17160	pfkB-like carbohydrate kinase family protein	260.673	345.104	1.3239	12	(SS)	at1g17160	pfkB-type carbohydrate kinase family protein | chr1:5867635-5869356 FORWARD	3.5	minor CHO metabolism.others
AT1G17170	ATGSTU24, GST, GSTU24 glutathione S-transferase TAU 24	307.78	471.839	1.53304	3	()	at1g17170	Symbols: ATGSTU24, GST | ATGSTU24 (GLUTATHIONE S-TRANSFERASE TAU 24); glutathione binding / glutathione transferase | chr1:5869846-5870840 FORWARD	26.9	misc.glutathione S transferases
AT1G17180	ATGSTU25, GSTU25 glutathione S-transferase TAU 25	287.479	416.808	1.44988	6	()	at1g17180	Symbols: ATGSTU25 | ATGSTU25 (GLUTATHIONE S-TRANSFERASE TAU 25); glutathione transferase | chr1:5872145-5873086 FORWARD	26.9	misc.glutathione S transferases
AT1G17190	ATGSTU26, GSTU26 glutathione S-transferase tau 26	65.0965	74.7736	1.14866	4	()	at1g17190	Symbols: ATGSTU26, GSTU26 | ATGSTU26 (ARABIDOPSIS THALIANA GLUTATHIONE S-TRANSFERASE TAU 26); glutathione transferase | chr1:5875350-5876545 FORWARD	26.9	misc.glutathione S transferases
AT1G17200	Uncharacterised protein family (UPF0497)	155.895	140.064	0.898452	7	()	at1g17200	integral membrane family protein | chr1:5878412-5880041 FORWARD	35.1	not assigned.no ontology
AT1G17210	ATILP1, ILP1 IAP-like protein 1	770.894	742.012	0.962535	8	()	at1g17210	zinc ion binding | chr1:5880130-5884756 REVERSE	35.1	not assigned.no ontology
AT1G17220	FUG1 Translation initiation factor 2, small GTP-binding protein	1424.83	1639.8	1.15087	6	()	at1g17220	Symbols: FUG1 | FUG1 (fu-gaeri1); translation initiation factor | chr1:5885083-5890470 FORWARD	29.2.3	protein.synthesis.initiation
AT1G17230	Leucine-rich receptor-like protein kinase family protein	13.5874	10.5052	0.773157	3	()	at1g17230	ATP binding / protein binding / protein kinase/ protein serine/threonine kinase/ protein tyrosine kinase | chr1:5891324-5895075 FORWARD	30.2.11	signalling.receptor kinases.leucine rich repeat XI
AT1G17260	AHA10 autoinhibited H(+)-ATPase isoform 10	4.40414	1.12708	0.255914	3	()	at1g17260	Symbols: AHA10 | AHA10 (Autoinhibited H(+)-ATPase isoform 10); ATPase/ ATPase, coupled to transmembrane movement of ions, phosphorylative mechanism / cation-transporting ATPase | chr1:5904058-5908898 FORWARD	34.1	transport.p- and v-ATPases
AT1G17270	O-fucosyltransferase family protein	97.9753	91.1321	0.930154	5	()	at1g17270	unknown protein | chr1:5909249-5911693 REVERSE	10.1	cell wall.precursor synthesis
AT1G17275		15.4204	29.374	1.90488	1	()	at1g17275	transposable element gene | chr1:5912053-5915313 FORWARD	28.1.1.7	DNA.synthesis/chromatin structure.retrotransposon/transposase.mutator-like transposase
AT1G17280	UBC34 ubiquitin-conjugating enzyme 34	512.872	436.432	0.850958	10	(T)	at1g17280	Symbols: UBC34 | UBC34 (ubiquitin-conjugating enzyme 34); ubiquitin-protein ligase | chr1:5916871-5920089 REVERSE	29.5.11	protein.degradation.ubiquitin
AT1G17285	unknown protein; FUNCTIONS IN: molecular_function unknown; INVOLVED IN: biological_process unknown; LOCATED IN: endomembrane system; BEST Arabidopsis thaliana protein match is: unknown protein (TAIR:AT1G17300.1); Has 35333 Blast hits to 34131 proteins in 2444 species: Archae - 798; Bacteria - 22429; Metazoa - 974; Fungi - 991; Plants - 531; Viruses - 0; Other Eukaryotes - 9610 (source: NCBI BLink…	2.76018	3.03148	1.09829	1	()	at1g17285	unknown protein | chr1:5920774-5921415 FORWARD	35.2	not assigned.unknown
AT1G17290	AlaAT1 alanine aminotransferas	2098.37	1858.82	0.885839	19	(TST)	at1g17290	Symbols: AlaAT1 | AlaAT1 (ALANINE AMINOTRANSFERAS); ATP binding / L-alanine:2-oxoglutarate aminotransferase | chr1:5922630-5926400 FORWARD	13.1.1.3.1	amino acid metabolism.synthesis.central amino acid metabolism.alanine.alanine aminotransferase
AT1G17330	Metal-dependent phosphohydrolase	52.2794	48.2704	0.923316	3	()	at1g17330	metal-dependent phosphohydrolase HD domain-containing protein-related | chr1:5929909-5931831 FORWARD	35.1	not assigned.no ontology
AT1G17340	Phosphoinositide phosphatase family protein	60.8587	35.2237	0.578778	7	()	at1g17340	phosphoinositide phosphatase family protein | chr1:5933870-5938761 FORWARD	30.4	signalling.phosphinositides
AT1G17345	SAUR-like auxin-responsive protein family	16.4456	8.68696	0.528225	1	()	at1g17345	auxin-responsive protein-related | chr1:5940423-5941210 FORWARD	17.2.3	hormone metabolism.auxin.induced-regulated-responsive-activated
AT1G17350	NADH:ubiquinone oxidoreductase intermediate-associated protein 30	59.8044	63.7879	1.06661	2	()	at1g17350	auxin-induced-related / indole-3-acetic acid induced-related | chr1:5941784-5944463 FORWARD	17.2.3	hormone metabolism.auxin.induced-regulated-responsive-activated
AT1G17360	BEST Arabidopsis thaliana protein match is: COP1-interacting protein-related (TAIR:AT1G72410.1); Has 9949 Blast hits to 7480 proteins in 576 species: Archae - 12; Bacteria - 1007; Metazoa - 3636; Fungi - 982; Plants - 444; Viruses - 50; Other Eukaryotes - 3818 (source: NCBI BLink).	173.084	221.687	1.28081	7	(S)	at1g17360	FUNCTIONS IN: molecular_function unknown; INVOLVED IN: biological_process unknown; LOCATED IN: cellular_component unknown; EXPRESSED IN: 22 plant structures; EXPRESSED DURING: 13 growth stages; BEST Arabidopsis thaliana protein match is: COP1-interacting protein-related (TAIR:AT1G72410.1); Has 8834 Blast hits to 6495 proteins in 406 species: Archae - 8; Bacteria - 626; Metazoa - 3389; Fungi - 793…	33.99	development.unspecified
AT1G17370	UBP1B oligouridylate binding protein 1B	465.888	422.913	0.907756	4	()	at1g17370	Symbols: UBP1B | UBP1B (oligouridylate binding protein 1B); mRNA 3'-UTR binding | chr1:5951542-5955037 REVERSE	27.1.1	RNA.processing.splicing
AT1G17380	JAZ5, TIFY11A jasmonate-zim-domain protein 5	10.2974	10.028	0.973836	4	()	at1g17380	Symbols: JAZ5, TIFY11A | JAZ5 (JASMONATE-ZIM-DOMAIN PROTEIN 5) | chr1:5955488-5957212 REVERSE	35.2	not assigned.unknown
AT1G17410	Nucleoside diphosphate kinase family protein	22.8653	13.6496	0.596959	3	()	at1g17410	nucleoside diphosphate kinase family protein | chr1:5968573-5969975 REVERSE	23.4.10	nucleotide metabolism.phosphotransfer and pyrophosphatases.nucleoside diphosphate kinase
AT1G17420	LOX3 lipoxygenase 3	14.6959	11.8687	0.80762	4	()	at1g17420	Symbols: LOX3 | LOX3; electron carrier/ iron ion binding / lipoxygenase/ metal ion binding / oxidoreductase, acting on single donors with incorporation of molecular oxygen, incorporation of two atoms of oxygen | chr1:5977411-5981480 FORWARD	17.7.1.2	hormone metabolism.jasmonate.synthesis-degradation.lipoxygenase
AT1G17430	alpha/beta-Hydrolases superfamily protein	299.556	212.471	0.709284	3	()	at1g17430	hydrolase, alpha/beta fold family protein | chr1:5982267-5984013 FORWARD	35.1	not assigned.no ontology
AT1G17440	EER4, TAF12B Transcription initiation factor TFIID subunit A	290.293	493.174	1.69889	6	(S)	at1g17440	Symbols: EER4, TAF12B | EER4 (ENHANCED ETHYLENE RESPONSE 4); DNA binding / transcription initiation factor | chr1:5983984-5987784 REVERSE	27.2	RNA.transcription
AT1G17450	B-block binding subunit of TFIIIC	121.256	144.148	1.18879	4	()	at1g17450	FUNCTIONS IN: molecular_function unknown; CONTAINS InterPro DOMAIN/s: B-block binding subunit of TFIIIC (InterPro:IPR007309); BEST Arabidopsis thaliana protein match is: transcription factor-related (TAIR:AT1G59453.1); Has 39 Blast hits to 33 proteins in 8 species: Archae - 0; Bacteria - 3; Metazoa - 0; Fungi - 0; Plants - 32; Viruses - 0; Other Eukaryotes - 4 (source: NCBI BLink). | chr1:5988643…	35.1	not assigned.no ontology
AT1G17455	ELF4-L4 ELF4-like 4	12.0337	71.5514	5.94592	3	(S)	at1g17455	Symbols: ELF4-L4 | ELF4-L4 (ELF4-Like 4) | chr1:5997180-5998475 FORWARD	35.2	not assigned.unknown
AT1G17460	TRFL3 TRF-like 3	80.7838	89.559	1.10863	2	()	at1g17460	Symbols: TRFL3 | TRFL3 (TRF-LIKE 3); DNA binding / transcription factor | chr1:5998814-6002716 FORWARD	27.3.67	RNA.regulation of transcription.putative transcription regulator
AT1G17470	ATDRG1, ATDRG, DRG1 developmentally regulated G-protein 1	212.207	345.765	1.62938	4	(SS)	at1g17470	Symbols: ATDRG1, ATDRG | ATDRG1 (ARABIDOPSIS THALIANA DEVELOPMENTALLY REGULATED G-PROTEIN 1); GTP binding / GTPase | chr1:6002912-6006405 FORWARD	34.5	transport.ammonium
AT1G17480	IQD7 IQ-domain 7	4.40414	18.553	4.21263	2	()	at1g17480	Symbols: IQD7 | IQD7 (IQ-domain 7); calmodulin binding | chr1:6006461-6008266 REVERSE	30.3	signalling.calcium
AT1G17490	unknown protein; BEST Arabidopsis thaliana protein match is: unknown protein (TAIR:AT1G72690.1); Has 57 Blast hits to 45 proteins in 9 species: Archae - 0; Bacteria - 0; Metazoa - 0; Fungi - 0; Plants - 57; Viruses - 0; Other Eukaryotes - 0 (source: NCBI BLink).	93.1013	124.923	1.3418	3	()	at1g17490	unknown protein | chr1:6008589-6009420 FORWARD	35.2	not assigned.unknown
AT1G17495		0.299374	278.33	929.707	2	(SS)	at1g17495	transposable element gene | chr1:6009570-6013742 REVERSE	28.1.1.3	DNA.synthesis/chromatin structure.retrotransposon/transposase.copia-like retrotransposon
AT1G17500	ATPase E1-E2 type family protein / haloacid dehalogenase-like hydrolase family protein	148.374	177.397	1.19561	4	()	at1g17500	ATPase, coupled to transmembrane movement of ions, phosphorylative mechanism | chr1:6018757-6023503 FORWARD	34.99	transport.misc
AT1G17510	unknown protein; Has 11 Blast hits to 11 proteins in 4 species: Archae - 0; Bacteria - 0; Metazoa - 0; Fungi - 0; Plants - 11; Viruses - 0; Other Eukaryotes - 0 (source: NCBI BLink).	3.35246	65.4931	19.5358	1	(S)	at1g17510	unknown protein | chr1:6023504-6024309 REVERSE	35.2	not assigned.unknown
AT1G17520	Homeodomain-like/winged-helix DNA-binding family protein	130.24	164.052	1.25961	6	(S)	at1g17520	DNA-binding protein, putative | chr1:6024636-6027385 REVERSE	27.3.26	RNA.regulation of transcription.MYB-related transcription factor family
AT1G17530	ATTIM23-1, TIM23-1 translocase of inner mitochondrial membrane 23	0.336146	0	0	1	()	at1g17530	Symbols: ATTIM23-1 | ATTIM23-1 (TRANSLOCASE OF INNER MITOCHONDRIAL MEMBRANE 23); P-P-bond-hydrolysis-driven protein transmembrane transporter | chr1:6027631-6028506 FORWARD	29.3.2	protein.targeting.mitochondria
AT1G17540	Protein kinase protein with adenine nucleotide alpha hydrolases-like domain	0.744569	2.21492	2.97477	2	()	at1g17540	kinase | chr1:6029277-6032754 REVERSE	29.4.1.59	protein.postranslational modification.kinase.receptor like cytoplasmatic kinase IX
AT1G17550	HAB2 homology to ABI2	123.416	141.898	1.14975	6	()	at1g17550	Symbols: HAB2 | HAB2; catalytic/ protein serine/threonine phosphatase | chr1:6034362-6037289 FORWARD	29.4	protein.postranslational modification
AT1G17560	HLL Ribosomal protein L14p/L23e family protein	138.751	109.315	0.787854	3	()	at1g17560	Symbols: HLL | HLL (HUELLENLOS); structural constituent of ribosome | chr1:6037464-6038692 REVERSE	29.2.1.1.3.2.14	protein.synthesis.ribosomal protein.prokaryotic.unknown organellar.50S subunit.L14
AT1G17580	MYA1, ATMYA1, XI-1 myosin 1	306.116	342.164	1.11776	2	()	at1g17580	Symbols: MYA1, ATMYA1, XI-1 | MYA1 (MYOSIN 1); motor/ protein binding | chr1:6039303-6049556 FORWARD	31.1	cell.organisation
AT1G17590	NF-YA8 nuclear factor Y, subunit A8	0.299374	0	0	1	()	at1g17590	Symbols: NF-YA8 | NF-YA8 (NUCLEAR FACTOR Y, SUBUNIT A8); transcription factor | chr1:6050222-6052541 REVERSE	27.3.14	RNA.regulation of transcription.CCAAT box binding factor family, HAP2
AT1G17620	Late embryogenesis abundant (LEA) hydroxyproline-rich glycoprotein family	303.397	274.266	0.903984	10	(S)	at1g17620	FUNCTIONS IN: molecular_function unknown; INVOLVED IN: biological_process unknown; LOCATED IN: plasma membrane; EXPRESSED IN: 23 plant structures; EXPRESSED DURING: 13 growth stages; CONTAINS InterPro DOMAIN/s: Harpin-induced 1 (InterPro:IPR010847); BEST Arabidopsis thaliana protein match is: unknown protein (TAIR:AT5G11890.1); Has 539 Blast hits to 538 proteins in 22 species: Archae - 0; Bacteri…	35.2	not assigned.unknown
AT1G17640	RNA-binding (RRM/RBD/RNP motifs) family protein	6.14814	9.48509	1.54276	2	()	at1g17640	RNA recognition motif (RRM)-containing protein | chr1:6067394-6069098 REVERSE	27.4	RNA.RNA binding
AT1G17650	GLYR2, GR2 glyoxylate reductase 2	676.429	513.792	0.759565	4	(ST)	at1g17650	Symbols: GLYR2, GR2 | GLYR2 (GLYOXYLATE REDUCTASE 2); glyoxylate reductase (NADP)/ phosphogluconate dehydrogenase (decarboxylating) | chr1:6069477-6072012 REVERSE	13.1.1.1.4	amino acid metabolism.synthesis.central amino acid metabolism.GABA.gamma-hydroxybutyrate DH
AT1G17665	unknown protein; FUNCTIONS IN: molecular_function unknown; INVOLVED IN: biological_process unknown; LOCATED IN: endomembrane system; EXPRESSED IN: 15 plant structures; EXPRESSED DURING: 11 growth stages; Has 149 Blast hits to 146 proteins in 39 species: Archae - 0; Bacteria - 4; Metazoa - 21; Fungi - 5; Plants - 30; Viruses - 0; Other Eukaryotes - 89 (source: NCBI BLink).	129.764	105.067	0.809677	3	()	at1g17665	unknown protein | chr1:6072598-6074484 REVERSE	35.2	not assigned.unknown
AT1G17680	tetratricopeptide repeat (TPR)-containing protein	207.909	285.757	1.37443	5	()	at1g17680	transcription factor-related | chr1:6076077-6082334 FORWARD	27.3.50	RNA.regulation of transcription.General Transcription
AT1G17690	NOF1 FUNCTIONS IN: molecular_function unknown; INVOLVED IN: biological_process unknown; LOCATED IN: nucleus; EXPRESSED IN: 24 plant structures; EXPRESSED DURING: 13 growth stages; CONTAINS InterPro DOMAIN/s: Digestive organ expansion factor, predicted (InterPro:IPR010678); Has 25006 Blast hits to 13379 proteins in 904 species: Archae - 102; Bacteria - 5571; Metazoa - 7448; Fungi - 3168; Plants - …	64.071	94.291	1.47166	6	()	at1g17690	unknown protein | chr1:6082755-6088340 REVERSE	29.2.2.3.5	protein.synthesis.ribosome biogenesis.Pre-rRNA processing and modifications.DExD-box helicases
AT1G17700	PRA1.F1 prenylated RAB acceptor 1.F1	0	0.341376	Inf	1	()	at1g17700	Symbols: PRA1.F1 | PRA1.F1 (PRENYLATED RAB ACCEPTOR 1.F1) | chr1:6089517-6090323 FORWARD	31.4	cell.vesicle transport
AT1G17710	Pyridoxal phosphate phosphatase-related protein	29.6039	72.6325	2.45348	6	()	at1g17710	phosphatase | chr1:6090560-6092027 REVERSE	26.13	misc.acid and other phosphatases
AT1G17720	ATB BETA Protein phosphatase 2A, regulatory subunit PR55	790.156	815.107	1.03158	8	()	at1g17720	Symbols: ATB BETA | ATB BETA; nucleotide binding / protein phosphatase type 2A regulator | chr1:6093208-6098383 REVERSE	29.4	protein.postranslational modification
AT1G17745	PGDH D-3-phosphoglycerate dehydrogenase	10.8872	48.9116	4.49259	3	(S)	at1g17745	Symbols: PGDH | PGDH (3-PHOSPHOGLYCERATE DEHYDROGENASE); phosphoglycerate dehydrogenase | chr1:6100964-6105265 FORWARD	13.1.5.1.1	amino acid metabolism.synthesis.serine-glycine-cysteine group.serine.phosphoglycerate dehydrogenase
AT1G17750	PEPR2, AtPEPR2 PEP1 receptor 2	16.9365	30.1316	1.77909	3	()	at1g17750	leucine-rich repeat transmembrane protein kinase, putative | chr1:6106656-6110120 FORWARD	30.2.11	signalling.receptor kinases.leucine rich repeat XI
AT1G17760	CSTF77, ATCSTF77 Tetratricopeptide repeat (TPR)-like superfamily protein	133.02	144.787	1.08846	2	()	at1g17760	Symbols: CSTF77, ATCSTF77 | CSTF77; protein binding | chr1:6110107-6116617 REVERSE	27.1.3.8	RNA.processing.3' end processing.CstF77
AT1G17790	DNA-binding bromodomain-containing protein	200.82	228.102	1.13585	6	()	at1g17790	DNA-binding bromodomain-containing protein | chr1:6125356-6127404 REVERSE	27.3.52	RNA.regulation of transcription.Global transcription factor group
AT1G17810	BETA-TIP beta-tonoplast intrinsic protein	4787.92	3386.58	0.707317	16	()	at1g17810	Symbols: BETA-TIP | BETA-TIP (BETA-TONOPLAST INTRINSIC PROTEIN); water channel | chr1:6130025-6131627 FORWARD	34.19.2	transport.Major Intrinsic Proteins.TIP
AT1G17820	Putative integral membrane protein conserved region (DUF2404)	186.068	231.74	1.24546	6	()	at1g17820	phosphoinositide binding | chr1:6131537-6135345 REVERSE	35.2	not assigned.unknown
AT1G17830	Protein of unknown function (DUF789)	181.645	215.29	1.18522	4	()	at1g17830	unknown protein | chr1:6135803-6138432 REVERSE	35.2	not assigned.unknown
AT1G17840	WBC11, ABCG11, DSO, COF1, ATWBC11 white-brown complex homolog protein 11	334.57	348.525	1.04171	8	()	at1g17840	Symbols: WBC11, ABCG11, DSO, COF1, ATWBC11 | WBC11 (WHITE-BROWN COMPLEX HOMOLOG PROTEIN 11); ATPase, coupled to transmembrane movement of substances / fatty acid transporter | chr1:6142564-6146521 FORWARD	34.16	transport.ABC transporters and multidrug resistance systems
AT1G17850	Rhodanese/Cell cycle control phosphatase superfamily protein	92.8454	115.669	1.24583	3	()	at1g17850	FUNCTIONS IN: molecular_function unknown; INVOLVED IN: biological_process unknown; LOCATED IN: chloroplast; EXPRESSED IN: 22 plant structures; EXPRESSED DURING: 13 growth stages; CONTAINS InterPro DOMAIN/s: Rhodanese-like (InterPro:IPR001763); BEST Arabidopsis thaliana protein match is: rhodanese-like domain-containing protein (TAIR:AT2G40760.1); Has 3833 Blast hits to 3832 proteins in 847 specie…	35.2	not assigned.unknown
AT1G17860	Kunitz family trypsin and protease inhibitor protein	3.1686	3.5888	1.13261	1	()	at1g17860	trypsin and protease inhibitor family protein / Kunitz family protein | chr1:6149301-6150038 FORWARD	20.1.7.6.1	stress.biotic.PR-proteins.proteinase inhibitors.trypsin inhibitor
AT1G17870	ATEGY3, EGY3 ethylene-dependent gravitropism-deficient and yellow-green-like 3	0.672293	0.341376	0.507778	2	()	at1g17870	Symbols: ATEGY3, EGY3 | EGY3 (ETHYLENE-DEPENDENT GRAVITROPISM-DEFICIENT AND YELLOW-GREEN-LIKE 3) | chr1:6149939-6152222 REVERSE	29.5.7	protein.degradation.metalloprotease
AT1G17880	BTF3, ATBTF3 basic transcription factor 3	2853.34	3177.9	1.11375	12	()	at1g17880	nascent polypeptide-associated complex (NAC) domain-containing protein / BTF3b-like transcription factor, putative | chr1:6152409-6153982 REVERSE	27.3.50	RNA.regulation of transcription.General Transcription
AT1G17890	GER2 NAD(P)-binding Rossmann-fold superfamily protein	299.628	272.123	0.908205	6	()	at1g17890	Symbols: GER2 | GER2; binding / catalytic/ coenzyme binding | chr1:6154268-6155752 REVERSE	10.1.8	cell wall.precursor synthesis.GER
AT1G17920	HDG12 homeodomain GLABROUS 12	218.548	306.346	1.40173	17	(SS)	at1g17920	Symbols: HDG12 | HDG12 (HOMEODOMAIN GLABROUS 12); transcription factor | chr1:6161872-6165382 REVERSE	27.3.22	RNA.regulation of transcription.HB,Homeobox transcription factor family
AT1G17930	Aminotransferase-like, plant mobile domain family protein	102.181	129.223	1.26464	2	()	at1g17930	unknown protein | chr1:6166220-6168839 REVERSE	35.2	not assigned.unknown
AT1G17940	Endosomal targeting BRO1-like domain-containing protein	66.2429	88.7744	1.34014	2	()	at1g17940	FUNCTIONS IN: molecular_function unknown; INVOLVED IN: N-terminal protein myristoylation; LOCATED IN: cellular_component unknown; CONTAINS InterPro DOMAIN/s: BRO1 (InterPro:IPR004328); BEST Arabidopsis thaliana protein match is: unknown protein (TAIR:AT1G73390.3); Has 75 Blast hits to 75 proteins in 21 species: Archae - 0; Bacteria - 0; Metazoa - 0; Fungi - 22; Plants - 53; Viruses - 0; Other Euk…	35.2	not assigned.unknown
AT1G17970	RING/U-box superfamily protein	234.384	180.699	0.770953	5	()	at1g17970	zinc finger (C3HC4-type RING finger) family protein | chr1:6184904-6187472 FORWARD	29.5.11.4.2	protein.degradation.ubiquitin.E3.RING
AT1G17980	PAPS1 poly(A) polymerase 1	336.128	319.105	0.949357	5	()	at1g17980	nucleotidyltransferase family protein | chr1:6187507-6191708 REVERSE	27.1.3.1	RNA.processing.3' end processing.PAP
AT1G17990	FMN-linked oxidoreductases superfamily protein	1.82528	1.50131	0.822508	1	()	at1g17990	12-oxophytodienoate reductase, putative | chr1:6192071-6194093 REVERSE	17.7.1.5	hormone metabolism.jasmonate.synthesis-degradation.12-Oxo-PDA-reductase
AT1G18010	Major facilitator superfamily protein	119.655	152.695	1.27613	1	()	at1g18010	FUNCTIONS IN: molecular_function unknown; INVOLVED IN: biological_process unknown; LOCATED IN: cellular_component unknown; CONTAINS InterPro DOMAIN/s: Protein of unknown function DUF895, eukaryotic (InterPro:IPR010291), Major facilitator superfamily, general substrate transporter (InterPro:IPR016196); BEST Arabidopsis thaliana protein match is: unknown protein (TAIR:AT1G18000.1); Has 489 Blast hi…	35.2	not assigned.unknown
AT1G18020	FMN-linked oxidoreductases superfamily protein	73.4114	35.4943	0.483498	2	()	at1g18020	12-oxophytodienoate reductase, putative | chr1:6202249-6203918 FORWARD	17.7.1.5	hormone metabolism.jasmonate.synthesis-degradation.12-Oxo-PDA-reductase
AT1G18030	Protein phosphatase 2C family protein	60.0612	24.6481	0.410383	7	(T)	at1g18030	protein phosphatase 2C, putative / PP2C, putative | chr1:6204343-6206988 FORWARD	29.4	protein.postranslational modification
AT1G18040	CDKD1;3, AT;CDCKD;3, CAK2AT cyclin-dependent kinase D1;3	96.8267	116.753	1.2058	3	()	at1g18040	Symbols: CDKD1;3, AT;CDCKD;3, CAK2AT | CDKD1;3 (CYCLIN-DEPENDENT KINASE D1;3); kinase/ protein kinase | chr1:6206871-6209500 REVERSE	31.2	cell.division
AT1G18060	unknown protein; INVOLVED IN: biological_process unknown; LOCATED IN: chloroplast; EXPRESSED IN: 22 plant structures; EXPRESSED DURING: 13 growth stages; Has 74 Blast hits to 74 proteins in 29 species: Archae - 0; Bacteria - 19; Metazoa - 0; Fungi - 0; Plants - 49; Viruses - 0; Other Eukaryotes - 6 (source: NCBI BLink).	293.844	262.587	0.893626	4	()	at1g18060	unknown protein | chr1:6211873-6213444 REVERSE	35.2	not assigned.unknown
AT1G18070	Translation elongation factor EF1A/initiation factor IF2gamma family protein	2777.84	2864.45	1.03118	9	(ST)	at1g18070	EF-1-alpha-related GTP-binding protein, putative | chr1:6213725-6218335 REVERSE	30.5	signalling.G-proteins
AT1G18080	ATARCA, RACK1A_AT, RACK1A Transducin/WD40 repeat-like superfamily protein	4481.39	4202.75	0.937823	31	(TSS)	at1g18080	Symbols: ATARCA, RACK1A_AT | ATARCA; nucleotide binding | chr1:6222201-6224151 FORWARD	33.99	development.unspecified
AT1G18090	5 -3 exonuclease family protein	76.0498	72.9336	0.959024	2	()	at1g18090	exonuclease, putative | chr1:6224501-6227822 FORWARD	28.99	DNA.unspecified
AT1G18100	E12A11, MFT PEBP (phosphatidylethanolamine-binding protein) family protein	5831.35	3263.64	0.559671	10	()	at1g18100	Symbols: E12A11 | E12A11; phosphatidylethanolamine binding | chr1:6227217-6230188 REVERSE	33.99	development.unspecified
AT1G18140	LAC1, ATLAC1 laccase 1	401.704	435.796	1.08487	2	()	at1g18140	Symbols: LAC1, ATLAC1 | LAC1 (Laccase 1); laccase | chr1:6238844-6241436 REVERSE	16.10	secondary metabolism.simple phenols
AT1G18150	ATMPK8 Protein kinase superfamily protein	477.371	499.078	1.04547	26	()	at1g18150	Symbols: ATMPK8 | ATMPK8; MAP kinase | chr1:6244384-6247655 REVERSE	29.4	protein.postranslational modification
AT1G18160	Protein kinase superfamily protein	117.032	103.107	0.881016	2	()	at1g18160	protein kinase family protein | chr1:6248793-6254039 FORWARD	30.6	signalling.MAP kinases
AT1G18170	FKBP-like peptidyl-prolyl cis-trans isomerase family protein	184.256	190.706	1.035	4	()	at1g18170	immunophilin / FKBP-type peptidyl-prolyl cis-trans isomerase family protein | chr1:6254229-6255690 FORWARD	29.6	protein.folding
AT1G18180	Protein of unknown function (DUF1295)	126.355	117.616	0.930834	3	()	at1g18180	oxidoreductase, acting on the CH-CH group of donors | chr1:6255830-6257900 FORWARD	35.2	not assigned.unknown
AT1G18190	GC2 golgin candidate 2	184.275	208.233	1.13001	6	()	at1g18190	Symbols: GC2 | GC2 (golgin candidate 2) | chr1:6257851-6261457 REVERSE	31.4	cell.vesicle transport
AT1G18200	AtRABA6b, RABA6b RAB GTPase homolog A6B	0	0.635466	Inf	1	()	at1g18200	Symbols: AtRABA6b | AtRABA6b (Arabidopsis Rab GTPase homolog A6b); GTP binding / GTPase/ protein binding | chr1:6265416-6266937 REVERSE	30.5	signalling.G-proteins
AT1G18210	Calcium-binding EF-hand family protein	883.305	494.392	0.559707	12	(T)	at1g18210	calcium-binding protein, putative | chr1:6267969-6268828 REVERSE	30.3	signalling.calcium
AT1G18250	ATLP-1 Pathogenesis-related thaumatin superfamily protein	760.684	730.961	0.960926	4	(S)	at1g18250	Symbols: ATLP-1 | ATLP-1 | chr1:6276788-6278150 REVERSE	20.1	stress.biotic
AT1G18260	HCP-like superfamily protein	511.278	471.045	0.921309	9	()	at1g18260	suppressor of lin-12-like protein-related / sel-1 protein-related | chr1:6278848-6282103 REVERSE	35.1	not assigned.no ontology
AT1G18265	Protein of unknown function, DUF593	0.445195	3.75547	8.43555	1	()	at1g18265	unknown protein | chr1:6282252-6283293 REVERSE	35.2	not assigned.unknown
AT1G18270	ketose-bisphosphate aldolase class-II family protein	236.472	260.022	1.09959	4	()	at1g18270	ketose-bisphosphate aldolase class-II family protein | chr1:6283412-6293871 REVERSE	35.1	not assigned.no ontology
AT1G18280	Bifunctional inhibitor/lipid-transfer protein/seed storage 2S albumin superfamily protein	1.41686	0	0	2	()	at1g18280	protease inhibitor/seed storage/lipid transfer protein (LTP) family protein | chr1:6294333-6295364 FORWARD	26.21	misc.protease inhibitor/seed storage/lipid transfer protein (LTP) family protein
AT1G18300	atnudt4, NUDT4 nudix hydrolase homolog 4	0.336146	3.66894	10.9147	2	()	at1g18300	Symbols: atnudt4 | atnudt4 (Arabidopsis thaliana Nudix hydrolase homolog 4); hydrolase | chr1:6299687-6301086 FORWARD	23.3.3	nucleotide metabolism.salvage.NUDIX hydrolases
AT1G18330	EPR1, RVE7 Homeodomain-like superfamily protein	70.2001	35.1573	0.500816	4	()	at1g18330	Symbols: EPR1 | EPR1 (EARLY-PHYTOCHROME-RESPONSIVE1); DNA binding / transcription factor | chr1:6305971-6308010 REVERSE	27.3.26	RNA.regulation of transcription.MYB-related transcription factor family
AT1G18335	Acyl-CoA N-acyltransferases (NAT) superfamily protein	91.3848	85.3626	0.934101	6	()	at1g18335	GCN5-related N-acetyltransferase (GNAT) family protein | chr1:6309041-6311326 REVERSE	26.24	misc.GCN5-related N-acetyltransferase
AT1G18340	basal transcription factor complex subunit-related	183.632	161.4	0.878932	6	()	at1g18340	basal transcription factor complex subunit-related | chr1:6311483-6313931 REVERSE	35.1	not assigned.no ontology
AT1G18360	alpha/beta-Hydrolases superfamily protein	552.017	527.592	0.955753	6	()	at1g18360	hydrolase, alpha/beta fold family protein | chr1:6316695-6319427 REVERSE	35.1	not assigned.no ontology
AT1G18370	HIK, ATNACK1, NACK1 ATP binding microtubule motor family protein	468.521	574.825	1.22689	9	()	at1g18370	Symbols: HIK, ATNACK1, NACK1 | HIK (HINKEL); ATP binding / microtubule motor | chr1:6319650-6323820 REVERSE	31.1	cell.organisation
AT1G18390	Protein kinase superfamily protein	34.4874	33.3579	0.967247	4	()	at1g18390	ATP binding / kinase/ protein kinase/ protein serine/threonine kinase/ protein tyrosine kinase | chr1:6327463-6330098 FORWARD	30.2.20	signalling.receptor kinases.wheat LRK10 like
AT1G18400	BEE1 BR enhanced expression 1	0.598747	0	0	1	()	at1g18400	Symbols: BEE1 | BEE1 (BR Enhanced Expression 1); transcription factor | chr1:6331398-6333743 FORWARD	27.3.6	RNA.regulation of transcription.bHLH,Basic Helix-Loop-Helix family
AT1G18410	P-loop containing nucleoside triphosphate hydrolases superfamily protein	8.51663	7.36036	0.864234	2	()	at1g18410	kinesin motor protein-related | chr1:6336528-6342460 REVERSE	31.1	cell.organisation
AT1G18415		18.3902	21.8494	1.1881	1	()	at1g18415	other RNA | chr1:6343096-6345662 REVERSE	32	micro RNA, natural antisense etc
AT1G18420	Aluminium activated malate transporter family protein	1.08072	0.635466	0.588005	1	()	at1g18420	CONTAINS InterPro DOMAIN/s: Uncharacterised protein family UPF0005 (InterPro:IPR006214); BEST Arabidopsis thaliana protein match is: AtALMT9 (aluminum-activated malate transporter 9); anion channel (TAIR:AT3G18440.1); Has 336 Blast hits to 334 proteins in 83 species: Archae - 0; Bacteria - 112; Metazoa - 1; Fungi - 9; Plants - 203; Viruses - 0; Other Eukaryotes - 11 (source: NCBI BLink). | chr1:6…	35.2	not assigned.unknown
AT1G18440	Peptidyl-tRNA hydrolase family protein	24.4712	32.0688	1.31047	2	()	at1g18440	peptidyl-tRNA hydrolase family protein | chr1:6345974-6347910 FORWARD	35.1	not assigned.no ontology
AT1G18450	ATARP4, ARP4 actin-related protein 4	919.534	907.422	0.986828	9	(T)	at1g18450	Symbols: ATARP4, ARP4 | ATARP4; structural constituent of cytoskeleton | chr1:6348107-6351975 FORWARD	31.1	cell.organisation
AT1G18460	alpha/beta-Hydrolases superfamily protein	1594.32	1312.84	0.823444	9	()	at1g18460	lipase family protein | chr1:6352470-6356113 FORWARD	11.9.2.1	lipid metabolism.lipid degradation.lipases.triacylglycerol lipase
AT1G18470	Transmembrane Fragile-X-F-associated protein	486.713	378.129	0.776904	6	()	at1g18470	zinc finger (C3HC4-type RING finger) family protein | chr1:6356131-6360192 REVERSE	29.5.11.4.2	protein.degradation.ubiquitin.E3.RING
AT1G18480	Calcineurin-like metallo-phosphoesterase superfamily protein	28.8463	31.7603	1.10102	2	()	at1g18480	calcineurin-like phosphoesterase family protein | chr1:6361629-6363007 FORWARD	26.27	misc.calcineurin-like phosphoesterase family protein
AT1G18490	Protein of unknown function (DUF1637)	321.95	286.232	0.889058	7	()	at1g18490	unknown protein | chr1:6366520-6368849 FORWARD	13.1.5.3	amino acid metabolism.synthesis.serine-glycine-cysteine group.cysteine
AT1G18500	MAML-4, IPMS1 methylthioalkylmalate synthase-like 4	1271.02	1163.19	0.915159	7	()	at1g18500	Symbols: MAML-4, IPMS1 | MAML-4 (METHYLTHIOALKYLMALATE SYNTHASE-LIKE 4); 2-isopropylmalate synthase | chr1:6369347-6373025 FORWARD	13.1.4.4.1	amino acid metabolism.synthesis.branched chain group.leucine specific.2-isopropylmalate synthase
AT1G18510	TET16 tetraspanin 16	0.63552	0.571753	0.899662	1	()	at1g18510	Symbols: TET16 | TET16 (TETRASPANIN 16) | chr1:6373295-6374090 FORWARD	35.2	not assigned.unknown
AT1G18540	Ribosomal protein L6 family protein	5823.17	5327.31	0.914846	17	()	at1g18540	60S ribosomal protein L6 (RPL6A) | chr1:6377321-6378580 REVERSE	29.2.1.2.2.6	protein.synthesis.ribosomal protein.eukaryotic.60S subunit.L6
AT1G18550	ATP binding microtubule motor family protein	386.155	513.708	1.33032	3	()	at1g18550	ATP binding / microtubule motor | chr1:6381503-6384340 REVERSE	31.1	cell.organisation
AT1G18560	BED zinc finger ;hAT family dimerisation domain	43.8338	53.1878	1.2134	5	()	at1g18560	DNA binding / protein dimerization | chr1:6385449-6388080 FORWARD	28.1.1.4	DNA.synthesis/chromatin structure.retrotransposon/transposase.hat-like transposase
AT1G18570	MYB51, AtMYB51, BW51A, BW51B, HIG1 myb domain protein 51	11.8614	15.9118	1.34149	4	()	at1g18570	Symbols: MYB51, AtMYB51, BW51A, BW51B, HIG1 | MYB51 (MYB DOMAIN PROTEIN 51); DNA binding / transcription factor | chr1:6389411-6391267 FORWARD	16.5.1.2.3	secondary metabolism.sulfur-containing.glucosinolates.regulation.indole
AT1G18580	GAUT11 galacturonosyltransferase 11	104.923	96.0348	0.915289	7	(T)	at1g18580	Symbols: GAUT11 | GAUT11 (Galacturonosyltransferase 11); polygalacturonate 4-alpha-galacturonosyltransferase | chr1:6395864-6398239 FORWARD	26.2	misc.UDP glucosyl and glucoronyl transferases
AT1G18590	SOT17, ATSOT17, ATST5C sulfotransferase 17	9.17992	4.25512	0.463525	4	()	at1g18590	Symbols: SOT17, ATSOT17, ATST5C | SOT17 (SULFOTRANSFERASE 17); desulfoglucosinolate sulfotransferase/ sulfotransferase | chr1:6398580-6399942 FORWARD	16.5.1.1.1.9	secondary metabolism.sulfur-containing.glucosinolates.synthesis.aliphatic.sulfotransferase
AT1G18600	ATRBL12, RBL12 RHOMBOID-like protein 12	151.586	106.579	0.703095	5	(T)	at1g18600	Symbols: ATRBL12, RBL12 | RBL12 (ARABIDOPSIS RHOMBOID-LIKE PROTEIN 12) | chr1:6400404-6402791 FORWARD	29.5.5	protein.degradation.serine protease
AT1G18610	Galactose oxidase/kelch repeat superfamily protein	566.724	629.813	1.11132	7	()	at1g18610	FUNCTIONS IN: molecular_function unknown; INVOLVED IN: biological_process unknown; LOCATED IN: cellular_component unknown; EXPRESSED IN: 24 plant structures; EXPRESSED DURING: 15 growth stages; CONTAINS InterPro DOMAIN/s: Galactose oxidase/kelch, beta-propeller (InterPro:IPR011043), Kelch repeat type 1 (InterPro:IPR006652), Kelch repeat type 2 (InterPro:IPR011498), Kelch-type beta propeller (Inte…	35.1	not assigned.no ontology
AT1G18620	unknown protein; BEST Arabidopsis thaliana protein match is: unknown protein (TAIR:AT1G74160.1); Has 1987 Blast hits to 1263 proteins in 207 species: Archae - 0; Bacteria - 172; Metazoa - 665; Fungi - 149; Plants - 271; Viruses - 6; Other Eukaryotes - 724 (source: NCBI BLink).	2.67117	4.3765	1.63842	3	()	at1g18620	unknown protein | chr1:6410033-6414451 FORWARD	35.2	not assigned.unknown
AT1G18630	GR-RBP6 glycine-rich RNA-binding protein 6	53.7846	82.0753	1.526	4	()	at1g18630	Symbols: GR-RBP6 | GR-RBP6 (glycine-rich RNA-binding protein 6); RNA binding / nucleic acid binding / nucleotide binding | chr1:6414725-6416459 FORWARD	27.4	RNA.RNA binding
AT1G18640	PSP 3-phosphoserine phosphatase	377.507	336.56	0.891531	5	()	at1g18640	Symbols: PSP | PSP (3-PHOSPHOSERINE PHOSPHATASE); phosphoserine phosphatase | chr1:6416357-6418690 REVERSE	13.1.5.1.3	amino acid metabolism.synthesis.serine-glycine-cysteine group.serine.phosphoserine phosphatase
AT1G18650	PDCB3 plasmodesmata callose-binding protein 3	327.747	273.103	0.833275	6	()	at1g18650	Symbols: PDCB3 | PDCB3 (PLASMODESMATA CALLOSE-BINDING PROTEIN 3); callose binding / polysaccharide binding | chr1:6418858-6420557 REVERSE	26.4	misc.beta 1,3 glucan hydrolases
AT1G18660	zinc finger (C3HC4-type RING finger) family protein	219.308	180.424	0.822698	6	()	at1g18660	zinc finger (C3HC4-type RING finger) family protein | chr1:6421117-6425880 FORWARD	29.5.11.4.2	protein.degradation.ubiquitin.E3.RING
AT1G18670	IBS1 Protein kinase superfamily protein	178.522	166.13	0.930587	5	()	at1g18670	Symbols: IBS1 | IBS1 (IMPAIRED IN BABA-INDUCED STERILITY 1); ATP binding / kinase/ protein kinase/ protein serine/threonine kinase/ protein tyrosine kinase | chr1:6426898-6430696 REVERSE	29.4	protein.postranslational modification
AT1G18680	HNH endonuclease domain-containing protein	27.0411	27.5934	1.02043	2	()	at1g18680	HNH endonuclease domain-containing protein | chr1:6431938-6433464 REVERSE	28.1	DNA.synthesis/chromatin structure
AT1G18690	Galactosyl transferase GMA12/MNN10 family protein	51.3464	67.7754	1.31996	4	()	at1g18690	transferase/ transferase, transferring glycosyl groups | chr1:6433574-6436922 FORWARD	10.3	cell wall.hemicellulose synthesis
AT1G18700	DNAJ heat shock N-terminal domain-containing protein	183.583	178.824	0.974081	3	()	at1g18700	DNAJ heat shock N-terminal domain-containing protein | chr1:6437531-6444076 FORWARD	20.2.1	stress.abiotic.heat
AT1G18710	AtMYB47, MYB47 myb domain protein 47	118.611	115.933	0.977426	8	()	at1g18710	Symbols: AtMYB47 | AtMYB47 (myb domain protein 47); DNA binding / transcription factor | chr1:6450594-6453114 FORWARD	27.3.25	RNA.regulation of transcription.MYB domain transcription factor family
AT1G18720	Protein of unknown function (DUF962)	460.568	396.74	0.861414	9	(S)	at1g18720	unknown protein | chr1:6457821-6459751 REVERSE	35.1	not assigned.no ontology
AT1G18730	NDF6 NDH dependent flow 6	45.754	99.7956	2.18114	4	()	at1g18730	Symbols: NDF6 | NDF6 (NDH DEPENDENT FLOW 6) | chr1:6460598-6462224 FORWARD	35.2	not assigned.unknown
AT1G18740	Protein of unknown function (DUF793)	485.391	333.786	0.687664	6	(T)	at1g18740	unknown protein | chr1:6463994-6466454 FORWARD	35.2	not assigned.unknown
AT1G18750	AGL65 AGAMOUS-like 65	137.482	97.1505	0.706641	2	()	at1g18750	Symbols: AGL65 | AGL65 (AGAMOUS-LIKE 65); DNA binding / transcription factor | chr1:6466761-6469640 FORWARD	27.3.24	RNA.regulation of transcription.MADS box transcription factor family
AT1G18800	NRP2 NAP1-related protein 2	776.251	922.965	1.189	7	(SS)	at1g18800	Symbols: NRP2 | NRP2 (NAP1-RELATED PROTEIN 2); DNA binding / chromatin binding / histone binding | chr1:6481113-6483596 REVERSE	28.1	DNA.synthesis/chromatin structure
AT1G18810	phytochrome kinase substrate-related	49.2611	102.32	2.07709	4	(S)	at1g18810	phytochrome kinase substrate-related | chr1:6485596-6487030 REVERSE	30.11	signalling.light
AT1G18830	Transducin/WD40 repeat-like superfamily protein	395.275	377.993	0.956278	5	()	at1g18830	transducin family protein / WD-40 repeat family protein | chr1:6489309-6494218 FORWARD	35.1	not assigned.no ontology
AT1G18840	IQD30 IQ-domain 30	496.903	533.009	1.07266	9	()	at1g18840	Symbols: IQD30 | IQD30; calmodulin binding | chr1:6500848-6504413 REVERSE	30.3	signalling.calcium
[truncated: 17,635 more rows]

## Sheet: 3B
Suppl. Table 3B. Detailed representation of data derived from the 13C-MFA and flux variability analysis, and their relation to differentially transcribed genes (DTGs).
[truncated: 673 more rows]
