# Supplementary material for: Transcript abundance on its own cannot be used to infer fluxes in central metabolism
Source: Front Plant Sci. 2014 Nov 28;5:668. doi: 10.3389/fpls.2014.00668 (PMC4246676; doi:10.3389/fpls.2014.00668)
Supplement: Supplementary Table 4 — Complete list of transcripts identified in the embryos of accessions 3170 and 3231. (A) Normalized transcript abundances, differential fold levels and functional annotation. (B) GO term assignation/enrichment analysis. [file Table4.XLSX]

## Sheet: 3A
Suppl. Table 4A: Complete list of identified transcripts in the embryo of oilseed rape (accession 3170 and 3231). Normalized gene expression values, differential fold levels and functional annotations are provided.
	id	baseMean	baseMeanA_1 (3170)	baseMeanB_2 (3231)	foldChange	log2FoldChange	pval	padj	agi	description	GO:0006096 glycolysis	GO:0051788 response to misfolded protein	GO:0006414 translational elongation	GO:0006511 ubiquitin-dependent protein catabolic process	GO:0006631 fatty acid metabolic process	GO:0005975 carbohydrate metabolic process	GO:0009651 response to salt stress	GO:0006633 fatty acid biosynthetic process	GO:0006094 gluconeogenesis	GO:0019761 glucosinolate biosynthetic process	GO:0006364 rRNA processing	GO:0010431 seed maturation	GO:0006108 malate metabolic process	GO:0010075 regulation of meristem growth	GO:0046686 response to cadmium ion	GO:0019915 lipid storage	GO:0015977 carbon fixation	GO:0001510 RNA methylation	GO:0009725 response to hormone stimulus	GO:0006412 translation	GO:0009853 photorespiration	GO:0015979 photosynthesis
19219	BoC05g02394V4	0.873768	0.898121	0.849416	0.94577	-0.0804386	1	1	AT1G01010	ANAC001, NAC001 NAC domain containing protein 1	0	0	0	0	0	0	0	0	0	0	0	0	0	0	0	0	0	0	0	0	0	0
19220	BoC05g02395V4	0.971031	1.94206	0	0	-Inf	0.214837	0.950132	AT1G01010	ANAC001, NAC001 NAC domain containing protein 1	0	0	0	0	0	0	0	0	0	0	0	0	0	0	0	0	0	0	0	0	0	0
38908	BrChr10g02292V4	1.1915	0.898121	1.48488	1.65332	0.725367	0.953486	1	AT1G01010	ANAC001, NAC001 NAC domain containing protein 1	0	0	0	0	0	0	0	0	0	0	0	0	0	0	0	0	0	0	0	0	0	0
17380	BoC05g00033V4	19.671	22.9653	16.3767	0.713103	-0.487818	0.391315	1	AT1G01020	ARV1 Arv1-like protein	0	0	0	0	0	0	0	0	0	0	0	0	0	0	0	0	0	0	0	0	0	0
19218	BoC05g02391V4	0.672293	1.34459	0	0	-Inf	0.449985	1	AT1G01020	ARV1 Arv1-like protein	0	0	0	0	0	0	0	0	0	0	0	0	0	0	0	0	0	0	0	0	0	0
19221	BoC05g02396V4	0.532117	0.445195	0.619038	1.39049	0.47559	1	1	AT1G01020	ARV1 Arv1-like protein	0	0	0	0	0	0	0	0	0	0	0	0	0	0	0	0	0	0	0	0	0	0
37930	BrChr10g00999V4	10.9904	9.69866	12.2821	1.26638	0.340705	0.684182	1	AT1G01020	ARV1 Arv1-like protein	0	0	0	0	0	0	0	0	0	0	0	0	0	0	0	0	0	0	0	0	0	0
83263	Contig27400	2.7702	5.5404	0	0	-Inf	0.0515633	0.422181	AT1G01020	ARV1 Arv1-like protein	0	0	0	0	0	0	0	0	0	0	0	0	0	0	0	0	0	0	0	0	0	0
17379	BoC05g00032V4	6.94895	11.7775	2.12035	0.180033	-2.47367	0.0143811	0.166858	AT1G01030	NGA3 AP2/B3-like transcriptional factor family protein	0	0	0	0	0	0	0	0	0	0	0	0	0	0	0	0	0	0	0	0	0	0
19217	BoC05g02390V4	19.2671	18.8341	19.7002	1.04599	0.0648626	0.960448	1	AT1G01030	NGA3 AP2/B3-like transcriptional factor family protein	0	0	0	0	0	0	0	0	0	0	0	0	0	0	0	0	0	0	0	0	0	0
37929	BrChr10g00998V4	10.1817	10.6459	9.71747	0.912792	-0.131641	1	1	AT1G01030	NGA3 AP2/B3-like transcriptional factor family protein	0	0	0	0	0	0	0	0	0	0	0	0	0	0	0	0	0	0	0	0	0	0
60071	BrChr8g00003V4	8.00036	9.54511	6.45561	0.676327	-0.564207	0.531982	1	AT1G01030	NGA3 AP2/B3-like transcriptional factor family protein	0	0	0	0	0	0	0	0	0	0	0	0	0	0	0	0	0	0	0	0	0	0
19216	BoC05g02389V4	103.724	101.315	106.134	1.04755	0.067026	0.832125	1	AT1G01040	DCL1, CAF, SUS1, SIN1, ASU1, EMB76, EMB60, ATDCL1 dicer-like 1	0	0	0	0	0	0	0	0	0	0	0	1	0	0	0	0	0	0	0	0	0	0
38907	BrChr10g02291V4	65.3564	70.727	59.9858	0.848132	-0.237639	0.556034	1	AT1G01040	DCL1, CAF, SUS1, SIN1, ASU1, EMB76, EMB60, ATDCL1 dicer-like 1	0	0	0	0	0	0	0	0	0	0	0	1	0	0	0	0	0	0	0	0	0	0
73329	Contig16897	1.35571	1.22654	1.48488	1.21063	0.275758	0.943625	1	AT1G01040	DCL1, CAF, SUS1, SIN1, ASU1, EMB76, EMB60, ATDCL1 dicer-like 1	0	0	0	0	0	0	0	0	0	0	0	1	0	0	0	0	0	0	0	0	0	0
90497	Contig35087	0.138831	0	0.277662	Inf	Inf	1	1	AT1G01040	DCL1, CAF, SUS1, SIN1, ASU1, EMB76, EMB60, ATDCL1 dicer-like 1	0	0	0	0	0	0	0	0	0	0	0	1	0	0	0	0	0	0	0	0	0	0
90498	Contig35088	0.734254	0.63552	0.832987	1.31072	0.390357	1	1	AT1G01040	DCL1, CAF, SUS1, SIN1, ASU1, EMB76, EMB60, ATDCL1 dicer-like 1	0	0	0	0	0	0	0	0	0	0	0	1	0	0	0	0	0	0	0	0	0	0
17378	BoC05g00031V4	120.847	112.685	129.01	1.14487	0.195183	0.58644	1	AT1G01050	AtPPa1, PPa1 pyrophosphorylase 1	0	0	0	0	0	0	0	0	0	0	0	0	0	0	0	1	0	0	0	0	0	0
31078	BoC08g04684V4	33.7316	33.11	34.3532	1.03755	0.0531775	0.88739	1	AT1G01050	AtPPa1, PPa1 pyrophosphorylase 1	0	0	0	0	0	0	0	0	0	0	0	0	0	0	0	1	0	0	0	0	0	0
37928	BrChr10g00997V4	324.923	293.947	355.899	1.21076	0.275911	0.400797	1	AT1G01050	AtPPa1, PPa1 pyrophosphorylase 1	0	0	0	0	0	0	0	0	0	0	0	0	0	0	0	1	0	0	0	0	0	0
62308	BrChr9g00025V4	111.17	134.677	87.663	0.650915	-0.61946	0.0638236	0.486603	AT1G01050	AtPPa1, PPa1 pyrophosphorylase 1	0	0	0	0	0	0	0	0	0	0	0	0	0	0	0	1	0	0	0	0	0	0
96164	Contig41347	38.1872	28.8005	47.5739	1.65184	0.724076	0.118047	0.709518	AT1G01050	AtPPa1, PPa1 pyrophosphorylase 1	0	0	0	0	0	0	0	0	0	0	0	0	0	0	0	1	0	0	0	0	0	0
7856	BoC03g00004V4	0.138831	0	0.277662	Inf	Inf	1	1	AT1G01060	LHY, LHY1 Homeodomain-like superfamily protein	0	0	0	0	0	0	1	0	0	0	0	0	0	0	1	0	0	0	1	0	0	0
19215	BoC05g02388V4	0.741927	1.18976	0.294091	0.247184	-2.01634	0.750189	1	AT1G01060	LHY, LHY1 Homeodomain-like superfamily protein	0	0	0	0	0	0	1	0	0	0	0	0	0	0	1	0	0	0	1	0	0	0
24008	BoC07g00099V4	0.491062	0.299374	0.682751	2.2806	1.18941	1	1	AT1G01060	LHY, LHY1 Homeodomain-like superfamily protein	0	0	0	0	0	0	1	0	0	0	0	0	0	0	1	0	0	0	1	0	0	0
38906	BrChr10g02290V4	18.1217	20.8517	15.3918	0.738153	-0.438009	0.601766	1	AT1G01060	LHY, LHY1 Homeodomain-like superfamily protein	0	0	0	0	0	0	1	0	0	0	0	0	0	0	1	0	0	0	1	0	0	0
60070	BrChr8g00002V4	19.7409	19.8826	19.5993	0.985749	-0.0207072	0.980653	1	AT1G01060	LHY, LHY1 Homeodomain-like superfamily protein	0	0	0	0	0	0	1	0	0	0	0	0	0	0	1	0	0	0	1	0	0	0
77884	Contig21554	30.5104	40.1832	20.8376	0.518565	-0.947403	0.0657308	0.496282	AT1G01060	LHY, LHY1 Homeodomain-like superfamily protein	0	0	0	0	0	0	1	0	0	0	0	0	0	0	1	0	0	0	1	0	0	0
78878	Contig22699	42.783	40.3368	45.2292	1.12129	0.165158	0.659748	1	AT1G01060	LHY, LHY1 Homeodomain-like superfamily protein	0	0	0	0	0	0	1	0	0	0	0	0	0	0	1	0	0	0	1	0	0	0
79692	Contig23573	4.37584	5.7675	2.98419	0.517416	-0.950605	0.542622	1	AT1G01060	LHY, LHY1 Homeodomain-like superfamily protein	0	0	0	0	0	0	1	0	0	0	0	0	0	0	1	0	0	0	1	0	0	0
80024	Contig23937	1.97884	3.95767	0	0	-Inf	0.0320474	0.30184	AT1G01060	LHY, LHY1 Homeodomain-like superfamily protein	0	0	0	0	0	0	1	0	0	0	0	0	0	0	1	0	0	0	1	0	0	0
81968	Contig26019	0.372284	0.744569	0	0	-Inf	0.719961	1	AT1G01060	LHY, LHY1 Homeodomain-like superfamily protein	0	0	0	0	0	0	1	0	0	0	0	0	0	0	1	0	0	0	1	0	0	0
17377	BoC05g00030V4	35.4088	32.5195	38.2981	1.1777	0.235969	0.627087	1	AT1G01070	nodulin MtN21 /EamA-like transporter family protein	0	0	0	0	0	0	0	0	0	0	0	0	0	0	0	0	0	0	0	0	0	0
62307	BrChr9g00024V4	0.341376	0	0.682751	Inf	Inf	0.806594	1	AT1G01070	nodulin MtN21 /EamA-like transporter family protein	0	0	0	0	0	0	0	0	0	0	0	0	0	0	0	0	0	0	0	0	0	0
17376	BoC05g00029V4	2057.46	2156.69	1958.24	0.907984	-0.139261	0.634006	1	AT1G01090	PDH-E1 ALPHA pyruvate dehydrogenase E1 alpha	1	0	0	0	0	0	0	0	0	0	0	0	0	0	0	0	0	0	0	0	0	0
29232	BoC08g02317V4	2683.98	2447.16	2920.8	1.19355	0.255258	0.305513	1	AT1G01090	PDH-E1 ALPHA pyruvate dehydrogenase E1 alpha	1	0	0	0	0	0	0	0	0	0	0	0	0	0	0	0	0	0	0	0	0	0
31080	BoC08g04688V4	259.301	269.333	249.269	0.925505	-0.111687	0.788562	1	AT1G01090	PDH-E1 ALPHA pyruvate dehydrogenase E1 alpha	1	0	0	0	0	0	0	0	0	0	0	0	0	0	0	0	0	0	0	0	0	0
31082	BoC08g04690V4	936.437	967.479	905.395	0.935829	-0.0956825	0.873678	1	AT1G01090	PDH-E1 ALPHA pyruvate dehydrogenase E1 alpha	1	0	0	0	0	0	0	0	0	0	0	0	0	0	0	0	0	0	0	0	0	0
38904	BrChr10g02287V4	26.1009	21.1614	31.0403	1.46684	0.55271	0.241198	0.995203	AT1G01090	PDH-E1 ALPHA pyruvate dehydrogenase E1 alpha	1	0	0	0	0	0	0	0	0	0	0	0	0	0	0	0	0	0	0	0	0	0
62306	BrChr9g00023V4	5159.39	5197.97	5120.82	0.985158	-0.021573	0.88462	1	AT1G01090	PDH-E1 ALPHA pyruvate dehydrogenase E1 alpha	1	0	0	0	0	0	0	0	0	0	0	0	0	0	0	0	0	0	0	0	0	0
67587	Contig11364	8.7219	13.1867	4.25712	0.322835	-1.63113	0.0667896	0.501927	AT1G01090	PDH-E1 ALPHA pyruvate dehydrogenase E1 alpha	1	0	0	0	0	0	0	0	0	0	0	0	0	0	0	0	0	0	0	0	0	0
68974	Contig1264	155.577	96.1703	214.983	2.23544	1.16056	0.000200251	0.00460253	AT1G01090	PDH-E1 ALPHA pyruvate dehydrogenase E1 alpha	1	0	0	0	0	0	0	0	0	0	0	0	0	0	0	0	0	0	0	0	0	0
69417	Contig13064	531.167	525.963	536.371	1.01979	0.0282703	0.79819	1	AT1G01090	PDH-E1 ALPHA pyruvate dehydrogenase E1 alpha	1	0	0	0	0	0	0	0	0	0	0	0	0	0	0	0	0	0	0	0	0	0
69456	Contig13104	0.372284	0.744569	0	0	-Inf	0.719961	1	AT1G01090	PDH-E1 ALPHA pyruvate dehydrogenase E1 alpha	1	0	0	0	0	0	0	0	0	0	0	0	0	0	0	0	0	0	0	0	0	0
76316	Contig1991	2085.1	2002.97	2167.22	1.082	0.113706	0.714493	1	AT1G01090	PDH-E1 ALPHA pyruvate dehydrogenase E1 alpha	1	0	0	0	0	0	0	0	0	0	0	0	0	0	0	0	0	0	0	0	0	0
82512	Contig26586	2.88512	3.76089	2.00935	0.534276	-0.904344	0.682655	1	AT1G01090	PDH-E1 ALPHA pyruvate dehydrogenase E1 alpha	1	0	0	0	0	0	0	0	0	0	0	0	0	0	0	0	0	0	0	0	0	0
82939	Contig2703	12.0572	11.0775	13.037	1.17689	0.234981	0.766727	1	AT1G01090	PDH-E1 ALPHA pyruvate dehydrogenase E1 alpha	1	0	0	0	0	0	0	0	0	0	0	0	0	0	0	0	0	0	0	0	0	0
82950	Contig2704	611.586	548.37	674.803	1.23056	0.299316	0.518743	1	AT1G01090	PDH-E1 ALPHA pyruvate dehydrogenase E1 alpha	1	0	0	0	0	0	0	0	0	0	0	0	0	0	0	0	0	0	0	0	0	0
83039	Contig27152	0.615883	0.890391	0.341376	0.3834	-1.38308	0.950324	1	AT1G01090	PDH-E1 ALPHA pyruvate dehydrogenase E1 alpha	1	0	0	0	0	0	0	0	0	0	0	0	0	0	0	0	0	0	0	0	0	0
83102	Contig27223	0.681803	0.744569	0.619038	0.831405	-0.266377	1	1	AT1G01090	PDH-E1 ALPHA pyruvate dehydrogenase E1 alpha	1	0	0	0	0	0	0	0	0	0	0	0	0	0	0	0	0	0	0	0	0	0
84517	Contig28759	15.0922	27.6753	2.50901	0.0906587	-3.46341	2.61151e-06	9.42002e-05	AT1G01090	PDH-E1 ALPHA pyruvate dehydrogenase E1 alpha	1	0	0	0	0	0	0	0	0	0	0	0	0	0	0	0	0	0	0	0	0	0
86992	Contig31308	1376.31	1383.57	1369.05	0.989508	-0.0152172	0.940498	1	AT1G01090	PDH-E1 ALPHA pyruvate dehydrogenase E1 alpha	1	0	0	0	0	0	0	0	0	0	0	0	0	0	0	0	0	0	0	0	0	0
89759	Contig3429	74.8571	67.3619	82.3523	1.22253	0.289875	0.380872	1	AT1G01090	PDH-E1 ALPHA pyruvate dehydrogenase E1 alpha	1	0	0	0	0	0	0	0	0	0	0	0	0	0	0	0	0	0	0	0	0	0
92480	Contig37279	1020.11	937.126	1103.09	1.1771	0.235235	0.464444	1	AT1G01090	PDH-E1 ALPHA pyruvate dehydrogenase E1 alpha	1	0	0	0	0	0	0	0	0	0	0	0	0	0	0	0	0	0	0	0	0	0
96672	Contig4398	1.04194	1.78978	0.294091	0.164317	-2.60545	0.468072	1	AT1G01090	PDH-E1 ALPHA pyruvate dehydrogenase E1 alpha	1	0	0	0	0	0	0	0	0	0	0	0	0	0	0	0	0	0	0	0	0	0
97059	Contig4780	29.7407	23.9635	35.5178	1.48216	0.567704	0.227611	0.971016	AT1G01090	PDH-E1 ALPHA pyruvate dehydrogenase E1 alpha	1	0	0	0	0	0	0	0	0	0	0	0	0	0	0	0	0	0	0	0	0	0
97175	Contig4893	183.336	326.73	39.9409	0.122244	-3.03216	5.38351e-08	2.61562e-06	AT1G01090	PDH-E1 ALPHA pyruvate dehydrogenase E1 alpha	1	0	0	0	0	0	0	0	0	0	0	0	0	0	0	0	0	0	0	0	0	0
98301	Contig606	570.284	390.424	750.144	1.92136	0.942125	0.00100875	0.0187279	AT1G01090	PDH-E1 ALPHA pyruvate dehydrogenase E1 alpha	1	0	0	0	0	0	0	0	0	0	0	0	0	0	0	0	0	0	0	0	0	0
100220	Contig7967	578.79	416.141	741.439	1.7817	0.833254	0.139815	0.779879	AT1G01090	PDH-E1 ALPHA pyruvate dehydrogenase E1 alpha	1	0	0	0	0	0	0	0	0	0	0	0	0	0	0	0	0	0	0	0	0	0
100390	Contig812	244.151	305.973	182.329	0.595899	-0.74686	0.155673	0.824374	AT1G01090	PDH-E1 ALPHA pyruvate dehydrogenase E1 alpha	1	0	0	0	0	0	0	0	0	0	0	0	0	0	0	0	0	0	0	0	0	0
101206	Contig889	196.918	209.359	184.477	0.881154	-0.182534	0.622544	1	AT1G01090	PDH-E1 ALPHA pyruvate dehydrogenase E1 alpha	1	0	0	0	0	0	0	0	0	0	0	0	0	0	0	0	0	0	0	0	0	0
101570	Contig9243	65.2237	118.499	11.9481	0.100829	-3.31002	0.00148574	0.0259637	AT1G01090	PDH-E1 ALPHA pyruvate dehydrogenase E1 alpha	1	0	0	0	0	0	0	0	0	0	0	0	0	0	0	0	0	0	0	0	0	0
37927	BrChr10g00996V4	1016.81	975.072	1058.55	1.08561	0.118508	0.65324	1	AT1G01100	60S acidic ribosomal protein family	0	0	1	0	0	0	0	0	0	0	0	0	0	0	0	0	0	0	0	1	0	0
60069	BrChr8g00001V4	57.0552	71.1871	42.9234	0.602967	-0.72985	0.069565	0.514598	AT1G01100	60S acidic ribosomal protein family	0	0	1	0	0	0	0	0	0	0	0	0	0	0	0	0	0	0	0	1	0	0
19214	BoC05g02385V4	31.9103	31.0265	32.7942	1.05697	0.0799374	0.959234	1	AT1G01110	IQD18 IQ-domain 18	0	0	0	0	0	0	0	0	0	0	0	0	0	0	0	0	0	0	0	0	0	0
38903	BrChr10g02286V4	18.5527	21.1446	15.9608	0.754839	-0.40576	0.667022	1	AT1G01110	IQD18 IQ-domain 18	0	0	0	0	0	0	0	0	0	0	0	0	0	0	0	0	0	0	0	0	0	0
17375	BoC05g00028V4	35.3024	29.365	41.2397	1.40438	0.489934	0.301978	1	AT1G01120	KCS1 3-ketoacyl-CoA synthase 1	0	0	0	0	1	0	0	1	0	0	0	0	0	0	0	0	0	0	0	0	0	0
37926	BrChr10g00995V4	44.7919	32.8562	56.7277	1.72654	0.787886	0.0951898	0.626822	AT1G01120	KCS1 3-ketoacyl-CoA synthase 1	0	0	0	0	1	0	0	1	0	0	0	0	0	0	0	0	0	0	0	0	0	0
16447	BoC04g04074V4	1.70523	3.11637	0.294091	0.0943697	-3.40553	0.502459	1	AT1G01140	CIPK9, PKS6 CBL-interacting protein kinase 9	0	0	0	0	0	0	1	0	0	0	0	0	0	0	0	0	0	0	0	0	0	0
17374	BoC05g00027V4	37.9696	44.8959	31.0434	0.691452	-0.532299	0.579356	1	AT1G01140	CIPK9, PKS6 CBL-interacting protein kinase 9	0	0	0	0	0	0	1	0	0	0	0	0	0	0	0	0	0	0	0	0	0	0
31084	BoC08g04692V4	126.222	133.485	118.959	0.891186	-0.166202	0.885474	1	AT1G01140	CIPK9, PKS6 CBL-interacting protein kinase 9	0	0	0	0	0	0	1	0	0	0	0	0	0	0	0	0	0	0	0	0	0	0
37925	BrChr10g00994V4	84.1823	68.3342	100.03	1.46384	0.549757	0.101136	0.649843	AT1G01140	CIPK9, PKS6 CBL-interacting protein kinase 9	0	0	0	0	0	0	1	0	0	0	0	0	0	0	0	0	0	0	0	0	0	0
62304	BrChr9g00021V4	255.51	247.527	263.494	1.0645	0.0901822	0.693582	1	AT1G01140	CIPK9, PKS6 CBL-interacting protein kinase 9	0	0	0	0	0	0	1	0	0	0	0	0	0	0	0	0	0	0	0	0	0	0
87772	Contig32126	2.14879	2.42403	1.87354	0.772904	-0.37164	0.889794	1	AT1G01140	CIPK9, PKS6 CBL-interacting protein kinase 9	0	0	0	0	0	0	1	0	0	0	0	0	0	0	0	0	0	0	0	0	0	0
31085	BoC08g04693V4	0.222598	0.445195	0	0	-Inf	0.971994	1	AT1G01150	Homeodomain-like protein with RING/FYVE/PHD-type zinc finger domain	0	0	0	0	0	0	0	0	0	0	0	0	0	0	0	0	0	0	0	0	0	0
19213	BoC05g02384V4	72.2833	78.1423	66.4243	0.850043	-0.234392	0.52817	1	AT1G01160	GIF2 GRF1-interacting factor 2	0	0	0	0	0	0	0	0	0	0	0	0	0	0	0	0	0	0	0	0	0	0
29233	BoC08g02318V4	169.388	163.111	175.666	1.07697	0.106979	0.80319	1	AT1G01160	GIF2 GRF1-interacting factor 2	0	0	0	0	0	0	0	0	0	0	0	0	0	0	0	0	0	0	0	0	0	0
38902	BrChr10g02285V4	41.9318	46.0055	37.8581	0.822904	-0.281204	0.565763	1	AT1G01160	GIF2 GRF1-interacting factor 2	0	0	0	0	0	0	0	0	0	0	0	0	0	0	0	0	0	0	0	0	0	0
64197	BrChr9g02553V4	370.273	390.469	350.077	0.896556	-0.157535	0.59022	1	AT1G01160	GIF2 GRF1-interacting factor 2	0	0	0	0	0	0	0	0	0	0	0	0	0	0	0	0	0	0	0	0	0	0
93699	Contig38629	0.76611	0.63552	0.8967	1.41097	0.496689	1	1	AT1G01160	GIF2 GRF1-interacting factor 2	0	0	0	0	0	0	0	0	0	0	0	0	0	0	0	0	0	0	0	0	0	0
17373	BoC05g00026V4	101.006	106.293	95.7182	0.900514	-0.15118	0.91918	1	AT1G01170	Protein of unknown function (DUF1138)	0	0	0	0	0	0	0	0	0	0	0	0	0	0	0	0	0	0	0	0	0	0
37924	BrChr10g00993V4	299.269	389.901	208.637	0.535103	-0.902113	0.0385958	0.34536	AT1G01170	Protein of unknown function (DUF1138)	0	0	0	0	0	0	0	0	0	0	0	0	0	0	0	0	0	0	0	0	0	0
88187	Contig3258	1379.76	1537.34	1222.19	0.795	-0.330973	0.447881	1	AT1G01170	Protein of unknown function (DUF1138)	0	0	0	0	0	0	0	0	0	0	0	0	0	0	0	0	0	0	0	0	0	0
100429	Contig8167	12.4064	13.2034	11.6094	0.879276	-0.185612	0.793596	1	AT1G01170	Protein of unknown function (DUF1138)	0	0	0	0	0	0	0	0	0	0	0	0	0	0	0	0	0	0	0	0	0	0
101578	Contig9252	440.757	508.962	372.553	0.731986	-0.450113	0.489169	1	AT1G01170	Protein of unknown function (DUF1138)	0	0	0	0	0	0	0	0	0	0	0	0	0	0	0	0	0	0	0	0	0	0
102001	Contig9655	86.1625	22.213	150.112	6.75783	2.75656	0.318169	1	AT1G01170	Protein of unknown function (DUF1138)	0	0	0	0	0	0	0	0	0	0	0	0	0	0	0	0	0	0	0	0	0	0
17372	BoC05g00024V4	2.6166	4.36736	0.865844	0.198253	-2.33458	0.169865	0.857959	AT1G01200	ATRABA3, ATRAB-A3, RABA3 RAB GTPase homolog A3	0	0	0	0	0	0	0	0	0	0	0	0	0	0	0	0	0	0	0	0	0	0
11078	BoC03g04220V4	38.6655	71.0109	6.32014	0.0890024	-3.49001	3.11571e-11	2.35045e-09	AT1G01210	DNA-directed RNA polymerase, subunit M, archaeal	0	0	0	0	0	0	0	0	0	0	0	0	0	0	0	0	0	0	0	0	0	0
29234	BoC08g02319V4	17.9144	12.0872	23.7417	1.9642	0.973943	0.109195	0.677145	AT1G01210	DNA-directed RNA polymerase, subunit M, archaeal	0	0	0	0	0	0	0	0	0	0	0	0	0	0	0	0	0	0	0	0	0	0
47016	BrChr3g02216V4	6.37455	8.69149	4.0576	0.466848	-1.09898	0.246509	1	AT1G01210	DNA-directed RNA polymerase, subunit M, archaeal	0	0	0	0	0	0	0	0	0	0	0	0	0	0	0	0	0	0	0	0	0	0
63079	BrChr9g01032V4	2.92897	1.86206	3.99589	2.14596	1.10162	0.479049	1	AT1G01210	DNA-directed RNA polymerase, subunit M, archaeal	0	0	0	0	0	0	0	0	0	0	0	0	0	0	0	0	0	0	0	0	0	0
64196	BrChr9g02552V4	1.27854	1.64396	0.913129	0.555445	-0.848284	0.77767	1	AT1G01210	DNA-directed RNA polymerase, subunit M, archaeal	0	0	0	0	0	0	0	0	0	0	0	0	0	0	0	0	0	0	0	0	0	0
29235	BoC08g02320V4	164.516	162.06	166.972	1.03031	0.0430803	0.913217	1	AT1G01220	FKGP, AtFKGP L-fucokinase/GDP-L-fucose pyrophosphorylase	0	0	0	0	0	0	0	0	0	0	0	0	0	0	0	0	0	0	0	0	0	0
62303	BrChr9g00018V4	17.6929	22.3311	13.0547	0.5846	-0.774479	0.224462	0.965893	AT1G01220	FKGP, AtFKGP L-fucokinase/GDP-L-fucose pyrophosphorylase	0	0	0	0	0	0	0	0	0	0	0	0	0	0	0	0	0	0	0	0	0	0
64195	BrChr9g02551V4	49.485	54.1117	44.8584	0.828996	-0.270563	0.422812	1	AT1G01220	FKGP, AtFKGP L-fucokinase/GDP-L-fucose pyrophosphorylase	0	0	0	0	0	0	0	0	0	0	0	0	0	0	0	0	0	0	0	0	0	0
64194	BrChr9g02550V4	15.2125	3.27765	27.1474	8.28258	3.05008	2.37682e-05	0.000691039	AT1G01225	NC domain-containing protein-related	0	0	0	0	0	0	0	0	0	0	0	0	0	0	0	0	0	0	0	0	0	0
71899	Contig15491	57.2391	82.9825	31.4957	0.379547	-1.39765	0.0301329	0.289047	AT1G01225	NC domain-containing protein-related	0	0	0	0	0	0	0	0	0	0	0	0	0	0	0	0	0	0	0	0	0	0
82447	Contig26514	7.63617	9.9458	5.32654	0.535556	-0.90089	0.342423	1	AT1G01225	NC domain-containing protein-related	0	0	0	0	0	0	0	0	0	0	0	0	0	0	0	0	0	0	0	0	0	0
85525	Contig29811	11.3666	13.277	9.45623	0.712229	-0.489586	0.507687	1	AT1G01225	NC domain-containing protein-related	0	0	0	0	0	0	0	0	0	0	0	0	0	0	0	0	0	0	0	0	0	0
98414	Contig6179	39.4195	23.7958	55.0432	2.31315	1.20986	0.00419941	0.0621413	AT1G01225	NC domain-containing protein-related	0	0	0	0	0	0	0	0	0	0	0	0	0	0	0	0	0	0	0	0	0	0
17371	BoC05g00023V4	5.99245	5.97328	6.01162	1.00642	0.00923107	1	1	AT1G01230	ORMDL family protein	0	0	0	0	0	0	0	0	0	0	0	0	0	0	0	0	0	0	0	0	0	0
19212	BoC05g02383V4	61.5795	68.7682	54.3907	0.790928	-0.338382	0.363422	1	AT1G01230	ORMDL family protein	0	0	0	0	0	0	0	0	0	0	0	0	0	0	0	0	0	0	0	0	0	0
29236	BoC08g02321V4	29.0866	27.505	30.6681	1.115	0.157043	0.718287	1	AT1G01230	ORMDL family protein	0	0	0	0	0	0	0	0	0	0	0	0	0	0	0	0	0	0	0	0	0	0
37922	BrChr10g00989V4	4.71595	5.19321	4.2387	0.8162	-0.293005	0.761404	1	AT1G01230	ORMDL family protein	0	0	0	0	0	0	0	0	0	0	0	0	0	0	0	0	0	0	0	0	0	0
38900	BrChr10g02283V4	42.104	47.0495	37.1586	0.789778	-0.340481	0.449443	1	AT1G01230	ORMDL family protein	0	0	0	0	0	0	0	0	0	0	0	0	0	0	0	0	0	0	0	0	0	0
62302	BrChr9g00017V4	0.306904	0.336146	0.277662	0.826017	-0.275757	1	1	AT1G01230	ORMDL family protein	0	0	0	0	0	0	0	0	0	0	0	0	0	0	0	0	0	0	0	0	0	0
64193	BrChr9g02549V4	22.6665	22.258	23.075	1.0367	0.0520053	0.979139	1	AT1G01230	ORMDL family protein	0	0	0	0	0	0	0	0	0	0	0	0	0	0	0	0	0	0	0	0	0	0
96039	Contig41210	1.7552	0.890391	2.62001	2.94254	1.55706	0.458083	1	AT1G01230	ORMDL family protein	0	0	0	0	0	0	0	0	0	0	0	0	0	0	0	0	0	0	0	0	0	0
98776	Contig6571	4.47963	7.98243	0.976842	0.122374	-3.03063	0.0177501	0.195694	AT1G01230	ORMDL family protein	0	0	0	0	0	0	0	0	0	0	0	0	0	0	0	0	0	0	0	0	0	0
19211	BoC05g02382V4	3.16236	5.02293	1.30179	0.259169	-1.94803	0.217661	0.954868	AT1G01240	unknown protein; INVOLVED IN: N-terminal protein myristoylation; EXPRESSED IN: 17 plant structures; EXPRESSED DURING: 11 growth stages; BEST Arabidopsis thaliana protein match is: unknown protein (TAIR:AT2G46550,1); Has 95 Blast hits to 78 proteins in 16 species: Archae - 0; Bacteria - 2; Metazoa - 11; Fungi - 0; Plants - 80; Viruses - 0; Other Eukaryotes - 2 (source: NCBI BLink),	0	0	0	0	0	0	0	0	0	0	0	0	0	0	0	0	0	0	0	0	0	0
29237	BoC08g02322V4	9.43437	11.8189	7.04984	0.596489	-0.745433	0.691533	1	AT1G01240	unknown protein; INVOLVED IN: N-terminal protein myristoylation; EXPRESSED IN: 17 plant structures; EXPRESSED DURING: 11 growth stages; BEST Arabidopsis thaliana protein match is: unknown protein (TAIR:AT2G46550,1); Has 95 Blast hits to 78 proteins in 16 species: Archae - 0; Bacteria - 2; Metazoa - 11; Fungi - 0; Plants - 80; Viruses - 0; Other Eukaryotes - 2 (source: NCBI BLink),	0	0	0	0	0	0	0	0	0	0	0	0	0	0	0	0	0	0	0	0	0	0
80450	Contig24404	1.57297	1.53364	1.61231	1.05129	0.0721675	1	1	AT1G01240	unknown protein; INVOLVED IN: N-terminal protein myristoylation; EXPRESSED IN: 17 plant structures; EXPRESSED DURING: 11 growth stages; BEST Arabidopsis thaliana protein match is: unknown protein (TAIR:AT2G46550,1); Has 95 Blast hits to 78 proteins in 16 species: Archae - 0; Bacteria - 2; Metazoa - 11; Fungi - 0; Plants - 80; Viruses - 0; Other Eukaryotes - 2 (source: NCBI BLink),	0	0	0	0	0	0	0	0	0	0	0	0	0	0	0	0	0	0	0	0	0	0
83515	Contig27686	13.1289	15.8579	10.3999	0.655819	-0.60863	0.569439	1	AT1G01240	unknown protein; INVOLVED IN: N-terminal protein myristoylation; EXPRESSED IN: 17 plant structures; EXPRESSED DURING: 11 growth stages; BEST Arabidopsis thaliana protein match is: unknown protein (TAIR:AT2G46550,1); Has 95 Blast hits to 78 proteins in 16 species: Archae - 0; Bacteria - 2; Metazoa - 11; Fungi - 0; Plants - 80; Viruses - 0; Other Eukaryotes - 2 (source: NCBI BLink),	0	0	0	0	0	0	0	0	0	0	0	0	0	0	0	0	0	0	0	0	0	0
17370	BoC05g00022V4	11.4931	16.874	6.11224	0.362228	-1.46503	0.0591404	0.463637	AT1G01250	Integrase-type DNA-binding superfamily protein	0	0	0	0	0	0	0	0	0	0	0	0	0	0	0	0	0	0	1	0	0	0
31086	BoC08g04696V4	26.2794	31.0756	21.4832	0.69132	-0.532574	0.333383	1	AT1G01250	Integrase-type DNA-binding superfamily protein	0	0	0	0	0	0	0	0	0	0	0	0	0	0	0	0	0	0	1	0	0	0
37921	BrChr10g00987V4	17.6967	18.1386	17.2549	0.951279	-0.0720589	1	1	AT1G01250	Integrase-type DNA-binding superfamily protein	0	0	0	0	0	0	0	0	0	0	0	0	0	0	0	0	0	0	1	0	0	0
90029	Contig34591	0.975894	0.744569	1.20722	1.62137	0.697211	0.916675	1	AT1G01250	Integrase-type DNA-binding superfamily protein	0	0	0	0	0	0	0	0	0	0	0	0	0	0	0	0	0	0	1	0	0	0
93004	Contig37859	0.619748	0.898121	0.341376	0.3801	-1.39555	0.763757	1	AT1G01250	Integrase-type DNA-binding superfamily protein	0	0	0	0	0	0	0	0	0	0	0	0	0	0	0	0	0	0	1	0	0	0
19210	BoC05g02380V4	44.0719	46.012	42.1317	0.915669	-0.127102	0.781626	1	AT1G01260	basic helix-loop-helix (bHLH) DNA-binding superfamily protein	0	0	0	0	0	0	0	0	0	0	0	0	0	0	0	0	0	0	1	0	0	0
38899	BrChr10g02281V4	34.4343	32.004	36.8645	1.15187	0.20398	0.611465	1	AT1G01260	basic helix-loop-helix (bHLH) DNA-binding superfamily protein	0	0	0	0	0	0	0	0	0	0	0	0	0	0	0	0	0	0	1	0	0	0
38898	BrChr10g02280V4	0.341376	0	0.682751	Inf	Inf	0.806594	1	AT1G01280	CYP703A2, CYP703 cytochrome P450, family 703, subfamily A, polypeptide 2	0	0	0	0	1	0	0	1	0	0	0	0	0	0	0	0	0	0	0	0	0	0
29238	BoC08g02324V4	16.0324	15.3836	16.6811	1.08434	0.116822	0.809535	1	AT1G01290	CNX3 cofactor of nitrate reductase and xanthine dehydrogenase 3	0	0	0	0	0	0	0	0	0	0	0	0	0	0	0	0	0	0	0	0	0	0
64192	BrChr9g02546V4	4.80128	3.50475	6.09781	1.73987	0.798981	0.521557	1	AT1G01290	CNX3 cofactor of nitrate reductase and xanthine dehydrogenase 3	0	0	0	0	0	0	0	0	0	0	0	0	0	0	0	0	0	0	0	0	0	0
17369	BoC05g00020V4	880.994	847.588	914.4	1.07883	0.109464	0.714418	1	AT1G01300	Eukaryotic aspartyl protease family protein	0	0	0	0	0	0	0	0	0	0	0	0	0	0	0	0	0	0	0	0	0	0
38897	BrChr10g02279V4	402.468	617.171	187.765	0.304235	-1.71674	1.62654e-08	8.60067e-07	AT1G01300	Eukaryotic aspartyl protease family protein	0	0	0	0	0	0	0	0	0	0	0	0	0	0	0	0	0	0	0	0	0	0
67559	Contig11338	542.325	442.951	641.699	1.44869	0.534749	0.0723761	0.52862	AT1G01300	Eukaryotic aspartyl protease family protein	0	0	0	0	0	0	0	0	0	0	0	0	0	0	0	0	0	0	0	0	0	0
67689	Contig11458	396.083	254.121	538.046	2.11728	1.08221	0.000483577	0.00994216	AT1G01300	Eukaryotic aspartyl protease family protein	0	0	0	0	0	0	0	0	0	0	0	0	0	0	0	0	0	0	0	0	0	0
70852	Contig14479	84.3131	95.8847	72.7415	0.758635	-0.398523	0.345403	1	AT1G01300	Eukaryotic aspartyl protease family protein	0	0	0	0	0	0	0	0	0	0	0	0	0	0	0	0	0	0	0	0	0	0
94089	Contig39075	54.5581	107.679	1.4376	0.0133508	-6.22693	4.10893e-22	9.5598e-20	AT1G01300	Eukaryotic aspartyl protease family protein	0	0	0	0	0	0	0	0	0	0	0	0	0	0	0	0	0	0	0	0	0	0
94090	Contig39076	0.138831	0	0.277662	Inf	Inf	1	1	AT1G01300	Eukaryotic aspartyl protease family protein	0	0	0	0	0	0	0	0	0	0	0	0	0	0	0	0	0	0	0	0	0	0
96816	Contig4540	386.976	470.633	303.319	0.644491	-0.633768	0.0960408	0.629485	AT1G01300	Eukaryotic aspartyl protease family protein	0	0	0	0	0	0	0	0	0	0	0	0	0	0	0	0	0	0	0	0	0	0
99164	Contig695	100.069	68.3925	131.746	1.92633	0.945851	0.0491247	0.408388	AT1G01300	Eukaryotic aspartyl protease family protein	0	0	0	0	0	0	0	0	0	0	0	0	0	0	0	0	0	0	0	0	0	0
38896	BrChr10g02278V4	0.170688	0	0.341376	Inf	Inf	1	1	AT1G01310	CAP (Cysteine-rich secretory proteins, Antigen 5, and Pathogenesis-related 1 protein) superfamily protein	0	0	0	0	0	0	0	0	0	0	0	0	0	0	0	0	0	0	0	0	0	0
17368	BoC05g00019V4	588.274	511.507	665.041	1.30016	0.378688	0.181638	0.884099	AT1G01320	Tetratricopeptide repeat (TPR)-like superfamily protein	0	0	0	0	0	0	0	0	0	0	0	0	0	0	0	0	0	0	0	0	0	0
37919	BrChr10g00985V4	666.212	555.136	777.287	1.40017	0.485606	0.0863805	0.589518	AT1G01320	Tetratricopeptide repeat (TPR)-like superfamily protein	0	0	0	0	0	0	0	0	0	0	0	0	0	0	0	0	0	0	0	0	0	0
43417	BrChr2g01568V4	44.0921	59.3896	28.7946	0.484841	-1.04442	0.025338	0.2551	AT1G01320	Tetratricopeptide repeat (TPR)-like superfamily protein	0	0	0	0	0	0	0	0	0	0	0	0	0	0	0	0	0	0	0	0	0	0
75318	Contig18885	9.9084	19.8168	0	0	-Inf	7.67256e-08	3.63125e-06	AT1G01320	Tetratricopeptide repeat (TPR)-like superfamily protein	0	0	0	0	0	0	0	0	0	0	0	0	0	0	0	0	0	0	0	0	0	0
97101	Contig4822	11.1382	22.2763	0	0	-Inf	1.12025e-08	6.10652e-07	AT1G01320	Tetratricopeptide repeat (TPR)-like superfamily protein	0	0	0	0	0	0	0	0	0	0	0	0	0	0	0	0	0	0	0	0	0	0
17367	BoC05g00018V4	0.588182	0	1.17636	Inf	Inf	0.520404	1	AT1G01350	Zinc finger (CCCH-type/C3HC4-type RING finger) family protein	0	0	0	0	0	0	0	0	0	0	0	0	0	0	0	0	0	0	0	0	0	0
19209	BoC05g02378V4	123.029	128.083	117.975	0.92108	-0.118601	0.75596	1	AT1G01350	Zinc finger (CCCH-type/C3HC4-type RING finger) family protein	0	0	0	0	0	0	0	0	0	0	0	0	0	0	0	0	0	0	0	0	0	0
38895	BrChr10g02277V4	59.2526	64.7738	53.7315	0.829525	-0.269643	0.527895	1	AT1G01350	Zinc finger (CCCH-type/C3HC4-type RING finger) family protein	0	0	0	0	0	0	0	0	0	0	0	0	0	0	0	0	0	0	0	0	0	0
50148	BrChr4g01029V4	6.56942	7.38241	5.75643	0.77975	-0.358916	0.749473	1	AT1G01350	Zinc finger (CCCH-type/C3HC4-type RING finger) family protein	0	0	0	0	0	0	0	0	0	0	0	0	0	0	0	0	0	0	0	0	0	0
86020	Contig30314	47.4086	47.3314	47.4857	1.00326	0.00469581	0.98924	1	AT1G01350	Zinc finger (CCCH-type/C3HC4-type RING finger) family protein	0	0	0	0	0	0	0	0	0	0	0	0	0	0	0	0	0	0	0	0	0	0
101237	Contig8928	23.233	22.3196	24.1464	1.08185	0.113502	0.824823	1	AT1G01350	Zinc finger (CCCH-type/C3HC4-type RING finger) family protein	0	0	0	0	0	0	0	0	0	0	0	0	0	0	0	0	0	0	0	0	0	0
19208	BoC05g02377V4	0.464805	0.63552	0.294091	0.462756	-1.11168	0.948593	1	AT1G01360	RCAR1, PYL9 regulatory component of ABA receptor 1	0	0	0	0	0	0	0	0	0	0	0	0	0	0	0	0	0	0	0	0	0	0
19911	BoC05g03265V4	12.6538	6.63784	18.6697	2.81261	1.49191	0.0416208	0.363977	AT1G01360	RCAR1, PYL9 regulatory component of ABA receptor 1	0	0	0	0	0	0	0	0	0	0	0	0	0	0	0	0	0	0	0	0	0	0
38894	BrChr10g02276V4	2.34124	2.56212	2.12035	0.827575	-0.273038	1	1	AT1G01360	RCAR1, PYL9 regulatory component of ABA receptor 1	0	0	0	0	0	0	0	0	0	0	0	0	0	0	0	0	0	0	0	0	0	0
29239	BoC08g02325V4	12.2542	9.67608	14.8324	1.53289	0.616257	0.482973	1	AT1G01370	HTR12, CENH3 Histone superfamily protein	0	0	0	0	0	0	0	0	0	0	0	0	0	0	0	0	0	0	0	0	0	0
64191	BrChr9g02545V4	25.6944	24.0376	27.3513	1.13786	0.186319	0.771028	1	AT1G01370	HTR12, CENH3 Histone superfamily protein	0	0	0	0	0	0	0	0	0	0	0	0	0	0	0	0	0	0	0	0	0	0
29240	BoC08g02326V4	0.170688	0	0.341376	Inf	Inf	1	1	AT1G01380	ETC1 Homeodomain-like superfamily protein	0	0	0	0	0	0	0	0	0	0	0	0	0	0	0	0	0	0	0	0	0	0
64190	BrChr9g02544V4	1.16201	0.744569	1.57945	2.1213	1.08495	0.780573	1	AT1G01380	ETC1 Homeodomain-like superfamily protein	0	0	0	0	0	0	0	0	0	0	0	0	0	0	0	0	0	0	0	0	0	0
17366	BoC05g00017V4	173.852	149.694	198.009	1.32276	0.403551	0.200828	0.922672	AT1G01430	TBL25 TRICHOME BIREFRINGENCE-LIKE 25	0	0	0	0	0	0	0	0	0	0	0	0	0	0	0	0	0	0	0	0	0	0
19207	BoC05g02376V4	5.29037	5.60163	4.97911	0.888869	-0.169958	0.889293	1	AT1G01430	TBL25 TRICHOME BIREFRINGENCE-LIKE 25	0	0	0	0	0	0	0	0	0	0	0	0	0	0	0	0	0	0	0	0	0	0
37918	BrChr10g00984V4	83.8837	48.054	119.713	2.49123	1.31686	0.000361417	0.00768715	AT1G01430	TBL25 TRICHOME BIREFRINGENCE-LIKE 25	0	0	0	0	0	0	0	0	0	0	0	0	0	0	0	0	0	0	0	0	0	0
38893	BrChr10g02275V4	22.2028	18.1366	26.2691	1.44841	0.534467	0.359338	1	AT1G01430	TBL25 TRICHOME BIREFRINGENCE-LIKE 25	0	0	0	0	0	0	0	0	0	0	0	0	0	0	0	0	0	0	0	0	0	0
17365	BoC05g00016V4	0.149687	0.299374	0	0	-Inf	0.971972	1	AT1G01440	Protein of unknown function (DUF3133)	0	0	0	0	0	0	0	0	0	0	0	0	0	0	0	0	0	0	0	0	0	0
37917	BrChr10g00983V4	3.55411	5.901	1.20722	0.204579	-2.28927	0.0905227	0.606983	AT1G01440	Protein of unknown function (DUF3133)	0	0	0	0	0	0	0	0	0	0	0	0	0	0	0	0	0	0	0	0	0	0
37916	BrChr10g00982V4	0.31776	0.63552	0	0	-Inf	0.738717	1	AT1G01453	unknown protein; FUNCTIONS IN: molecular_function unknown; INVOLVED IN: biological_process unknown; LOCATED IN: cellular_component unknown; BEST Arabidopsis thaliana protein match is: unknown protein (TAIR:AT4G01110,1); Has 30201 Blast hits to 17322 proteins in 780 species: Archae - 12; Bacteria - 1396; Metazoa - 17338; Fungi - 3422; Plants - 5037; Viruses - 0; Other Eukaryotes - 2996 (source: NC…	0	0	0	0	0	0	0	0	0	0	0	0	0	0	0	0	0	0	0	0	0	0
61138	BrChr8g01458V4	11.6822	18.6013	4.76316	0.256066	-1.96541	0.14329	0.788759	AT1G01470	LEA14, LSR3 Late embryogenesis abundant protein	0	0	0	0	0	0	0	0	0	0	0	0	0	0	0	0	0	0	1	0	0	0
17364	BoC05g00014V4	443.975	411.351	476.6	1.15862	0.21241	0.449374	1	AT1G01490	Heavy metal transport/detoxification superfamily protein	0	0	0	0	0	0	0	0	0	0	0	0	0	0	0	0	0	0	0	0	0	0
19206	BoC05g02373V4	25.5782	29.309	21.8473	0.745414	-0.423887	0.432017	1	AT1G01490	Heavy metal transport/detoxification superfamily protein	0	0	0	0	0	0	0	0	0	0	0	0	0	0	0	0	0	0	0	0	0	0
29242	BoC08g02328V4	1.05759	0.971666	1.14351	1.17685	0.234932	1	1	AT1G01490	Heavy metal transport/detoxification superfamily protein	0	0	0	0	0	0	0	0	0	0	0	0	0	0	0	0	0	0	0	0	0	0
31087	BoC08g04698V4	79.2318	79.7363	78.7273	0.987345	-0.018374	0.995541	1	AT1G01490	Heavy metal transport/detoxification superfamily protein	0	0	0	0	0	0	0	0	0	0	0	0	0	0	0	0	0	0	0	0	0	0
37915	BrChr10g00981V4	194.103	212.874	175.331	0.82364	-0.279915	0.443786	1	AT1G01490	Heavy metal transport/detoxification superfamily protein	0	0	0	0	0	0	0	0	0	0	0	0	0	0	0	0	0	0	0	0	0	0
38892	BrChr10g02272V4	40.3904	39.6579	41.123	1.03694	0.0523378	0.982196	1	AT1G01490	Heavy metal transport/detoxification superfamily protein	0	0	0	0	0	0	0	0	0	0	0	0	0	0	0	0	0	0	0	0	0	0
62301	BrChr9g00014V4	294.535	334.841	254.229	0.759252	-0.39735	0.213697	0.948108	AT1G01490	Heavy metal transport/detoxification superfamily protein	0	0	0	0	0	0	0	0	0	0	0	0	0	0	0	0	0	0	0	0	0	0
64189	BrChr9g02543V4	0.72144	0.299374	1.14351	3.81966	1.93345	0.743876	1	AT1G01490	Heavy metal transport/detoxification superfamily protein	0	0	0	0	0	0	0	0	0	0	0	0	0	0	0	0	0	0	0	0	0	0
70204	Contig13838	17.2129	19.6967	14.7291	0.747796	-0.419284	0.433501	1	AT1G01490	Heavy metal transport/detoxification superfamily protein	0	0	0	0	0	0	0	0	0	0	0	0	0	0	0	0	0	0	0	0	0	0
71084	Contig1470	1.39842	1.52591	1.27093	0.832901	-0.263783	1	1	AT1G01490	Heavy metal transport/detoxification superfamily protein	0	0	0	0	0	0	0	0	0	0	0	0	0	0	0	0	0	0	0	0	0	0
71403	Contig15013	0.315119	0.336146	0.294091	0.874889	-0.192828	1	1	AT1G01490	Heavy metal transport/detoxification superfamily protein	0	0	0	0	0	0	0	0	0	0	0	0	0	0	0	0	0	0	0	0	0	0
72206	Contig15797	10.6554	13.5061	7.80469	0.577864	-0.791198	0.473063	1	AT1G01490	Heavy metal transport/detoxification superfamily protein	0	0	0	0	0	0	0	0	0	0	0	0	0	0	0	0	0	0	0	0	0	0
76931	Contig20535	92.9137	89.115	96.7125	1.08525	0.118034	0.716524	1	AT1G01490	Heavy metal transport/detoxification superfamily protein	0	0	0	0	0	0	0	0	0	0	0	0	0	0	0	0	0	0	0	0	0	0
97915	Contig5665	21.9495	3.00732	40.8916	13.5974	3.76526	4.47735e-09	2.57353e-07	AT1G01490	Heavy metal transport/detoxification superfamily protein	0	0	0	0	0	0	0	0	0	0	0	0	0	0	0	0	0	0	0	0	0	0
101163	Contig8859	6.98877	8.41862	5.55891	0.660312	-0.598781	0.575182	1	AT1G01490	Heavy metal transport/detoxification superfamily protein	0	0	0	0	0	0	0	0	0	0	0	0	0	0	0	0	0	0	0	0	0	0
31088	BoC08g04699V4	10.5935	8.19926	12.9877	1.58401	0.663582	0.357664	1	AT1G01500	Erythronate-4-phosphate dehydrogenase family protein	0	0	0	0	0	0	0	0	0	0	0	0	0	0	0	0	0	0	0	0	0	0
38891	BrChr10g02271V4	15.9473	12.402	19.4926	1.57173	0.652351	0.390249	1	AT1G01500	Erythronate-4-phosphate dehydrogenase family protein	0	0	0	0	0	0	0	0	0	0	0	0	0	0	0	0	0	0	0	0	0	0
64187	BrChr9g02541V4	7.57684	8.76377	6.3899	0.729127	-0.455758	0.632306	1	AT1G01500	Erythronate-4-phosphate dehydrogenase family protein	0	0	0	0	0	0	0	0	0	0	0	0	0	0	0	0	0	0	0	0	0	0
74093	Contig1765	35.2201	32.6995	37.7408	1.15417	0.206854	0.66312	1	AT1G01500	Erythronate-4-phosphate dehydrogenase family protein	0	0	0	0	0	0	0	0	0	0	0	0	0	0	0	0	0	0	0	0	0	0
82822	Contig26917	10.6564	11.3401	9.97266	0.879417	-0.185381	0.854035	1	AT1G01500	Erythronate-4-phosphate dehydrogenase family protein	0	0	0	0	0	0	0	0	0	0	0	0	0	0	0	0	0	0	0	0	0	0
85692	Contig29984	35.9422	31.3194	40.565	1.2952	0.373178	0.386546	1	AT1G01500	Erythronate-4-phosphate dehydrogenase family protein	0	0	0	0	0	0	0	0	0	0	0	0	0	0	0	0	0	0	0	0	0	0
19205	BoC05g02372V4	223.202	205.124	241.281	1.17627	0.234221	0.506097	1	AT1G01510	AN NAD(P)-binding Rossmann-fold superfamily protein	0	0	0	0	0	0	0	0	0	0	0	0	0	0	0	0	0	0	0	0	0	0
38890	BrChr10g02270V4	127.262	128.202	126.322	0.985338	-0.0213087	0.925513	1	AT1G01510	AN NAD(P)-binding Rossmann-fold superfamily protein	0	0	0	0	0	0	0	0	0	0	0	0	0	0	0	0	0	0	0	0	0	0
91791	Contig36531	10.0801	7.82048	12.3398	1.57788	0.65799	0.726453	1	AT1G01510	AN NAD(P)-binding Rossmann-fold superfamily protein	0	0	0	0	0	0	0	0	0	0	0	0	0	0	0	0	0	0	0	0	0	0
19204	BoC05g02371V4	167.236	153.1	181.372	1.18467	0.244482	0.547137	1	AT1G01540	Protein kinase superfamily protein	0	0	0	0	0	0	0	0	0	0	0	0	0	0	0	0	0	0	0	0	0	0
27760	BoC08g00393V4	6.08188	4.98615	7.1776	1.43951	0.525575	0.533691	1	AT1G01540	Protein kinase superfamily protein	0	0	0	0	0	0	0	0	0	0	0	0	0	0	0	0	0	0	0	0	0	0
29243	BoC08g02331V4	24.2785	22.5266	26.0304	1.15554	0.208565	0.744266	1	AT1G01540	Protein kinase superfamily protein	0	0	0	0	0	0	0	0	0	0	0	0	0	0	0	0	0	0	0	0	0	0
38889	BrChr10g02269V4	73.658	64.8705	82.4455	1.27092	0.345878	0.38017	1	AT1G01540	Protein kinase superfamily protein	0	0	0	0	0	0	0	0	0	0	0	0	0	0	0	0	0	0	0	0	0	0
64186	BrChr9g02540V4	27.0238	25.7158	28.3318	1.10173	0.13977	0.884844	1	AT1G01540	Protein kinase superfamily protein	0	0	0	0	0	0	0	0	0	0	0	0	0	0	0	0	0	0	0	0	0	0
78240	Contig21981	3.64669	3.49702	3.79637	1.0856	0.118496	0.955731	1	AT1G01540	Protein kinase superfamily protein	0	0	0	0	0	0	0	0	0	0	0	0	0	0	0	0	0	0	0	0	0	0
17363	BoC05g00013V4	94.5367	93.7244	95.3489	1.01733	0.0247903	0.827585	1	AT1G01550	BPS1 Protein of unknown function (DUF793)	0	0	0	0	0	0	0	0	0	0	0	0	0	0	0	0	0	0	0	0	0	0
19203	BoC05g02370V4	176.655	181.128	172.182	0.950609	-0.0730762	0.806501	1	AT1G01550	BPS1 Protein of unknown function (DUF793)	0	0	0	0	0	0	0	0	0	0	0	0	0	0	0	0	0	0	0	0	0	0
37913	BrChr10g00978V4	2.71511	1.00844	4.42179	4.38479	2.13251	0.215087	0.950392	AT1G01550	BPS1 Protein of unknown function (DUF793)	0	0	0	0	0	0	0	0	0	0	0	0	0	0	0	0	0	0	0	0	0	0
38888	BrChr10g02268V4	158.848	159.122	158.574	0.996559	-0.00497284	0.956095	1	AT1G01550	BPS1 Protein of unknown function (DUF793)	0	0	0	0	0	0	0	0	0	0	0	0	0	0	0	0	0	0	0	0	0	0
73752	Contig17326	0.611851	0.63552	0.588182	0.925512	-0.111676	1	1	AT1G01550	BPS1 Protein of unknown function (DUF793)	0	0	0	0	0	0	0	0	0	0	0	0	0	0	0	0	0	0	0	0	0	0
84974	Contig2922	51.7851	55.1543	48.4159	0.877826	-0.187993	0.535146	1	AT1G01550	BPS1 Protein of unknown function (DUF793)	0	0	0	0	0	0	0	0	0	0	0	0	0	0	0	0	0	0	0	0	0	0
91839	Contig36582	20.5273	22.6788	18.3759	0.810269	-0.303528	0.641674	1	AT1G01550	BPS1 Protein of unknown function (DUF793)	0	0	0	0	0	0	0	0	0	0	0	0	0	0	0	0	0	0	0	0	0	0
92142	Contig36910	3.78049	3.24215	4.31884	1.33209	0.413694	0.804672	1	AT1G01550	BPS1 Protein of unknown function (DUF793)	0	0	0	0	0	0	0	0	0	0	0	0	0	0	0	0	0	0	0	0	0	0
93643	Contig38563	16.3857	16.8985	15.8729	0.939312	-0.0903235	0.90068	1	AT1G01550	BPS1 Protein of unknown function (DUF793)	0	0	0	0	0	0	0	0	0	0	0	0	0	0	0	0	0	0	0	0	0	0
99520	Contig7296	124.087	130.651	117.524	0.899528	-0.15276	0.57148	1	AT1G01550	BPS1 Protein of unknown function (DUF793)	0	0	0	0	0	0	0	0	0	0	0	0	0	0	0	0	0	0	0	0	0	0
101652	Contig9320	56.3557	60.6258	52.0855	0.859132	-0.219049	0.618601	1	AT1G01550	BPS1 Protein of unknown function (DUF793)	0	0	0	0	0	0	0	0	0	0	0	0	0	0	0	0	0	0	0	0	0	0
101653	Contig9321	28.1744	28.8108	27.5381	0.955824	-0.0651834	0.858514	1	AT1G01550	BPS1 Protein of unknown function (DUF793)	0	0	0	0	0	0	0	0	0	0	0	0	0	0	0	0	0	0	0	0	0	0
19202	BoC05g02368V4	9.37217	5.30226	13.4421	2.53516	1.34208	0.121923	0.722799	AT1G01580	FRO2, FRD1, ATFRO2 ferric reduction oxidase 2	0	0	0	0	0	0	0	0	0	0	0	0	0	0	0	0	0	0	1	0	0	0
29244	BoC08g02332V4	7.29296	11.6718	2.9141	0.24967	-2.00191	0.301842	1	AT1G01580	FRO2, FRD1, ATFRO2 ferric reduction oxidase 2	0	0	0	0	0	0	0	0	0	0	0	0	0	0	0	0	0	0	1	0	0	0
38887	BrChr10g02267V4	3.10011	3.08859	3.11162	1.00745	0.0107151	1	1	AT1G01580	FRO2, FRD1, ATFRO2 ferric reduction oxidase 2	0	0	0	0	0	0	0	0	0	0	0	0	0	0	0	0	0	0	1	0	0	0
64185	BrChr9g02539V4	27.7984	39.1464	16.4504	0.420228	-1.25076	0.0453332	0.387084	AT1G01580	FRO2, FRD1, ATFRO2 ferric reduction oxidase 2	0	0	0	0	0	0	0	0	0	0	0	0	0	0	0	0	0	0	1	0	0	0
80419	Contig24376	0.739286	0.890391	0.588182	0.660588	-0.598177	1	1	AT1G01580	FRO2, FRD1, ATFRO2 ferric reduction oxidase 2	0	0	0	0	0	0	0	0	0	0	0	0	0	0	0	0	0	0	1	0	0	0
17362	BoC05g00012V4	5.05862	4.31386	5.80339	1.34529	0.427915	0.876185	1	AT1G01600	CYP86A4 cytochrome P450, family 86, subfamily A, polypeptide 4	0	0	0	0	1	0	0	0	0	0	0	0	0	0	0	0	0	0	0	0	0	0
29246	BoC08g02334V4	1.89088	1.78078	2.00097	1.12365	0.168188	0.965424	1	AT1G01600	CYP86A4 cytochrome P450, family 86, subfamily A, polypeptide 4	0	0	0	0	1	0	0	0	0	0	0	0	0	0	0	0	0	0	0	0	0	0
38886	BrChr10g02266V4	6.27201	6.82044	5.72358	0.839181	-0.252947	0.880592	1	AT1G01600	CYP86A4 cytochrome P450, family 86, subfamily A, polypeptide 4	0	0	0	0	1	0	0	0	0	0	0	0	0	0	0	0	0	0	0	0	0	0
58022	BrChr7g01222V4	1.21001	2.12593	0.294091	0.138335	-2.85376	0.36581	1	AT1G01600	CYP86A4 cytochrome P450, family 86, subfamily A, polypeptide 4	0	0	0	0	1	0	0	0	0	0	0	0	0	0	0	0	0	0	0	0	0	0
64184	BrChr9g02538V4	1.13837	0.744569	1.53217	2.05779	1.0411	0.783391	1	AT1G01600	CYP86A4 cytochrome P450, family 86, subfamily A, polypeptide 4	0	0	0	0	1	0	0	0	0	0	0	0	0	0	0	0	0	0	0	0	0	0
31089	BoC08g04700V4	33.5357	21.6498	45.4217	2.09802	1.06903	0.0232513	0.239243	AT1G01610	ATGPAT4, GPAT4 glycerol-3-phosphate acyltransferase 4	0	0	0	0	1	0	0	0	0	0	0	0	0	0	0	0	0	0	0	0	0	0
62300	BrChr9g00013V4	21.4847	14.9209	28.0485	1.87981	0.910586	0.100718	0.647955	AT1G01610	ATGPAT4, GPAT4 glycerol-3-phosphate acyltransferase 4	0	0	0	0	1	0	0	0	0	0	0	0	0	0	0	0	0	0	0	0	0	0
19191	BoC05g02357V4	555.527	563.137	547.917	0.972973	-0.0395276	0.879387	1	AT1G01620	PIP1C, TMP-B, PIP1;3 plasma membrane intrinsic protein 1C	0	0	0	0	0	0	1	0	0	0	0	0	0	0	0	0	0	0	0	0	0	0
31090	BoC08g04701V4	40.2052	29.0374	51.373	1.7692	0.823097	0.155828	0.824684	AT1G01620	PIP1C, TMP-B, PIP1;3 plasma membrane intrinsic protein 1C	0	0	0	0	0	0	1	0	0	0	0	0	0	0	0	0	0	0	0	0	0	0
31091	BoC08g04702V4	1.35903	1.78851	0.929557	0.519738	-0.944144	0.775332	1	AT1G01620	PIP1C, TMP-B, PIP1;3 plasma membrane intrinsic protein 1C	0	0	0	0	0	0	1	0	0	0	0	0	0	0	0	0	0	0	0	0	0	0
37912	BrChr10g00977V4	304.472	327.138	281.806	0.861428	-0.215197	0.415109	1	AT1G01620	PIP1C, TMP-B, PIP1;3 plasma membrane intrinsic protein 1C	0	0	0	0	0	0	1	0	0	0	0	0	0	0	0	0	0	0	0	0	0	0
62299	BrChr9g00012V4	102.393	195.403	9.38381	0.0480229	-4.38013	8.10537e-13	7.41508e-11	AT1G01620	PIP1C, TMP-B, PIP1;3 plasma membrane intrinsic protein 1C	0	0	0	0	0	0	1	0	0	0	0	0	0	0	0	0	0	0	0	0	0	0
72058	Contig15650	4.05449	5.3223	2.78667	0.523584	-0.933507	0.534831	1	AT1G01620	PIP1C, TMP-B, PIP1;3 plasma membrane intrinsic protein 1C	0	0	0	0	0	0	1	0	0	0	0	0	0	0	0	0	0	0	0	0	0	0
85568	Contig29854	0.44906	0.898121	0	0	-Inf	0.559197	1	AT1G01620	PIP1C, TMP-B, PIP1;3 plasma membrane intrinsic protein 1C	0	0	0	0	0	0	1	0	0	0	0	0	0	0	0	0	0	0	0	0	0	0
98633	Contig6417	0.540358	1.08072	0	0	-Inf	0.52739	1	AT1G01620	PIP1C, TMP-B, PIP1;3 plasma membrane intrinsic protein 1C	0	0	0	0	0	0	1	0	0	0	0	0	0	0	0	0	0	0	0	0	0	0
100023	Contig776	146.11	4.03895	288.18	71.3504	6.15685	9.62874e-10	6.11094e-08	AT1G01620	PIP1C, TMP-B, PIP1;3 plasma membrane intrinsic protein 1C	0	0	0	0	0	0	1	0	0	0	0	0	0	0	0	0	0	0	0	0	0	0
100032	Contig777	0.294091	0	0.588182	Inf	Inf	0.825572	1	AT1G01620	PIP1C, TMP-B, PIP1;3 plasma membrane intrinsic protein 1C	0	0	0	0	0	0	1	0	0	0	0	0	0	0	0	0	0	0	0	0	0	0
17351	BoC05g00001V4	32.3241	32.5318	32.1165	0.987234	-0.0185366	0.919319	1	AT1G01630	Sec14p-like phosphatidylinositol transfer family protein	0	0	0	0	0	0	0	0	0	0	0	0	0	0	0	0	0	0	0	0	0	0
29247	BoC08g02335V4	0.808796	0.299374	1.31822	4.40325	2.13857	0.725843	1	AT1G01630	Sec14p-like phosphatidylinositol transfer family protein	0	0	0	0	0	0	0	0	0	0	0	0	0	0	0	0	0	0	0	0	0	0
38885	BrChr10g02265V4	3.04494	1.27104	4.81883	3.79125	1.92267	0.243006	0.998536	AT1G01630	Sec14p-like phosphatidylinositol transfer family protein	0	0	0	0	0	0	0	0	0	0	0	0	0	0	0	0	0	0	0	0	0	0
64183	BrChr9g02537V4	12.0837	0.744569	23.4228	31.4582	4.97536	4.56433e-07	1.89554e-05	AT1G01630	Sec14p-like phosphatidylinositol transfer family protein	0	0	0	0	0	0	0	0	0	0	0	0	0	0	0	0	0	0	0	0	0	0
19192	BoC05g02358V4	49.9787	55.5615	44.3959	0.799041	-0.323659	0.383956	1	AT1G01640	BTB/POZ domain-containing protein	0	0	0	0	0	0	0	0	0	0	0	0	0	0	0	0	0	0	0	0	0	0
37911	BrChr10g00976V4	26.6228	23.1492	30.0963	1.3001	0.378625	0.439074	1	AT1G01640	BTB/POZ domain-containing protein	0	0	0	0	0	0	0	0	0	0	0	0	0	0	0	0	0	0	0	0	0	0
96105	Contig41287	10.5828	10.5968	10.5689	0.997367	-0.00380322	1	1	AT1G01640	BTB/POZ domain-containing protein	0	0	0	0	0	0	0	0	0	0	0	0	0	0	0	0	0	0	0	0	0	0
19193	BoC05g02359V4	36.6977	36.0332	37.3622	1.03688	0.0522519	0.994584	1	AT1G01650	SPPL4, ATSPPL4 SIGNAL PEPTIDE PEPTIDASE-LIKE 4	0	0	0	0	0	0	0	0	0	0	0	0	0	0	0	0	0	0	0	0	0	0
31093	BoC08g04704V4	56.2031	58.6117	53.7945	0.91781	-0.123732	0.940171	1	AT1G01650	SPPL4, ATSPPL4 SIGNAL PEPTIDE PEPTIDASE-LIKE 4	0	0	0	0	0	0	0	0	0	0	0	0	0	0	0	0	0	0	0	0	0	0
37910	BrChr10g00975V4	30.6453	27.8257	33.4649	1.20266	0.266228	0.540076	1	AT1G01650	SPPL4, ATSPPL4 SIGNAL PEPTIDE PEPTIDASE-LIKE 4	0	0	0	0	0	0	0	0	0	0	0	0	0	0	0	0	0	0	0	0	0	0
62298	BrChr9g00011V4	23.6884	24.9292	22.4476	0.900454	-0.151276	0.709169	1	AT1G01650	SPPL4, ATSPPL4 SIGNAL PEPTIDE PEPTIDASE-LIKE 4	0	0	0	0	0	0	0	0	0	0	0	0	0	0	0	0	0	0	0	0	0	0
19194	BoC05g02360V4	73.1222	75.7313	70.5132	0.931096	-0.102998	0.890869	1	AT1G01670	RING/U-box superfamily protein	0	0	0	0	0	0	0	0	0	0	0	0	0	0	0	0	0	0	0	0	0	0
37909	BrChr10g00974V4	33.3487	26.2545	40.4429	1.54042	0.62332	0.201043	0.923144	AT1G01670	RING/U-box superfamily protein	0	0	0	0	0	0	0	0	0	0	0	0	0	0	0	0	0	0	0	0	0	0
38884	BrChr10g02264V4	1.6887	2.78922	0.588182	0.210877	-2.24553	0.402323	1	AT1G01670	RING/U-box superfamily protein	0	0	0	0	0	0	0	0	0	0	0	0	0	0	0	0	0	0	0	0	0	0
87657	Contig31997	10.204	12.2227	8.1853	0.669678	-0.578461	0.501053	1	AT1G01670	RING/U-box superfamily protein	0	0	0	0	0	0	0	0	0	0	0	0	0	0	0	0	0	0	0	0	0	0
11640	BoC03g04956V4	13.3341	23.0485	3.61966	0.157045	-2.67075	0.00841272	0.109201	AT1G01680	ATPUB54, PUB54 plant U-box 54	0	0	0	0	0	0	0	0	0	0	0	0	0	0	0	0	0	0	0	0	0	0
19195	BoC05g02361V4	0.860732	1.38009	0.341376	0.247358	-2.01533	0.597686	1	AT1G01680	ATPUB54, PUB54 plant U-box 54	0	0	0	0	0	0	0	0	0	0	0	0	0	0	0	0	0	0	0	0	0	0
37908	BrChr10g00973V4	6.41791	10.9787	1.85711	0.169156	-2.56357	0.0158759	0.179861	AT1G01680	ATPUB54, PUB54 plant U-box 54	0	0	0	0	0	0	0	0	0	0	0	0	0	0	0	0	0	0	0	0	0	0
46605	BrChr3g01682V4	0.31776	0.63552	0	0	-Inf	0.738717	1	AT1G01680	ATPUB54, PUB54 plant U-box 54	0	0	0	0	0	0	0	0	0	0	0	0	0	0	0	0	0	0	0	0	0	0
66629	Contig10478	1.1105	1.94333	0.277662	0.14288	-2.80713	0.379806	1	AT1G01680	ATPUB54, PUB54 plant U-box 54	0	0	0	0	0	0	0	0	0	0	0	0	0	0	0	0	0	0	0	0	0	0
24626	BoC07g00959V4	50.7919	46.8957	54.6882	1.16616	0.221772	0.729438	1	AT1G01690	ATPRD3, PRD3 putative recombination initiation defects 3	0	0	0	0	0	0	0	0	0	0	0	0	0	0	0	0	0	0	0	0	0	0
67088	Contig108	11.3743	10.882	11.8666	1.09049	0.124971	0.823237	1	AT1G01690	ATPRD3, PRD3 putative recombination initiation defects 3	0	0	0	0	0	0	0	0	0	0	0	0	0	0	0	0	0	0	0	0	0	0
68790	Contig1247	39.444	48.018	30.8701	0.642886	-0.637365	0.416796	1	AT1G01690	ATPRD3, PRD3 putative recombination initiation defects 3	0	0	0	0	0	0	0	0	0	0	0	0	0	0	0	0	0	0	0	0	0	0
73669	Contig17238	14.4476	15.05	13.8452	0.919944	-0.120382	0.984342	1	AT1G01690	ATPRD3, PRD3 putative recombination initiation defects 3	0	0	0	0	0	0	0	0	0	0	0	0	0	0	0	0	0	0	0	0	0	0
80642	Contig2459	20.4306	18.045	22.8161	1.2644	0.338454	0.521437	1	AT1G01690	ATPRD3, PRD3 putative recombination initiation defects 3	0	0	0	0	0	0	0	0	0	0	0	0	0	0	0	0	0	0	0	0	0	0
101552	Contig9225	6.08697	6.58622	5.58772	0.848397	-0.237189	0.868825	1	AT1G01690	ATPRD3, PRD3 putative recombination initiation defects 3	0	0	0	0	0	0	0	0	0	0	0	0	0	0	0	0	0	0	0	0	0	0
17352	BoC05g00002V4	80.443	37.5488	123.337	3.28471	1.71577	5.9076e-06	0.000197764	AT1G01710	Acyl-CoA thioesterase family protein	0	0	0	0	0	0	0	0	0	0	0	0	0	0	0	0	0	0	0	0	0	0
38883	BrChr10g02262V4	165.539	160.76	170.319	1.05946	0.0833295	0.736441	1	AT1G01710	Acyl-CoA thioesterase family protein	0	0	0	0	0	0	0	0	0	0	0	0	0	0	0	0	0	0	0	0	0	0
17353	BoC05g00003V4	90.7307	92.2541	89.2073	0.966975	-0.0484502	0.841022	1	AT1G01720	ATAF1, ANAC002 NAC (No Apical Meristem) domain transcriptional regulator superfamily protein	0	0	0	0	0	0	1	0	0	0	0	0	0	0	0	0	0	0	1	0	0	0
38882	BrChr10g02261V4	143.6	164.038	123.162	0.750817	-0.413467	0.259257	1	AT1G01720	ATAF1, ANAC002 NAC (No Apical Meristem) domain transcriptional regulator superfamily protein	0	0	0	0	0	0	1	0	0	0	0	0	0	0	0	0	0	0	1	0	0	0
83645	Contig27831	0.168073	0.336146	0	0	-Inf	0.971978	1	AT1G01720	ATAF1, ANAC002 NAC (No Apical Meristem) domain transcriptional regulator superfamily protein	0	0	0	0	0	0	1	0	0	0	0	0	0	0	0	0	0	0	1	0	0	0
83835	Contig28036	7.14566	12.5123	1.77897	0.142177	-2.81424	0.00734634	0.0981014	AT1G01720	ATAF1, ANAC002 NAC (No Apical Meristem) domain transcriptional regulator superfamily protein	0	0	0	0	0	0	1	0	0	0	0	0	0	0	0	0	0	0	1	0	0	0
90820	Contig35458	127.433	128.513	126.354	0.983203	-0.0244388	0.968807	1	AT1G01720	ATAF1, ANAC002 NAC (No Apical Meristem) domain transcriptional regulator superfamily protein	0	0	0	0	0	0	1	0	0	0	0	0	0	0	0	0	0	0	1	0	0	0
100511	Contig8245	177.573	338.334	16.8126	0.0496921	-4.33084	2.85229e-19	5.31855e-17	AT1G01725	unknown protein; FUNCTIONS IN: molecular_function unknown; INVOLVED IN: biological_process unknown; LOCATED IN: endomembrane system; EXPRESSED IN: 23 plant structures; EXPRESSED DURING: 14 growth stages; BEST Arabidopsis thaliana protein match is: unknown protein (TAIR:AT4G00530,1); Has 20 Blast hits to 20 proteins in 7 species: Archae - 0; Bacteria - 0; Metazoa - 0; Fungi - 0; Plants - 20; Virus…	0	0	0	0	0	0	0	0	0	0	0	0	0	0	0	0	0	0	0	0	0	0
19197	BoC05g02363V4	13.4702	10.2529	16.6875	1.62759	0.702735	0.291287	1	AT1G01740	Protein kinase protein with tetratricopeptide repeat domain	0	0	0	0	0	0	0	0	0	0	0	0	0	0	0	0	0	0	0	0	0	0
37907	BrChr10g00972V4	323.569	190.461	456.678	2.39776	1.26168	2.09605e-05	0.000618551	AT1G01740	Protein kinase protein with tetratricopeptide repeat domain	0	0	0	0	0	0	0	0	0	0	0	0	0	0	0	0	0	0	0	0	0	0
83374	Contig27521	1.1082	1.53364	0.682751	0.445183	-1.16753	0.637524	1	AT1G01740	Protein kinase protein with tetratricopeptide repeat domain	0	0	0	0	0	0	0	0	0	0	0	0	0	0	0	0	0	0	0	0	0	0
17354	BoC05g00004V4	0.170688	0	0.341376	Inf	Inf	1	1	AT1G01750	ADF11 actin depolymerizing factor 11	0	0	0	0	0	0	0	0	0	0	0	0	0	0	0	0	0	0	0	0	0	0
29248	BoC08g02337V4	126.928	132.685	121.171	0.913228	-0.130954	0.785597	1	AT1G01750	ADF11 actin depolymerizing factor 11	0	0	0	0	0	0	0	0	0	0	0	0	0	0	0	0	0	0	0	0	0	0
19198	BoC05g02364V4	26.8811	20.0606	33.7016	1.67999	0.74845	0.142193	0.786032	AT1G01760	adenosine deaminases;RNA binding;RNA binding;adenosine deaminases	0	0	0	0	0	0	0	0	0	0	0	0	0	0	0	0	0	0	0	0	0	0
37906	BrChr10g00971V4	42.2084	44.8029	39.614	0.884182	-0.177584	0.698725	1	AT1G01760	adenosine deaminases;RNA binding;RNA binding;adenosine deaminases	0	0	0	0	0	0	0	0	0	0	0	0	0	0	0	0	0	0	0	0	0	0
29249	BoC08g02338V4	36.8916	37.5542	36.2291	0.964714	-0.0518271	0.94224	1	AT1G01770	unknown protein; CONTAINS InterPro DOMAIN/s: Protein of unknown function DUF1446 (InterPro:IPR010839); Has 1597 Blast hits to 1509 proteins in 306 species: Archae - 4; Bacteria - 843; Metazoa - 22; Fungi - 131; Plants - 31; Viruses - 0; Other Eukaryotes - 566 (source: NCBI BLink),	0	0	0	0	0	0	0	0	0	0	0	0	0	0	0	0	0	0	0	0	0	0
64182	BrChr9g02535V4	144.555	126.114	162.995	1.29245	0.370104	0.42722	1	AT1G01770	unknown protein; CONTAINS InterPro DOMAIN/s: Protein of unknown function DUF1446 (InterPro:IPR010839); Has 1597 Blast hits to 1509 proteins in 306 species: Archae - 4; Bacteria - 843; Metazoa - 22; Fungi - 131; Plants - 31; Viruses - 0; Other Eukaryotes - 566 (source: NCBI BLink),	0	0	0	0	0	0	0	0	0	0	0	0	0	0	0	0	0	0	0	0	0	0
17355	BoC05g00005V4	0.317733	0	0.635466	Inf	Inf	0.815766	1	AT1G01780	GATA type zinc finger transcription factor family protein	0	0	0	0	0	0	0	0	0	0	0	0	0	0	0	0	0	0	0	0	0	0
29250	BoC08g02339V4	82.9254	113.134	52.717	0.46597	-1.10169	0.00418554	0.0619898	AT1G01780	GATA type zinc finger transcription factor family protein	0	0	0	0	0	0	0	0	0	0	0	0	0	0	0	0	0	0	0	0	0	0
64181	BrChr9g02534V4	3.77334	5.52289	2.02378	0.366434	-1.44837	0.371896	1	AT1G01780	GATA type zinc finger transcription factor family protein	0	0	0	0	0	0	0	0	0	0	0	0	0	0	0	0	0	0	0	0	0	0
17356	BoC05g00006V4	191.975	166.837	217.113	1.30135	0.380009	0.175972	0.872699	AT1G01790	KEA1, ATKEA1 K+ efflux antiporter 1	0	0	0	0	0	0	0	0	0	0	0	0	0	0	0	0	0	0	0	0	0	0
17357	BoC05g00007V4	140.005	151.512	128.498	0.848105	-0.237686	0.45922	1	AT1G01790	KEA1, ATKEA1 K+ efflux antiporter 1	0	0	0	0	0	0	0	0	0	0	0	0	0	0	0	0	0	0	0	0	0	0
29251	BoC08g02340V4	114.752	120.016	109.487	0.912274	-0.132461	0.869621	1	AT1G01790	KEA1, ATKEA1 K+ efflux antiporter 1	0	0	0	0	0	0	0	0	0	0	0	0	0	0	0	0	0	0	0	0	0	0
62319	BrChr9g00038V4	11.3264	19.8498	2.8031	0.141216	-2.82403	0.0179935	0.19766	AT1G01790	KEA1, ATKEA1 K+ efflux antiporter 1	0	0	0	0	0	0	0	0	0	0	0	0	0	0	0	0	0	0	0	0	0	0
64180	BrChr9g02533V4	135.257	127.03	143.483	1.12952	0.175706	0.657033	1	AT1G01790	KEA1, ATKEA1 K+ efflux antiporter 1	0	0	0	0	0	0	0	0	0	0	0	0	0	0	0	0	0	0	0	0	0	0
38881	BrChr10g02258V4	280.874	293.63	268.119	0.913122	-0.131121	0.758199	1	AT1G01800	NAD(P)-binding Rossmann-fold superfamily protein	0	0	0	0	1	0	0	0	0	0	0	0	0	0	0	0	0	0	0	0	0	0
62297	BrChr9g00010V4	202.947	211.825	194.07	0.916181	-0.126296	0.701021	1	AT1G01820	PEX11C peroxin 11c	0	0	0	0	0	0	0	0	0	0	0	0	0	0	0	0	0	0	0	0	0	0
17358	BoC05g00008V4	160.066	187.772	132.359	0.704895	-0.504519	0.290516	1	AT1G01830	ARM repeat superfamily protein	0	0	0	0	0	0	0	0	0	0	0	0	0	0	0	0	0	0	0	0	0	0
19200	BoC05g02366V4	14.962	14.2054	15.7187	1.10653	0.146045	0.832436	1	AT1G01830	ARM repeat superfamily protein	0	0	0	0	0	0	0	0	0	0	0	0	0	0	0	0	0	0	0	0	0	0
37905	BrChr10g00970V4	45.3105	42.0368	48.5843	1.15576	0.208838	0.653329	1	AT1G01830	ARM repeat superfamily protein	0	0	0	0	0	0	0	0	0	0	0	0	0	0	0	0	0	0	0	0	0	0
17359	BoC05g00009V4	12.7844	14.2041	11.3646	0.800094	-0.321758	0.667085	1	AT1G01840	unknown protein; Has 23 Blast hits to 23 proteins in 9 species: Archae - 0; Bacteria - 0; Metazoa - 0; Fungi - 0; Plants - 23; Viruses - 0; Other Eukaryotes - 0 (source: NCBI BLink),	0	0	0	0	0	0	0	0	0	0	0	0	0	0	0	0	0	0	0	0	0	0
38880	BrChr10g02257V4	24.9331	20.9955	28.8707	1.37509	0.459525	0.389342	1	AT1G01840	unknown protein; Has 23 Blast hits to 23 proteins in 9 species: Archae - 0; Bacteria - 0; Metazoa - 0; Fungi - 0; Plants - 23; Viruses - 0; Other Eukaryotes - 0 (source: NCBI BLink),	0	0	0	0	0	0	0	0	0	0	0	0	0	0	0	0	0	0	0	0	0	0
74959	Contig18529	2.53124	2.6789	2.38358	0.889761	-0.16851	1	1	AT1G01860	PFC1 Ribosomal RNA adenine dimethylase family protein	0	0	0	0	0	0	0	0	0	0	1	0	0	0	0	0	0	0	0	0	0	0
31094	BoC08g04705V4	459.388	503.443	415.332	0.824983	-0.277564	0.614961	1	AT1G01880	5 -3 exonuclease family protein	0	0	0	0	0	0	0	0	0	0	0	0	0	0	0	0	0	0	0	0	0	0
62296	BrChr9g00009V4	91.279	91.9255	90.6325	0.985934	-0.0204372	0.911445	1	AT1G01880	5 -3 exonuclease family protein	0	0	0	0	0	0	0	0	0	0	0	0	0	0	0	0	0	0	0	0	0	0
100732	Contig8453	10.6613	7.42818	13.8945	1.8705	0.903428	0.274192	1	AT1G01880	5 -3 exonuclease family protein	0	0	0	0	0	0	0	0	0	0	0	0	0	0	0	0	0	0	0	0	0	0
17360	BoC05g00010V4	13.2226	14.6771	11.7681	0.801798	-0.318689	0.788284	1	AT1G01900	ATSBT1,1, SBTI1,1 subtilase family protein	0	0	0	0	0	0	0	0	0	0	0	0	0	0	0	0	0	0	0	0	0	0
19201	BoC05g02367V4	3.99648	4.30155	3.69142	0.858161	-0.22068	0.789903	1	AT1G01900	ATSBT1,1, SBTI1,1 subtilase family protein	0	0	0	0	0	0	0	0	0	0	0	0	0	0	0	0	0	0	0	0	0	0
38879	BrChr10g02255V4	12.7389	12.3053	13.1725	1.07047	0.0982467	0.94569	1	AT1G01900	ATSBT1,1, SBTI1,1 subtilase family protein	0	0	0	0	0	0	0	0	0	0	0	0	0	0	0	0	0	0	0	0	0	0
31095	BoC08g04706V4	247.095	269.426	224.764	0.834235	-0.261475	0.668226	1	AT1G01910	P-loop containing nucleoside triphosphate hydrolases superfamily protein	0	1	0	1	0	0	0	0	0	0	0	0	0	0	0	0	0	0	0	0	0	0
62295	BrChr9g00008V4	236.915	273.514	200.315	0.732375	-0.449346	0.32739	1	AT1G01910	P-loop containing nucleoside triphosphate hydrolases superfamily protein	0	1	0	1	0	0	0	0	0	0	0	0	0	0	0	0	0	0	0	0	0	0
93951	Contig3892	0.445195	0.890391	0	0	-Inf	0.698716	1	AT1G01910	P-loop containing nucleoside triphosphate hydrolases superfamily protein	0	1	0	1	0	0	0	0	0	0	0	0	0	0	0	0	0	0	0	0	0	0
29252	BoC08g02342V4	55.5167	56.0005	55.0329	0.982721	-0.0251466	0.962873	1	AT1G01920	SET domain-containing protein	0	0	0	0	0	0	0	0	0	0	0	0	0	0	0	0	0	0	0	0	0	0
64179	BrChr9g02532V4	88.2464	61.294	115.199	1.87945	0.910308	0.0187043	0.203502	AT1G01920	SET domain-containing protein	0	0	0	0	0	0	0	0	0	0	0	0	0	0	0	0	0	0	0	0	0	0
89616	Contig34151	2.95427	3.62153	2.28701	0.631505	-0.663133	0.688661	1	AT1G01920	SET domain-containing protein	0	0	0	0	0	0	0	0	0	0	0	0	0	0	0	0	0	0	0	0	0	0
31096	BoC08g04707V4	47.6387	43.4732	51.8042	1.19164	0.252943	0.435357	1	AT1G01930	zinc finger protein-related	0	0	0	0	0	0	0	0	0	0	0	0	0	0	0	0	0	0	0	0	0	0
62294	BrChr9g00007V4	75.9251	82.2506	69.5997	0.846191	-0.240945	0.633848	1	AT1G01930	zinc finger protein-related	0	0	0	0	0	0	0	0	0	0	0	0	0	0	0	0	0	0	0	0	0	0
96319	Contig41518	2.54198	2.79695	2.28701	0.817681	-0.29039	0.976919	1	AT1G01930	zinc finger protein-related	0	0	0	0	0	0	0	0	0	0	0	0	0	0	0	0	0	0	0	0	0	0
29253	BoC08g02343V4	163.632	153.117	174.148	1.13735	0.185677	0.578718	1	AT1G01940	Cyclophilin-like peptidyl-prolyl cis-trans isomerase family protein	0	0	0	0	0	0	0	0	0	0	0	0	0	0	0	0	0	0	0	0	0	0
64178	BrChr9g02531V4	64.5813	64.4206	64.7419	1.00499	0.00717735	0.935911	1	AT1G01940	Cyclophilin-like peptidyl-prolyl cis-trans isomerase family protein	0	0	0	0	0	0	0	0	0	0	0	0	0	0	0	0	0	0	0	0	0	0
79337	Contig23193	4.68908	8.20179	1.17636	0.143428	-2.80161	0.0295109	0.284439	AT1G01940	Cyclophilin-like peptidyl-prolyl cis-trans isomerase family protein	0	0	0	0	0	0	0	0	0	0	0	0	0	0	0	0	0	0	0	0	0	0
94448	Contig39453	1.69097	2.08015	1.30179	0.625814	-0.676195	0.911022	1	AT1G01940	Cyclophilin-like peptidyl-prolyl cis-trans isomerase family protein	0	0	0	0	0	0	0	0	0	0	0	0	0	0	0	0	0	0	0	0	0	0
29254	BoC08g02344V4	238.246	245.295	231.198	0.942532	-0.0853861	0.798522	1	AT1G01950	ARK2 armadillo repeat kinesin 2	0	0	0	0	0	0	0	0	0	0	0	0	0	0	0	0	0	0	0	0	0	0
64177	BrChr9g02530V4	164.84	153.119	176.561	1.1531	0.205517	0.744538	1	AT1G01950	ARK2 armadillo repeat kinesin 2	0	0	0	0	0	0	0	0	0	0	0	0	0	0	0	0	0	0	0	0	0	0
31097	BoC08g04708V4	412.641	396.781	428.502	1.07994	0.110957	0.653483	1	AT1G01960	EDA10 SEC7-like guanine nucleotide exchange family protein	0	0	0	0	0	0	0	0	0	0	0	0	0	0	0	0	0	0	0	0	0	0
62293	BrChr9g00006V4	358.453	291.996	424.91	1.45519	0.541206	0.0868323	0.591379	AT1G01960	EDA10 SEC7-like guanine nucleotide exchange family protein	0	0	0	0	0	0	0	0	0	0	0	0	0	0	0	0	0	0	0	0	0	0
99512	Contig7288	34.3976	37.5493	31.2459	0.832129	-0.265121	0.496796	1	AT1G01960	EDA10 SEC7-like guanine nucleotide exchange family protein	0	0	0	0	0	0	0	0	0	0	0	0	0	0	0	0	0	0	0	0	0	0
541	BoBC_0959g00007V4	48.2618	48.66	47.8636	0.983635	-0.0238047	0.93568	1	AT1G01970	Tetratricopeptide repeat (TPR)-like superfamily protein	0	0	0	0	0	0	0	0	0	0	0	0	0	0	0	0	0	0	0	0	0	0
38877	BrChr10g02253V4	186.15	180.085	192.214	1.06735	0.0940349	0.764704	1	AT1G01970	Tetratricopeptide repeat (TPR)-like superfamily protein	0	0	0	0	0	0	0	0	0	0	0	0	0	0	0	0	0	0	0	0	0	0
538	BoBC_0959g00004V4	64.8143	72.4013	57.2273	0.790418	-0.339312	0.37591	1	AT1G01990	unknown protein; Has 32 Blast hits to 32 proteins in 6 species: Archae - 0; Bacteria - 0; Metazoa - 0; Fungi - 0; Plants - 32; Viruses - 0; Other Eukaryotes - 0 (source: NCBI BLink),	0	0	0	0	0	0	0	0	0	0	0	0	0	0	0	0	0	0	0	0	0	0
37904	BrChr10g00969V4	2.65616	3.02532	2.28701	0.755958	-0.403622	0.90474	1	AT1G01990	unknown protein; Has 32 Blast hits to 32 proteins in 6 species: Archae - 0; Bacteria - 0; Metazoa - 0; Fungi - 0; Plants - 32; Viruses - 0; Other Eukaryotes - 0 (source: NCBI BLink),	0	0	0	0	0	0	0	0	0	0	0	0	0	0	0	0	0	0	0	0	0	0
75720	Contig19293	0.757869	0	1.51574	Inf	Inf	0.384458	1	AT1G02000	GAE2 UDP-D-glucuronate 4-epimerase 2	0	0	0	0	0	1	0	0	0	0	0	0	0	0	0	0	0	0	0	0	0	0
29255	BoC08g02345V4	88.6414	87.7735	89.5094	1.01978	0.0282539	0.959427	1	AT1G02010	SEC1A secretory 1A	0	0	0	0	0	0	0	0	0	0	0	0	0	0	0	0	0	0	0	0	0	0
64176	BrChr9g02529V4	68.4467	69.8093	67.084	0.96096	-0.0574522	0.737438	1	AT1G02010	SEC1A secretory 1A	0	0	0	0	0	0	0	0	0	0	0	0	0	0	0	0	0	0	0	0	0	0
22398	BoC06g01748V4	63.3681	62.4794	64.2567	1.02845	0.0404647	0.96241	1	AT1G02020	nitroreductase family protein	0	0	0	0	0	0	0	0	0	0	0	0	0	0	0	0	0	0	0	0	0	0
23799	BoC06g03631V4	0.858091	1.08072	0.635466	0.588005	-0.766099	0.933205	1	AT1G02020	nitroreductase family protein	0	0	0	0	0	0	0	0	0	0	0	0	0	0	0	0	0	0	0	0	0	0
54257	BrChr6g00156V4	43.8358	15.6719	71.9997	4.59418	2.19981	2.78489e-06	0.000100137	AT1G02020	nitroreductase family protein	0	0	0	0	0	0	0	0	0	0	0	0	0	0	0	0	0	0	0	0	0	0
17097	BoC04g04927V4	19.235	21.542	16.9279	0.78581	-0.347748	0.612035	1	AT1G02060	Tetratricopeptide repeat (TPR)-like superfamily protein	0	0	0	0	0	0	0	0	0	0	0	0	0	0	0	0	0	0	0	0	0	0
80796	Contig24768	3.10422	2.91373	3.29471	1.13075	0.177285	1	1	AT1G02060	Tetratricopeptide repeat (TPR)-like superfamily protein	0	0	0	0	0	0	0	0	0	0	0	0	0	0	0	0	0	0	0	0	0	0
88114	Contig32510	0.443778	0.299374	0.588182	1.96471	0.974315	1	1	AT1G02060	Tetratricopeptide repeat (TPR)-like superfamily protein	0	0	0	0	0	0	0	0	0	0	0	0	0	0	0	0	0	0	0	0	0	0
29256	BoC08g02346V4	0.222598	0.445195	0	0	-Inf	0.971994	1	AT1G02065	SPL8 squamosa promoter binding protein-like 8	0	0	0	0	0	0	0	0	0	0	0	0	0	0	0	0	0	0	0	0	0	0
31098	BoC08g04710V4	0.147045	0	0.294091	Inf	Inf	1	1	AT1G02070	unknown protein; BEST Arabidopsis thaliana protein match is: unknown protein (TAIR:AT3G60520,1); Has 98 Blast hits to 98 proteins in 13 species: Archae - 0; Bacteria - 0; Metazoa - 0; Fungi - 0; Plants - 98; Viruses - 0; Other Eukaryotes - 0 (source: NCBI BLink),	0	0	0	0	0	0	0	0	0	0	0	0	0	0	0	0	0	0	0	0	0	0
413	BoBC_0936g00011V4	7.40759	14.8152	0	0	-Inf	7.9988e-05	0.00205635	AT1G02080	transcription regulators	0	0	0	0	0	0	0	0	0	0	0	0	0	0	0	0	0	0	0	0	0	0
537	BoBC_0959g00003V4	200.962	180.765	221.158	1.22346	0.290964	0.357446	1	AT1G02080	transcription regulators	0	0	0	0	0	0	0	0	0	0	0	0	0	0	0	0	0	0	0	0	0	0
16973	BoC04g04757V4	0.138831	0	0.277662	Inf	Inf	1	1	AT1G02080	transcription regulators	0	0	0	0	0	0	0	0	0	0	0	0	0	0	0	0	0	0	0	0	0	0
23466	BoC06g03160V4	276.88	274.8	278.959	1.01513	0.0216698	0.879515	1	AT1G02080	transcription regulators	0	0	0	0	0	0	0	0	0	0	0	0	0	0	0	0	0	0	0	0	0	0
29257	BoC08g02349V4	289.512	307.712	271.311	0.881703	-0.181636	0.813772	1	AT1G02080	transcription regulators	0	0	0	0	0	0	0	0	0	0	0	0	0	0	0	0	0	0	0	0	0	0
37903	BrChr10g00968V4	369.241	355.64	382.843	1.07649	0.106337	0.70556	1	AT1G02080	transcription regulators	0	0	0	0	0	0	0	0	0	0	0	0	0	0	0	0	0	0	0	0	0	0
42363	BrChr2g00101V4	286.044	278.144	293.945	1.05681	0.0797164	0.776004	1	AT1G02080	transcription regulators	0	0	0	0	0	0	0	0	0	0	0	0	0	0	0	0	0	0	0	0	0	0
64174	BrChr9g02526V4	363.056	302.451	423.661	1.40076	0.486211	0.263387	1	AT1G02080	transcription regulators	0	0	0	0	0	0	0	0	0	0	0	0	0	0	0	0	0	0	0	0	0	0
66070	BrChr9g05051V4	294.718	253.458	335.978	1.32558	0.406618	0.175718	0.87189	AT1G02080	transcription regulators	0	0	0	0	0	0	0	0	0	0	0	0	0	0	0	0	0	0	0	0	0	0
101608	Contig927	8.43215	10.016	6.84828	0.683731	-0.548499	0.590809	1	AT1G02080	transcription regulators	0	0	0	0	0	0	0	0	0	0	0	0	0	0	0	0	0	0	0	0	0	0
26224	BoC07g03053V4	186.453	186.149	186.757	1.00327	0.00470527	0.950282	1	AT1G02090	FUS5, CSN7, COP15, ATCSN7 Proteasome component (PCI) domain protein	0	0	0	0	0	0	0	0	0	0	0	0	0	0	0	0	0	0	0	0	0	0
31099	BoC08g04711V4	190.449	205.457	175.441	0.853903	-0.227855	0.451799	1	AT1G02090	FUS5, CSN7, COP15, ATCSN7 Proteasome component (PCI) domain protein	0	0	0	0	0	0	0	0	0	0	0	0	0	0	0	0	0	0	0	0	0	0
57496	BrChr7g00532V4	99.3925	96.1557	102.629	1.06732	0.093998	0.80992	1	AT1G02090	FUS5, CSN7, COP15, ATCSN7 Proteasome component (PCI) domain protein	0	0	0	0	0	0	0	0	0	0	0	0	0	0	0	0	0	0	0	0	0	0
62292	BrChr9g00003V4	207.328	195.196	219.459	1.1243	0.169028	0.76117	1	AT1G02090	FUS5, CSN7, COP15, ATCSN7 Proteasome component (PCI) domain protein	0	0	0	0	0	0	0	0	0	0	0	0	0	0	0	0	0	0	0	0	0	0
95852	Contig40996	7.34407	6.32174	8.36639	1.32343	0.404284	0.542194	1	AT1G02090	FUS5, CSN7, COP15, ATCSN7 Proteasome component (PCI) domain protein	0	0	0	0	0	0	0	0	0	0	0	0	0	0	0	0	0	0	0	0	0	0
95853	Contig40997	31.7106	28.8185	34.6027	1.20071	0.263886	0.673728	1	AT1G02090	FUS5, CSN7, COP15, ATCSN7 Proteasome component (PCI) domain protein	0	0	0	0	0	0	0	0	0	0	0	0	0	0	0	0	0	0	0	0	0	0
96943	Contig4672	57.1839	56.2971	58.0707	1.0315	0.0447501	0.950661	1	AT1G02090	FUS5, CSN7, COP15, ATCSN7 Proteasome component (PCI) domain protein	0	0	0	0	0	0	0	0	0	0	0	0	0	0	0	0	0	0	0	0	0	0
29258	BoC08g02350V4	62.1142	64.0398	60.1887	0.939865	-0.0894743	0.945773	1	AT1G02100	Leucine carboxyl methyltransferase	0	0	0	0	0	0	0	0	0	0	0	0	0	0	0	0	0	0	0	0	0	0
64173	BrChr9g02525V4	38.3927	31.538	45.2473	1.43469	0.52074	0.300508	1	AT1G02100	Leucine carboxyl methyltransferase	0	0	0	0	0	0	0	0	0	0	0	0	0	0	0	0	0	0	0	0	0	0
540	BoBC_0959g00006V4	144.902	146.74	143.063	0.974941	-0.0366136	0.881922	1	AT1G02120	VAD1 GRAM domain family protein	0	0	0	0	0	0	0	0	0	0	0	0	0	0	0	0	0	0	0	0	0	0
38876	BrChr10g02252V4	62.3812	66.4108	58.3517	0.878648	-0.186642	0.683223	1	AT1G02120	VAD1 GRAM domain family protein	0	0	0	0	0	0	0	0	0	0	0	0	0	0	0	0	0	0	0	0	0	0
536	BoBC_0959g00001V4	178.931	177.211	180.652	1.01941	0.0277413	0.982568	1	AT1G02140	MEE63, MAGO, HAP1 mago nashi family protein	0	0	0	0	0	0	0	0	0	0	0	0	0	0	0	0	0	0	0	0	0	0
31100	BoC08g04712V4	541.325	586.32	496.331	0.846518	-0.240387	0.582817	1	AT1G02140	MEE63, MAGO, HAP1 mago nashi family protein	0	0	0	0	0	0	0	0	0	0	0	0	0	0	0	0	0	0	0	0	0	0
37902	BrChr10g00966V4	164.609	203.931	125.286	0.614356	-0.702853	0.0285577	0.278212	AT1G02140	MEE63, MAGO, HAP1 mago nashi family protein	0	0	0	0	0	0	0	0	0	0	0	0	0	0	0	0	0	0	0	0	0	0
62291	BrChr9g00002V4	297.131	282.391	311.872	1.1044	0.143258	0.82572	1	AT1G02140	MEE63, MAGO, HAP1 mago nashi family protein	0	0	0	0	0	0	0	0	0	0	0	0	0	0	0	0	0	0	0	0	0	0
87331	Contig31663	1.16597	1.30781	1.02413	0.783084	-0.352761	0.919824	1	AT1G02140	MEE63, MAGO, HAP1 mago nashi family protein	0	0	0	0	0	0	0	0	0	0	0	0	0	0	0	0	0	0	0	0	0	0
88689	Contig33143	7.36504	6.59207	8.13802	1.23452	0.303946	0.721973	1	AT1G02140	MEE63, MAGO, HAP1 mago nashi family protein	0	0	0	0	0	0	0	0	0	0	0	0	0	0	0	0	0	0	0	0	0	0
89719	Contig34259	60.0171	54.9501	65.084	1.18442	0.24418	0.420389	1	AT1G02140	MEE63, MAGO, HAP1 mago nashi family protein	0	0	0	0	0	0	0	0	0	0	0	0	0	0	0	0	0	0	0	0	0	0
96741	Contig4467	104.914	124.03	85.7989	0.691761	-0.531654	0.0923973	0.614801	AT1G02140	MEE63, MAGO, HAP1 mago nashi family protein	0	0	0	0	0	0	0	0	0	0	0	0	0	0	0	0	0	0	0	0	0	0
29259	BoC08g02351V4	211.299	224.947	197.651	0.878656	-0.186629	0.856593	1	AT1G02145	ALG12, EBS4 homolog of asparagine-linked glycosylation 12	0	0	0	0	0	0	0	0	0	0	0	0	0	0	0	0	0	0	0	0	0	0
38875	BrChr10g02251V4	228.25	253.861	202.64	0.798234	-0.325116	0.288354	1	AT1G02145	ALG12, EBS4 homolog of asparagine-linked glycosylation 12	0	0	0	0	0	0	0	0	0	0	0	0	0	0	0	0	0	0	0	0	0	0
64172	BrChr9g02524V4	66.756	58.8796	74.6325	1.26754	0.342035	0.489259	1	AT1G02145	ALG12, EBS4 homolog of asparagine-linked glycosylation 12	0	0	0	0	0	0	0	0	0	0	0	0	0	0	0	0	0	0	0	0	0	0
539	BoBC_0959g00005V4	646.638	656.997	636.28	0.968468	-0.0462237	0.869437	1	AT1G02150	Tetratricopeptide repeat (TPR)-like superfamily protein	0	0	0	0	0	0	0	0	0	0	1	0	0	0	0	0	0	0	0	0	0	0
92972	Contig37822	1.315	1.45363	1.17636	0.809257	-0.305331	1	1	AT1G02150	Tetratricopeptide repeat (TPR)-like superfamily protein	0	0	0	0	0	0	0	0	0	0	1	0	0	0	0	0	0	0	0	0	0	0
38874	BrChr10g02250V4	145.236	144.473	145.998	1.01055	0.0151442	1	1	AT1G02160	Cox19 family protein (CHCH motif)	0	0	0	0	0	0	0	0	0	0	0	0	0	0	0	0	0	0	0	0	0	0
29157	BoC08g02220V4	125.369	130.951	119.787	0.914746	-0.128556	0.657568	1	AT1G02170	LOL3, ATMCPB1, MCP1B, ATMC1, MC1 metacaspase 1	0	0	0	0	0	0	0	0	0	0	0	0	0	0	0	0	0	0	0	0	0	0
31019	BoC08g04597V4	29.1951	30.2187	28.1715	0.932256	-0.101203	0.827228	1	AT1G02170	LOL3, ATMCPB1, MCP1B, ATMC1, MC1 metacaspase 1	0	0	0	0	0	0	0	0	0	0	0	0	0	0	0	0	0	0	0	0	0	0
64272	BrChr9g02643V4	178.505	176.744	180.267	1.01993	0.0284737	1	1	AT1G02170	LOL3, ATMCPB1, MCP1B, ATMC1, MC1 metacaspase 1	0	0	0	0	0	0	0	0	0	0	0	0	0	0	0	0	0	0	0	0	0	0
88738	Contig33196	3.30449	3.62279	2.98619	0.824279	-0.278796	0.858654	1	AT1G02170	LOL3, ATMCPB1, MCP1B, ATMC1, MC1 metacaspase 1	0	0	0	0	0	0	0	0	0	0	0	0	0	0	0	0	0	0	0	0	0	0
97831	Contig556	101.526	85.7404	117.311	1.36821	0.452288	0.214159	0.949215	AT1G02170	LOL3, ATMCPB1, MCP1B, ATMC1, MC1 metacaspase 1	0	0	0	0	0	0	0	0	0	0	0	0	0	0	0	0	0	0	0	0	0	0
37899	BrChr10g00963V4	56.36	60.274	52.4461	0.870127	-0.200702	0.580306	1	AT1G02180	ferredoxin-related	0	0	0	0	0	0	0	0	0	0	0	0	0	0	0	0	0	0	0	0	0	0
29260	BoC08g02352V4	23.61	32.2074	15.0125	0.466118	-1.10123	0.461495	1	AT1G02205	CER1 Fatty acid hydroxylase superfamily	0	0	0	0	0	0	0	1	0	0	0	0	0	0	0	0	0	0	0	0	0	0
31101	BoC08g04713V4	5.68227	8.40316	2.96138	0.352413	-1.50466	0.351649	1	AT1G02205	CER1 Fatty acid hydroxylase superfamily	0	0	0	0	0	0	0	1	0	0	0	0	0	0	0	0	0	0	0	0	0	0
62290	BrChr9g00001V4	4.91864	6.76489	3.07238	0.454166	-1.13871	0.390689	1	AT1G02205	CER1 Fatty acid hydroxylase superfamily	0	0	0	0	0	0	0	1	0	0	0	0	0	0	0	0	0	0	0	0	0	0
64171	BrChr9g02523V4	88.1248	79.0049	97.2446	1.23087	0.299677	0.423415	1	AT1G02205	CER1 Fatty acid hydroxylase superfamily	0	0	0	0	0	0	0	1	0	0	0	0	0	0	0	0	0	0	0	0	0	0
77574	Contig21234	0.940123	1.19749	0.682751	0.57015	-0.810587	0.773475	1	AT1G02205	CER1 Fatty acid hydroxylase superfamily	0	0	0	0	0	0	0	1	0	0	0	0	0	0	0	0	0	0	0	0	0	0
19222	BoC05g02397V4	1.48491	0.63552	2.3343	3.67305	1.87698	0.494223	1	AT1G02220	ANAC003, NAC003 NAC domain containing protein 3	0	0	0	0	0	0	0	0	0	0	0	0	0	0	0	0	0	0	0	0	0	0
12922	BoC03g06651V4	2.88949	3.90544	1.87354	0.479726	-1.05972	0.583021	1	AT1G02230	ANAC004, NAC004 NAC domain containing protein 4	0	0	0	0	0	0	0	0	0	0	0	0	0	0	0	0	0	0	0	0	0	0
19223	BoC05g02398V4	0.372284	0.744569	0	0	-Inf	0.719961	1	AT1G02230	ANAC004, NAC004 NAC domain containing protein 4	0	0	0	0	0	0	0	0	0	0	0	0	0	0	0	0	0	0	0	0	0	0
19224	BoC05g02400V4	2.62738	2.76018	2.49458	0.903776	-0.145964	0.979221	1	AT1G02230	ANAC004, NAC004 NAC domain containing protein 4	0	0	0	0	0	0	0	0	0	0	0	0	0	0	0	0	0	0	0	0	0	0
38910	BrChr10g02294V4	0.306904	0.336146	0.277662	0.826017	-0.275757	1	1	AT1G02230	ANAC004, NAC004 NAC domain containing protein 4	0	0	0	0	0	0	0	0	0	0	0	0	0	0	0	0	0	0	0	0	0	0
29230	BoC08g02314V4	0.690044	1.38009	0	0	-Inf	0.389216	1	AT1G02250	anac005, NAC005 NAC domain containing protein 5	0	0	0	0	0	0	0	0	0	0	0	0	0	0	0	0	0	0	0	0	0	0
38909	BrChr10g02293V4	0.315119	0.336146	0.294091	0.874889	-0.192828	1	1	AT1G02250	anac005, NAC005 NAC domain containing protein 5	0	0	0	0	0	0	0	0	0	0	0	0	0	0	0	0	0	0	0	0	0	0
29229	BoC08g02312V4	13.383	12.886	13.88	1.07714	0.107201	0.824153	1	AT1G02260	Divalent ion symporter	0	0	0	0	0	0	0	0	0	0	0	0	0	0	0	0	0	0	0	0	0	0
64199	BrChr9g02557V4	17.0082	17.0926	16.9239	0.990129	-0.0143122	0.997455	1	AT1G02260	Divalent ion symporter	0	0	0	0	0	0	0	0	0	0	0	0	0	0	0	0	0	0	0	0	0	0
19225	BoC05g02404V4	49.1251	51.8188	46.4314	0.896034	-0.158375	0.709121	1	AT1G02270	Calcium-binding endonuclease/exonuclease/phosphatase family	0	0	0	0	0	0	0	0	0	0	0	0	0	0	0	0	0	0	0	0	0	0
38911	BrChr10g02299V4	76.9238	102.188	51.66	0.505541	-0.984099	0.0235287	0.241515	AT1G02270	Calcium-binding endonuclease/exonuclease/phosphatase family	0	0	0	0	0	0	0	0	0	0	0	0	0	0	0	0	0	0	0	0	0	0
64200	BrChr9g02558V4	1.2647	0.672293	1.85711	2.76236	1.4659	0.670979	1	AT1G02270	Calcium-binding endonuclease/exonuclease/phosphatase family	0	0	0	0	0	0	0	0	0	0	0	0	0	0	0	0	0	0	0	0	0	0
66955	Contig10777	8.8111	11.1891	6.43314	0.574949	-0.798495	0.373291	1	AT1G02270	Calcium-binding endonuclease/exonuclease/phosphatase family	0	0	0	0	0	0	0	0	0	0	0	0	0	0	0	0	0	0	0	0	0	0
71296	Contig14910	4.66125	0.890391	8.43211	9.47012	3.24338	0.0103171	0.12858	AT1G02270	Calcium-binding endonuclease/exonuclease/phosphatase family	0	0	0	0	0	0	0	0	0	0	0	0	0	0	0	0	0	0	0	0	0	0
81371	Contig25386	0.855449	0.781342	0.929557	1.18969	0.25059	1	1	AT1G02270	Calcium-binding endonuclease/exonuclease/phosphatase family	0	0	0	0	0	0	0	0	0	0	0	0	0	0	0	0	0	0	0	0	0	0
81379	Contig25394	7.25634	5.66745	8.84524	1.56071	0.642203	0.545018	1	AT1G02270	Calcium-binding endonuclease/exonuclease/phosphatase family	0	0	0	0	0	0	0	0	0	0	0	0	0	0	0	0	0	0	0	0	0	0
96589	Contig4318	2.3634	0.971666	3.75513	3.86463	1.95033	0.622442	1	AT1G02270	Calcium-binding endonuclease/exonuclease/phosphatase family	0	0	0	0	0	0	0	0	0	0	0	0	0	0	0	0	0	0	0	0	0	0
5336	BoC02g01116V4	0.149687	0.299374	0	0	-Inf	0.971972	1	AT1G02280	TOC33, ATTOC33, PPI1 translocon at the outer envelope membrane of chloroplasts 33	0	0	0	0	0	0	0	0	0	0	0	0	0	0	0	0	0	0	0	0	0	0
19226	BoC05g02405V4	32.6196	27.0352	38.2039	1.41312	0.49888	0.382335	1	AT1G02280	TOC33, ATTOC33, PPI1 translocon at the outer envelope membrane of chloroplasts 33	0	0	0	0	0	0	0	0	0	0	0	0	0	0	0	0	0	0	0	0	0	0
29228	BoC08g02311V4	155.403	140.934	169.872	1.20533	0.269422	0.342748	1	AT1G02280	TOC33, ATTOC33, PPI1 translocon at the outer envelope membrane of chloroplasts 33	0	0	0	0	0	0	0	0	0	0	0	0	0	0	0	0	0	0	0	0	0	0
38912	BrChr10g02301V4	49.8051	43.5389	56.0714	1.28785	0.364962	0.42924	1	AT1G02280	TOC33, ATTOC33, PPI1 translocon at the outer envelope membrane of chloroplasts 33	0	0	0	0	0	0	0	0	0	0	0	0	0	0	0	0	0	0	0	0	0	0
62309	BrChr9g00026V4	0.615883	0.890391	0.341376	0.3834	-1.38308	0.950324	1	AT1G02280	TOC33, ATTOC33, PPI1 translocon at the outer envelope membrane of chloroplasts 33	0	0	0	0	0	0	0	0	0	0	0	0	0	0	0	0	0	0	0	0	0	0
64201	BrChr9g02559V4	208.573	234.836	182.31	0.77633	-0.365258	0.279449	1	AT1G02280	TOC33, ATTOC33, PPI1 translocon at the outer envelope membrane of chloroplasts 33	0	0	0	0	0	0	0	0	0	0	0	0	0	0	0	0	0	0	0	0	0	0
94258	Contig39244	21.7136	19.26	24.1672	1.25479	0.327445	0.508208	1	AT1G02280	TOC33, ATTOC33, PPI1 translocon at the outer envelope membrane of chloroplasts 33	0	0	0	0	0	0	0	0	0	0	0	0	0	0	0	0	0	0	0	0	0	0
15508	BoC04g02785V4	1.79391	1.82528	1.76254	0.965627	-0.0504614	1	1	AT1G02305	Cysteine proteinases superfamily protein	0	0	0	0	0	0	0	0	0	0	0	0	0	0	0	0	0	0	0	0	0	0
24231	BoC07g00413V4	0.338761	0.336146	0.341376	1.01556	0.0222708	1	1	AT1G02305	Cysteine proteinases superfamily protein	0	0	0	0	0	0	0	0	0	0	0	0	0	0	0	0	0	0	0	0	0	0
25992	BoC07g02742V4	203.199	208.75	197.648	0.946819	-0.0788399	0.765677	1	AT1G02305	Cysteine proteinases superfamily protein	0	0	0	0	0	0	0	0	0	0	0	0	0	0	0	0	0	0	0	0	0	0
38579	BrChr10g01836V4	56.6946	57.8244	55.5647	0.960921	-0.0575098	0.955235	1	AT1G02305	Cysteine proteinases superfamily protein	0	0	0	0	0	0	0	0	0	0	0	0	0	0	0	0	0	0	0	0	0	0
48352	BrChr3g03990V4	0.832987	0	1.66597	Inf	Inf	0.436944	1	AT1G02305	Cysteine proteinases superfamily protein	0	0	0	0	0	0	0	0	0	0	0	0	0	0	0	0	0	0	0	0	0	0
53409	BrChr5g02094V4	10.4594	10.9239	9.9948	0.914945	-0.128243	0.844647	1	AT1G02305	Cysteine proteinases superfamily protein	0	0	0	0	0	0	0	0	0	0	0	0	0	0	0	0	0	0	0	0	0	0
60072	BrChr8g00005V4	135.895	162.191	109.599	0.675737	-0.565466	0.109509	0.678128	AT1G02305	Cysteine proteinases superfamily protein	0	0	0	0	0	0	0	0	0	0	0	0	0	0	0	0	0	0	0	0	0	0
72161	Contig15752	0.31776	0.63552	0	0	-Inf	0.738717	1	AT1G02305	Cysteine proteinases superfamily protein	0	0	0	0	0	0	0	0	0	0	0	0	0	0	0	0	0	0	0	0	0	0
85218	Contig29489	4.02732	3.87767	4.17698	1.07719	0.107273	0.990756	1	AT1G02305	Cysteine proteinases superfamily protein	0	0	0	0	0	0	0	0	0	0	0	0	0	0	0	0	0	0	0	0	0	0
19227	BoC05g02406V4	5.45471	6.89271	4.0167	0.582746	-0.779061	0.565168	1	AT1G02310	MAN1 Glycosyl hydrolase superfamily protein	0	0	0	0	0	1	0	0	0	0	0	0	0	0	0	0	0	0	0	0	0	0
38913	BrChr10g02302V4	9.01337	10.049	7.97773	0.793883	-0.333001	0.630201	1	AT1G02310	MAN1 Glycosyl hydrolase superfamily protein	0	0	0	0	0	1	0	0	0	0	0	0	0	0	0	0	0	0	0	0	0	0
83641	Contig27827	1.87468	3.1776	0.571753	0.179932	-2.47447	0.227561	0.970974	AT1G02310	MAN1 Glycosyl hydrolase superfamily protein	0	0	0	0	0	1	0	0	0	0	0	0	0	0	0	0	0	0	0	0	0	0
38914	BrChr10g02303V4	76.0389	71.987	80.0908	1.11257	0.153899	0.76668	1	AT1G02330	CONTAINS InterPro DOMAIN/s: Hepatocellular carcinoma-associated antigen 59 (InterPro:IPR010756); Has 1239 Blast hits to 998 proteins in 204 species: Archae - 4; Bacteria - 71; Metazoa - 421; Fungi - 109; Plants - 87; Viruses - 5; Other Eukaryotes - 542 (source: NCBI BLink),	0	0	0	0	0	0	0	0	0	0	0	0	0	0	0	0	0	0	0	0	0	0
101297	Contig8984	13.4551	3.69507	23.2152	6.28275	2.6514	0.000474704	0.00978169	AT1G02330	CONTAINS InterPro DOMAIN/s: Hepatocellular carcinoma-associated antigen 59 (InterPro:IPR010756); Has 1239 Blast hits to 998 proteins in 204 species: Archae - 4; Bacteria - 71; Metazoa - 421; Fungi - 109; Plants - 87; Viruses - 5; Other Eukaryotes - 542 (source: NCBI BLink),	0	0	0	0	0	0	0	0	0	0	0	0	0	0	0	0	0	0	0	0	0	0
19228	BoC05g02407V4	117.35	102.393	132.306	1.29214	0.369767	0.296155	1	AT1G02335	GL22 germin-like protein subfamily 2 member 2 precursor	0	0	0	0	0	0	0	0	0	0	0	0	0	0	0	0	0	0	0	0	0	0
38915	BrChr10g02304V4	4.60742	6.80039	2.41444	0.355044	-1.49393	0.17095	0.861182	AT1G02335	GL22 germin-like protein subfamily 2 member 2 precursor	0	0	0	0	0	0	0	0	0	0	0	0	0	0	0	0	0	0	0	0	0	0
29227	BoC08g02309V4	0.608893	0.598747	0.619038	1.03389	0.0480814	1	1	AT1G02340	HFR1, RSF1, FBI1, REP1 basic helix-loop-helix (bHLH) DNA-binding superfamily protein	0	0	0	0	0	0	0	0	0	0	0	0	0	0	0	0	0	0	0	0	0	0
35518	BrBA_0160g00036V4	2.30167	1.11749	3.48585	3.11936	1.64125	0.387153	1	AT1G02340	HFR1, RSF1, FBI1, REP1 basic helix-loop-helix (bHLH) DNA-binding superfamily protein	0	0	0	0	0	0	0	0	0	0	0	0	0	0	0	0	0	0	0	0	0	0
38916	BrChr10g02305V4	0.170688	0	0.341376	Inf	Inf	1	1	AT1G02340	HFR1, RSF1, FBI1, REP1 basic helix-loop-helix (bHLH) DNA-binding superfamily protein	0	0	0	0	0	0	0	0	0	0	0	0	0	0	0	0	0	0	0	0	0	0
19230	BoC05g02410V4	0.853439	0	1.70688	Inf	Inf	0.4793	1	AT1G02360	Chitinase family protein	0	0	0	0	0	1	0	0	0	0	0	0	0	0	0	0	0	0	0	0	0	0
17384	BoC05g00041V4	93.2703	84.9913	101.549	1.19482	0.256796	0.419345	1	AT1G02370	Tetratricopeptide repeat (TPR)-like superfamily protein	0	0	0	0	0	0	0	0	0	0	0	0	0	0	0	0	0	0	0	0	0	0
37933	BrChr10g01004V4	39.5385	36.1042	42.9727	1.19024	0.251254	0.613219	1	AT1G02370	Tetratricopeptide repeat (TPR)-like superfamily protein	0	0	0	0	0	0	0	0	0	0	0	0	0	0	0	0	0	0	0	0	0	0
86714	Contig31013	1.65628	0.898121	2.41444	2.68832	1.42671	0.633973	1	AT1G02370	Tetratricopeptide repeat (TPR)-like superfamily protein	0	0	0	0	0	0	0	0	0	0	0	0	0	0	0	0	0	0	0	0	0	0
29225	BoC08g02307V4	0.138831	0	0.277662	Inf	Inf	1	1	AT1G02380	unknown protein; BEST Arabidopsis thaliana protein match is: unknown protein (TAIR:AT4G01960,1); Has 66 Blast hits to 66 proteins in 11 species: Archae - 0; Bacteria - 0; Metazoa - 0; Fungi - 0; Plants - 66; Viruses - 0; Other Eukaryotes - 0 (source: NCBI BLink),	0	0	0	0	0	0	0	0	0	0	0	0	0	0	0	0	0	0	0	0	0	0
31077	BoC08g04683V4	17.6959	12.6705	22.7213	1.79324	0.842572	0.158207	0.830426	AT1G02380	unknown protein; BEST Arabidopsis thaliana protein match is: unknown protein (TAIR:AT4G01960,1); Has 66 Blast hits to 66 proteins in 11 species: Archae - 0; Bacteria - 0; Metazoa - 0; Fungi - 0; Plants - 66; Viruses - 0; Other Eukaryotes - 0 (source: NCBI BLink),	0	0	0	0	0	0	0	0	0	0	0	0	0	0	0	0	0	0	0	0	0	0
35558	BrBA_0160g00085V4	6.77241	6.50102	7.0438	1.08349	0.115687	1	1	AT1G02380	unknown protein; BEST Arabidopsis thaliana protein match is: unknown protein (TAIR:AT4G01960,1); Has 66 Blast hits to 66 proteins in 11 species: Archae - 0; Bacteria - 0; Metazoa - 0; Fungi - 0; Plants - 66; Viruses - 0; Other Eukaryotes - 0 (source: NCBI BLink),	0	0	0	0	0	0	0	0	0	0	0	0	0	0	0	0	0	0	0	0	0	0
37934	BrChr10g01005V4	4.98368	6.52879	3.43857	0.526677	-0.925009	0.384286	1	AT1G02380	unknown protein; BEST Arabidopsis thaliana protein match is: unknown protein (TAIR:AT4G01960,1); Has 66 Blast hits to 66 proteins in 11 species: Archae - 0; Bacteria - 0; Metazoa - 0; Fungi - 0; Plants - 66; Viruses - 0; Other Eukaryotes - 0 (source: NCBI BLink),	0	0	0	0	0	0	0	0	0	0	0	0	0	0	0	0	0	0	0	0	0	0
77054	Contig20672	6.03877	4.47641	7.60112	1.69804	0.763869	0.495754	1	AT1G02380	unknown protein; BEST Arabidopsis thaliana protein match is: unknown protein (TAIR:AT4G01960,1); Has 66 Blast hits to 66 proteins in 11 species: Archae - 0; Bacteria - 0; Metazoa - 0; Fungi - 0; Plants - 66; Viruses - 0; Other Eukaryotes - 0 (source: NCBI BLink),	0	0	0	0	0	0	0	0	0	0	0	0	0	0	0	0	0	0	0	0	0	0
17385	BoC05g00042V4	31.7557	32.5207	30.9907	0.952953	-0.0695236	0.865957	1	AT1G02390	ATGPAT2, GPAT2 glycerol-3-phosphate acyltransferase 2	0	0	0	0	0	0	0	0	0	0	0	0	0	0	0	0	0	0	0	0	0	0
37935	BrChr10g01006V4	30.131	29.8226	30.4394	1.02068	0.0295353	0.985403	1	AT1G02390	ATGPAT2, GPAT2 glycerol-3-phosphate acyltransferase 2	0	0	0	0	0	0	0	0	0	0	0	0	0	0	0	0	0	0	0	0	0	0
17386	BoC05g00043V4	0.170688	0	0.341376	Inf	Inf	1	1	AT1G02400	ATGA2OX4, ATGA2OX6, DTA1, GA2OX6 gibberellin 2-oxidase 6	0	0	0	0	0	0	0	0	0	0	0	0	0	0	0	0	0	0	0	0	0	0
60073	BrChr8g00007V4	0.170688	0	0.341376	Inf	Inf	1	1	AT1G02400	ATGA2OX4, ATGA2OX6, DTA1, GA2OX6 gibberellin 2-oxidase 6	0	0	0	0	0	0	0	0	0	0	0	0	0	0	0	0	0	0	0	0	0	0
7857	BoC03g00006V4	0.734227	0	1.46845	Inf	Inf	0.391737	1	AT1G02410	cytochrome c oxidase assembly protein CtaG / Cox11 family	0	0	0	0	0	0	0	0	0	0	0	0	0	0	0	0	0	0	0	0	0	0
31076	BoC08g04682V4	43.127	48.3257	37.9282	0.784846	-0.349518	0.448464	1	AT1G02410	cytochrome c oxidase assembly protein CtaG / Cox11 family	0	0	0	0	0	0	0	0	0	0	0	0	0	0	0	0	0	0	0	0	0	0
35556	BrBA_0160g00083V4	27.1299	28.1534	26.1065	0.927296	-0.108898	0.85312	1	AT1G02410	cytochrome c oxidase assembly protein CtaG / Cox11 family	0	0	0	0	0	0	0	0	0	0	0	0	0	0	0	0	0	0	0	0	0	0
36857	BrBA_0536g00003V4	0.424708	0	0.849416	Inf	Inf	0.65569	1	AT1G02410	cytochrome c oxidase assembly protein CtaG / Cox11 family	0	0	0	0	0	0	0	0	0	0	0	0	0	0	0	0	0	0	0	0	0	0
60074	BrChr8g00008V4	37.4155	45.8674	28.9636	0.631464	-0.663229	0.165443	0.848176	AT1G02410	cytochrome c oxidase assembly protein CtaG / Cox11 family	0	0	0	0	0	0	0	0	0	0	0	0	0	0	0	0	0	0	0	0	0	0
89688	Contig34228	3.38513	2.57885	4.19141	1.6253	0.700707	0.720722	1	AT1G02410	cytochrome c oxidase assembly protein CtaG / Cox11 family	0	0	0	0	0	0	0	0	0	0	0	0	0	0	0	0	0	0	0	0	0	0
60075	BrChr8g00009V4	11.272	10.9962	11.5477	1.05016	0.070603	0.957748	1	AT1G02420	Pentatricopeptide repeat (PPR) superfamily protein	0	0	0	0	0	0	0	0	0	0	0	0	0	0	0	0	0	0	0	0	0	0
29224	BoC08g02305V4	0.138831	0	0.277662	Inf	Inf	1	1	AT1G02430	ATARFD1B, ARFD1B ADP-ribosylation factor D1B	0	0	0	0	0	0	0	0	0	0	0	0	0	0	0	0	0	0	0	0	0	0
35515	BrBA_0160g00033V4	3.92263	3.42347	4.42179	1.29161	0.369171	0.733763	1	AT1G02430	ATARFD1B, ARFD1B ADP-ribosylation factor D1B	0	0	0	0	0	0	0	0	0	0	0	0	0	0	0	0	0	0	0	0	0	0
19232	BoC05g02412V4	3.80678	3.54152	4.07203	1.1498	0.201381	0.974937	1	AT1G02450	NIMIN1, NIMIN-1 NIM1-interacting 1	0	0	0	0	0	0	0	0	0	0	0	0	0	0	0	0	0	0	0	0	0	0
29223	BoC08g02304V4	16.2188	18.4342	14.0035	0.759647	-0.3966	0.642616	1	AT1G02450	NIMIN1, NIMIN-1 NIM1-interacting 1	0	0	0	0	0	0	0	0	0	0	0	0	0	0	0	0	0	0	0	0	0	0
31075	BoC08g04681V4	0.816353	0.672293	0.960414	1.42856	0.514567	1	1	AT1G02450	NIMIN1, NIMIN-1 NIM1-interacting 1	0	0	0	0	0	0	0	0	0	0	0	0	0	0	0	0	0	0	0	0	0	0
36630	BrBA_0396g00004V4	4.07258	3.9209	4.22427	1.07737	0.107517	1	1	AT1G02450	NIMIN1, NIMIN-1 NIM1-interacting 1	0	0	0	0	0	0	0	0	0	0	0	0	0	0	0	0	0	0	0	0	0	0
29222	BoC08g02302V4	10.0813	8.91732	11.2453	1.26106	0.334634	0.779684	1	AT1G02460	Pectin lyase-like superfamily protein	0	0	0	0	0	1	0	0	0	0	0	0	0	0	0	0	0	0	0	0	0	0
35514	BrBA_0160g00032V4	2.72764	1.71623	3.73904	2.17863	1.12342	0.494955	1	AT1G02460	Pectin lyase-like superfamily protein	0	0	0	0	0	1	0	0	0	0	0	0	0	0	0	0	0	0	0	0	0	0
36629	BrBA_0396g00003V4	0.320375	0.299374	0.341376	1.1403	0.189413	1	1	AT1G02460	Pectin lyase-like superfamily protein	0	0	0	0	0	1	0	0	0	0	0	0	0	0	0	0	0	0	0	0	0	0
64202	BrChr9g02560V4	8.72914	5.1577	12.3006	2.38489	1.25392	0.181085	0.883341	AT1G02460	Pectin lyase-like superfamily protein	0	0	0	0	0	1	0	0	0	0	0	0	0	0	0	0	0	0	0	0	0	0
19233	BoC05g02414V4	85.401	85.7988	85.0031	0.990726	-0.0134421	0.912766	1	AT1G02470	Polyketide cyclase/dehydrase and lipid transport superfamily protein	0	0	0	0	0	0	0	0	0	0	0	0	0	0	0	0	0	0	0	0	0	0
29221	BoC08g02301V4	4.16422	5.803	2.52544	0.435195	-1.20027	0.464293	1	AT1G02470	Polyketide cyclase/dehydrase and lipid transport superfamily protein	0	0	0	0	0	0	0	0	0	0	0	0	0	0	0	0	0	0	0	0	0	0
64203	BrChr9g02561V4	0.168073	0.336146	0	0	-Inf	0.971978	1	AT1G02470	Polyketide cyclase/dehydrase and lipid transport superfamily protein	0	0	0	0	0	0	0	0	0	0	0	0	0	0	0	0	0	0	0	0	0	0
36628	BrBA_0396g00001V4	106.125	114.828	97.4231	0.848427	-0.237138	0.518656	1	AT1G02475	Polyketide cyclase/dehydrase and lipid transport superfamily protein	0	0	0	0	0	0	0	0	0	0	0	0	0	0	0	0	0	0	0	0	0	0
13471	BoC04g00013V4	6.27084	3.95767	8.58401	2.16895	1.117	0.35388	1	AT1G02500	SAM1, SAM-1, MAT1, AtSAM1 S-adenosylmethionine synthetase 1	1	0	0	0	0	0	1	0	1	0	0	0	0	0	1	0	0	0	0	0	0	0
52938	BrChr5g01479V4	0.587181	0	1.17436	Inf	Inf	0.505064	1	AT1G02500	SAM1, SAM-1, MAT1, AtSAM1 S-adenosylmethionine synthetase 1	1	0	0	0	0	0	1	0	1	0	0	0	0	0	1	0	0	0	0	0	0	0
54118	BrChr5g03084V4	17.9501	30.4278	5.47239	0.179849	-2.47515	7.40642e-05	0.00192143	AT1G02500	SAM1, SAM-1, MAT1, AtSAM1 S-adenosylmethionine synthetase 1	1	0	0	0	0	0	1	0	1	0	0	0	0	0	1	0	0	0	0	0	0	0
7858	BoC03g00007V4	0.31776	0.63552	0	0	-Inf	0.738717	1	AT1G02520	PGP11 P-glycoprotein 11	0	0	0	0	0	0	0	0	0	0	0	0	0	0	0	0	0	0	0	0	0	0
27465	BoC08g00001V4	10.1812	9.94768	10.4146	1.04694	0.0661821	0.920939	1	AT1G02520	PGP11 P-glycoprotein 11	0	0	0	0	0	0	0	0	0	0	0	0	0	0	0	0	0	0	0	0	0	0
60076	BrChr8g00010V4	4.80298	6.28038	3.32557	0.529517	-0.917252	0.417458	1	AT1G02520	PGP11 P-glycoprotein 11	0	0	0	0	0	0	0	0	0	0	0	0	0	0	0	0	0	0	0	0	0	0
17387	BoC05g00045V4	5.85648	5.00415	6.7088	1.34065	0.422929	0.739074	1	AT1G02530	PGP12 P-glycoprotein 12	0	0	0	0	0	0	0	0	0	0	0	0	0	0	0	0	0	0	0	0	0	0
37936	BrChr10g01007V4	5.86441	4.06799	7.66083	1.8832	0.913185	0.43225	1	AT1G02530	PGP12 P-glycoprotein 12	0	0	0	0	0	0	0	0	0	0	0	0	0	0	0	0	0	0	0	0	0	0
99805	Contig7562	1.29458	0	2.58915	Inf	Inf	0.164593	0.84611	AT1G02530	PGP12 P-glycoprotein 12	0	0	0	0	0	0	0	0	0	0	0	0	0	0	0	0	0	0	0	0	0	0
17388	BoC05g00046V4	725.052	721.402	728.702	1.01012	0.0145245	0.953008	1	AT1G02560	CLPP5, NCLPP5, NCLPP1 nuclear encoded CLP protease 5	0	0	0	0	0	0	0	0	0	0	0	0	0	0	0	0	0	0	0	0	0	0
37937	BrChr10g01008V4	166.028	158.461	173.594	1.09551	0.131597	0.671082	1	AT1G02560	CLPP5, NCLPP5, NCLPP1 nuclear encoded CLP protease 5	0	0	0	0	0	0	0	0	0	0	0	0	0	0	0	0	0	0	0	0	0	0
60077	BrChr8g00011V4	204.252	205.1	203.403	0.991724	-0.0119889	0.997237	1	AT1G02560	CLPP5, NCLPP5, NCLPP1 nuclear encoded CLP protease 5	0	0	0	0	0	0	0	0	0	0	0	0	0	0	0	0	0	0	0	0	0	0
76515	Contig20121	173.752	215.391	132.113	0.613364	-0.705186	0.0284336	0.27741	AT1G02560	CLPP5, NCLPP5, NCLPP1 nuclear encoded CLP protease 5	0	0	0	0	0	0	0	0	0	0	0	0	0	0	0	0	0	0	0	0	0	0
76592	Contig20194	9.66763	11.9601	7.37512	0.616642	-0.697495	0.456961	1	AT1G02560	CLPP5, NCLPP5, NCLPP1 nuclear encoded CLP protease 5	0	0	0	0	0	0	0	0	0	0	0	0	0	0	0	0	0	0	0	0	0	0
100716	Contig8437	61.1667	65.8144	56.5191	0.858765	-0.219665	0.488582	1	AT1G02560	CLPP5, NCLPP5, NCLPP1 nuclear encoded CLP protease 5	0	0	0	0	0	0	0	0	0	0	0	0	0	0	0	0	0	0	0	0	0	0
31071	BoC08g04677V4	1.67611	2.16143	1.19079	0.550927	-0.860066	0.778551	1	AT1G02580	MEA, EMB173, FIS1, SDG5 SET domain-containing protein	0	0	0	0	0	0	0	0	0	0	0	0	0	0	0	0	0	0	0	0	0	0
19234	BoC05g02415V4	0.309519	0	0.619038	Inf	Inf	0.819098	1	AT1G02610	RING/FYVE/PHD zinc finger superfamily protein	0	0	0	0	0	0	0	0	0	0	0	0	0	0	0	0	0	0	0	0	0	0
29262	BoC08g02355V4	0.84985	0.445195	1.2545	2.81787	1.49461	0.718085	1	AT1G02630	Nucleoside transporter family protein	0	0	0	0	0	0	0	0	0	0	0	0	0	0	0	0	0	0	0	0	0	0
61139	BrChr8g01460V4	8.84038	8.63799	9.04276	1.04686	0.0660681	0.930054	1	AT1G02630	Nucleoside transporter family protein	0	0	0	0	0	0	0	0	0	0	0	0	0	0	0	0	0	0	0	0	0	0
17389	BoC05g00048V4	3.1044	0	6.20881	Inf	Inf	0.00748942	0.0997356	AT1G02640	BXL2, ATBXL2 beta-xylosidase 2	0	0	0	0	0	1	0	0	0	0	0	0	0	0	0	0	0	0	0	0	0	0
37938	BrChr10g01010V4	13.611	14.7571	12.4649	0.844672	-0.243537	0.746571	1	AT1G02640	BXL2, ATBXL2 beta-xylosidase 2	0	0	0	0	0	1	0	0	0	0	0	0	0	0	0	0	0	0	0	0	0	0
29219	BoC08g02299V4	5.30056	4.28736	6.31376	1.47265	0.558411	0.619569	1	AT1G02660	alpha/beta-Hydrolases superfamily protein	0	0	0	0	0	0	0	0	0	0	0	0	0	0	0	0	0	0	0	0	0	0
29263	BoC08g02356V4	4.42164	5.48485	3.35842	0.612309	-0.707668	0.552541	1	AT1G02660	alpha/beta-Hydrolases superfamily protein	0	0	0	0	0	0	0	0	0	0	0	0	0	0	0	0	0	0	0	0	0	0
64205	BrChr9g02563V4	7.53241	8.24503	6.8198	0.827141	-0.273795	0.79548	1	AT1G02660	alpha/beta-Hydrolases superfamily protein	0	0	0	0	0	0	0	0	0	0	0	0	0	0	0	0	0	0	0	0	0	0
17391	BoC05g00050V4	24.5854	28.3044	20.8665	0.737218	-0.439837	0.430077	1	AT1G02680	TAF13 TBP-associated factor 13	0	0	0	0	0	0	0	0	0	0	0	0	0	0	0	0	0	0	0	0	0	0
27466	BoC08g00002V4	22.0427	23.6834	20.4021	0.86145	-0.215162	0.772417	1	AT1G02680	TAF13 TBP-associated factor 13	0	0	0	0	0	0	0	0	0	0	0	0	0	0	0	0	0	0	0	0	0	0
37939	BrChr10g01011V4	0.757869	0	1.51574	Inf	Inf	0.384458	1	AT1G02680	TAF13 TBP-associated factor 13	0	0	0	0	0	0	0	0	0	0	0	0	0	0	0	0	0	0	0	0	0	0
60078	BrChr8g00012V4	20.5702	19.4038	21.7367	1.12023	0.163796	0.8059	1	AT1G02680	TAF13 TBP-associated factor 13	0	0	0	0	0	0	0	0	0	0	0	0	0	0	0	0	0	0	0	0	0	0
70095	Contig13730	22.7363	32.0698	13.4028	0.417927	-1.25868	0.031338	0.296773	AT1G02680	TAF13 TBP-associated factor 13	0	0	0	0	0	0	0	0	0	0	0	0	0	0	0	0	0	0	0	0	0	0
17392	BoC05g00051V4	29.6891	31.8576	27.5206	0.863864	-0.211125	0.88227	1	AT1G02690	IMPA-6 importin alpha isoform 6	0	0	0	0	0	0	0	0	0	0	0	0	0	0	0	0	0	0	0	0	0	0
37940	BrChr10g01012V4	21.6779	27.7135	15.6422	0.564426	-0.825144	0.471142	1	AT1G02690	IMPA-6 importin alpha isoform 6	0	0	0	0	0	0	0	0	0	0	0	0	0	0	0	0	0	0	0	0	0	0
93623	Contig38543	1.1804	0.781342	1.57945	2.02146	1.0154	0.778426	1	AT1G02700	unknown protein; FUNCTIONS IN: molecular_function unknown; INVOLVED IN: biological_process unknown; LOCATED IN: mitochondrion; BEST Arabidopsis thaliana protein match is: unknown protein (TAIR:AT4G02140,1); Has 49 Blast hits to 49 proteins in 21 species: Archae - 0; Bacteria - 0; Metazoa - 10; Fungi - 6; Plants - 29; Viruses - 0; Other Eukaryotes - 4 (source: NCBI BLink),	0	0	0	0	0	0	0	0	0	0	0	0	0	0	0	0	0	0	0	0	0	0
100997	Contig8703	10.0727	10.3787	9.76675	0.94104	-0.0876726	0.864238	1	AT1G02710	glycine-rich protein	0	0	0	0	0	0	0	0	0	0	0	0	0	0	0	0	0	0	0	0	0	0
17393	BoC05g00052V4	29.725	37.2009	22.2491	0.59808	-0.741591	0.38914	1	AT1G02730	ATCSLD5, CSLD5, SOS6 cellulose synthase-like D5	0	0	0	0	0	0	1	0	0	0	0	0	0	0	0	0	0	0	0	0	0	0
19235	BoC05g02417V4	187.507	149.512	225.501	1.50824	0.592868	0.0793703	0.559582	AT1G02730	ATCSLD5, CSLD5, SOS6 cellulose synthase-like D5	0	0	0	0	0	0	1	0	0	0	0	0	0	0	0	0	0	0	0	0	0	0
38918	BrChr10g02308V4	156.963	122.405	191.521	1.56464	0.645834	0.0820559	0.571695	AT1G02730	ATCSLD5, CSLD5, SOS6 cellulose synthase-like D5	0	0	0	0	0	0	1	0	0	0	0	0	0	0	0	0	0	0	0	0	0	0
75604	Contig19174	1.53055	0.336146	2.72496	8.10647	3.01907	0.273473	1	AT1G02730	ATCSLD5, CSLD5, SOS6 cellulose synthase-like D5	0	0	0	0	0	0	1	0	0	0	0	0	0	0	0	0	0	0	0	0	0	0
94890	Contig39931	2.07999	0.898121	3.26185	3.63187	1.86071	0.409975	1	AT1G02730	ATCSLD5, CSLD5, SOS6 cellulose synthase-like D5	0	0	0	0	0	0	1	0	0	0	0	0	0	0	0	0	0	0	0	0	0	0
29218	BoC08g02298V4	27.7486	23.881	31.6161	1.3239	0.404799	0.390904	1	AT1G02740	MRG family protein	0	0	0	0	0	0	0	0	0	0	0	0	0	0	0	0	0	0	0	0	0	0
64206	BrChr9g02564V4	19.6296	24.0854	15.1738	0.629999	-0.666578	0.282894	1	AT1G02740	MRG family protein	0	0	0	0	0	0	0	0	0	0	0	0	0	0	0	0	0	0	0	0	0	0
17394	BoC05g00053V4	55.3377	65.3949	45.2805	0.692417	-0.530288	0.151882	0.813501	AT1G02750	Drought-responsive family protein	0	0	0	0	0	0	0	0	0	0	0	0	0	0	0	0	0	0	0	0	0	0
31069	BoC08g04675V4	91.5932	105.858	77.3289	0.730499	-0.453046	0.182647	0.886458	AT1G02750	Drought-responsive family protein	0	0	0	0	0	0	0	0	0	0	0	0	0	0	0	0	0	0	0	0	0	0
37941	BrChr10g01013V4	24.6702	30.4031	18.9373	0.622873	-0.682991	0.195811	0.912394	AT1G02750	Drought-responsive family protein	0	0	0	0	0	0	0	0	0	0	0	0	0	0	0	0	0	0	0	0	0	0
62310	BrChr9g00029V4	46.1632	54.6826	37.6438	0.688406	-0.538669	0.150413	0.809513	AT1G02750	Drought-responsive family protein	0	0	0	0	0	0	0	0	0	0	0	0	0	0	0	0	0	0	0	0	0	0
64207	BrChr9g02565V4	3.8286	3.62406	4.03313	1.11287	0.154291	0.996741	1	AT1G02750	Drought-responsive family protein	0	0	0	0	0	0	0	0	0	0	0	0	0	0	0	0	0	0	0	0	0	0
69599	Contig13240	25.0031	29.9398	20.0664	0.670223	-0.577287	0.269506	1	AT1G02750	Drought-responsive family protein	0	0	0	0	0	0	0	0	0	0	0	0	0	0	0	0	0	0	0	0	0	0
16171	BoC04g03686V4	43.7842	49.8584	37.7099	0.756339	-0.402894	0.415923	1	AT1G02780	emb2386 Ribosomal protein L19e family protein	1	0	0	0	0	0	1	0	1	0	0	0	0	0	1	0	0	1	0	1	0	0
17395	BoC05g00054V4	0.715867	0.598747	0.832987	1.39122	0.476348	1	1	AT1G02780	emb2386 Ribosomal protein L19e family protein	1	0	0	0	0	0	1	0	1	0	0	0	0	0	1	0	0	1	0	1	0	0
19236	BoC05g02418V4	479.129	537.385	420.873	0.783187	-0.352571	0.208804	0.940046	AT1G02780	emb2386 Ribosomal protein L19e family protein	1	0	0	0	0	0	1	0	1	0	0	0	0	0	1	0	0	1	0	1	0	0
29217	BoC08g02297V4	383.164	382.683	383.644	1.00251	0.00361906	0.966702	1	AT1G02780	emb2386 Ribosomal protein L19e family protein	1	0	0	0	0	0	1	0	1	0	0	0	0	0	1	0	0	1	0	1	0	0
29265	BoC08g02358V4	802.535	848.526	756.544	0.891598	-0.165535	0.562859	1	AT1G02780	emb2386 Ribosomal protein L19e family protein	1	0	0	0	0	0	1	0	1	0	0	0	0	0	1	0	0	1	0	1	0	0
38919	BrChr10g02309V4	952.591	997.324	907.859	0.910296	-0.135593	0.618391	1	AT1G02780	emb2386 Ribosomal protein L19e family protein	1	0	0	0	0	0	1	0	1	0	0	0	0	0	1	0	0	1	0	1	0	0
60079	BrChr8g00013V4	31.8369	34.7519	28.922	0.832242	-0.264925	0.604215	1	AT1G02780	emb2386 Ribosomal protein L19e family protein	1	0	0	0	0	0	1	0	1	0	0	0	0	0	1	0	0	1	0	1	0	0
61140	BrChr8g01461V4	531.063	545.399	516.726	0.947428	-0.0779122	0.799984	1	AT1G02780	emb2386 Ribosomal protein L19e family protein	1	0	0	0	0	0	1	0	1	0	0	0	0	0	1	0	0	1	0	1	0	0
62311	BrChr9g00030V4	4.48238	5.06743	3.89732	0.769092	-0.378771	0.842958	1	AT1G02780	emb2386 Ribosomal protein L19e family protein	1	0	0	0	0	0	1	0	1	0	0	0	0	0	1	0	0	1	0	1	0	0
64208	BrChr9g02566V4	1317.19	1399.83	1234.56	0.881933	-0.181258	0.529034	1	AT1G02780	emb2386 Ribosomal protein L19e family protein	1	0	0	0	0	0	1	0	1	0	0	0	0	0	1	0	0	1	0	1	0	0
66011	BrChr9g04983V4	237.368	94.1329	380.603	4.04325	2.01552	3.69578e-09	2.15086e-07	AT1G02780	emb2386 Ribosomal protein L19e family protein	1	0	0	0	0	0	1	0	1	0	0	0	0	0	1	0	0	1	0	1	0	0
67716	Contig11482	44.7128	12.9195	76.506	5.92175	2.56602	9.77554e-08	4.54874e-06	AT1G02780	emb2386 Ribosomal protein L19e family protein	1	0	0	0	0	0	1	0	1	0	0	0	0	0	1	0	0	1	0	1	0	0
67906	Contig11659	15.5432	15.5692	15.5171	0.996654	-0.0048356	0.989588	1	AT1G02780	emb2386 Ribosomal protein L19e family protein	1	0	0	0	0	0	1	0	1	0	0	0	0	0	1	0	0	1	0	1	0	0
68500	Contig1220	402.325	406.713	397.938	0.978425	-0.0314674	0.924322	1	AT1G02780	emb2386 Ribosomal protein L19e family protein	1	0	0	0	0	0	1	0	1	0	0	0	0	0	1	0	0	1	0	1	0	0
69314	Contig12968	51.0493	61.8256	40.2729	0.651394	-0.618398	0.257505	1	AT1G02780	emb2386 Ribosomal protein L19e family protein	1	0	0	0	0	0	1	0	1	0	0	0	0	0	1	0	0	1	0	1	0	0
71012	Contig14638	435.848	448.245	423.451	0.944686	-0.0820932	0.763625	1	AT1G02780	emb2386 Ribosomal protein L19e family protein	1	0	0	0	0	0	1	0	1	0	0	0	0	0	1	0	0	1	0	1	0	0
73438	Contig16	137.278	132.886	141.67	1.0661	0.0923434	0.806229	1	AT1G02780	emb2386 Ribosomal protein L19e family protein	1	0	0	0	0	0	1	0	1	0	0	0	0	0	1	0	0	1	0	1	0	0
78615	Contig22420	220.783	195.557	246.008	1.25798	0.331114	0.313822	1	AT1G02780	emb2386 Ribosomal protein L19e family protein	1	0	0	0	0	0	1	0	1	0	0	0	0	0	1	0	0	1	0	1	0	0
83385	Contig27533	10.9867	16.5256	5.44792	0.329666	-1.60092	0.0323471	0.304082	AT1G02780	emb2386 Ribosomal protein L19e family protein	1	0	0	0	0	0	1	0	1	0	0	0	0	0	1	0	0	1	0	1	0	0
83783	Contig27976	110.886	114.986	106.785	0.928684	-0.106741	0.691744	1	AT1G02780	emb2386 Ribosomal protein L19e family protein	1	0	0	0	0	0	1	0	1	0	0	0	0	0	1	0	0	1	0	1	0	0
85107	Contig29366	0.149687	0.299374	0	0	-Inf	0.971972	1	AT1G02780	emb2386 Ribosomal protein L19e family protein	1	0	0	0	0	0	1	0	1	0	0	0	0	0	1	0	0	1	0	1	0	0
89366	Contig33883	5.53597	6.27392	4.79802	0.764756	-0.386928	0.691001	1	AT1G02780	emb2386 Ribosomal protein L19e family protein	1	0	0	0	0	0	1	0	1	0	0	0	0	0	1	0	0	1	0	1	0	0
95081	Contig40149	0.299374	0.598747	0	0	-Inf	0.745713	1	AT1G02780	emb2386 Ribosomal protein L19e family protein	1	0	0	0	0	0	1	0	1	0	0	0	0	0	1	0	0	1	0	1	0	0
95121	Contig40188	29.0026	29.5664	28.4388	0.96186	-0.0561013	0.965242	1	AT1G02780	emb2386 Ribosomal protein L19e family protein	1	0	0	0	0	0	1	0	1	0	0	0	0	0	1	0	0	1	0	1	0	0
97382	Contig5104	139.505	107.926	171.084	1.5852	0.664666	0.046411	0.393239	AT1G02780	emb2386 Ribosomal protein L19e family protein	1	0	0	0	0	0	1	0	1	0	0	0	0	0	1	0	0	1	0	1	0	0
97945	Contig56	20.3111	24.1551	16.4672	0.681726	-0.552736	0.34818	1	AT1G02780	emb2386 Ribosomal protein L19e family protein	1	0	0	0	0	0	1	0	1	0	0	0	0	0	1	0	0	1	0	1	0	0
98956	Contig6765	8.81606	17.6321	0	0	-Inf	0.0309957	0.2947	AT1G02780	emb2386 Ribosomal protein L19e family protein	1	0	0	0	0	0	1	0	1	0	0	0	0	0	1	0	0	1	0	1	0	0
101414	Contig9096	336.29	576.453	96.1257	0.166754	-2.58421	2.56557e-07	1.11287e-05	AT1G02780	emb2386 Ribosomal protein L19e family protein	1	0	0	0	0	0	1	0	1	0	0	0	0	0	1	0	0	1	0	1	0	0
102218	Contig9857	561.057	494.815	627.3	1.26775	0.342266	0.215321	0.950861	AT1G02780	emb2386 Ribosomal protein L19e family protein	1	0	0	0	0	0	1	0	1	0	0	0	0	0	1	0	0	1	0	1	0	0
29216	BoC08g02295V4	2.21016	3.2131	1.20722	0.375718	-1.41228	0.406558	1	AT1G02800	ATCEL2, CEL2 cellulase 2	0	0	0	0	0	1	0	0	0	0	0	0	0	0	0	0	0	0	0	0	0	0
64209	BrChr9g02568V4	1.57232	1.90656	1.23808	0.649377	-0.622872	0.780311	1	AT1G02800	ATCEL2, CEL2 cellulase 2	0	0	0	0	0	1	0	0	0	0	0	0	0	0	0	0	0	0	0	0	0	0
17396	BoC05g00055V4	4.13877	2.76791	5.50963	1.99054	0.99316	0.559463	1	AT1G02810	Plant invertase/pectin methylesterase inhibitor superfamily	0	0	0	0	0	0	0	0	0	0	0	0	0	0	0	0	0	0	0	0	0	0
27467	BoC08g00003V4	0.361429	0.445195	0.277662	0.623687	-0.681107	1	1	AT1G02810	Plant invertase/pectin methylesterase inhibitor superfamily	0	0	0	0	0	0	0	0	0	0	0	0	0	0	0	0	0	0	0	0	0	0
37942	BrChr10g01014V4	26.8315	24.912	28.751	1.1541	0.206771	0.624928	1	AT1G02810	Plant invertase/pectin methylesterase inhibitor superfamily	0	0	0	0	0	0	0	0	0	0	0	0	0	0	0	0	0	0	0	0	0	0
86525	Contig30813	1.91795	1.34332	2.49258	1.85554	0.891841	0.759214	1	AT1G02816	Protein of unknown function, DUF538	0	0	0	0	0	0	0	0	0	0	0	0	0	0	0	0	0	0	0	0	0	0
93378	Contig38264	27.1521	25.1165	29.1876	1.16209	0.216719	0.611075	1	AT1G02816	Protein of unknown function, DUF538	0	0	0	0	0	0	0	0	0	0	0	0	0	0	0	0	0	0	0	0	0	0
19237	BoC05g02420V4	0.459206	0.299374	0.619038	2.06778	1.04808	1	1	AT1G02820	Late embryogenesis abundant 3 (LEA3) family protein	0	0	0	0	0	0	0	0	0	0	0	0	0	0	0	0	0	0	0	0	0	0
38920	BrChr10g02311V4	0.317733	0	0.635466	Inf	Inf	0.815766	1	AT1G02820	Late embryogenesis abundant 3 (LEA3) family protein	0	0	0	0	0	0	0	0	0	0	0	0	0	0	0	0	0	0	0	0	0	0
19238	BoC05g02421V4	35.2511	31.0083	39.4939	1.27365	0.348974	0.731272	1	AT1G02830	Ribosomal L22e protein family	0	0	0	0	0	0	0	0	0	0	0	0	0	0	0	0	0	0	0	1	0	0
36200	BrBA_0305g00011V4	6.45159	0	12.9032	Inf	Inf	2.94455e-05	0.000834764	AT1G02830	Ribosomal L22e protein family	0	0	0	0	0	0	0	0	0	0	0	0	0	0	0	0	0	0	0	1	0	0
38921	BrChr10g02312V4	5.67044	5.901	5.43987	0.921855	-0.117388	0.942957	1	AT1G02830	Ribosomal L22e protein family	0	0	0	0	0	0	0	0	0	0	0	0	0	0	0	0	0	0	0	1	0	0
66372	Contig10240	7.03611	3.81185	10.2604	2.6917	1.42852	0.177982	0.877609	AT1G02830	Ribosomal L22e protein family	0	0	0	0	0	0	0	0	0	0	0	0	0	0	0	0	0	0	0	1	0	0
74598	Contig18178	34.4364	30.6871	38.1858	1.24436	0.315406	0.612392	1	AT1G02830	Ribosomal L22e protein family	0	0	0	0	0	0	0	0	0	0	0	0	0	0	0	0	0	0	0	1	0	0
90318	Contig3488	0.619038	0	1.23808	Inf	Inf	0.493185	1	AT1G02840	SR1, ATSRP34, SRP34, SR34, At-SR34 RNA-binding (RRM/RBD/RNP motifs) family protein	0	0	0	0	0	0	0	0	0	0	0	0	0	0	0	0	0	0	0	0	0	0
17397	BoC05g00056V4	113.789	118.721	108.856	0.916902	-0.12516	0.801895	1	AT1G02850	BGLU11 beta glucosidase 11	0	0	0	0	0	1	0	0	0	0	0	0	0	0	0	0	0	0	0	0	0	0
30161	BoC08g03533V4	5.50631	4.66801	6.34462	1.35917	0.442727	0.7745	1	AT1G02850	BGLU11 beta glucosidase 11	0	0	0	0	0	1	0	0	0	0	0	0	0	0	0	0	0	0	0	0	0	0
37943	BrChr10g01015V4	60.1852	74.0705	46.3	0.62508	-0.677888	0.0730235	0.531709	AT1G02850	BGLU11 beta glucosidase 11	0	0	0	0	0	1	0	0	0	0	0	0	0	0	0	0	0	0	0	0	0	0
63018	BrChr9g00949V4	27.761	21.9093	33.6127	1.53418	0.617466	0.250717	1	AT1G02850	BGLU11 beta glucosidase 11	0	0	0	0	0	1	0	0	0	0	0	0	0	0	0	0	0	0	0	0	0	0
96766	Contig4490	8.73535	7.68951	9.78118	1.27202	0.347116	0.794963	1	AT1G02850	BGLU11 beta glucosidase 11	0	0	0	0	0	1	0	0	0	0	0	0	0	0	0	0	0	0	0	0	0	0
17398	BoC05g00057V4	20.9209	30.9336	10.9083	0.352635	-1.50375	0.010751	0.132766	AT1G02860	NLA, BAH1 SPX (SYG1/Pho81/XPR1) domain-containing protein	0	0	0	0	0	0	0	0	0	0	0	0	0	0	0	0	0	0	0	0	0	0
31067	BoC08g04673V4	5.84013	5.87654	5.80372	0.987608	-0.0179902	0.961122	1	AT1G02860	NLA, BAH1 SPX (SYG1/Pho81/XPR1) domain-containing protein	0	0	0	0	0	0	0	0	0	0	0	0	0	0	0	0	0	0	0	0	0	0
37944	BrChr10g01016V4	15.6741	20.7484	10.5997	0.510871	-0.968969	0.11143	0.684989	AT1G02860	NLA, BAH1 SPX (SYG1/Pho81/XPR1) domain-containing protein	0	0	0	0	0	0	0	0	0	0	0	0	0	0	0	0	0	0	0	0	0	0
62312	BrChr9g00031V4	7.68237	10.5523	4.81245	0.456058	-1.13271	0.214813	0.950117	AT1G02860	NLA, BAH1 SPX (SYG1/Pho81/XPR1) domain-containing protein	0	0	0	0	0	0	0	0	0	0	0	0	0	0	0	0	0	0	0	0	0	0
19239	BoC05g02422V4	479.097	434.448	523.746	1.20554	0.269684	0.407606	1	AT1G02870	FUNCTIONS IN: molecular_function unknown; INVOLVED IN: biological_process unknown; EXPRESSED IN: 23 plant structures; EXPRESSED DURING: 13 growth stages; CONTAINS InterPro DOMAIN/s: Ribosome biogenesis protein Nop16 (InterPro:IPR019002); Has 104 Blast hits to 104 proteins in 57 species: Archae - 0; Bacteria - 0; Metazoa - 0; Fungi - 63; Plants - 35; Viruses - 0; Other Eukaryotes - 6 (source: NCBI…	0	0	0	0	0	0	0	0	0	0	0	0	0	0	0	0	0	0	0	0	0	0
38922	BrChr10g02313V4	116.402	88.3984	144.405	1.63358	0.708033	0.0481442	0.403052	AT1G02870	FUNCTIONS IN: molecular_function unknown; INVOLVED IN: biological_process unknown; EXPRESSED IN: 23 plant structures; EXPRESSED DURING: 13 growth stages; CONTAINS InterPro DOMAIN/s: Ribosome biogenesis protein Nop16 (InterPro:IPR019002); Has 104 Blast hits to 104 proteins in 57 species: Archae - 0; Bacteria - 0; Metazoa - 0; Fungi - 63; Plants - 35; Viruses - 0; Other Eukaryotes - 6 (source: NCBI…	0	0	0	0	0	0	0	0	0	0	0	0	0	0	0	0	0	0	0	0	0	0
29266	BoC08g02360V4	2.83306	1.48914	4.17698	2.80497	1.48798	0.333236	1	AT1G02880	TPK1 thiamin pyrophosphokinase1	0	0	0	0	0	0	0	0	0	0	0	0	0	0	0	0	0	0	0	0	0	0
61141	BrChr8g01463V4	2.65853	2.11693	3.20014	1.51169	0.596164	0.615276	1	AT1G02880	TPK1 thiamin pyrophosphokinase1	0	0	0	0	0	0	0	0	0	0	0	0	0	0	0	0	0	0	0	0	0	0
19240	BoC05g02423V4	973.147	980.619	965.676	0.984762	-0.0221528	0.948474	1	AT1G02890	AAA-type ATPase family protein	0	0	0	0	0	0	0	0	0	0	0	0	0	0	0	0	0	0	0	0	0	0
38925	BrChr10g02316V4	463.042	412.757	513.327	1.24365	0.314586	0.349117	1	AT1G02890	AAA-type ATPase family protein	0	0	0	0	0	0	0	0	0	0	0	0	0	0	0	0	0	0	0	0	0	0
64210	BrChr9g02569V4	29.3084	27.1817	31.435	1.15648	0.209738	0.695465	1	AT1G02890	AAA-type ATPase family protein	0	0	0	0	0	0	0	0	0	0	0	0	0	0	0	0	0	0	0	0	0	0
72837	Contig1640	75.4688	75.8974	75.0402	0.988706	-0.0163858	0.928313	1	AT1G02890	AAA-type ATPase family protein	0	0	0	0	0	0	0	0	0	0	0	0	0	0	0	0	0	0	0	0	0	0
84314	Contig2854	6.01441	5.91459	6.11424	1.03376	0.0478956	0.89651	1	AT1G02890	AAA-type ATPase family protein	0	0	0	0	0	0	0	0	0	0	0	0	0	0	0	0	0	0	0	0	0	0
29267	BoC08g02361V4	140.394	154.658	126.13	0.815538	-0.294176	0.487678	1	AT1G02910	LPA1 tetratricopeptide repeat (TPR)-containing protein	0	0	0	0	0	0	0	0	0	0	0	0	0	0	0	0	0	0	0	0	0	0
61142	BrChr8g01465V4	73.1219	72.0692	74.1747	1.02921	0.0415431	0.88945	1	AT1G02910	LPA1 tetratricopeptide repeat (TPR)-containing protein	0	0	0	0	0	0	0	0	0	0	0	0	0	0	0	0	0	0	0	0	0	0
73255	Contig16825	2.37725	2.1982	2.55629	1.1629	0.217729	1	1	AT1G02910	LPA1 tetratricopeptide repeat (TPR)-containing protein	0	0	0	0	0	0	0	0	0	0	0	0	0	0	0	0	0	0	0	0	0	0
91971	Contig36722	8.81633	10.0335	7.59912	0.757372	-0.400926	0.632011	1	AT1G02910	LPA1 tetratricopeptide repeat (TPR)-containing protein	0	0	0	0	0	0	0	0	0	0	0	0	0	0	0	0	0	0	0	0	0	0
19241	BoC05g02424V4	8.21068	10.4265	5.99486	0.574964	-0.798457	0.391958	1	AT1G02920	ATGSTF7, GST11, ATGSTF8, GSTF7, ATGST11 glutathione S-transferase 7	0	0	0	0	0	0	1	0	0	0	0	0	0	0	1	0	0	0	0	0	0	0
38926	BrChr10g02317V4	4.11547	5.47712	2.75381	0.502785	-0.991986	0.471459	1	AT1G02920	ATGSTF7, GST11, ATGSTF8, GSTF7, ATGST11 glutathione S-transferase 7	0	0	0	0	0	0	1	0	0	0	0	0	0	0	1	0	0	0	0	0	0	0
12457	BoC03g06044V4	0.222598	0.445195	0	0	-Inf	0.971994	1	AT1G02950	ATGSTF4, GST31, GSTF4 glutathione S-transferase F4	0	0	0	0	0	0	0	0	0	0	0	0	0	0	0	0	0	0	0	0	0	0
19242	BoC05g02427V4	2.82059	2.05238	3.5888	1.7486	0.806204	0.660842	1	AT1G02950	ATGSTF4, GST31, GSTF4 glutathione S-transferase F4	0	0	0	0	0	0	0	0	0	0	0	0	0	0	0	0	0	0	0	0	0	0
29215	BoC08g02293V4	1.22915	2.11693	0.341376	0.16126	-2.63254	0.446806	1	AT1G02950	ATGSTF4, GST31, GSTF4 glutathione S-transferase F4	0	0	0	0	0	0	0	0	0	0	0	0	0	0	0	0	0	0	0	0	0	0
36103	BrBA_0286g00005V4	14.8949	28.9075	0.882272	0.0305205	-5.03408	9.51329e-06	0.000305652	AT1G02950	ATGSTF4, GST31, GSTF4 glutathione S-transferase F4	0	0	0	0	0	0	0	0	0	0	0	0	0	0	0	0	0	0	0	0	0	0
38927	BrChr10g02319V4	1.5274	1.75301	1.30179	0.742603	-0.429336	0.909062	1	AT1G02950	ATGSTF4, GST31, GSTF4 glutathione S-transferase F4	0	0	0	0	0	0	0	0	0	0	0	0	0	0	0	0	0	0	0	0	0	0
64211	BrChr9g02570V4	1.89963	1.22654	2.57272	2.09755	1.0687	0.607748	1	AT1G02950	ATGSTF4, GST31, GSTF4 glutathione S-transferase F4	0	0	0	0	0	0	0	0	0	0	0	0	0	0	0	0	0	0	0	0	0	0
29268	BoC08g02362V4	30.7522	26.5359	34.9685	1.31778	0.39811	0.381234	1	AT1G02960	unknown protein; BEST Arabidopsis thaliana protein match is: unknown protein (TAIR:AT1G02965,1); Has 83 Blast hits to 82 proteins in 37 species: Archae - 0; Bacteria - 2; Metazoa - 20; Fungi - 7; Plants - 29; Viruses - 0; Other Eukaryotes - 25 (source: NCBI BLink),	0	0	0	0	0	0	0	0	0	0	0	0	0	0	0	0	0	0	0	0	0	0
61143	BrChr8g01466V4	28.9868	31.7582	26.2155	0.825473	-0.276707	0.614306	1	AT1G02960	unknown protein; BEST Arabidopsis thaliana protein match is: unknown protein (TAIR:AT1G02965,1); Has 83 Blast hits to 82 proteins in 37 species: Archae - 0; Bacteria - 2; Metazoa - 20; Fungi - 7; Plants - 29; Viruses - 0; Other Eukaryotes - 25 (source: NCBI BLink),	0	0	0	0	0	0	0	0	0	0	0	0	0	0	0	0	0	0	0	0	0	0
66777	Contig10612	25.71	25.8649	25.5552	0.988026	-0.0173792	1	1	AT1G02960	unknown protein; BEST Arabidopsis thaliana protein match is: unknown protein (TAIR:AT1G02965,1); Has 83 Blast hits to 82 proteins in 37 species: Archae - 0; Bacteria - 2; Metazoa - 20; Fungi - 7; Plants - 29; Viruses - 0; Other Eukaryotes - 25 (source: NCBI BLink),	0	0	0	0	0	0	0	0	0	0	0	0	0	0	0	0	0	0	0	0	0	0
68476	Contig12188	12.2092	11.7865	12.6319	1.07172	0.0999306	0.903105	1	AT1G02960	unknown protein; BEST Arabidopsis thaliana protein match is: unknown protein (TAIR:AT1G02965,1); Has 83 Blast hits to 82 proteins in 37 species: Archae - 0; Bacteria - 2; Metazoa - 20; Fungi - 7; Plants - 29; Viruses - 0; Other Eukaryotes - 25 (source: NCBI BLink),	0	0	0	0	0	0	0	0	0	0	0	0	0	0	0	0	0	0	0	0	0	0
27468	BoC08g00004V4	16.5708	12.964	20.1777	1.55644	0.63825	0.429762	1	AT1G02970	WEE1, ATWEE1 WEE1 kinase homolog	0	0	0	0	0	0	0	0	0	0	0	0	0	0	0	0	0	0	0	0	0	0
31066	BoC08g04672V4	6.63633	3.84089	9.43176	2.45562	1.29609	0.179354	0.880357	AT1G02970	WEE1, ATWEE1 WEE1 kinase homolog	0	0	0	0	0	0	0	0	0	0	0	0	0	0	0	0	0	0	0	0	0	0
36856	BrBA_0535g00002V4	2.48186	2.35175	2.61196	1.11064	0.151395	1	1	AT1G02970	WEE1, ATWEE1 WEE1 kinase homolog	0	0	0	0	0	0	0	0	0	0	0	0	0	0	0	0	0	0	0	0	0	0
60080	BrChr8g00016V4	3.9117	3.43247	4.39093	1.27923	0.35528	0.832246	1	AT1G02970	WEE1, ATWEE1 WEE1 kinase homolog	0	0	0	0	0	0	0	0	0	0	0	0	0	0	0	0	0	0	0	0	0	0
62314	BrChr9g00033V4	42.0511	39.3301	44.7721	1.13837	0.186966	0.75119	1	AT1G02970	WEE1, ATWEE1 WEE1 kinase homolog	0	0	0	0	0	0	0	0	0	0	0	0	0	0	0	0	0	0	0	0	0	0
62318	BrChr9g00037V4	15.2014	30.4028	0	0	-Inf	0.00287063	0.0454915	AT1G02980	CUL2, ATCUL2 cullin 2	0	0	0	1	0	0	0	0	0	0	0	0	0	0	0	0	0	0	0	0	0	0
19243	BoC05g02428V4	23.9121	19.8813	27.9428	1.40548	0.491062	0.29679	1	AT1G02990	BEST Arabidopsis thaliana protein match is: CW-type Zinc Finger (TAIR:AT3G62900,1); Has 5847 Blast hits to 4410 proteins in 438 species: Archae - 17; Bacteria - 452; Metazoa - 2463; Fungi - 354; Plants - 306; Viruses - 11; Other Eukaryotes - 2244 (source: NCBI BLink),	0	0	0	0	0	0	0	0	0	0	0	0	0	0	0	0	0	0	0	0	0	0
29214	BoC08g02292V4	82.6538	78.2683	87.0393	1.11206	0.153239	0.644548	1	AT1G02990	BEST Arabidopsis thaliana protein match is: CW-type Zinc Finger (TAIR:AT3G62900,1); Has 5847 Blast hits to 4410 proteins in 438 species: Archae - 17; Bacteria - 452; Metazoa - 2463; Fungi - 354; Plants - 306; Viruses - 11; Other Eukaryotes - 2244 (source: NCBI BLink),	0	0	0	0	0	0	0	0	0	0	0	0	0	0	0	0	0	0	0	0	0	0
38928	BrChr10g02320V4	38.9254	33.2905	44.5602	1.33853	0.420644	0.355432	1	AT1G02990	BEST Arabidopsis thaliana protein match is: CW-type Zinc Finger (TAIR:AT3G62900,1); Has 5847 Blast hits to 4410 proteins in 438 species: Archae - 17; Bacteria - 452; Metazoa - 2463; Fungi - 354; Plants - 306; Viruses - 11; Other Eukaryotes - 2244 (source: NCBI BLink),	0	0	0	0	0	0	0	0	0	0	0	0	0	0	0	0	0	0	0	0	0	0
64212	BrChr9g02571V4	19.1673	15.4919	22.8426	1.47449	0.560217	0.414796	1	AT1G02990	BEST Arabidopsis thaliana protein match is: CW-type Zinc Finger (TAIR:AT3G62900,1); Has 5847 Blast hits to 4410 proteins in 438 species: Archae - 17; Bacteria - 452; Metazoa - 2463; Fungi - 354; Plants - 306; Viruses - 11; Other Eukaryotes - 2244 (source: NCBI BLink),	0	0	0	0	0	0	0	0	0	0	0	0	0	0	0	0	0	0	0	0	0	0
70806	Contig14435	0.760854	0.672293	0.849416	1.26346	0.337381	1	1	AT1G02990	BEST Arabidopsis thaliana protein match is: CW-type Zinc Finger (TAIR:AT3G62900,1); Has 5847 Blast hits to 4410 proteins in 438 species: Archae - 17; Bacteria - 452; Metazoa - 2463; Fungi - 354; Plants - 306; Viruses - 11; Other Eukaryotes - 2244 (source: NCBI BLink),	0	0	0	0	0	0	0	0	0	0	0	0	0	0	0	0	0	0	0	0	0	0
97882	Contig5626	3.29987	3.1776	3.42214	1.07696	0.106961	1	1	AT1G02990	BEST Arabidopsis thaliana protein match is: CW-type Zinc Finger (TAIR:AT3G62900,1); Has 5847 Blast hits to 4410 proteins in 438 species: Archae - 17; Bacteria - 452; Metazoa - 2463; Fungi - 354; Plants - 306; Viruses - 11; Other Eukaryotes - 2244 (source: NCBI BLink),	0	0	0	0	0	0	0	0	0	0	0	0	0	0	0	0	0	0	0	0	0	0
19244	BoC05g02429V4	7.83919	7.13527	8.54311	1.19731	0.259793	0.933168	1	AT1G03000	PEX6 peroxin 6	0	0	0	0	0	0	0	0	0	0	0	0	0	0	0	0	0	0	0	0	0	0
29213	BoC08g02291V4	45.8091	42.2099	49.4082	1.17054	0.22717	0.49858	1	AT1G03000	PEX6 peroxin 6	0	0	0	0	0	0	0	0	0	0	0	0	0	0	0	0	0	0	0	0	0	0
38929	BrChr10g02321V4	8.49152	10.1716	6.81142	0.669649	-0.578524	0.533793	1	AT1G03000	PEX6 peroxin 6	0	0	0	0	0	0	0	0	0	0	0	0	0	0	0	0	0	0	0	0	0	0
64215	BrChr9g02574V4	141.496	170.079	112.914	0.663891	-0.590982	0.10574	0.665247	AT1G03000	PEX6 peroxin 6	0	0	0	0	0	0	0	0	0	0	0	0	0	0	0	0	0	0	0	0	0	0
78308	Contig22067	5.29384	5.77523	4.81245	0.833292	-0.263106	0.901108	1	AT1G03000	PEX6 peroxin 6	0	0	0	0	0	0	0	0	0	0	0	0	0	0	0	0	0	0	0	0	0	0
81426	Contig25447	4.94918	2.6879	7.21046	2.68256	1.42361	0.238555	0.990326	AT1G03000	PEX6 peroxin 6	0	0	0	0	0	0	0	0	0	0	0	0	0	0	0	0	0	0	0	0	0	0
17401	BoC05g00063V4	1.64249	3.00732	0.277662	0.0923289	-3.43707	0.40446	1	AT1G03010	Phototropic-responsive NPH3 family protein	0	0	0	0	0	0	0	0	0	0	0	0	0	0	0	0	0	0	0	0	0	0
37945	BrChr10g01019V4	0.341376	0	0.682751	Inf	Inf	0.806594	1	AT1G03010	Phototropic-responsive NPH3 family protein	0	0	0	0	0	0	0	0	0	0	0	0	0	0	0	0	0	0	0	0	0	0
17402	BoC05g00064V4	60.7614	52.7917	68.7311	1.30193	0.380652	0.345941	1	AT1G03030	P-loop containing nucleoside triphosphate hydrolases superfamily protein	0	0	0	0	0	0	0	0	0	0	0	0	0	0	0	0	0	0	0	0	0	0
37946	BrChr10g01020V4	15.921	17.8902	13.9518	0.779857	-0.358719	0.586076	1	AT1G03030	P-loop containing nucleoside triphosphate hydrolases superfamily protein	0	0	0	0	0	0	0	0	0	0	0	0	0	0	0	0	0	0	0	0	0	0
67539	Contig11319	5.65886	6.25846	5.05926	0.808386	-0.306883	0.894434	1	AT1G03030	P-loop containing nucleoside triphosphate hydrolases superfamily protein	0	0	0	0	0	0	0	0	0	0	0	0	0	0	0	0	0	0	0	0	0	0
71091	Contig14716	18.4512	22.8538	14.0487	0.614721	-0.701996	0.255644	1	AT1G03030	P-loop containing nucleoside triphosphate hydrolases superfamily protein	0	0	0	0	0	0	0	0	0	0	0	0	0	0	0	0	0	0	0	0	0	0
79587	Contig23462	2.23732	1.34459	3.13005	2.32789	1.21902	0.583362	1	AT1G03030	P-loop containing nucleoside triphosphate hydrolases superfamily protein	0	0	0	0	0	0	0	0	0	0	0	0	0	0	0	0	0	0	0	0	0	0
91049	Contig35727	2.00751	1.68073	2.3343	1.38886	0.473899	0.891762	1	AT1G03030	P-loop containing nucleoside triphosphate hydrolases superfamily protein	0	0	0	0	0	0	0	0	0	0	0	0	0	0	0	0	0	0	0	0	0	0
19245	BoC05g02430V4	39.0402	50.8304	27.25	0.536097	-0.899434	0.0574588	0.454739	AT1G03040	basic helix-loop-helix (bHLH) DNA-binding superfamily protein	0	0	0	0	0	0	0	0	0	0	0	0	0	0	0	0	0	0	0	0	0	0
38930	BrChr10g02322V4	74.0208	89.6856	58.3561	0.650674	-0.619994	0.0826504	0.573933	AT1G03040	basic helix-loop-helix (bHLH) DNA-binding superfamily protein	0	0	0	0	0	0	0	0	0	0	0	0	0	0	0	0	0	0	0	0	0	0
91854	Contig365	14.2161	22.104	6.32819	0.286292	-1.80444	0.00956359	0.121024	AT1G03040	basic helix-loop-helix (bHLH) DNA-binding superfamily protein	0	0	0	0	0	0	0	0	0	0	0	0	0	0	0	0	0	0	0	0	0	0
99598	Contig7370	0.149687	0.299374	0	0	-Inf	0.971972	1	AT1G03040	basic helix-loop-helix (bHLH) DNA-binding superfamily protein	0	0	0	0	0	0	0	0	0	0	0	0	0	0	0	0	0	0	0	0	0	0
17403	BoC05g00065V4	37.7286	37.0481	38.4091	1.03674	0.0520475	0.990475	1	AT1G03050	ENTH/ANTH/VHS superfamily protein	0	0	0	0	0	0	0	0	0	0	0	0	0	0	0	0	0	0	0	0	0	0
27471	BoC08g00007V4	0.393285	0.445195	0.341376	0.7668	-0.383078	1	1	AT1G03050	ENTH/ANTH/VHS superfamily protein	0	0	0	0	0	0	0	0	0	0	0	0	0	0	0	0	0	0	0	0	0	0
37947	BrChr10g01021V4	10.6469	8.20952	13.0843	1.59379	0.672463	0.401139	1	AT1G03050	ENTH/ANTH/VHS superfamily protein	0	0	0	0	0	0	0	0	0	0	0	0	0	0	0	0	0	0	0	0	0	0
29212	BoC08g02289V4	0.769068	0.672293	0.865844	1.2879	0.365018	1	1	AT1G03055	unknown protein; BEST Arabidopsis thaliana protein match is: unknown protein (TAIR:AT1G64680,1); Has 143 Blast hits to 143 proteins in 26 species: Archae - 0; Bacteria - 6; Metazoa - 0; Fungi - 0; Plants - 122; Viruses - 0; Other Eukaryotes - 15 (source: NCBI BLink),	0	0	0	0	0	0	0	0	0	0	0	0	0	0	0	0	0	0	0	0	0	0
64216	BrChr9g02575V4	0.639091	0.445195	0.832987	1.87106	0.903856	0.877382	1	AT1G03055	unknown protein; BEST Arabidopsis thaliana protein match is: unknown protein (TAIR:AT1G64680,1); Has 143 Blast hits to 143 proteins in 26 species: Archae - 0; Bacteria - 6; Metazoa - 0; Fungi - 0; Plants - 122; Viruses - 0; Other Eukaryotes - 15 (source: NCBI BLink),	0	0	0	0	0	0	0	0	0	0	0	0	0	0	0	0	0	0	0	0	0	0
19246	BoC05g02431V4	98.2879	86.4842	110.092	1.27297	0.348196	0.317102	1	AT1G03060	SPI Beige/BEACH domain ;WD domain, G-beta repeat protein	0	0	0	0	0	0	0	0	0	0	0	0	0	0	0	0	0	0	1	0	0	0
29211	BoC08g02288V4	119.724	94.2605	145.187	1.54028	0.623189	0.0535248	0.43332	AT1G03060	SPI Beige/BEACH domain ;WD domain, G-beta repeat protein	0	0	0	0	0	0	0	0	0	0	0	0	0	0	0	0	0	0	1	0	0	0
38931	BrChr10g02323V4	113.552	95.6139	131.491	1.37522	0.459666	0.146926	0.799121	AT1G03060	SPI Beige/BEACH domain ;WD domain, G-beta repeat protein	0	0	0	0	0	0	0	0	0	0	0	0	0	0	0	0	0	0	1	0	0	0
62320	BrChr9g00041V4	0.705789	1.11749	0.294091	0.263171	-1.92593	0.753959	1	AT1G03060	SPI Beige/BEACH domain ;WD domain, G-beta repeat protein	0	0	0	0	0	0	0	0	0	0	0	0	0	0	0	0	0	0	1	0	0	0
64217	BrChr9g02576V4	108.66	97.6008	119.72	1.22663	0.2947	0.473072	1	AT1G03060	SPI Beige/BEACH domain ;WD domain, G-beta repeat protein	0	0	0	0	0	0	0	0	0	0	0	0	0	0	0	0	0	0	1	0	0	0
37948	BrChr10g01022V4	0.338761	0.336146	0.341376	1.01556	0.0222708	1	1	AT1G03070	Bax inhibitor-1 family protein	0	0	0	0	0	0	0	0	0	0	0	0	0	0	0	0	0	0	0	0	0	0
17404	BoC05g00066V4	48.6027	43.8944	53.3109	1.21453	0.280392	0.464838	1	AT1G03080	kinase interacting (KIP1-like) family protein	0	0	0	0	0	0	0	0	0	0	0	0	0	0	0	0	0	0	0	0	0	0
19247	BoC05g02432V4	83.5658	64.6164	102.515	1.58652	0.665866	0.0720877	0.527171	AT1G03080	kinase interacting (KIP1-like) family protein	0	0	0	0	0	0	0	0	0	0	0	0	0	0	0	0	0	0	0	0	0	0
29210	BoC08g02287V4	16.9475	14.0616	19.8333	1.41046	0.496164	0.592349	1	AT1G03080	kinase interacting (KIP1-like) family protein	0	0	0	0	0	0	0	0	0	0	0	0	0	0	0	0	0	0	0	0	0	0
38932	BrChr10g02324V4	54.7347	57.9657	51.5038	0.888522	-0.17052	0.734396	1	AT1G03080	kinase interacting (KIP1-like) family protein	0	0	0	0	0	0	0	0	0	0	0	0	0	0	0	0	0	0	0	0	0	0
64218	BrChr9g02577V4	29.1789	28.525	29.8328	1.04585	0.0646707	0.949503	1	AT1G03080	kinase interacting (KIP1-like) family protein	0	0	0	0	0	0	0	0	0	0	0	0	0	0	0	0	0	0	0	0	0	0
67937	Contig11687	11.3171	6.23069	16.4035	2.63269	1.39654	0.0700444	0.516938	AT1G03080	kinase interacting (KIP1-like) family protein	0	0	0	0	0	0	0	0	0	0	0	0	0	0	0	0	0	0	0	0	0	0
68561	Contig12265	2.56234	2.24144	2.88324	1.28634	0.363268	1	1	AT1G03080	kinase interacting (KIP1-like) family protein	0	0	0	0	0	0	0	0	0	0	0	0	0	0	0	0	0	0	0	0	0	0
68893	Contig12576	33.6843	28.0896	39.279	1.39835	0.483721	0.265958	1	AT1G03080	kinase interacting (KIP1-like) family protein	0	0	0	0	0	0	0	0	0	0	0	0	0	0	0	0	0	0	0	0	0	0
70233	Contig13871	7.22861	3.6583	10.7989	2.9519	1.56164	0.173964	0.868034	AT1G03080	kinase interacting (KIP1-like) family protein	0	0	0	0	0	0	0	0	0	0	0	0	0	0	0	0	0	0	0	0	0	0
75056	Contig18627	0.309519	0	0.619038	Inf	Inf	0.819098	1	AT1G03080	kinase interacting (KIP1-like) family protein	0	0	0	0	0	0	0	0	0	0	0	0	0	0	0	0	0	0	0	0	0	0
75160	Contig18729	0.60361	0	1.20722	Inf	Inf	0.498841	1	AT1G03080	kinase interacting (KIP1-like) family protein	0	0	0	0	0	0	0	0	0	0	0	0	0	0	0	0	0	0	0	0	0	0
75175	Contig18744	4.23628	2.42403	6.04853	2.49523	1.31918	0.308768	1	AT1G03080	kinase interacting (KIP1-like) family protein	0	0	0	0	0	0	0	0	0	0	0	0	0	0	0	0	0	0	0	0	0	0
75271	Contig18838	0.708431	1.41686	0	0	-Inf	0.384417	1	AT1G03080	kinase interacting (KIP1-like) family protein	0	0	0	0	0	0	0	0	0	0	0	0	0	0	0	0	0	0	0	0	0	0
77181	Contig20809	0.445736	0.336146	0.555325	1.65203	0.724243	1	1	AT1G03080	kinase interacting (KIP1-like) family protein	0	0	0	0	0	0	0	0	0	0	0	0	0	0	0	0	0	0	0	0	0	0
77183	Contig20810	2.79428	1.11749	4.47107	4.001	2.00036	0.209374	0.940881	AT1G03080	kinase interacting (KIP1-like) family protein	0	0	0	0	0	0	0	0	0	0	0	0	0	0	0	0	0	0	0	0	0	0
77215	Contig20845	0.222598	0.445195	0	0	-Inf	0.971994	1	AT1G03080	kinase interacting (KIP1-like) family protein	0	0	0	0	0	0	0	0	0	0	0	0	0	0	0	0	0	0	0	0	0	0
80644	Contig24600	1.15115	0.445195	1.85711	4.17146	2.06055	0.485689	1	AT1G03080	kinase interacting (KIP1-like) family protein	0	0	0	0	0	0	0	0	0	0	0	0	0	0	0	0	0	0	0	0	0	0
80814	Contig24786	16.9061	12.224	21.5881	1.76604	0.820521	0.175603	0.871587	AT1G03080	kinase interacting (KIP1-like) family protein	0	0	0	0	0	0	0	0	0	0	0	0	0	0	0	0	0	0	0	0	0	0
81259	Contig25274	0.147045	0	0.294091	Inf	Inf	1	1	AT1G03080	kinase interacting (KIP1-like) family protein	0	0	0	0	0	0	0	0	0	0	0	0	0	0	0	0	0	0	0	0	0	0
81529	Contig25557	11.7276	8.0102	15.445	1.92817	0.947234	0.177409	0.876303	AT1G03080	kinase interacting (KIP1-like) family protein	0	0	0	0	0	0	0	0	0	0	0	0	0	0	0	0	0	0	0	0	0	0
81584	Contig25613	3.44055	0.672293	6.20881	9.23528	3.20716	0.0511077	0.41976	AT1G03080	kinase interacting (KIP1-like) family protein	0	0	0	0	0	0	0	0	0	0	0	0	0	0	0	0	0	0	0	0	0	0
81621	Contig25657	0.561359	0.781342	0.341376	0.43691	-1.19459	0.949767	1	AT1G03080	kinase interacting (KIP1-like) family protein	0	0	0	0	0	0	0	0	0	0	0	0	0	0	0	0	0	0	0	0	0	0
88304	Contig32728	12.3994	8.9896	15.8092	1.75861	0.814439	0.26052	1	AT1G03080	kinase interacting (KIP1-like) family protein	0	0	0	0	0	0	0	0	0	0	0	0	0	0	0	0	0	0	0	0	0	0
99340	Contig7129	8.30972	12.6111	4.00832	0.31784	-1.65363	0.0484703	0.404723	AT1G03080	kinase interacting (KIP1-like) family protein	0	0	0	0	0	0	0	0	0	0	0	0	0	0	0	0	0	0	0	0	0	0
99437	Contig7219	7.40506	5.8475	8.96262	1.53273	0.616101	0.502777	1	AT1G03080	kinase interacting (KIP1-like) family protein	0	0	0	0	0	0	0	0	0	0	0	0	0	0	0	0	0	0	0	0	0	0
100501	Contig8236	3.49903	2.9505	4.04756	1.37182	0.456091	0.816928	1	AT1G03080	kinase interacting (KIP1-like) family protein	0	0	0	0	0	0	0	0	0	0	0	0	0	0	0	0	0	0	0	0	0	0
101140	Contig8836	13.7996	23.4615	4.13775	0.176363	-2.50338	0.000338281	0.0072706	AT1G03080	kinase interacting (KIP1-like) family protein	0	0	0	0	0	0	0	0	0	0	0	0	0	0	0	0	0	0	0	0	0	0
102273	Contig9907	4.00687	1.78851	6.22524	3.48068	1.79937	0.180632	0.882497	AT1G03080	kinase interacting (KIP1-like) family protein	0	0	0	0	0	0	0	0	0	0	0	0	0	0	0	0	0	0	0	0	0	0
31065	BoC08g04664V4	33.9718	33.0532	34.8904	1.05558	0.0780403	0.816307	1	AT1G03090	MCCA methylcrotonyl-CoA carboxylase alpha chain, mitochondrial / 3-methylcrotonyl-CoA carboxylase 1 (MCCA)	0	0	0	0	0	0	0	0	0	0	0	0	0	0	0	0	0	0	0	0	0	0
62321	BrChr9g00042V4	148.66	153.469	143.85	0.937324	-0.0933804	0.75654	1	AT1G03090	MCCA methylcrotonyl-CoA carboxylase alpha chain, mitochondrial / 3-methylcrotonyl-CoA carboxylase 1 (MCCA)	0	0	0	0	0	0	0	0	0	0	0	0	0	0	0	0	0	0	0	0	0	0
100618	Contig8346	6.85741	7.43591	6.2789	0.844402	-0.243997	0.742264	1	AT1G03090	MCCA methylcrotonyl-CoA carboxylase alpha chain, mitochondrial / 3-methylcrotonyl-CoA carboxylase 1 (MCCA)	0	0	0	0	0	0	0	0	0	0	0	0	0	0	0	0	0	0	0	0	0	0
17405	BoC05g00067V4	0.894769	0.598747	1.19079	1.98881	0.991902	0.923873	1	AT1G03110	TRM82, AtTRM82 Transducin/WD40 repeat-like superfamily protein	0	0	0	0	0	0	0	0	0	0	0	0	0	0	0	0	0	1	0	0	0	0
27472	BoC08g00008V4	54.8136	53.7348	55.8923	1.04015	0.0567928	0.976141	1	AT1G03110	TRM82, AtTRM82 Transducin/WD40 repeat-like superfamily protein	0	0	0	0	0	0	0	0	0	0	0	0	0	0	0	0	0	1	0	0	0	0
31064	BoC08g04663V4	30.0597	31.0923	29.027	0.933574	-0.0991641	0.879865	1	AT1G03110	TRM82, AtTRM82 Transducin/WD40 repeat-like superfamily protein	0	0	0	0	0	0	0	0	0	0	0	0	0	0	0	0	0	1	0	0	0	0
37949	BrChr10g01023V4	2.8236	2.87696	2.77024	0.962908	-0.0545309	0.962991	1	AT1G03110	TRM82, AtTRM82 Transducin/WD40 repeat-like superfamily protein	0	0	0	0	0	0	0	0	0	0	0	0	0	0	0	0	0	1	0	0	0	0
60082	BrChr8g00018V4	160.881	166.709	155.053	0.930084	-0.104567	0.774648	1	AT1G03110	TRM82, AtTRM82 Transducin/WD40 repeat-like superfamily protein	0	0	0	0	0	0	0	0	0	0	0	0	0	0	0	0	0	1	0	0	0	0
70258	Contig13896	1.91223	0.299374	3.52509	11.7749	3.55764	0.152137	0.814087	AT1G03110	TRM82, AtTRM82 Transducin/WD40 repeat-like superfamily protein	0	0	0	0	0	0	0	0	0	0	0	0	0	0	0	0	0	1	0	0	0	0
70771	Contig14399	8.22196	10.4735	5.97038	0.570044	-0.810854	0.399316	1	AT1G03110	TRM82, AtTRM82 Transducin/WD40 repeat-like superfamily protein	0	0	0	0	0	0	0	0	0	0	0	0	0	0	0	0	0	1	0	0	0	0
71956	Contig15547	4.80068	5.1487	4.45265	0.864809	-0.209547	0.906191	1	AT1G03110	TRM82, AtTRM82 Transducin/WD40 repeat-like superfamily protein	0	0	0	0	0	0	0	0	0	0	0	0	0	0	0	0	0	1	0	0	0	0
87616	Contig31954	7.48549	10.0968	4.87416	0.482743	-1.05067	0.26922	1	AT1G03110	TRM82, AtTRM82 Transducin/WD40 repeat-like superfamily protein	0	0	0	0	0	0	0	0	0	0	0	0	0	0	0	0	0	1	0	0	0	0
88399	Contig32837	0.776966	0.934893	0.619038	0.662148	-0.594774	0.932044	1	AT1G03110	TRM82, AtTRM82 Transducin/WD40 repeat-like superfamily protein	0	0	0	0	0	0	0	0	0	0	0	0	0	0	0	0	0	1	0	0	0	0
92256	Contig37038	0.372284	0.744569	0	0	-Inf	0.719961	1	AT1G03110	TRM82, AtTRM82 Transducin/WD40 repeat-like superfamily protein	0	0	0	0	0	0	0	0	0	0	0	0	0	0	0	0	0	1	0	0	0	0
17406	BoC05g00068V4	6.77875	6.65789	6.89961	1.03631	0.05145	0.984456	1	AT1G03120	ATRAB28, RAB28 responsive to abscisic acid 28	0	0	0	0	0	0	0	0	0	0	0	0	0	0	0	0	0	0	0	0	0	0
37950	BrChr10g01024V4	1.07301	0.971666	1.17436	1.20861	0.273346	1	1	AT1G03120	ATRAB28, RAB28 responsive to abscisic acid 28	0	0	0	0	0	0	0	0	0	0	0	0	0	0	0	0	0	0	0	0	0	0
29209	BoC08g02286V4	51.5385	51.7033	51.3736	0.993625	-0.00922732	1	1	AT1G03140	splicing factor Prp18 family protein	0	0	0	0	0	0	0	0	0	0	0	0	0	0	0	0	0	0	0	0	0	0
29270	BoC08g02365V4	136.199	149.423	122.975	0.822998	-0.281039	0.4737	1	AT1G03140	splicing factor Prp18 family protein	0	0	0	0	0	0	0	0	0	0	0	0	0	0	0	0	0	0	0	0	0	0
61144	BrChr8g01467V4	122.263	126.162	118.364	0.938189	-0.0920495	0.873767	1	AT1G03140	splicing factor Prp18 family protein	0	0	0	0	0	0	0	0	0	0	0	0	0	0	0	0	0	0	0	0	0	0
64219	BrChr9g02578V4	42.984	54.0803	31.8877	0.589637	-0.7621	0.0987374	0.640365	AT1G03140	splicing factor Prp18 family protein	0	0	0	0	0	0	0	0	0	0	0	0	0	0	0	0	0	0	0	0	0	0
66556	Contig1040	30.2825	26.294	34.271	1.30338	0.382257	0.493268	1	AT1G03140	splicing factor Prp18 family protein	0	0	0	0	0	0	0	0	0	0	0	0	0	0	0	0	0	0	0	0	0	0
75700	Contig19272	13.5948	11.722	15.4675	1.31953	0.400023	0.685866	1	AT1G03140	splicing factor Prp18 family protein	0	0	0	0	0	0	0	0	0	0	0	0	0	0	0	0	0	0	0	0	0	0
85439	Contig29723	21.1224	21.6336	20.6113	0.952746	-0.0698362	0.913479	1	AT1G03140	splicing factor Prp18 family protein	0	0	0	0	0	0	0	0	0	0	0	0	0	0	0	0	0	0	0	0	0	0
93174	Contig3803	34.1558	34.6428	33.6687	0.971881	-0.0411486	0.959652	1	AT1G03140	splicing factor Prp18 family protein	0	0	0	0	0	0	0	0	0	0	0	0	0	0	0	0	0	0	0	0	0	0
99292	Contig7086	45.9384	38.969	52.9078	1.35769	0.441153	0.264575	1	AT1G03140	splicing factor Prp18 family protein	0	0	0	0	0	0	0	0	0	0	0	0	0	0	0	0	0	0	0	0	0	0
17407	BoC05g00069V4	104.262	121.65	86.875	0.714141	-0.48572	0.173695	0.867289	AT1G03150	Acyl-CoA N-acyltransferases (NAT) superfamily protein	0	0	0	0	1	0	0	1	0	0	0	0	0	0	0	0	0	0	0	0	0	0
37951	BrChr10g01025V4	66.4449	77.4231	55.4668	0.716411	-0.481141	0.284963	1	AT1G03150	Acyl-CoA N-acyltransferases (NAT) superfamily protein	0	0	0	0	1	0	0	1	0	0	0	0	0	0	0	0	0	0	0	0	0	0
60083	BrChr8g00019V4	183.864	175.643	192.085	1.09361	0.129101	0.653308	1	AT1G03150	Acyl-CoA N-acyltransferases (NAT) superfamily protein	0	0	0	0	1	0	0	1	0	0	0	0	0	0	0	0	0	0	0	0	0	0
91142	Contig35830	3.24894	2.35175	4.14613	1.76299	0.818027	0.623499	1	AT1G03150	Acyl-CoA N-acyltransferases (NAT) superfamily protein	0	0	0	0	1	0	0	1	0	0	0	0	0	0	0	0	0	0	0	0	0	0
27473	BoC08g00009V4	72.7346	78.4998	66.9693	0.853113	-0.229191	0.540358	1	AT1G03160	FZL FZO-like	0	0	0	0	0	0	0	0	0	0	1	0	0	0	0	0	0	0	0	0	0	1
27474	BoC08g00010V4	123.262	126.044	120.48	0.955859	-0.0651306	0.868335	1	AT1G03180	unknown protein; Has 36 Blast hits to 36 proteins in 15 species: Archae - 0; Bacteria - 0; Metazoa - 3; Fungi - 0; Plants - 33; Viruses - 0; Other Eukaryotes - 0 (source: NCBI BLink),	0	0	0	0	0	0	0	0	0	0	0	0	0	0	0	0	0	0	0	0	0	0
60084	BrChr8g00020V4	61.0779	59.6528	62.5029	1.04778	0.067332	0.815619	1	AT1G03180	unknown protein; Has 36 Blast hits to 36 proteins in 15 species: Archae - 0; Bacteria - 0; Metazoa - 3; Fungi - 0; Plants - 33; Viruses - 0; Other Eukaryotes - 0 (source: NCBI BLink),	0	0	0	0	0	0	0	0	0	0	0	0	0	0	0	0	0	0	0	0	0	0
21911	BoC06g01071V4	0.317733	0	0.635466	Inf	Inf	0.815766	1	AT1G03190	ATXPD, UVH6 RAD3-like DNA-binding helicase protein	0	0	0	0	0	0	0	0	0	0	0	0	0	0	0	0	0	0	0	0	0	0
38933	BrChr10g02326V4	81.4753	92.2782	70.6724	0.765862	-0.384843	0.315066	1	AT1G03210	Phenazine biosynthesis PhzC/PhzF protein	0	0	0	0	0	0	0	0	0	0	0	0	0	0	0	0	0	0	0	0	0	0
27475	BoC08g00011V4	0.516688	0.445195	0.588182	1.32118	0.401823	1	1	AT1G03220	Eukaryotic aspartyl protease family protein	0	0	0	0	0	0	1	0	0	0	0	0	0	0	0	0	0	0	0	0	0	0
29208	BoC08g02285V4	0.320375	0.299374	0.341376	1.1403	0.189413	1	1	AT1G03220	Eukaryotic aspartyl protease family protein	0	0	0	0	0	0	1	0	0	0	0	0	0	0	0	0	0	0	0	0	0	0
29271	BoC08g02366V4	2.62308	2.30725	2.93891	1.27377	0.349104	0.816257	1	AT1G03220	Eukaryotic aspartyl protease family protein	0	0	0	0	0	0	1	0	0	0	0	0	0	0	0	0	0	0	0	0	0	0
29273	BoC08g02368V4	2.6187	2.20593	3.03148	1.37424	0.458632	0.934715	1	AT1G03220	Eukaryotic aspartyl protease family protein	0	0	0	0	0	0	1	0	0	0	0	0	0	0	0	0	0	0	0	0	0	0
60086	BrChr8g00022V4	3.50481	3.38797	3.62166	1.06898	0.0962307	0.959757	1	AT1G03220	Eukaryotic aspartyl protease family protein	0	0	0	0	0	0	1	0	0	0	0	0	0	0	0	0	0	0	0	0	0	0
64220	BrChr9g02579V4	26.9329	21.522	32.3438	1.50283	0.58768	0.324199	1	AT1G03220	Eukaryotic aspartyl protease family protein	0	0	0	0	0	0	1	0	0	0	0	0	0	0	0	0	0	0	0	0	0	0
61145	BrChr8g01469V4	4.69893	3.94994	5.44792	1.37924	0.463873	0.713172	1	AT1G03230	Eukaryotic aspartyl protease family protein	0	0	0	0	0	0	1	0	0	0	0	0	0	0	0	0	0	0	0	0	0	0
19248	BoC05g02434V4	220.165	200.121	240.21	1.20032	0.263424	0.39003	1	AT1G03250	unknown protein; Has 89 Blast hits to 89 proteins in 31 species: Archae - 0; Bacteria - 0; Metazoa - 31; Fungi - 0; Plants - 48; Viruses - 0; Other Eukaryotes - 10 (source: NCBI BLink),	0	0	0	0	0	0	0	0	0	0	0	0	0	0	0	0	0	0	0	0	0	0
38934	BrChr10g02327V4	38.9283	48.2438	29.6128	0.613816	-0.704121	0.140328	0.781288	AT1G03250	unknown protein; Has 89 Blast hits to 89 proteins in 31 species: Archae - 0; Bacteria - 0; Metazoa - 31; Fungi - 0; Plants - 48; Viruses - 0; Other Eukaryotes - 10 (source: NCBI BLink),	0	0	0	0	0	0	0	0	0	0	0	0	0	0	0	0	0	0	0	0	0	0
70463	Contig14098	7.8285	0	15.657	Inf	Inf	3.52296e-06	0.000124018	AT1G03250	unknown protein; Has 89 Blast hits to 89 proteins in 31 species: Archae - 0; Bacteria - 0; Metazoa - 31; Fungi - 0; Plants - 48; Viruses - 0; Other Eukaryotes - 10 (source: NCBI BLink),	0	0	0	0	0	0	0	0	0	0	0	0	0	0	0	0	0	0	0	0	0	0
29207	BoC08g02284V4	32.7924	34.1719	31.4129	0.91926	-0.121454	0.929226	1	AT1G03260	SNARE associated Golgi protein family	0	0	0	0	0	0	0	0	0	0	0	0	0	0	0	0	0	0	0	0	0	0
31063	BoC08g04662V4	13.6112	10.9749	16.2476	1.48043	0.566016	0.530078	1	AT1G03260	SNARE associated Golgi protein family	0	0	0	0	0	0	0	0	0	0	0	0	0	0	0	0	0	0	0	0	0	0
64221	BrChr9g02580V4	58.7778	57.0855	60.47	1.05929	0.0830949	0.848148	1	AT1G03260	SNARE associated Golgi protein family	0	0	0	0	0	0	0	0	0	0	0	0	0	0	0	0	0	0	0	0	0	0
17409	BoC05g00071V4	178.183	108.678	247.688	2.27909	1.18846	0.000215464	0.00490701	AT1G03270	CBS domain-containing protein with a domain of unknown function (DUF21)	0	0	0	0	0	0	0	0	0	0	0	0	0	0	0	0	0	0	0	0	0	0
31062	BoC08g04661V4	251.934	236.604	267.264	1.12958	0.175792	0.557889	1	AT1G03270	CBS domain-containing protein with a domain of unknown function (DUF21)	0	0	0	0	0	0	0	0	0	0	0	0	0	0	0	0	0	0	0	0	0	0
43949	BrChr2g02310V4	0.315119	0.336146	0.294091	0.874889	-0.192828	1	1	AT1G03270	CBS domain-containing protein with a domain of unknown function (DUF21)	0	0	0	0	0	0	0	0	0	0	0	0	0	0	0	0	0	0	0	0	0	0
62322	BrChr9g00043V4	142.876	144.957	140.796	0.971298	-0.0420137	0.875167	1	AT1G03270	CBS domain-containing protein with a domain of unknown function (DUF21)	0	0	0	0	0	0	0	0	0	0	0	0	0	0	0	0	0	0	0	0	0	0
72616	Contig16196	66.3629	68.5745	64.1514	0.9355	-0.096191	0.744694	1	AT1G03270	CBS domain-containing protein with a domain of unknown function (DUF21)	0	0	0	0	0	0	0	0	0	0	0	0	0	0	0	0	0	0	0	0	0	0
89854	Contig34406	28.6553	57.3106	0	0	-Inf	2.20579e-17	3.42131e-15	AT1G03270	CBS domain-containing protein with a domain of unknown function (DUF21)	0	0	0	0	0	0	0	0	0	0	0	0	0	0	0	0	0	0	0	0	0	0
89855	Contig34407	2.59908	1.67946	3.51871	2.09514	1.06705	0.619712	1	AT1G03270	CBS domain-containing protein with a domain of unknown function (DUF21)	0	0	0	0	0	0	0	0	0	0	0	0	0	0	0	0	0	0	0	0	0	0
17410	BoC05g00072V4	112.05	95.3854	128.714	1.34941	0.432328	0.223071	0.96367	AT1G03280	Transcription factor TFIIE, alpha subunit	0	0	0	0	0	0	0	0	0	0	0	0	0	0	0	0	0	0	0	0	0	0
37952	BrChr10g01026V4	97.8318	84.8311	110.833	1.30651	0.385717	0.297956	1	AT1G03280	Transcription factor TFIIE, alpha subunit	0	0	0	0	0	0	0	0	0	0	0	0	0	0	0	0	0	0	0	0	0	0
71605	Contig15210	35.9297	33.3253	38.5342	1.15631	0.209522	0.786163	1	AT1G03280	Transcription factor TFIIE, alpha subunit	0	0	0	0	0	0	0	0	0	0	0	0	0	0	0	0	0	0	0	0	0	0
17411	BoC05g00073V4	51.8269	49.2387	54.4152	1.10513	0.144217	0.734099	1	AT1G03290	unknown protein; BEST Arabidopsis thaliana protein match is: unknown protein (TAIR:AT4G02880,2); Has 13587 Blast hits to 10183 proteins in 1114 species: Archae - 257; Bacteria - 2402; Metazoa - 5637; Fungi - 960; Plants - 675; Viruses - 54; Other Eukaryotes - 3602 (source: NCBI BLink),	0	0	0	0	0	0	0	0	0	0	0	0	0	0	0	0	0	0	0	0	0	0
37953	BrChr10g01028V4	18.1874	21.1478	15.2271	0.720032	-0.473866	0.41125	1	AT1G03290	unknown protein; BEST Arabidopsis thaliana protein match is: unknown protein (TAIR:AT4G02880,2); Has 13587 Blast hits to 10183 proteins in 1114 species: Archae - 257; Bacteria - 2402; Metazoa - 5637; Fungi - 960; Plants - 675; Viruses - 54; Other Eukaryotes - 3602 (source: NCBI BLink),	0	0	0	0	0	0	0	0	0	0	0	0	0	0	0	0	0	0	0	0	0	0
37955	BrChr10g01030V4	4.21975	1.57041	6.86908	4.37406	2.12897	0.124011	0.729754	AT1G03290	unknown protein; BEST Arabidopsis thaliana protein match is: unknown protein (TAIR:AT4G02880,2); Has 13587 Blast hits to 10183 proteins in 1114 species: Archae - 257; Bacteria - 2402; Metazoa - 5637; Fungi - 960; Plants - 675; Viruses - 54; Other Eukaryotes - 3602 (source: NCBI BLink),	0	0	0	0	0	0	0	0	0	0	0	0	0	0	0	0	0	0	0	0	0	0
37956	BrChr10g01031V4	2.19067	1.11749	3.26385	2.92071	1.54632	0.398175	1	AT1G03290	unknown protein; BEST Arabidopsis thaliana protein match is: unknown protein (TAIR:AT4G02880,2); Has 13587 Blast hits to 10183 proteins in 1114 species: Archae - 257; Bacteria - 2402; Metazoa - 5637; Fungi - 960; Plants - 675; Viruses - 54; Other Eukaryotes - 3602 (source: NCBI BLink),	0	0	0	0	0	0	0	0	0	0	0	0	0	0	0	0	0	0	0	0	0	0
72305	Contig15892	3.4286	6.85721	0	0	-Inf	0.00294087	0.0464451	AT1G03290	unknown protein; BEST Arabidopsis thaliana protein match is: unknown protein (TAIR:AT4G02880,2); Has 13587 Blast hits to 10183 proteins in 1114 species: Archae - 257; Bacteria - 2402; Metazoa - 5637; Fungi - 960; Plants - 675; Viruses - 54; Other Eukaryotes - 3602 (source: NCBI BLink),	0	0	0	0	0	0	0	0	0	0	0	0	0	0	0	0	0	0	0	0	0	0
17412	BoC05g00074V4	18.9252	18.2076	19.6428	1.07883	0.109466	0.895697	1	AT1G03310	ATISA2, ISA2, DBE1, BE2 debranching enzyme 1	0	0	0	0	0	1	0	0	0	1	0	0	0	0	0	0	0	0	0	0	0	0
27476	BoC08g00012V4	0.537716	0.781342	0.294091	0.376392	-1.40969	0.949503	1	AT1G03310	ATISA2, ISA2, DBE1, BE2 debranching enzyme 1	0	0	0	0	0	1	0	0	0	1	0	0	0	0	0	0	0	0	0	0	0	0
19250	BoC05g02436V4	228.977	251.297	206.657	0.822362	-0.282155	0.377752	1	AT1G03330	Small nuclear ribonucleoprotein family protein	0	0	0	0	0	0	0	0	0	0	0	0	0	0	0	0	0	0	0	0	0	0
29274	BoC08g02369V4	15.2768	15.2648	15.2888	1.00157	0.00226422	0.990924	1	AT1G03330	Small nuclear ribonucleoprotein family protein	0	0	0	0	0	0	0	0	0	0	0	0	0	0	0	0	0	0	0	0	0	0
38935	BrChr10g02329V4	14.7738	14.8306	14.7171	0.992342	-0.0110914	1	1	AT1G03330	Small nuclear ribonucleoprotein family protein	0	0	0	0	0	0	0	0	0	0	0	0	0	0	0	0	0	0	0	0	0	0
61146	BrChr8g01471V4	8.66687	6.15587	11.1779	1.81581	0.86061	0.317097	1	AT1G03330	Small nuclear ribonucleoprotein family protein	0	0	0	0	0	0	0	0	0	0	0	0	0	0	0	0	0	0	0	0	0	0
93450	Contig38337	55.7618	65.4783	46.0454	0.703217	-0.507958	0.184661	0.89055	AT1G03330	Small nuclear ribonucleoprotein family protein	0	0	0	0	0	0	0	0	0	0	0	0	0	0	0	0	0	0	0	0	0	0
37957	BrChr10g01033V4	0.369643	0.445195	0.294091	0.660588	-0.598177	1	1	AT1G03340	unknown protein; BEST Arabidopsis thaliana protein match is: unknown protein (TAIR:AT4G02920,1); Has 44 Blast hits to 41 proteins in 13 species: Archae - 0; Bacteria - 1; Metazoa - 0; Fungi - 0; Plants - 43; Viruses - 0; Other Eukaryotes - 0 (source: NCBI BLink),	0	0	0	0	0	0	0	0	0	0	0	0	0	0	0	0	0	0	0	0	0	0
17413	BoC05g00075V4	171.918	150.429	193.408	1.28571	0.362564	0.249514	1	AT1G03350	BSD domain-containing protein	0	0	0	0	0	0	0	0	0	0	0	0	0	0	0	0	0	0	0	0	0	0
73849	Contig17421	44.5291	46.9533	42.1048	0.896738	-0.157242	0.718811	1	AT1G03350	BSD domain-containing protein	0	0	0	0	0	0	0	0	0	0	0	0	0	0	0	0	0	0	0	0	0	0
87071	Contig31389	87.4747	95.8764	79.073	0.824739	-0.27799	0.469529	1	AT1G03350	BSD domain-containing protein	0	0	0	0	0	0	0	0	0	0	0	0	0	0	0	0	0	0	0	0	0	0
96977	Contig4703	5.81104	6.04036	5.58172	0.924071	-0.113925	1	1	AT1G03350	BSD domain-containing protein	0	0	0	0	0	0	0	0	0	0	0	0	0	0	0	0	0	0	0	0	0	0
17414	BoC05g00076V4	57.0774	53.9775	60.1774	1.11486	0.156863	0.799546	1	AT1G03360	ATRRP4, RRP4 ribosomal RNA processing 4	0	0	0	0	0	0	0	0	0	0	0	0	0	0	0	0	0	0	0	0	0	0
37958	BrChr10g01034V4	21.9096	17.5152	26.304	1.50178	0.586674	0.378638	1	AT1G03360	ATRRP4, RRP4 ribosomal RNA processing 4	0	0	0	0	0	0	0	0	0	0	0	0	0	0	0	0	0	0	0	0	0	0
45302	BrChr2g04197V4	1.42987	1.71623	1.14351	0.666288	-0.585783	0.907739	1	AT1G03360	ATRRP4, RRP4 ribosomal RNA processing 4	0	0	0	0	0	0	0	0	0	0	0	0	0	0	0	0	0	0	0	0	0	0
37959	BrChr10g01035V4	132.632	117.54	147.724	1.25679	0.329743	0.344128	1	AT1G03365	RING/U-box superfamily protein	0	0	0	0	0	0	0	0	0	0	0	0	0	0	0	0	0	0	0	0	0	0
4340	BoC01g04226V4	0.638134	0.934893	0.341376	0.365149	-1.45344	0.761558	1	AT1G03370	C2 calcium/lipid-binding and GRAM domain containing protein	0	0	0	0	0	0	0	0	0	0	0	0	0	0	0	0	0	0	0	0	0	0
24632	BoC07g00967V4	48.2571	42.1544	54.3598	1.28954	0.366859	0.372394	1	AT1G03370	C2 calcium/lipid-binding and GRAM domain containing protein	0	0	0	0	0	0	0	0	0	0	0	0	0	0	0	0	0	0	0	0	0	0
47437	BrChr3g02740V4	22.9648	17.4108	28.5189	1.638	0.711939	0.178729	0.879425	AT1G03370	C2 calcium/lipid-binding and GRAM domain containing protein	0	0	0	0	0	0	0	0	0	0	0	0	0	0	0	0	0	0	0	0	0	0
56967	BrChr6g03680V4	23.0064	15.5629	30.4498	1.95657	0.968323	0.105296	0.663612	AT1G03370	C2 calcium/lipid-binding and GRAM domain containing protein	0	0	0	0	0	0	0	0	0	0	0	0	0	0	0	0	0	0	0	0	0	0
9620	BoC03g02308V4	2.54156	4.05899	1.02413	0.252311	-1.98673	0.240202	0.993715	AT1G03380	ATATG18G, ATG18G homolog of yeast autophagy 18 (ATG18) G	0	0	0	0	0	0	0	0	0	0	0	0	0	0	0	0	0	0	0	0	0	0
17415	BoC05g00077V4	208.762	209.241	208.284	0.995423	-0.00661883	0.942113	1	AT1G03380	ATATG18G, ATG18G homolog of yeast autophagy 18 (ATG18) G	0	0	0	0	0	0	0	0	0	0	0	0	0	0	0	0	0	0	0	0	0	0
37960	BrChr10g01036V4	81.0529	85.1713	76.9345	0.903291	-0.146736	0.687601	1	AT1G03380	ATATG18G, ATG18G homolog of yeast autophagy 18 (ATG18) G	0	0	0	0	0	0	0	0	0	0	0	0	0	0	0	0	0	0	0	0	0	0
38936	BrChr10g02330V4	0.624664	0.971666	0.277662	0.285759	-1.80713	0.763163	1	AT1G03390	HXXXD-type acyl-transferase family protein	0	0	0	0	0	0	0	0	0	0	0	0	0	0	0	0	0	0	0	0	0	0
93856	Contig3881	12.891	19.1741	6.60785	0.344623	-1.53691	0.0266093	0.264106	AT1G03400	2-oxoglutarate (2OG) and Fe(II)-dependent oxygenase superfamily protein	0	0	0	0	0	0	0	0	0	0	0	0	0	0	0	0	0	0	0	0	0	0
17416	BoC05g00078V4	35.0863	40.0477	30.1249	0.752225	-0.410764	0.360943	1	AT1G03430	AHP5 histidine-containing phosphotransfer factor 5	0	0	0	0	0	0	0	0	0	0	0	0	0	0	0	0	0	0	0	0	0	0
19251	BoC05g02438V4	1.89414	2.906	0.882272	0.303604	-1.71974	0.447414	1	AT1G03430	AHP5 histidine-containing phosphotransfer factor 5	0	0	0	0	0	0	0	0	0	0	0	0	0	0	0	0	0	0	0	0	0	0
41782	BrChr1g03639V4	23.6811	25.6856	21.6767	0.843923	-0.244817	0.841893	1	AT1G03430	AHP5 histidine-containing phosphotransfer factor 5	0	0	0	0	0	0	0	0	0	0	0	0	0	0	0	0	0	0	0	0	0	0
19252	BoC05g02439V4	83.763	97.4146	70.1114	0.719722	-0.474489	0.198332	0.917471	AT1G03440	Leucine-rich repeat (LRR) family protein	0	0	0	0	0	0	0	0	0	0	0	0	0	0	0	0	0	0	0	0	0	0
89942	Contig34500	7.98247	7.45469	8.51025	1.1416	0.191054	0.864539	1	AT1G03440	Leucine-rich repeat (LRR) family protein	0	0	0	0	0	0	0	0	0	0	0	0	0	0	0	0	0	0	0	0	0	0
92004	Contig36759	6.49754	8.39858	4.5965	0.547295	-0.86961	0.334139	1	AT1G03440	Leucine-rich repeat (LRR) family protein	0	0	0	0	0	0	0	0	0	0	0	0	0	0	0	0	0	0	0	0	0	0
52446	BrChr5g00816V4	0.416494	0	0.832987	Inf	Inf	0.659531	1	AT1G03445	BSU1 Serine/threonine protein phosphatase family protein	0	0	0	0	0	0	0	0	0	0	0	0	0	0	0	0	0	0	0	0	0	0
19253	BoC05g02440V4	42.6411	23.1505	62.1317	2.68382	1.42429	0.00142626	0.0250741	AT1G03457	RNA-binding (RRM/RBD/RNP motifs) family protein	0	0	0	0	0	0	0	0	0	0	0	0	0	0	0	0	0	0	0	0	0	0
38937	BrChr10g02332V4	68.8133	74.7197	62.9069	0.841906	-0.24827	0.499339	1	AT1G03457	RNA-binding (RRM/RBD/RNP motifs) family protein	0	0	0	0	0	0	0	0	0	0	0	0	0	0	0	0	0	0	0	0	0	0
74719	Contig18292	40.5077	47.0649	33.9504	0.721353	-0.471222	0.279382	1	AT1G03457	RNA-binding (RRM/RBD/RNP motifs) family protein	0	0	0	0	0	0	0	0	0	0	0	0	0	0	0	0	0	0	0	0	0	0
82786	Contig26878	38.764	41.4117	36.1164	0.872131	-0.197383	0.64153	1	AT1G03457	RNA-binding (RRM/RBD/RNP motifs) family protein	0	0	0	0	0	0	0	0	0	0	0	0	0	0	0	0	0	0	0	0	0	0
19254	BoC05g02441V4	53.974	73.9439	34.004	0.459863	-1.12073	0.00576128	0.0805273	AT1G03470	Kinase interacting (KIP1-like) family protein	0	0	0	0	0	0	0	0	0	0	0	0	0	0	0	0	0	0	0	0	0	0
29206	BoC08g02283V4	0.969025	1.64396	0.294091	0.178892	-2.48284	0.479159	1	AT1G03470	Kinase interacting (KIP1-like) family protein	0	0	0	0	0	0	0	0	0	0	0	0	0	0	0	0	0	0	0	0	0	0
38938	BrChr10g02333V4	5.92892	3.05955	8.79829	2.87568	1.5239	0.14763	0.801446	AT1G03470	Kinase interacting (KIP1-like) family protein	0	0	0	0	0	0	0	0	0	0	0	0	0	0	0	0	0	0	0	0	0	0
83479	Contig27640	28.0933	26.8945	29.2922	1.08915	0.123208	0.989945	1	AT1G03470	Kinase interacting (KIP1-like) family protein	0	0	0	0	0	0	0	0	0	0	0	0	0	0	0	0	0	0	0	0	0	0
84576	Contig28817	0.617133	1.23427	0	0	-Inf	0.410034	1	AT1G03470	Kinase interacting (KIP1-like) family protein	0	0	0	0	0	0	0	0	0	0	0	0	0	0	0	0	0	0	0	0	0	0
90279	Contig34849	1.13989	0.336146	1.94364	5.78212	2.5316	0.543165	1	AT1G03470	Kinase interacting (KIP1-like) family protein	0	0	0	0	0	0	0	0	0	0	0	0	0	0	0	0	0	0	0	0	0	0
93485	Contig38379	5.61688	7.76433	3.46942	0.446841	-1.16217	0.229103	0.973893	AT1G03470	Kinase interacting (KIP1-like) family protein	0	0	0	0	0	0	0	0	0	0	0	0	0	0	0	0	0	0	0	0	0	0
98122	Contig5890	3.10114	2.16916	4.03313	1.8593	0.894763	0.633164	1	AT1G03470	Kinase interacting (KIP1-like) family protein	0	0	0	0	0	0	0	0	0	0	0	0	0	0	0	0	0	0	0	0	0	0
19255	BoC05g02442V4	331.655	379.961	283.35	0.745733	-0.42327	0.14648	0.797797	AT1G03475	LIN2, HEMF1, ATCPO-I Coproporphyrinogen III oxidase	0	0	0	0	0	0	0	0	0	0	1	0	0	0	0	0	0	0	0	0	0	0
29205	BoC08g02282V4	151.487	150.448	152.526	1.01381	0.0197822	0.918597	1	AT1G03475	LIN2, HEMF1, ATCPO-I Coproporphyrinogen III oxidase	0	0	0	0	0	0	0	0	0	0	1	0	0	0	0	0	0	0	0	0	0	0
38939	BrChr10g02334V4	62.2355	68.3811	56.0898	0.820253	-0.285859	0.501449	1	AT1G03475	LIN2, HEMF1, ATCPO-I Coproporphyrinogen III oxidase	0	0	0	0	0	0	0	0	0	0	1	0	0	0	0	0	0	0	0	0	0	0
64222	BrChr9g02581V4	607.367	542.167	672.567	1.24052	0.31094	0.655336	1	AT1G03475	LIN2, HEMF1, ATCPO-I Coproporphyrinogen III oxidase	0	0	0	0	0	0	0	0	0	0	1	0	0	0	0	0	0	0	0	0	0	0
70865	Contig14490	249.36	274.527	224.194	0.816655	-0.292201	0.323958	1	AT1G03475	LIN2, HEMF1, ATCPO-I Coproporphyrinogen III oxidase	0	0	0	0	0	0	0	0	0	0	1	0	0	0	0	0	0	0	0	0	0	0
96382	Contig41586	15.4814	21.3852	9.57761	0.447863	-1.15887	0.0634203	0.484647	AT1G03475	LIN2, HEMF1, ATCPO-I Coproporphyrinogen III oxidase	0	0	0	0	0	0	0	0	0	0	1	0	0	0	0	0	0	0	0	0	0	0
81253	Contig25269	1.46997	2.35175	0.588182	0.250103	-1.9994	0.422154	1	AT1G03495	HXXXD-type acyl-transferase family protein	0	0	0	0	0	0	0	0	0	0	0	0	0	0	0	0	0	0	0	0	0	0
19256	BoC05g02443V4	23.9798	29.7935	18.166	0.60973	-0.713757	0.183153	0.887748	AT1G03520	Core-2/I-branching beta-1,6-N-acetylglucosaminyltransferase family protein	0	0	0	0	0	0	0	0	0	0	0	0	0	0	0	0	0	0	0	0	0	0
38940	BrChr10g02336V4	12.1617	11.8666	12.4569	1.04975	0.0700389	1	1	AT1G03520	Core-2/I-branching beta-1,6-N-acetylglucosaminyltransferase family protein	0	0	0	0	0	0	0	0	0	0	0	0	0	0	0	0	0	0	0	0	0	0
19257	BoC05g02444V4	68.0197	55.2886	80.7508	1.46053	0.546493	0.181743	0.884197	AT1G03530	ATNAF1, NAF1 nuclear assembly factor 1	0	0	0	0	0	0	0	0	0	0	0	0	0	0	0	0	0	0	0	0	0	0
29276	BoC08g02371V4	29.0531	24.841	33.2653	1.33913	0.421295	0.33261	1	AT1G03530	ATNAF1, NAF1 nuclear assembly factor 1	0	0	0	0	0	0	0	0	0	0	0	0	0	0	0	0	0	0	0	0	0	0
38941	BrChr10g02337V4	101.135	82.3914	119.878	1.45499	0.541006	0.163047	0.842473	AT1G03530	ATNAF1, NAF1 nuclear assembly factor 1	0	0	0	0	0	0	0	0	0	0	0	0	0	0	0	0	0	0	0	0	0	0
61147	BrChr8g01472V4	6.40581	3.94994	8.86167	2.24349	1.16575	0.263023	1	AT1G03530	ATNAF1, NAF1 nuclear assembly factor 1	0	0	0	0	0	0	0	0	0	0	0	0	0	0	0	0	0	0	0	0	0	0
70941	Contig14567	4.56443	5.29326	3.83561	0.724621	-0.464701	0.764804	1	AT1G03530	ATNAF1, NAF1 nuclear assembly factor 1	0	0	0	0	0	0	0	0	0	0	0	0	0	0	0	0	0	0	0	0	0	0
29277	BoC08g02372V4	7.03096	4.65901	9.4029	2.01822	1.01308	0.257767	1	AT1G03540	Pentatricopeptide repeat (PPR-like) superfamily protein	0	0	0	0	0	0	0	0	0	0	0	0	0	0	0	0	0	0	0	0	0	0
27073	BoC07g04136V4	0.459206	0.299374	0.619038	2.06778	1.04808	1	1	AT1G03545		0	0	0	0	0	0	0	0	0	0	0	0	0	0	0	0	0	0	0	0	0	0
19258	BoC05g02445V4	0.149687	0.299374	0	0	-Inf	0.971972	1	AT1G03550	Secretory carrier membrane protein (SCAMP) family protein	0	0	0	0	0	0	0	0	0	0	0	0	0	0	0	0	0	0	0	0	0	0
64223	BrChr9g02582V4	0.149687	0.299374	0	0	-Inf	0.971972	1	AT1G03550	Secretory carrier membrane protein (SCAMP) family protein	0	0	0	0	0	0	0	0	0	0	0	0	0	0	0	0	0	0	0	0	0	0
17417	BoC05g00079V4	30.1701	16.2656	44.0747	2.70968	1.43812	0.0240942	0.24589	AT1G03560	Pentatricopeptide repeat (PPR-like) superfamily protein	0	0	0	0	0	0	0	0	0	0	0	0	0	0	0	0	0	0	0	0	0	0
67400	Contig11190	1.36483	1.19749	1.53217	1.27948	0.355555	1	1	AT1G03560	Pentatricopeptide repeat (PPR-like) superfamily protein	0	0	0	0	0	0	0	0	0	0	0	0	0	0	0	0	0	0	0	0	0	0
81026	Contig25021	5.15664	5.29326	5.02002	0.94838	-0.0764633	0.97883	1	AT1G03560	Pentatricopeptide repeat (PPR-like) superfamily protein	0	0	0	0	0	0	0	0	0	0	0	0	0	0	0	0	0	0	0	0	0	0
90203	Contig34770	0.138831	0	0.277662	Inf	Inf	1	1	AT1G03560	Pentatricopeptide repeat (PPR-like) superfamily protein	0	0	0	0	0	0	0	0	0	0	0	0	0	0	0	0	0	0	0	0	0	0
32721	BoC09g02111V4	0.771683	0.336146	1.20722	3.59135	1.84453	0.733236	1	AT1G03580		0	0	0	0	0	0	0	0	0	0	0	0	0	0	0	0	0	0	0	0	0	0
34657	BoC09g04658V4	19.7895	14.7823	24.7967	1.67745	0.746273	0.151902	0.813506	AT1G03580		0	0	0	0	0	0	0	0	0	0	0	0	0	0	0	0	0	0	0	0	0	0
38465	BrChr10g01687V4	3.09016	2.23371	3.94661	1.76684	0.821173	0.581548	1	AT1G03580		0	0	0	0	0	0	0	0	0	0	0	0	0	0	0	0	0	0	0	0	0	0
38954	BrChr10g02354V4	36.7268	0	73.4537	Inf	Inf	1.56063e-21	3.47309e-19	AT1G03580		0	0	0	0	0	0	0	0	0	0	0	0	0	0	0	0	0	0	0	0	0	0
19259	BoC05g02446V4	103.531	151.521	55.5416	0.36656	-1.44788	6.18446e-05	0.00163129	AT1G03590	Protein phosphatase 2C family protein	0	0	0	0	0	0	0	0	0	0	0	0	0	0	0	0	0	0	0	0	0	0
29278	BoC08g02373V4	21.9771	21.0542	22.9	1.08767	0.121238	1	1	AT1G03590	Protein phosphatase 2C family protein	0	0	0	0	0	0	0	0	0	0	0	0	0	0	0	0	0	0	0	0	0	0
38942	BrChr10g02339V4	36.8664	38.0198	35.713	0.939326	-0.0903015	0.797005	1	AT1G03590	Protein phosphatase 2C family protein	0	0	0	0	0	0	0	0	0	0	0	0	0	0	0	0	0	0	0	0	0	0
61148	BrChr8g01474V4	14.543	12.5879	16.498	1.31062	0.390253	0.508004	1	AT1G03590	Protein phosphatase 2C family protein	0	0	0	0	0	0	0	0	0	0	0	0	0	0	0	0	0	0	0	0	0	0
66417	Contig10283	1.13521	1.63496	0.635466	0.388674	-1.36337	0.763479	1	AT1G03590	Protein phosphatase 2C family protein	0	0	0	0	0	0	0	0	0	0	0	0	0	0	0	0	0	0	0	0	0	0
81522	Contig25550	15.6535	22.4698	8.8372	0.393292	-1.34633	0.0266971	0.264859	AT1G03590	Protein phosphatase 2C family protein	0	0	0	0	0	0	0	0	0	0	0	0	0	0	0	0	0	0	0	0	0	0
27478	BoC08g00015V4	125.606	122.855	128.357	1.04479	0.0632105	0.799329	1	AT1G03600	PSB27 photosystem II family protein	0	0	0	0	0	0	0	0	0	0	1	0	0	0	0	0	0	0	0	0	0	1
66621	Contig1046	0.390671	0.781342	0	0	-Inf	0.714228	1	AT1G03600	PSB27 photosystem II family protein	0	0	0	0	0	0	0	0	0	0	1	0	0	0	0	0	0	0	0	0	0	1
94017	Contig389	32.6065	34.6564	30.5565	0.881697	-0.181645	0.76179	1	AT1G03600	PSB27 photosystem II family protein	0	0	0	0	0	0	0	0	0	0	1	0	0	0	0	0	0	0	0	0	0	1
98403	Contig6169	2.41376	3.27892	1.5486	0.472288	-1.08226	0.574884	1	AT1G03600	PSB27 photosystem II family protein	0	0	0	0	0	0	0	0	0	0	1	0	0	0	0	0	0	0	0	0	0	1
17418	BoC05g00080V4	14.241	12.0769	16.4051	1.35839	0.441894	0.567796	1	AT1G03610	Protein of unknown function (DUF789)	0	0	0	0	0	0	0	0	0	0	0	0	0	0	0	0	0	0	0	0	0	0
19260	BoC05g02447V4	0.149687	0.299374	0	0	-Inf	0.971972	1	AT1G03610	Protein of unknown function (DUF789)	0	0	0	0	0	0	0	0	0	0	0	0	0	0	0	0	0	0	0	0	0	0
27479	BoC08g00016V4	0.168073	0.336146	0	0	-Inf	0.971978	1	AT1G03610	Protein of unknown function (DUF789)	0	0	0	0	0	0	0	0	0	0	0	0	0	0	0	0	0	0	0	0	0	0
37961	BrChr10g01037V4	8.81706	9.83549	7.79864	0.792909	-0.334773	0.78696	1	AT1G03610	Protein of unknown function (DUF789)	0	0	0	0	0	0	0	0	0	0	0	0	0	0	0	0	0	0	0	0	0	0
60087	BrChr8g00023V4	1.92795	2.94277	0.913129	0.310295	-1.68829	0.445155	1	AT1G03610	Protein of unknown function (DUF789)	0	0	0	0	0	0	0	0	0	0	0	0	0	0	0	0	0	0	0	0	0	0
17419	BoC05g00081V4	157.811	151.158	164.464	1.08803	0.121714	0.634704	1	AT1G03630	POR C, PORC protochlorophyllide oxidoreductase C	0	0	0	0	0	0	0	1	0	1	1	0	0	0	0	0	0	0	0	0	0	1
27480	BoC08g00017V4	233.79	222.041	245.539	1.10583	0.145123	0.611418	1	AT1G03630	POR C, PORC protochlorophyllide oxidoreductase C	0	0	0	0	0	0	0	1	0	1	1	0	0	0	0	0	0	0	0	0	0	1
37962	BrChr10g01038V4	72.8054	54.4338	91.177	1.67501	0.744168	0.0355385	0.326129	AT1G03630	POR C, PORC protochlorophyllide oxidoreductase C	0	0	0	0	0	0	0	1	0	1	1	0	0	0	0	0	0	0	0	0	0	1
60088	BrChr8g00024V4	349.107	341.627	356.586	1.04379	0.0618274	0.838811	1	AT1G03630	POR C, PORC protochlorophyllide oxidoreductase C	0	0	0	0	0	0	0	1	0	1	1	0	0	0	0	0	0	0	0	0	0	1
68764	Contig12455	9.66588	2.83372	16.498	5.82203	2.54152	0.00351485	0.053921	AT1G03630	POR C, PORC protochlorophyllide oxidoreductase C	0	0	0	0	0	0	0	1	0	1	1	0	0	0	0	0	0	0	0	0	0	1
86064	Contig30357	1.22512	1.86206	0.588182	0.315877	-1.66256	0.627625	1	AT1G03630	POR C, PORC protochlorophyllide oxidoreductase C	0	0	0	0	0	0	0	1	0	1	1	0	0	0	0	0	0	0	0	0	0	1
29204	BoC08g02280V4	1.04935	0.336146	1.76254	5.24338	2.3905	0.50573	1	AT1G03650	Acyl-CoA N-acyltransferases (NAT) superfamily protein	0	0	0	0	0	0	0	0	0	0	0	0	0	0	0	0	0	0	0	0	0	0
64224	BrChr9g02583V4	2.39884	2.08915	2.70853	1.29647	0.374591	0.910785	1	AT1G03650	Acyl-CoA N-acyltransferases (NAT) superfamily protein	0	0	0	0	0	0	0	0	0	0	0	0	0	0	0	0	0	0	0	0	0	0
5186	BoC02g00900V4	0.138831	0	0.277662	Inf	Inf	1	1	AT1G03670	ankyrin repeat family protein	0	0	0	0	0	0	0	0	0	0	0	0	0	0	0	0	0	0	0	0	0	0
43300	BrChr2g01397V4	0.338761	0.336146	0.341376	1.01556	0.0222708	1	1	AT1G03670	ankyrin repeat family protein	0	0	0	0	0	0	0	0	0	0	0	0	0	0	0	0	0	0	0	0	0	0
29203	BoC08g02279V4	9.02941	9.34706	8.71177	0.932034	-0.101546	1	1	AT1G03680	ATHM1, TRX-M1, ATM1, THM1 thioredoxin M-type 1	0	0	0	0	0	1	0	0	0	0	1	0	0	0	0	0	0	0	0	0	0	0
64226	BrChr9g02585V4	34.2911	24.3402	44.242	1.81765	0.862072	0.517365	1	AT1G03680	ATHM1, TRX-M1, ATM1, THM1 thioredoxin M-type 1	0	0	0	0	0	1	0	0	0	0	1	0	0	0	0	0	0	0	0	0	0	0
76564	Contig20168	116.37	98.3688	134.37	1.36599	0.449944	0.290411	1	AT1G03680	ATHM1, TRX-M1, ATM1, THM1 thioredoxin M-type 1	0	0	0	0	0	1	0	0	0	0	1	0	0	0	0	0	0	0	0	0	0	0
76585	Contig20188	62.2465	42.6085	81.8845	1.92179	0.942448	0.151888	0.813501	AT1G03680	ATHM1, TRX-M1, ATM1, THM1 thioredoxin M-type 1	0	0	0	0	0	1	0	0	0	0	1	0	0	0	0	0	0	0	0	0	0	0
96386	Contig4158	4.33397	4.14154	4.52641	1.09293	0.1282	1	1	AT1G03680	ATHM1, TRX-M1, ATM1, THM1 thioredoxin M-type 1	0	0	0	0	0	1	0	0	0	0	1	0	0	0	0	0	0	0	0	0	0	0
97672	Contig5401	11.439	8.61795	14.26	1.65468	0.726555	0.612069	1	AT1G03680	ATHM1, TRX-M1, ATM1, THM1 thioredoxin M-type 1	0	0	0	0	0	1	0	0	0	0	1	0	0	0	0	0	0	0	0	0	0	0
99070	Contig6870	469.604	434.836	504.373	1.15991	0.214019	0.459107	1	AT1G03680	ATHM1, TRX-M1, ATM1, THM1 thioredoxin M-type 1	0	0	0	0	0	1	0	0	0	0	1	0	0	0	0	0	0	0	0	0	0	0
31061	BoC08g04660V4	46.3625	42.293	50.432	1.19244	0.25392	0.600914	1	AT1G03687	DTW domain-containing protein	0	0	0	0	0	0	0	0	0	0	0	0	0	0	0	0	0	0	0	0	0	0
62323	BrChr9g00044V4	100.437	105.337	95.5375	0.906972	-0.14087	0.657312	1	AT1G03687	DTW domain-containing protein	0	0	0	0	0	0	0	0	0	0	0	0	0	0	0	0	0	0	0	0	0	0
86042	Contig30335	33.5242	31.535	35.5135	1.12616	0.171412	0.718882	1	AT1G03687	DTW domain-containing protein	0	0	0	0	0	0	0	0	0	0	0	0	0	0	0	0	0	0	0	0	0	0
37863	BrChr10g00916V4	0.537716	0.781342	0.294091	0.376392	-1.40969	0.949503	1	AT1G03710	Cystatin/monellin superfamily protein	0	0	0	0	0	0	0	0	0	0	0	0	0	0	0	0	0	0	0	0	0	0
37975	BrChr10g01054V4	3.15588	0	6.31176	Inf	Inf	0.00631664	0.0868899	AT1G03710	Cystatin/monellin superfamily protein	0	0	0	0	0	0	0	0	0	0	0	0	0	0	0	0	0	0	0	0	0	0
62324	BrChr9g00045V4	4.03515	4.44864	3.62166	0.814105	-0.296713	0.76658	1	AT1G03730	unknown protein; BEST Arabidopsis thaliana protein match is: unknown protein (TAIR:AT4G03600,1); Has 50 Blast hits to 50 proteins in 10 species: Archae - 0; Bacteria - 0; Metazoa - 0; Fungi - 0; Plants - 50; Viruses - 0; Other Eukaryotes - 0 (source: NCBI BLink),	0	0	0	0	0	0	0	0	0	0	0	0	0	0	0	0	0	0	0	0	0	0
17445	BoC05g00113V4	43.5667	57.4649	29.6685	0.516289	-0.95375	0.0260565	0.260235	AT1G03740	Protein kinase superfamily protein	0	0	0	0	0	0	0	0	0	0	0	0	0	0	0	0	0	0	0	0	0	0
37976	BrChr10g01055V4	16.1473	18.4167	13.878	0.753558	-0.408209	0.551687	1	AT1G03740	Protein kinase superfamily protein	0	0	0	0	0	0	0	0	0	0	0	0	0	0	0	0	0	0	0	0	0	0
31060	BoC08g04658V4	23.811	20.3639	27.2581	1.33855	0.420668	0.493672	1	AT1G03750	CHR9 switch 2	0	0	0	0	0	0	0	0	0	0	0	0	0	0	0	0	0	0	0	0	0	0
62325	BrChr9g00047V4	38.225	43.022	33.428	0.776996	-0.364021	0.44734	1	AT1G03750	CHR9 switch 2	0	0	0	0	0	0	0	0	0	0	0	0	0	0	0	0	0	0	0	0	0	0
19278	BoC05g02473V4	46.3265	41.9478	50.7053	1.20877	0.273541	0.527981	1	AT1G03760	Prefoldin chaperone subunit family protein	0	0	0	0	0	0	0	0	0	0	0	0	0	0	0	0	0	0	0	0	0	0
38955	BrChr10g02356V4	70.2041	79.091	61.3171	0.775272	-0.367225	0.394052	1	AT1G03760	Prefoldin chaperone subunit family protein	0	0	0	0	0	0	0	0	0	0	0	0	0	0	0	0	0	0	0	0	0	0
17446	BoC05g00114V4	33.9346	33.0549	34.8143	1.05322	0.0748135	0.94642	1	AT1G03770	ATRING1B, RING1B RING 1B	0	0	0	0	0	0	0	0	0	0	0	0	0	0	0	0	0	0	0	0	0	0
713	BoBC_1003g00001V4	0.924038	1.57041	0.277662	0.176809	-2.49974	0.486495	1	AT1G03780	TPX2 targeting protein for XKLP2	0	0	0	0	0	0	0	0	0	0	0	0	0	0	0	0	0	0	0	0	0	0
19279	BoC05g02474V4	131.666	108.039	155.292	1.43736	0.523426	0.294012	1	AT1G03780	TPX2 targeting protein for XKLP2	0	0	0	0	0	0	0	0	0	0	0	0	0	0	0	0	0	0	0	0	0	0
24535	BoC07g00841V4	0.435563	0.299374	0.571753	1.90983	0.933446	1	1	AT1G03780	TPX2 targeting protein for XKLP2	0	0	0	0	0	0	0	0	0	0	0	0	0	0	0	0	0	0	0	0	0	0
29202	BoC08g02277V4	38.0131	43.7678	32.2583	0.737033	-0.4402	0.356848	1	AT1G03780	TPX2 targeting protein for XKLP2	0	0	0	0	0	0	0	0	0	0	0	0	0	0	0	0	0	0	0	0	0	0
38956	BrChr10g02357V4	67.7205	63.2284	72.2127	1.14209	0.191678	0.707408	1	AT1G03780	TPX2 targeting protein for XKLP2	0	0	0	0	0	0	0	0	0	0	0	0	0	0	0	0	0	0	0	0	0	0
62326	BrChr9g00048V4	1.32214	1.53364	1.11065	0.724192	-0.465556	0.906114	1	AT1G03780	TPX2 targeting protein for XKLP2	0	0	0	0	0	0	0	0	0	0	0	0	0	0	0	0	0	0	0	0	0	0
64228	BrChr9g02587V4	54.9614	58.7473	51.1755	0.871112	-0.19907	0.686361	1	AT1G03780	TPX2 targeting protein for XKLP2	0	0	0	0	0	0	0	0	0	0	0	0	0	0	0	0	0	0	0	0	0	0
74755	Contig18330	32.5476	32.9626	32.1325	0.974817	-0.0367969	0.900937	1	AT1G03780	TPX2 targeting protein for XKLP2	0	0	0	0	0	0	0	0	0	0	0	0	0	0	0	0	0	0	0	0	0	0
75421	Contig18992	19.1784	19.3102	19.0466	0.98635	-0.0198285	0.920641	1	AT1G03780	TPX2 targeting protein for XKLP2	0	0	0	0	0	0	0	0	0	0	0	0	0	0	0	0	0	0	0	0	0	0
84156	Contig28380	1.19378	0.672293	1.71526	2.55136	1.35127	0.681242	1	AT1G03780	TPX2 targeting protein for XKLP2	0	0	0	0	0	0	0	0	0	0	0	0	0	0	0	0	0	0	0	0	0	0
100786	Contig8504	0.294091	0	0.588182	Inf	Inf	0.825572	1	AT1G03780	TPX2 targeting protein for XKLP2	0	0	0	0	0	0	0	0	0	0	0	0	0	0	0	0	0	0	0	0	0	0
19280	BoC05g02475V4	5.49389	10.6937	0.294091	0.0275013	-5.18435	0.176965	0.875247	AT1G03790	SOM Zinc finger C-x8-C-x5-C-x3-H type family protein	0	0	0	0	0	0	0	0	0	0	0	0	0	0	0	0	0	0	0	0	0	0
61150	BrChr8g01478V4	2.235	1.08072	3.38928	3.13615	1.64899	0.39368	1	AT1G03790	SOM Zinc finger C-x8-C-x5-C-x3-H type family protein	0	0	0	0	0	0	0	0	0	0	0	0	0	0	0	0	0	0	0	0	0	0
83567	Contig27740	0.222598	0.445195	0	0	-Inf	0.971994	1	AT1G03790	SOM Zinc finger C-x8-C-x5-C-x3-H type family protein	0	0	0	0	0	0	0	0	0	0	0	0	0	0	0	0	0	0	0	0	0	0
83695	Contig27888	1.81179	3.05182	0.571753	0.187348	-2.41621	0.326306	1	AT1G03790	SOM Zinc finger C-x8-C-x5-C-x3-H type family protein	0	0	0	0	0	0	0	0	0	0	0	0	0	0	0	0	0	0	0	0	0	0
84004	Contig28215	2.08964	1.34332	2.83596	2.11116	1.07804	0.665776	1	AT1G03790	SOM Zinc finger C-x8-C-x5-C-x3-H type family protein	0	0	0	0	0	0	0	0	0	0	0	0	0	0	0	0	0	0	0	0	0	0
37978	BrChr10g01057V4	0.512063	0	1.02413	Inf	Inf	0.619163	1	AT1G03810	Nucleic acid-binding, OB-fold-like protein	0	0	0	0	0	0	0	0	0	0	0	0	0	0	0	0	0	0	0	0	0	0
29281	BoC08g02377V4	128.351	112.575	144.127	1.28028	0.356454	0.325706	1	AT1G03830	guanylate-binding family protein	0	0	0	0	0	0	0	0	0	0	0	0	0	0	0	0	0	0	0	0	0	0
61151	BrChr8g01479V4	196.728	180.29	213.166	1.18235	0.241657	0.436242	1	AT1G03830	guanylate-binding family protein	0	0	0	0	0	0	0	0	0	0	0	0	0	0	0	0	0	0	0	0	0	0
66374	Contig10242	10.617	0	21.234	Inf	Inf	6.80645e-07	2.73675e-05	AT1G03830	guanylate-binding family protein	0	0	0	0	0	0	0	0	0	0	0	0	0	0	0	0	0	0	0	0	0	0
66996	Contig10814	5.73424	5.97328	5.4952	0.919964	-0.120351	0.884285	1	AT1G03830	guanylate-binding family protein	0	0	0	0	0	0	0	0	0	0	0	0	0	0	0	0	0	0	0	0	0	0
71398	Contig15009	3.68337	0	7.36674	Inf	Inf	0.00279065	0.0444222	AT1G03830	guanylate-binding family protein	0	0	0	0	0	0	0	0	0	0	0	0	0	0	0	0	0	0	0	0	0	0
72169	Contig15760	1.23549	0.445195	2.02578	4.55031	2.18597	0.409014	1	AT1G03830	guanylate-binding family protein	0	0	0	0	0	0	0	0	0	0	0	0	0	0	0	0	0	0	0	0	0	0
98203	Contig5972	8.47205	4.18477	12.7593	3.04899	1.60833	0.0831513	0.575811	AT1G03830	guanylate-binding family protein	0	0	0	0	0	0	0	0	0	0	0	0	0	0	0	0	0	0	0	0	0	0
19281	BoC05g02476V4	4.47746	6.80371	2.1512	0.316181	-1.66118	0.338482	1	AT1G03840	MGP C2H2 and C2HC zinc fingers superfamily protein	0	0	0	0	0	0	0	0	0	0	0	0	0	0	0	0	0	0	0	0	0	0
29201	BoC08g02276V4	1.9189	0.598747	3.23904	5.4097	2.43555	0.335934	1	AT1G03840	MGP C2H2 and C2HC zinc fingers superfamily protein	0	0	0	0	0	0	0	0	0	0	0	0	0	0	0	0	0	0	0	0	0	0
38957	BrChr10g02358V4	4.88493	3.76862	6.00124	1.59243	0.671226	0.60193	1	AT1G03840	MGP C2H2 and C2HC zinc fingers superfamily protein	0	0	0	0	0	0	0	0	0	0	0	0	0	0	0	0	0	0	0	0	0	0
64229	BrChr9g02588V4	4.20824	5.18548	3.231	0.623086	-0.682497	0.619621	1	AT1G03840	MGP C2H2 and C2HC zinc fingers superfamily protein	0	0	0	0	0	0	0	0	0	0	0	0	0	0	0	0	0	0	0	0	0	0
17447	BoC05g00118V4	0.474977	0.672293	0.277662	0.413008	-1.27576	0.94873	1	AT1G03850	Glutaredoxin family protein	0	0	0	0	0	0	0	0	0	0	0	0	0	0	0	0	0	0	1	0	0	0
19283	BoC05g02478V4	1.08981	1.49687	0.682751	0.45612	-1.13251	0.659749	1	AT1G03850	Glutaredoxin family protein	0	0	0	0	0	0	0	0	0	0	0	0	0	0	0	0	0	0	1	0	0	0
38958	BrChr10g02359V4	0.138831	0	0.277662	Inf	Inf	1	1	AT1G03850	Glutaredoxin family protein	0	0	0	0	0	0	0	0	0	0	0	0	0	0	0	0	0	0	1	0	0	0
19284	BoC05g02479V4	128.843	126.15	131.536	1.0427	0.0603252	0.992524	1	AT1G03860	ATPHB2, PHB2 prohibitin 2	0	1	0	1	0	0	0	0	0	0	0	0	0	0	0	0	0	0	0	0	1	0
29200	BoC08g02275V4	129.973	122.153	137.793	1.12803	0.173808	0.659571	1	AT1G03860	ATPHB2, PHB2 prohibitin 2	0	1	0	1	0	0	0	0	0	0	0	0	0	0	0	0	0	0	0	0	1	0
29282	BoC08g02378V4	567.962	554.491	581.432	1.04859	0.0684486	0.802281	1	AT1G03860	ATPHB2, PHB2 prohibitin 2	0	1	0	1	0	0	0	0	0	0	0	0	0	0	0	0	0	0	0	0	1	0
38959	BrChr10g02360V4	167.604	180.627	154.581	0.855804	-0.224648	0.39672	1	AT1G03860	ATPHB2, PHB2 prohibitin 2	0	1	0	1	0	0	0	0	0	0	0	0	0	0	0	0	0	0	0	0	1	0
61152	BrChr8g01480V4	93.3963	92.7819	94.0107	1.01324	0.0189818	0.97959	1	AT1G03860	ATPHB2, PHB2 prohibitin 2	0	1	0	1	0	0	0	0	0	0	0	0	0	0	0	0	0	0	0	0	1	0
64230	BrChr9g02589V4	45.058	53.6729	36.443	0.678983	-0.558553	0.147273	0.800189	AT1G03860	ATPHB2, PHB2 prohibitin 2	0	1	0	1	0	0	0	0	0	0	0	0	0	0	0	0	0	0	0	0	1	0
81845	Contig2588	25.2755	23.1981	27.353	1.1791	0.237688	0.813778	1	AT1G03860	ATPHB2, PHB2 prohibitin 2	0	1	0	1	0	0	0	0	0	0	0	0	0	0	0	0	0	0	0	0	1	0
98656	Contig6441	63.7551	63.4879	64.0223	1.00842	0.0120932	1	1	AT1G03860	ATPHB2, PHB2 prohibitin 2	0	1	0	1	0	0	0	0	0	0	0	0	0	0	0	0	0	0	0	0	1	0
75775	Contig19347	19.4558	0.744569	38.167	51.2605	5.67978	3.80118e-11	2.85074e-09	AT1G03870	FLA9 FASCICLIN-like arabinoogalactan 9	0	0	0	0	0	0	0	0	0	0	0	0	0	0	0	0	0	0	0	0	0	0
17448	BoC05g00119V4	50070.7	49852.7	50288.7	1.00875	0.0125622	0.908048	1	AT1G03880	CRU2, CRB cruciferin 2	0	0	0	0	0	0	0	0	0	0	0	1	0	0	0	1	0	0	1	0	0	0
19285	BoC05g02480V4	2851.17	147.095	5555.24	37.7662	5.23902	3.36833e-09	1.97263e-07	AT1G03880	CRU2, CRB cruciferin 2	0	0	0	0	0	0	0	0	0	0	0	1	0	0	0	1	0	0	1	0	0	0
37979	BrChr10g01058V4	20791	41572.7	9.304	0.000223801	-12.1255	7.95815e-10	5.10449e-08	AT1G03880	CRU2, CRB cruciferin 2	0	0	0	0	0	0	0	0	0	0	0	1	0	0	0	1	0	0	1	0	0	0
69348	Contig12	2761.33	4595.45	927.206	0.201766	-2.30924	0.0869242	0.591769	AT1G03880	CRU2, CRB cruciferin 2	0	0	0	0	0	0	0	0	0	0	0	1	0	0	0	1	0	0	1	0	0	0
71090	Contig14715	17764.5	33761.8	1767.28	0.0523455	-4.25579	0.00386054	0.0580669	AT1G03880	CRU2, CRB cruciferin 2	0	0	0	0	0	0	0	0	0	0	0	1	0	0	0	1	0	0	1	0	0	0
81569	Contig255	5189.85	10154	225.665	0.0222241	-5.49173	1.05989e-21	2.40046e-19	AT1G03880	CRU2, CRB cruciferin 2	0	0	0	0	0	0	0	0	0	0	0	1	0	0	0	1	0	0	1	0	0	0
83089	Contig27207	0.782565	1.27104	0.294091	0.231378	-2.11168	0.609692	1	AT1G03880	CRU2, CRB cruciferin 2	0	0	0	0	0	0	0	0	0	0	0	1	0	0	0	1	0	0	1	0	0	0
84828	Contig29085	2848.76	5694.3	3.20819	0.000563403	-10.7935	7.90925e-07	3.15292e-05	AT1G03880	CRU2, CRB cruciferin 2	0	0	0	0	0	0	0	0	0	0	0	1	0	0	0	1	0	0	1	0	0	0
87251	Contig31572	0.624664	0.971666	0.277662	0.285759	-1.80713	0.763163	1	AT1G03880	CRU2, CRB cruciferin 2	0	0	0	0	0	0	0	0	0	0	0	1	0	0	0	1	0	0	1	0	0	0
90799	Contig35437	0.835866	1.67173	0	0	-Inf	0.355234	1	AT1G03880	CRU2, CRB cruciferin 2	0	0	0	0	0	0	0	0	0	0	0	1	0	0	0	1	0	0	1	0	0	0
97761	Contig5495	99694.8	129780	69609.6	0.536366	-0.89871	0.436034	1	AT1G03880	CRU2, CRB cruciferin 2	0	0	0	0	0	0	0	0	0	0	0	1	0	0	0	1	0	0	1	0	0	0
29199	BoC08g02274V4	265.717	331.352	200.082	0.603835	-0.727773	0.168835	0.855285	AT1G03890	RmlC-like cupins superfamily protein	0	0	0	0	0	0	0	0	0	0	0	1	0	0	0	0	0	0	0	0	0	0
31059	BoC08g04657V4	6863.71	7962.03	5765.39	0.72411	-0.465719	0.522778	1	AT1G03890	RmlC-like cupins superfamily protein	0	0	0	0	0	0	0	0	0	0	0	1	0	0	0	0	0	0	0	0	0	0
62328	BrChr9g00051V4	5884.05	8169.27	3598.84	0.440533	-1.18268	0.068898	0.511665	AT1G03890	RmlC-like cupins superfamily protein	0	0	0	0	0	0	0	0	0	0	0	1	0	0	0	0	0	0	0	0	0	0
68508	Contig12217	0.84821	0.672293	1.02413	1.52334	0.607233	1	1	AT1G03890	RmlC-like cupins superfamily protein	0	0	0	0	0	0	0	0	0	0	0	1	0	0	0	0	0	0	0	0	0	0
72900	Contig1646	3.01191	4.76933	1.2545	0.263036	-1.92667	0.223824	0.965001	AT1G03890	RmlC-like cupins superfamily protein	0	0	0	0	0	0	0	0	0	0	0	1	0	0	0	0	0	0	0	0	0	0
73321	Contig1688	730.319	1314.37	146.27	0.111285	-3.16767	0.00617224	0.0852357	AT1G03890	RmlC-like cupins superfamily protein	0	0	0	0	0	0	0	0	0	0	0	1	0	0	0	0	0	0	0	0	0	0
74180	Contig17749	0.445195	0.890391	0	0	-Inf	0.698716	1	AT1G03890	RmlC-like cupins superfamily protein	0	0	0	0	0	0	0	0	0	0	0	1	0	0	0	0	0	0	0	0	0	0
83777	Contig2796	28.4279	33.2604	23.5955	0.709417	-0.495294	0.690278	1	AT1G03890	RmlC-like cupins superfamily protein	0	0	0	0	0	0	0	0	0	0	0	1	0	0	0	0	0	0	0	0	0	0
90982	Contig35651	1244.14	1048.05	1440.22	1.37419	0.458578	0.189978	0.901505	AT1G03890	RmlC-like cupins superfamily protein	0	0	0	0	0	0	0	0	0	0	0	1	0	0	0	0	0	0	0	0	0	0
92830	Contig37665	52.0522	79.596	24.5083	0.307908	-1.69943	0.306035	1	AT1G03890	RmlC-like cupins superfamily protein	0	0	0	0	0	0	0	0	0	0	0	1	0	0	0	0	0	0	0	0	0	0
17449	BoC05g00120V4	161.173	171.389	150.956	0.880782	-0.183143	0.55245	1	AT1G03900	ATNAP4, NAP4 non-intrinsic ABC protein 4	0	0	0	0	0	0	0	0	0	0	0	0	0	0	0	0	0	0	0	0	0	0
27481	BoC08g00018V4	149.884	149.894	149.875	0.999873	-0.000183043	0.979469	1	AT1G03900	ATNAP4, NAP4 non-intrinsic ABC protein 4	0	0	0	0	0	0	0	0	0	0	0	0	0	0	0	0	0	0	0	0	0	0
31058	BoC08g04655V4	0.467447	0.934893	0	0	-Inf	0.552245	1	AT1G03900	ATNAP4, NAP4 non-intrinsic ABC protein 4	0	0	0	0	0	0	0	0	0	0	0	0	0	0	0	0	0	0	0	0	0	0
60089	BrChr8g00026V4	41.631	38.3624	44.8996	1.17041	0.22701	0.72463	1	AT1G03900	ATNAP4, NAP4 non-intrinsic ABC protein 4	0	0	0	0	0	0	0	0	0	0	0	0	0	0	0	0	0	0	0	0	0	0
61154	BrChr8g01482V4	6.76918	9.28124	4.25712	0.458681	-1.12444	0.254209	1	AT1G03900	ATNAP4, NAP4 non-intrinsic ABC protein 4	0	0	0	0	0	0	0	0	0	0	0	0	0	0	0	0	0	0	0	0	0	0
72429	Contig1600	1.00394	2.00788	0	0	-Inf	0.256905	1	AT1G03900	ATNAP4, NAP4 non-intrinsic ABC protein 4	0	0	0	0	0	0	0	0	0	0	0	0	0	0	0	0	0	0	0	0	0	0
75452	Contig1901	45.3537	52.5452	38.1623	0.726275	-0.461412	0.230372	0.976256	AT1G03900	ATNAP4, NAP4 non-intrinsic ABC protein 4	0	0	0	0	0	0	0	0	0	0	0	0	0	0	0	0	0	0	0	0	0	0
98439	Contig6205	7.08751	0.299374	13.8756	46.3489	5.53446	9.4281e-05	0.0023784	AT1G03900	ATNAP4, NAP4 non-intrinsic ABC protein 4	0	0	0	0	0	0	0	0	0	0	0	0	0	0	0	0	0	0	0	0	0	0
27482	BoC08g00019V4	209.108	224.364	193.852	0.864006	-0.210886	0.486084	1	AT1G03905	P-loop containing nucleoside triphosphate hydrolases superfamily protein	0	0	0	0	0	0	0	0	0	0	0	0	0	0	0	0	0	0	0	0	0	0
29283	BoC08g02379V4	1.27099	1.27104	1.27093	0.999916	-0.000121323	1	1	AT1G03905	P-loop containing nucleoside triphosphate hydrolases superfamily protein	0	0	0	0	0	0	0	0	0	0	0	0	0	0	0	0	0	0	0	0	0	0
60090	BrChr8g00027V4	114.812	136.377	93.2471	0.683745	-0.548469	0.116355	0.703308	AT1G03905	P-loop containing nucleoside triphosphate hydrolases superfamily protein	0	0	0	0	0	0	0	0	0	0	0	0	0	0	0	0	0	0	0	0	0	0
7284	BoC02g03822V4	11.4794	2.82472	20.1341	7.12782	2.83346	0.000300692	0.00656469	AT1G03910	EXPRESSED IN: 25 plant structures; EXPRESSED DURING: 13 growth stages; CONTAINS InterPro DOMAIN/s: Cactin protein, cactus-binding domain, C-terminal (InterPro:IPR019134), Cactin, central region (InterPro:IPR018816); BEST Arabidopsis thaliana protein match is: unknown protein (TAIR:AT2G36815,2); Has 11711 Blast hits to 7382 proteins in 452 species: Archae - 31; Bacteria - 352; Metazoa - 6006; Fung…	0	0	0	0	0	0	0	0	0	0	0	0	0	0	0	0	0	0	0	0	0	0
17450	BoC05g00121V4	49.1526	35.9648	62.3403	1.73337	0.793577	0.067639	0.505975	AT1G03910	EXPRESSED IN: 25 plant structures; EXPRESSED DURING: 13 growth stages; CONTAINS InterPro DOMAIN/s: Cactin protein, cactus-binding domain, C-terminal (InterPro:IPR019134), Cactin, central region (InterPro:IPR018816); BEST Arabidopsis thaliana protein match is: unknown protein (TAIR:AT2G36815,2); Has 11711 Blast hits to 7382 proteins in 452 species: Archae - 31; Bacteria - 352; Metazoa - 6006; Fung…	0	0	0	0	0	0	0	0	0	0	0	0	0	0	0	0	0	0	0	0	0	0
31057	BoC08g04654V4	488.861	438.077	539.645	1.23185	0.300827	0.306343	1	AT1G03910	EXPRESSED IN: 25 plant structures; EXPRESSED DURING: 13 growth stages; CONTAINS InterPro DOMAIN/s: Cactin protein, cactus-binding domain, C-terminal (InterPro:IPR019134), Cactin, central region (InterPro:IPR018816); BEST Arabidopsis thaliana protein match is: unknown protein (TAIR:AT2G36815,2); Has 11711 Blast hits to 7382 proteins in 452 species: Archae - 31; Bacteria - 352; Metazoa - 6006; Fung…	0	0	0	0	0	0	0	0	0	0	0	0	0	0	0	0	0	0	0	0	0	0
37980	BrChr10g01059V4	88.3506	90.5837	86.1174	0.950694	-0.0729473	0.747137	1	AT1G03910	EXPRESSED IN: 25 plant structures; EXPRESSED DURING: 13 growth stages; CONTAINS InterPro DOMAIN/s: Cactin protein, cactus-binding domain, C-terminal (InterPro:IPR019134), Cactin, central region (InterPro:IPR018816); BEST Arabidopsis thaliana protein match is: unknown protein (TAIR:AT2G36815,2); Has 11711 Blast hits to 7382 proteins in 452 species: Archae - 31; Bacteria - 352; Metazoa - 6006; Fung…	0	0	0	0	0	0	0	0	0	0	0	0	0	0	0	0	0	0	0	0	0	0
62329	BrChr9g00053V4	227.941	254.891	200.99	0.788532	-0.342759	0.262105	1	AT1G03910	EXPRESSED IN: 25 plant structures; EXPRESSED DURING: 13 growth stages; CONTAINS InterPro DOMAIN/s: Cactin protein, cactus-binding domain, C-terminal (InterPro:IPR019134), Cactin, central region (InterPro:IPR018816); BEST Arabidopsis thaliana protein match is: unknown protein (TAIR:AT2G36815,2); Has 11711 Blast hits to 7382 proteins in 452 species: Archae - 31; Bacteria - 352; Metazoa - 6006; Fung…	0	0	0	0	0	0	0	0	0	0	0	0	0	0	0	0	0	0	0	0	0	0
83173	Contig27305	9.18023	10.7593	7.60112	0.706468	-0.501305	0.458538	1	AT1G03910	EXPRESSED IN: 25 plant structures; EXPRESSED DURING: 13 growth stages; CONTAINS InterPro DOMAIN/s: Cactin protein, cactus-binding domain, C-terminal (InterPro:IPR019134), Cactin, central region (InterPro:IPR018816); BEST Arabidopsis thaliana protein match is: unknown protein (TAIR:AT2G36815,2); Has 11711 Blast hits to 7382 proteins in 452 species: Archae - 31; Bacteria - 352; Metazoa - 6006; Fung…	0	0	0	0	0	0	0	0	0	0	0	0	0	0	0	0	0	0	0	0	0	0
89011	Contig33500	1.34392	2.05238	0.635466	0.309624	-1.69141	0.515311	1	AT1G03910	EXPRESSED IN: 25 plant structures; EXPRESSED DURING: 13 growth stages; CONTAINS InterPro DOMAIN/s: Cactin protein, cactus-binding domain, C-terminal (InterPro:IPR019134), Cactin, central region (InterPro:IPR018816); BEST Arabidopsis thaliana protein match is: unknown protein (TAIR:AT2G36815,2); Has 11711 Blast hits to 7382 proteins in 452 species: Archae - 31; Bacteria - 352; Metazoa - 6006; Fung…	0	0	0	0	0	0	0	0	0	0	0	0	0	0	0	0	0	0	0	0	0	0
99864	Contig7616	24.0396	27.5914	20.4879	0.742546	-0.429448	0.451447	1	AT1G03910	EXPRESSED IN: 25 plant structures; EXPRESSED DURING: 13 growth stages; CONTAINS InterPro DOMAIN/s: Cactin protein, cactus-binding domain, C-terminal (InterPro:IPR019134), Cactin, central region (InterPro:IPR018816); BEST Arabidopsis thaliana protein match is: unknown protein (TAIR:AT2G36815,2); Has 11711 Blast hits to 7382 proteins in 452 species: Archae - 31; Bacteria - 352; Metazoa - 6006; Fung…	0	0	0	0	0	0	0	0	0	0	0	0	0	0	0	0	0	0	0	0	0	0
17451	BoC05g00122V4	0.658161	0.744569	0.571753	0.767898	-0.381013	1	1	AT1G03920	Protein kinase family protein	0	0	0	0	0	0	0	0	0	0	0	0	0	0	0	0	0	0	0	0	0	0
37981	BrChr10g01060V4	0.138831	0	0.277662	Inf	Inf	1	1	AT1G03920	Protein kinase family protein	0	0	0	0	0	0	0	0	0	0	0	0	0	0	0	0	0	0	0	0	0	0
31056	BoC08g04653V4	0.956824	0.445195	1.46845	3.29845	1.72179	0.600309	1	AT1G03930	ADK1, CKL9ALPHA, CKL9BETA dual specificity kinase 1	0	0	0	0	0	0	0	0	0	0	0	0	0	0	0	0	0	0	0	0	0	0
62330	BrChr9g00056V4	0.558744	1.11749	0	0	-Inf	0.521727	1	AT1G03930	ADK1, CKL9ALPHA, CKL9BETA dual specificity kinase 1	0	0	0	0	0	0	0	0	0	0	0	0	0	0	0	0	0	0	0	0	0	0
87812	Contig32175	0.912642	1.82528	0	0	-Inf	0.272692	1	AT1G03930	ADK1, CKL9ALPHA, CKL9BETA dual specificity kinase 1	0	0	0	0	0	0	0	0	0	0	0	0	0	0	0	0	0	0	0	0	0	0
19287	BoC05g02482V4	12.685	16.4198	8.9502	0.545085	-0.875448	0.257644	1	AT1G03950	VPS2,3 vacuolar protein sorting-associated protein 2,3	0	0	0	0	0	0	0	0	0	0	0	0	0	0	0	0	0	0	0	0	0	0
38961	BrChr10g02362V4	5.26667	6.41201	4.12132	0.642749	-0.637672	0.560212	1	AT1G03950	VPS2,3 vacuolar protein sorting-associated protein 2,3	0	0	0	0	0	0	0	0	0	0	0	0	0	0	0	0	0	0	0	0	0	0
60092	BrChr8g00029V4	0.72144	0.299374	1.14351	3.81966	1.93345	0.743876	1	AT1G03950	VPS2,3 vacuolar protein sorting-associated protein 2,3	0	0	0	0	0	0	0	0	0	0	0	0	0	0	0	0	0	0	0	0	0	0
27483	BoC08g00020V4	45.4771	43.537	47.4173	1.08913	0.123173	0.723976	1	AT1G03960	Calcium-binding EF hand family protein	0	0	0	0	0	0	0	0	0	0	0	0	0	0	0	0	0	0	0	0	0	0
60091	BrChr8g00028V4	93.7842	84.5112	103.057	1.21945	0.286231	0.425772	1	AT1G03960	Calcium-binding EF hand family protein	0	0	0	0	0	0	0	0	0	0	0	0	0	0	0	0	0	0	0	0	0	0
17452	BoC05g00123V4	18.2407	17.9805	18.501	1.02895	0.041173	1	1	AT1G03970	GBF4 G-box binding factor 4	0	0	0	0	0	0	0	0	0	0	0	0	0	0	0	0	0	0	0	0	0	0
96864	Contig4591	12.1935	12.895	11.4921	0.8912	-0.166178	0.846229	1	AT1G03970	GBF4 G-box binding factor 4	0	0	0	0	0	0	0	0	0	0	0	0	0	0	0	0	0	0	0	0	0	0
29198	BoC08g02273V4	4.29692	4.69451	3.89932	0.830613	-0.267752	0.925121	1	AT1G03980	ATPCS2, PCS2 phytochelatin synthase 2	0	0	0	0	0	0	0	0	0	0	0	0	0	0	0	0	0	0	0	0	0	0
64231	BrChr9g02590V4	3.37103	2.61436	4.1277	1.57886	0.658882	0.721495	1	AT1G03980	ATPCS2, PCS2 phytochelatin synthase 2	0	0	0	0	0	0	0	0	0	0	0	0	0	0	0	0	0	0	0	0	0	0
17453	BoC05g00124V4	51.5495	86.0063	17.0926	0.198736	-2.33107	7.09397e-05	0.00184692	AT1G03990	Long-chain fatty alcohol dehydrogenase family protein	0	0	0	0	0	0	0	0	0	0	0	0	0	0	0	0	0	0	0	0	0	0
37982	BrChr10g01061V4	43.0321	44.8932	41.1709	0.917086	-0.124871	0.768699	1	AT1G03990	Long-chain fatty alcohol dehydrogenase family protein	0	0	0	0	0	0	0	0	0	0	0	0	0	0	0	0	0	0	0	0	0	0
93662	Contig38585	1.2703	1.00844	1.53217	1.51935	0.60345	0.948577	1	AT1G03990	Long-chain fatty alcohol dehydrogenase family protein	0	0	0	0	0	0	0	0	0	0	0	0	0	0	0	0	0	0	0	0	0	0
19288	BoC05g02484V4	92.3651	98.4306	86.2996	0.876756	-0.189753	0.538617	1	AT1G04000	unknown protein; BEST Arabidopsis thaliana protein match is: unknown protein (TAIR:AT5G44060,1); Has 62 Blast hits to 62 proteins in 10 species: Archae - 0; Bacteria - 0; Metazoa - 0; Fungi - 0; Plants - 62; Viruses - 0; Other Eukaryotes - 0 (source: NCBI BLink),	0	0	0	0	0	0	0	0	0	0	0	0	0	0	0	0	0	0	0	0	0	0
29197	BoC08g02271V4	16.3781	19.6555	13.1007	0.666516	-0.58529	0.488426	1	AT1G04000	unknown protein; BEST Arabidopsis thaliana protein match is: unknown protein (TAIR:AT5G44060,1); Has 62 Blast hits to 62 proteins in 10 species: Archae - 0; Bacteria - 0; Metazoa - 0; Fungi - 0; Plants - 62; Viruses - 0; Other Eukaryotes - 0 (source: NCBI BLink),	0	0	0	0	0	0	0	0	0	0	0	0	0	0	0	0	0	0	0	0	0	0
19289	BoC05g02485V4	15.1653	13.9848	16.3458	1.16883	0.225065	0.79645	1	AT1G04010	PSAT1, ATPSAT1 phospholipid sterol acyl transferase 1	0	0	0	0	0	0	0	0	0	0	0	0	0	0	0	0	0	0	0	0	0	0
38962	BrChr10g02365V4	1.59031	0.299374	2.88124	9.62423	3.26667	0.265416	1	AT1G04010	PSAT1, ATPSAT1 phospholipid sterol acyl transferase 1	0	0	0	0	0	0	0	0	0	0	0	0	0	0	0	0	0	0	0	0	0	0
64232	BrChr9g02591V4	0.147045	0	0.294091	Inf	Inf	1	1	AT1G04010	PSAT1, ATPSAT1 phospholipid sterol acyl transferase 1	0	0	0	0	0	0	0	0	0	0	0	0	0	0	0	0	0	0	0	0	0	0
1835	BoC01g00820V4	4.47867	4.44737	4.50998	1.01408	0.020168	0.915882	1	AT1G04020	ATBARD1, BARD1 breast cancer associated RING 1	0	0	0	0	0	0	0	0	0	0	0	0	0	0	0	0	0	0	0	0	0	0
3481	BoC01g03037V4	1.16497	0.781342	1.5486	1.98197	0.986935	0.780225	1	AT1G04020	ATBARD1, BARD1 breast cancer associated RING 1	0	0	0	0	0	0	0	0	0	0	0	0	0	0	0	0	0	0	0	0	0	0
14182	BoC04g00988V4	1.93966	1.94206	1.93726	0.997525	-0.00357562	1	1	AT1G04020	ATBARD1, BARD1 breast cancer associated RING 1	0	0	0	0	0	0	0	0	0	0	0	0	0	0	0	0	0	0	0	0	0	0
31055	BoC08g04652V4	63.2674	54.5421	71.9927	1.31995	0.400479	0.515184	1	AT1G04020	ATBARD1, BARD1 breast cancer associated RING 1	0	0	0	0	0	0	0	0	0	0	0	0	0	0	0	0	0	0	0	0	0	0
62331	BrChr9g00057V4	36.5369	39.394	33.6798	0.854948	-0.226092	0.685766	1	AT1G04020	ATBARD1, BARD1 breast cancer associated RING 1	0	0	0	0	0	0	0	0	0	0	0	0	0	0	0	0	0	0	0	0	0	0
27484	BoC08g00021V4	2.03928	0.598747	3.4798	5.81181	2.53899	0.315026	1	AT1G04040	HAD superfamily, subfamily IIIB acid phosphatase	0	0	0	0	0	0	0	0	0	0	0	0	0	0	0	0	0	0	0	0	0	0
29196	BoC08g02269V4	8.94908	4.3699	13.5283	3.09578	1.6303	0.0972429	0.63402	AT1G04040	HAD superfamily, subfamily IIIB acid phosphatase	0	0	0	0	0	0	0	0	0	0	0	0	0	0	0	0	0	0	0	0	0	0
29284	BoC08g02382V4	9.80551	4.33059	15.2804	3.52849	1.81905	0.0968595	0.632527	AT1G04040	HAD superfamily, subfamily IIIB acid phosphatase	0	0	0	0	0	0	0	0	0	0	0	0	0	0	0	0	0	0	0	0	0	0
60093	BrChr8g00030V4	9.5516	6.35393	12.7493	2.00652	1.00469	0.331381	1	AT1G04040	HAD superfamily, subfamily IIIB acid phosphatase	0	0	0	0	0	0	0	0	0	0	0	0	0	0	0	0	0	0	0	0	0	0
61156	BrChr8g01484V4	8.75773	4.02476	13.4907	3.35193	1.74499	0.360879	1	AT1G04040	HAD superfamily, subfamily IIIB acid phosphatase	0	0	0	0	0	0	0	0	0	0	0	0	0	0	0	0	0	0	0	0	0	0
78094	Contig21806	1.50134	0.63552	2.36715	3.72475	1.89714	0.491788	1	AT1G04040	HAD superfamily, subfamily IIIB acid phosphatase	0	0	0	0	0	0	0	0	0	0	0	0	0	0	0	0	0	0	0	0	0	0
17454	BoC05g00125V4	341.921	323.108	360.734	1.11645	0.158919	0.580903	1	AT1G04080	PRP39 Tetratricopeptide repeat (TPR)-like superfamily protein	0	0	0	0	0	0	0	0	0	0	0	0	0	0	0	0	0	0	0	0	0	0
27485	BoC08g00022V4	312.486	299.028	325.945	1.09002	0.124348	0.657413	1	AT1G04080	PRP39 Tetratricopeptide repeat (TPR)-like superfamily protein	0	0	0	0	0	0	0	0	0	0	0	0	0	0	0	0	0	0	0	0	0	0
37983	BrChr10g01062V4	154.594	127.963	181.225	1.41623	0.502059	0.123809	0.729034	AT1G04080	PRP39 Tetratricopeptide repeat (TPR)-like superfamily protein	0	0	0	0	0	0	0	0	0	0	0	0	0	0	0	0	0	0	0	0	0	0
60094	BrChr8g00031V4	138.459	132.226	144.692	1.09428	0.129976	0.710064	1	AT1G04080	PRP39 Tetratricopeptide repeat (TPR)-like superfamily protein	0	0	0	0	0	0	0	0	0	0	0	0	0	0	0	0	0	0	0	0	0	0
37984	BrChr10g01064V4	4.68257	4.39641	4.96873	1.13018	0.176553	0.926591	1	AT1G04100	IAA10 indoleacetic acid-induced protein 10	0	0	0	0	0	0	0	0	0	0	0	0	0	0	0	0	0	0	1	0	0	0
19290	BoC05g02486V4	499.668	537.435	461.901	0.859455	-0.218507	0.52299	1	AT1G04120	ATMRP5, MRP5, ATABCC5, ABCC5 multidrug resistance-associated protein 5	0	0	0	0	0	0	1	0	0	0	0	0	0	0	0	0	0	0	0	0	0	0
33518	BoC09g03139V4	30.3299	30.4213	30.2385	0.993992	-0.00869379	0.974477	1	AT1G04120	ATMRP5, MRP5, ATABCC5, ABCC5 multidrug resistance-associated protein 5	0	0	0	0	0	0	1	0	0	0	0	0	0	0	0	0	0	0	0	0	0	0
38963	BrChr10g02366V4	185.325	166.926	203.723	1.22044	0.2874	0.336149	1	AT1G04120	ATMRP5, MRP5, ATABCC5, ABCC5 multidrug resistance-associated protein 5	0	0	0	0	0	0	1	0	0	0	0	0	0	0	0	0	0	0	0	0	0	0
66398	Contig10265	13.1449	9.24447	17.0453	1.84384	0.882713	0.19062	0.902561	AT1G04120	ATMRP5, MRP5, ATABCC5, ABCC5 multidrug resistance-associated protein 5	0	0	0	0	0	0	1	0	0	0	0	0	0	0	0	0	0	0	0	0	0	0
66724	Contig10564	6.45624	8.16375	4.74874	0.581685	-0.781689	0.467143	1	AT1G04120	ATMRP5, MRP5, ATABCC5, ABCC5 multidrug resistance-associated protein 5	0	0	0	0	0	0	1	0	0	0	0	0	0	0	0	0	0	0	0	0	0	0
68523	Contig12230	166.057	154.076	178.038	1.15553	0.208549	0.445174	1	AT1G04120	ATMRP5, MRP5, ATABCC5, ABCC5 multidrug resistance-associated protein 5	0	0	0	0	0	0	1	0	0	0	0	0	0	0	0	0	0	0	0	0	0	0
68541	Contig12247	195.715	191.55	199.881	1.04349	0.0614177	0.83005	1	AT1G04120	ATMRP5, MRP5, ATABCC5, ABCC5 multidrug resistance-associated protein 5	0	0	0	0	0	0	1	0	0	0	0	0	0	0	0	0	0	0	0	0	0	0
71118	Contig14740	15.3862	14.441	16.3313	1.1309	0.177472	0.727924	1	AT1G04120	ATMRP5, MRP5, ATABCC5, ABCC5 multidrug resistance-associated protein 5	0	0	0	0	0	0	1	0	0	0	0	0	0	0	0	0	0	0	0	0	0	0
73100	Contig16670	39.5185	33.5801	45.4569	1.35368	0.436891	0.380499	1	AT1G04120	ATMRP5, MRP5, ATABCC5, ABCC5 multidrug resistance-associated protein 5	0	0	0	0	0	0	1	0	0	0	0	0	0	0	0	0	0	0	0	0	0	0
73238	Contig16808	3.15984	3.57829	2.74139	0.766116	-0.384365	0.86732	1	AT1G04120	ATMRP5, MRP5, ATABCC5, ABCC5 multidrug resistance-associated protein 5	0	0	0	0	0	0	1	0	0	0	0	0	0	0	0	0	0	0	0	0	0	0
73762	Contig17337	33.7721	30.9413	36.603	1.18298	0.242426	0.644408	1	AT1G04120	ATMRP5, MRP5, ATABCC5, ABCC5 multidrug resistance-associated protein 5	0	0	0	0	0	0	1	0	0	0	0	0	0	0	0	0	0	0	0	0	0	0
74224	Contig17795	414.159	396.914	431.405	1.0869	0.120215	0.680046	1	AT1G04120	ATMRP5, MRP5, ATABCC5, ABCC5 multidrug resistance-associated protein 5	0	0	0	0	0	0	1	0	0	0	0	0	0	0	0	0	0	0	0	0	0	0
77387	Contig21024	4.93034	8.65345	1.20722	0.139507	-2.84159	0.0198876	0.213004	AT1G04120	ATMRP5, MRP5, ATABCC5, ABCC5 multidrug resistance-associated protein 5	0	0	0	0	0	0	1	0	0	0	0	0	0	0	0	0	0	0	0	0	0	0
86589	Contig30878	3.93568	5.13198	2.73939	0.533788	-0.905662	0.606778	1	AT1G04120	ATMRP5, MRP5, ATABCC5, ABCC5 multidrug resistance-associated protein 5	0	0	0	0	0	0	1	0	0	0	0	0	0	0	0	0	0	0	0	0	0	0
87359	Contig31691	2.81909	3.09632	2.54187	0.82093	-0.284669	0.874235	1	AT1G04120	ATMRP5, MRP5, ATABCC5, ABCC5 multidrug resistance-associated protein 5	0	0	0	0	0	0	1	0	0	0	0	0	0	0	0	0	0	0	0	0	0	0
90074	Contig34635	34.7015	28.1128	41.2903	1.46874	0.554577	0.243456	0.999664	AT1G04120	ATMRP5, MRP5, ATABCC5, ABCC5 multidrug resistance-associated protein 5	0	0	0	0	0	0	1	0	0	0	0	0	0	0	0	0	0	0	0	0	0	0
92225	Contig37002	1.92869	0.934893	2.92248	3.126	1.64432	0.476756	1	AT1G04120	ATMRP5, MRP5, ATABCC5, ABCC5 multidrug resistance-associated protein 5	0	0	0	0	0	0	1	0	0	0	0	0	0	0	0	0	0	0	0	0	0	0
92960	Contig37807	0.858091	1.08072	0.635466	0.588005	-0.766099	0.933205	1	AT1G04120	ATMRP5, MRP5, ATABCC5, ABCC5 multidrug resistance-associated protein 5	0	0	0	0	0	0	1	0	0	0	0	0	0	0	0	0	0	0	0	0	0	0
97361	Contig5081	0.613268	1.22654	0	0	-Inf	0.506159	1	AT1G04120	ATMRP5, MRP5, ATABCC5, ABCC5 multidrug resistance-associated protein 5	0	0	0	0	0	0	1	0	0	0	0	0	0	0	0	0	0	0	0	0	0	0
98291	Contig605	83.8437	88.8584	78.8291	0.887132	-0.172779	0.592249	1	AT1G04120	ATMRP5, MRP5, ATABCC5, ABCC5 multidrug resistance-associated protein 5	0	0	0	0	0	0	1	0	0	0	0	0	0	0	0	0	0	0	0	0	0	0
100468	Contig8204	28.8523	25.7203	31.9843	1.24354	0.314455	0.502534	1	AT1G04120	ATMRP5, MRP5, ATABCC5, ABCC5 multidrug resistance-associated protein 5	0	0	0	0	0	0	1	0	0	0	0	0	0	0	0	0	0	0	0	0	0	0
101704	Contig9370	10.2751	11.9434	8.60682	0.720633	-0.472663	0.707676	1	AT1G04120	ATMRP5, MRP5, ATABCC5, ABCC5 multidrug resistance-associated protein 5	0	0	0	0	0	0	1	0	0	0	0	0	0	0	0	0	0	0	0	0	0	0
31054	BoC08g04651V4	41.1095	46.4403	35.7787	0.770424	-0.376276	0.306493	1	AT1G04130	TPR2, AtTPR2 Tetratricopeptide repeat (TPR)-like superfamily protein	0	0	0	0	0	0	0	0	0	0	0	0	0	0	0	0	0	0	0	0	0	0
62332	BrChr9g00058V4	33.6851	33.9731	33.3971	0.983046	-0.0246695	0.967661	1	AT1G04130	TPR2, AtTPR2 Tetratricopeptide repeat (TPR)-like superfamily protein	0	0	0	0	0	0	0	0	0	0	0	0	0	0	0	0	0	0	0	0	0	0
66400	Contig10268	7.11464	3.72411	10.5052	2.82085	1.49613	0.0971968	0.633927	AT1G04130	TPR2, AtTPR2 Tetratricopeptide repeat (TPR)-like superfamily protein	0	0	0	0	0	0	0	0	0	0	0	0	0	0	0	0	0	0	0	0	0	0
66857	Contig10686	21.6018	18.6438	24.5599	1.31733	0.397612	0.489566	1	AT1G04130	TPR2, AtTPR2 Tetratricopeptide repeat (TPR)-like superfamily protein	0	0	0	0	0	0	0	0	0	0	0	0	0	0	0	0	0	0	0	0	0	0
29193	BoC08g02266V4	34.1001	31.6073	36.5929	1.15774	0.211306	0.658196	1	AT1G04140	Transducin family protein / WD-40 repeat family protein	0	0	0	0	0	0	0	0	0	0	0	0	0	0	0	0	0	0	0	0	0	0
29194	BoC08g02267V4	95.8883	95.8243	95.9523	1.00134	0.00192622	0.985308	1	AT1G04140	Transducin family protein / WD-40 repeat family protein	0	0	0	0	0	0	0	0	0	0	0	0	0	0	0	0	0	0	0	0	0	0
29285	BoC08g02383V4	296.659	305.852	287.466	0.939885	-0.0894439	0.799277	1	AT1G04140	Transducin family protein / WD-40 repeat family protein	0	0	0	0	0	0	0	0	0	0	0	0	0	0	0	0	0	0	0	0	0	0
61157	BrChr8g01485V4	108.015	101.377	114.653	1.13095	0.177541	0.615254	1	AT1G04140	Transducin family protein / WD-40 repeat family protein	0	0	0	0	0	0	0	0	0	0	0	0	0	0	0	0	0	0	0	0	0	0
64234	BrChr9g02594V4	91.7837	84.761	98.8064	1.16571	0.221203	0.408848	1	AT1G04140	Transducin family protein / WD-40 repeat family protein	0	0	0	0	0	0	0	0	0	0	0	0	0	0	0	0	0	0	0	0	0	0
64235	BrChr9g02595V4	53.1661	49.1612	57.171	1.16293	0.217763	0.584861	1	AT1G04140	Transducin family protein / WD-40 repeat family protein	0	0	0	0	0	0	0	0	0	0	0	0	0	0	0	0	0	0	0	0	0	0
66539	Contig10395	1.28119	1.94333	0.619038	0.318545	-1.65043	0.52145	1	AT1G04140	Transducin family protein / WD-40 repeat family protein	0	0	0	0	0	0	0	0	0	0	0	0	0	0	0	0	0	0	0	0	0	0
89209	Contig33713	2.29461	2.71567	1.87354	0.689899	-0.535542	0.891511	1	AT1G04140	Transducin family protein / WD-40 repeat family protein	0	0	0	0	0	0	0	0	0	0	0	0	0	0	0	0	0	0	0	0	0	0
29192	BoC08g02265V4	13.6514	10.371	16.9319	1.63263	0.707198	0.32259	1	AT1G04150	C2 calcium/lipid-binding plant phosphoribosyltransferase family protein	0	0	0	0	0	0	0	0	0	0	0	0	0	0	0	0	0	0	0	0	0	0
95471	Contig40568	0.670948	0.445195	0.8967	2.01417	1.01019	0.872719	1	AT1G04150	C2 calcium/lipid-binding plant phosphoribosyltransferase family protein	0	0	0	0	0	0	0	0	0	0	0	0	0	0	0	0	0	0	0	0	0	0
17455	BoC05g00126V4	114.689	106.713	122.664	1.14947	0.200972	0.502419	1	AT1G04170	EIF2 GAMMA eukaryotic translation initiation factor 2 gamma subunit	0	0	0	0	0	0	0	0	0	0	0	0	0	0	0	0	0	0	0	0	0	0
27486	BoC08g00023V4	182.56	178.6	186.52	1.04434	0.0625944	0.856464	1	AT1G04170	EIF2 GAMMA eukaryotic translation initiation factor 2 gamma subunit	0	0	0	0	0	0	0	0	0	0	0	0	0	0	0	0	0	0	0	0	0	0
29191	BoC08g02264V4	0.306904	0.336146	0.277662	0.826017	-0.275757	1	1	AT1G04170	EIF2 GAMMA eukaryotic translation initiation factor 2 gamma subunit	0	0	0	0	0	0	0	0	0	0	0	0	0	0	0	0	0	0	0	0	0	0
31053	BoC08g04650V4	468.496	410.068	526.923	1.28496	0.361728	0.204472	0.931005	AT1G04170	EIF2 GAMMA eukaryotic translation initiation factor 2 gamma subunit	0	0	0	0	0	0	0	0	0	0	0	0	0	0	0	0	0	0	0	0	0	0
37985	BrChr10g01065V4	86.2891	79.1011	93.4771	1.18174	0.240915	0.507033	1	AT1G04170	EIF2 GAMMA eukaryotic translation initiation factor 2 gamma subunit	0	0	0	0	0	0	0	0	0	0	0	0	0	0	0	0	0	0	0	0	0	0
60095	BrChr8g00032V4	200.672	203.216	198.128	0.974962	-0.0365821	0.897428	1	AT1G04170	EIF2 GAMMA eukaryotic translation initiation factor 2 gamma subunit	0	0	0	0	0	0	0	0	0	0	0	0	0	0	0	0	0	0	0	0	0	0
62333	BrChr9g00059V4	234.949	227.778	242.121	1.06297	0.0880999	0.864181	1	AT1G04170	EIF2 GAMMA eukaryotic translation initiation factor 2 gamma subunit	0	0	0	0	0	0	0	0	0	0	0	0	0	0	0	0	0	0	0	0	0	0
70759	Contig14386	83.0947	88.2543	77.9351	0.883075	-0.179392	0.628685	1	AT1G04170	EIF2 GAMMA eukaryotic translation initiation factor 2 gamma subunit	0	0	0	0	0	0	0	0	0	0	0	0	0	0	0	0	0	0	0	0	0	0
93913	Contig38886	60.1378	69.6069	50.6688	0.727928	-0.458132	0.232097	0.979275	AT1G04170	EIF2 GAMMA eukaryotic translation initiation factor 2 gamma subunit	0	0	0	0	0	0	0	0	0	0	0	0	0	0	0	0	0	0	0	0	0	0
94922	Contig39974	2.59386	2.60663	2.5811	0.990209	-0.0141954	1	1	AT1G04170	EIF2 GAMMA eukaryotic translation initiation factor 2 gamma subunit	0	0	0	0	0	0	0	0	0	0	0	0	0	0	0	0	0	0	0	0	0	0
95397	Contig40479	15.5354	16.1029	14.9679	0.929511	-0.105456	0.923882	1	AT1G04170	EIF2 GAMMA eukaryotic translation initiation factor 2 gamma subunit	0	0	0	0	0	0	0	0	0	0	0	0	0	0	0	0	0	0	0	0	0	0
17456	BoC05g00127V4	0.168073	0.336146	0	0	-Inf	0.971978	1	AT1G04180	YUC9 YUCCA 9	0	0	0	0	0	0	0	0	0	0	0	0	0	0	0	0	0	0	0	0	0	0
31052	BoC08g04649V4	2.82392	2.61436	3.03348	1.16032	0.214517	1	1	AT1G04180	YUC9 YUCCA 9	0	0	0	0	0	0	0	0	0	0	0	0	0	0	0	0	0	0	0	0	0	0
37986	BrChr10g01066V4	0.170688	0	0.341376	Inf	Inf	1	1	AT1G04180	YUC9 YUCCA 9	0	0	0	0	0	0	0	0	0	0	0	0	0	0	0	0	0	0	0	0	0	0
62334	BrChr9g00061V4	0.147045	0	0.294091	Inf	Inf	1	1	AT1G04180	YUC9 YUCCA 9	0	0	0	0	0	0	0	0	0	0	0	0	0	0	0	0	0	0	0	0	0	0
101247	Contig8938	19.6981	18.5424	20.8537	1.12465	0.169474	0.867536	1	AT1G04190	TPR3 Tetratricopeptide repeat (TPR)-like superfamily protein	0	0	0	0	0	0	0	0	0	0	0	0	0	0	0	0	0	0	0	0	0	0
17457	BoC05g00128V4	154.167	159.289	149.046	0.935696	-0.0958886	0.770219	1	AT1G04200	FUNCTIONS IN: molecular_function unknown; INVOLVED IN: N-terminal protein myristoylation; LOCATED IN: cellular_component unknown; EXPRESSED IN: 22 plant structures; EXPRESSED DURING: 13 growth stages; CONTAINS InterPro DOMAIN/s: Dymeclin (InterPro:IPR019142); Has 395 Blast hits to 389 proteins in 117 species: Archae - 0; Bacteria - 0; Metazoa - 262; Fungi - 21; Plants - 68; Viruses - 0; Other Euk…	0	0	0	0	0	0	0	0	0	0	0	0	0	0	0	0	0	0	0	0	0	0
27487	BoC08g00024V4	15.3927	15.2558	15.5296	1.01795	0.025661	1	1	AT1G04200	FUNCTIONS IN: molecular_function unknown; INVOLVED IN: N-terminal protein myristoylation; LOCATED IN: cellular_component unknown; EXPRESSED IN: 22 plant structures; EXPRESSED DURING: 13 growth stages; CONTAINS InterPro DOMAIN/s: Dymeclin (InterPro:IPR019142); Has 395 Blast hits to 389 proteins in 117 species: Archae - 0; Bacteria - 0; Metazoa - 262; Fungi - 21; Plants - 68; Viruses - 0; Other Euk…	0	0	0	0	0	0	0	0	0	0	0	0	0	0	0	0	0	0	0	0	0	0
37987	BrChr10g01067V4	2.21089	0	4.42179	Inf	Inf	0.0301539	0.289194	AT1G04200	FUNCTIONS IN: molecular_function unknown; INVOLVED IN: N-terminal protein myristoylation; LOCATED IN: cellular_component unknown; EXPRESSED IN: 22 plant structures; EXPRESSED DURING: 13 growth stages; CONTAINS InterPro DOMAIN/s: Dymeclin (InterPro:IPR019142); Has 395 Blast hits to 389 proteins in 117 species: Archae - 0; Bacteria - 0; Metazoa - 262; Fungi - 21; Plants - 68; Viruses - 0; Other Euk…	0	0	0	0	0	0	0	0	0	0	0	0	0	0	0	0	0	0	0	0	0	0
60096	BrChr8g00033V4	81.633	84.2041	79.062	0.938933	-0.090906	0.785066	1	AT1G04200	FUNCTIONS IN: molecular_function unknown; INVOLVED IN: N-terminal protein myristoylation; LOCATED IN: cellular_component unknown; EXPRESSED IN: 22 plant structures; EXPRESSED DURING: 13 growth stages; CONTAINS InterPro DOMAIN/s: Dymeclin (InterPro:IPR019142); Has 395 Blast hits to 389 proteins in 117 species: Archae - 0; Bacteria - 0; Metazoa - 262; Fungi - 21; Plants - 68; Viruses - 0; Other Euk…	0	0	0	0	0	0	0	0	0	0	0	0	0	0	0	0	0	0	0	0	0	0
90779	Contig35411	0.138831	0	0.277662	Inf	Inf	1	1	AT1G04200	FUNCTIONS IN: molecular_function unknown; INVOLVED IN: N-terminal protein myristoylation; LOCATED IN: cellular_component unknown; EXPRESSED IN: 22 plant structures; EXPRESSED DURING: 13 growth stages; CONTAINS InterPro DOMAIN/s: Dymeclin (InterPro:IPR019142); Has 395 Blast hits to 389 proteins in 117 species: Archae - 0; Bacteria - 0; Metazoa - 262; Fungi - 21; Plants - 68; Viruses - 0; Other Euk…	0	0	0	0	0	0	0	0	0	0	0	0	0	0	0	0	0	0	0	0	0	0
23946	BoC07g00007V4	17.7093	14.4022	21.0164	1.45925	0.545228	0.420121	1	AT1G04210	Leucine-rich repeat protein kinase family protein	0	0	0	0	0	0	0	0	0	0	0	0	0	0	0	0	0	0	0	0	0	0
25688	BoC07g02331V4	1.72799	1.97111	1.48488	0.753324	-0.408657	1	1	AT1G04210	Leucine-rich repeat protein kinase family protein	0	0	0	0	0	0	0	0	0	0	0	0	0	0	0	0	0	0	0	0	0	0
31051	BoC08g04648V4	63.4	74.0638	52.7361	0.712037	-0.489977	0.58453	1	AT1G04210	Leucine-rich repeat protein kinase family protein	0	0	0	0	0	0	0	0	0	0	0	0	0	0	0	0	0	0	0	0	0	0
37988	BrChr10g01068V4	39.4602	30.2755	48.645	1.60674	0.684141	0.121753	0.721916	AT1G04210	Leucine-rich repeat protein kinase family protein	0	0	0	0	0	0	0	0	0	0	0	0	0	0	0	0	0	0	0	0	0	0
62335	BrChr9g00062V4	31.9391	31.1864	32.6919	1.04827	0.0680147	0.922631	1	AT1G04210	Leucine-rich repeat protein kinase family protein	0	0	0	0	0	0	0	0	0	0	0	0	0	0	0	0	0	0	0	0	0	0
62967	BrChr9g00880V4	13.599	7.08431	20.1136	2.83918	1.50548	0.0285428	0.2782	AT1G04210	Leucine-rich repeat protein kinase family protein	0	0	0	0	0	0	0	0	0	0	0	0	0	0	0	0	0	0	0	0	0	0
64875	BrChr9g03411V4	0.821582	0	1.64316	Inf	Inf	0.366346	1	AT1G04210	Leucine-rich repeat protein kinase family protein	0	0	0	0	0	0	0	0	0	0	0	0	0	0	0	0	0	0	0	0	0	0
71816	Contig15413	6.0934	4.11249	8.0743	1.96336	0.973325	0.423427	1	AT1G04210	Leucine-rich repeat protein kinase family protein	0	0	0	0	0	0	0	0	0	0	0	0	0	0	0	0	0	0	0	0	0	0
77545	Contig21203	1.31684	0.299374	2.3343	7.79727	2.96297	0.345943	1	AT1G04210	Leucine-rich repeat protein kinase family protein	0	0	0	0	0	0	0	0	0	0	0	0	0	0	0	0	0	0	0	0	0	0
19291	BoC05g02487V4	1.91002	0.445195	3.37485	7.58061	2.92231	0.172922	0.865498	AT1G04220	KCS2 3-ketoacyl-CoA synthase 2	0	0	0	0	1	0	0	1	0	0	0	0	0	0	0	0	0	0	0	0	0	0
38964	BrChr10g02367V4	1.01553	0.299374	1.73169	5.78437	2.53216	0.512938	1	AT1G04220	KCS2 3-ketoacyl-CoA synthase 2	0	0	0	0	1	0	0	1	0	0	0	0	0	0	0	0	0	0	0	0	0	0
19292	BoC05g02488V4	0.138831	0	0.277662	Inf	Inf	1	1	AT1G04240	SHY2, IAA3 AUX/IAA transcriptional regulator family protein	0	0	0	0	0	0	0	0	0	0	0	0	0	0	0	0	0	0	1	0	0	0
29190	BoC08g02263V4	0.445736	0.336146	0.555325	1.65203	0.724243	1	1	AT1G04240	SHY2, IAA3 AUX/IAA transcriptional regulator family protein	0	0	0	0	0	0	0	0	0	0	0	0	0	0	0	0	0	0	1	0	0	0
38965	BrChr10g02368V4	0.435563	0.299374	0.571753	1.90983	0.933446	1	1	AT1G04240	SHY2, IAA3 AUX/IAA transcriptional regulator family protein	0	0	0	0	0	0	0	0	0	0	0	0	0	0	0	0	0	0	1	0	0	0
64236	BrChr9g02596V4	1.18864	1.41686	0.960414	0.677846	-0.560971	0.920133	1	AT1G04240	SHY2, IAA3 AUX/IAA transcriptional regulator family protein	0	0	0	0	0	0	0	0	0	0	0	0	0	0	0	0	0	0	1	0	0	0
17458	BoC05g00129V4	21.6229	13.0079	30.2378	2.32457	1.21697	0.0776819	0.551873	AT1G04250	AXR3, IAA17 AUX/IAA transcriptional regulator family protein	0	0	0	0	0	0	0	0	0	0	0	0	0	0	0	0	0	0	1	0	0	0
27489	BoC08g00026V4	3.47916	2.60663	4.35169	1.66947	0.739394	0.609479	1	AT1G04250	AXR3, IAA17 AUX/IAA transcriptional regulator family protein	0	0	0	0	0	0	0	0	0	0	0	0	0	0	0	0	0	0	1	0	0	0
31050	BoC08g04647V4	0.149687	0.299374	0	0	-Inf	0.971972	1	AT1G04250	AXR3, IAA17 AUX/IAA transcriptional regulator family protein	0	0	0	0	0	0	0	0	0	0	0	0	0	0	0	0	0	0	1	0	0	0
37989	BrChr10g01069V4	71.8405	39.9226	103.758	2.59899	1.37795	0.09567	0.628196	AT1G04250	AXR3, IAA17 AUX/IAA transcriptional regulator family protein	0	0	0	0	0	0	0	0	0	0	0	0	0	0	0	0	0	0	1	0	0	0
60097	BrChr8g00034V4	36.9758	32.9808	40.9707	1.24226	0.312969	0.663998	1	AT1G04250	AXR3, IAA17 AUX/IAA transcriptional regulator family protein	0	0	0	0	0	0	0	0	0	0	0	0	0	0	0	0	0	0	1	0	0	0
62336	BrChr9g00063V4	0.441136	0	0.882272	Inf	Inf	0.648235	1	AT1G04250	AXR3, IAA17 AUX/IAA transcriptional regulator family protein	0	0	0	0	0	0	0	0	0	0	0	0	0	0	0	0	0	0	1	0	0	0
60098	BrChr8g00035V4	118.255	132.931	103.579	0.779193	-0.359948	0.266445	1	AT1G04260	MPI7, MPIP7, PRA1,D CAMV movement protein interacting protein 7	0	0	0	0	0	0	0	0	0	0	0	0	0	0	0	0	0	0	0	0	0	0
98787	Contig6583	173.309	166.27	180.348	1.08467	0.11725	0.778252	1	AT1G04260	MPI7, MPIP7, PRA1,D CAMV movement protein interacting protein 7	0	0	0	0	0	0	0	0	0	0	0	0	0	0	0	0	0	0	0	0	0	0
19293	BoC05g02489V4	366.635	284	449.269	1.58193	0.661688	0.0343132	0.317938	AT1G04270	RPS15 cytosolic ribosomal protein S15	0	0	0	0	0	0	0	0	0	0	0	0	0	0	0	0	0	0	0	1	0	0
27490	BoC08g00027V4	8.66972	7.61597	9.72347	1.27672	0.352444	0.816235	1	AT1G04270	RPS15 cytosolic ribosomal protein S15	0	0	0	0	0	0	0	0	0	0	0	0	0	0	0	0	0	0	0	1	0	0
29189	BoC08g02261V4	445.276	415.938	474.613	1.14107	0.190382	0.498612	1	AT1G04270	RPS15 cytosolic ribosomal protein S15	0	0	0	0	0	0	0	0	0	0	0	0	0	0	0	0	0	0	0	1	0	0
29289	BoC08g02388V4	1287.86	1338.53	1237.19	0.92429	-0.113583	0.701204	1	AT1G04270	RPS15 cytosolic ribosomal protein S15	0	0	0	0	0	0	0	0	0	0	0	0	0	0	0	0	0	0	0	1	0	0
38966	BrChr10g02369V4	568.849	907.748	229.951	0.253321	-1.98096	3.0544e-11	2.30759e-09	AT1G04270	RPS15 cytosolic ribosomal protein S15	0	0	0	0	0	0	0	0	0	0	0	0	0	0	0	0	0	0	0	1	0	0
61158	BrChr8g01486V4	62.04	53.4531	70.6269	1.32129	0.401944	0.309464	1	AT1G04270	RPS15 cytosolic ribosomal protein S15	0	0	0	0	0	0	0	0	0	0	0	0	0	0	0	0	0	0	0	1	0	0
62337	BrChr9g00064V4	12.4659	14.1306	10.8013	0.76439	-0.38762	0.626523	1	AT1G04270	RPS15 cytosolic ribosomal protein S15	0	0	0	0	0	0	0	0	0	0	0	0	0	0	0	0	0	0	0	1	0	0
64237	BrChr9g02598V4	137.596	228.273	46.9187	0.205537	-2.28253	0.000345286	0.00739786	AT1G04270	RPS15 cytosolic ribosomal protein S15	0	0	0	0	0	0	0	0	0	0	0	0	0	0	0	0	0	0	0	1	0	0
71046	Contig14672	1115.2	1053.23	1177.16	1.11766	0.160485	0.529902	1	AT1G04270	RPS15 cytosolic ribosomal protein S15	0	0	0	0	0	0	0	0	0	0	0	0	0	0	0	0	0	0	0	1	0	0
73768	Contig17343	354.469	373.957	334.982	0.895776	-0.158789	0.635804	1	AT1G04270	RPS15 cytosolic ribosomal protein S15	0	0	0	0	0	0	0	0	0	0	0	0	0	0	0	0	0	0	0	1	0	0
78390	Contig22165	7.37228	7.45596	7.2886	0.977554	-0.0327514	1	1	AT1G04270	RPS15 cytosolic ribosomal protein S15	0	0	0	0	0	0	0	0	0	0	0	0	0	0	0	0	0	0	0	1	0	0
79169	Contig2300	800.495	536.687	1064.3	1.9831	0.987756	0.000609014	0.0121525	AT1G04270	RPS15 cytosolic ribosomal protein S15	0	0	0	0	0	0	0	0	0	0	0	0	0	0	0	0	0	0	0	1	0	0
83858	Contig28064	12.9236	14.8854	10.9619	0.736418	-0.441404	0.677342	1	AT1G04270	RPS15 cytosolic ribosomal protein S15	0	0	0	0	0	0	0	0	0	0	0	0	0	0	0	0	0	0	0	1	0	0
83859	Contig28065	647.661	650.396	644.926	0.991589	-0.0121852	0.987073	1	AT1G04270	RPS15 cytosolic ribosomal protein S15	0	0	0	0	0	0	0	0	0	0	0	0	0	0	0	0	0	0	0	1	0	0
87861	Contig32226	247.413	279.662	215.163	0.769369	-0.378252	0.230647	0.976602	AT1G04270	RPS15 cytosolic ribosomal protein S15	0	0	0	0	0	0	0	0	0	0	0	0	0	0	0	0	0	0	0	1	0	0
88667	Contig3311	236.661	227.623	245.698	1.07941	0.110241	0.778379	1	AT1G04270	RPS15 cytosolic ribosomal protein S15	0	0	0	0	0	0	0	0	0	0	0	0	0	0	0	0	0	0	0	1	0	0
95971	Contig4112	304.302	217.378	391.226	1.79974	0.847792	0.0442216	0.380545	AT1G04270	RPS15 cytosolic ribosomal protein S15	0	0	0	0	0	0	0	0	0	0	0	0	0	0	0	0	0	0	0	1	0	0
99041	Contig6842	16.1827	4.55769	27.8077	6.10128	2.60911	0.000233492	0.00527068	AT1G04270	RPS15 cytosolic ribosomal protein S15	0	0	0	0	0	0	0	0	0	0	0	0	0	0	0	0	0	0	0	1	0	0
19294	BoC05g02490V4	224.41	243.691	205.129	0.841758	-0.248522	0.451858	1	AT1G04280	P-loop containing nucleoside triphosphate hydrolases superfamily protein	0	0	0	0	0	0	0	0	0	0	0	0	0	0	0	0	0	0	0	0	0	0
29290	BoC08g02389V4	14.8788	18.4755	11.2822	0.610654	-0.711572	0.678824	1	AT1G04280	P-loop containing nucleoside triphosphate hydrolases superfamily protein	0	0	0	0	0	0	0	0	0	0	0	0	0	0	0	0	0	0	0	0	0	0
38967	BrChr10g02370V4	60.7774	21.6724	99.8824	4.60874	2.20437	8.10574e-07	3.22622e-05	AT1G04280	P-loop containing nucleoside triphosphate hydrolases superfamily protein	0	0	0	0	0	0	0	0	0	0	0	0	0	0	0	0	0	0	0	0	0	0
38968	BrChr10g02371V4	17.9265	6.96626	28.8868	4.14667	2.05195	0.00105778	0.0195037	AT1G04280	P-loop containing nucleoside triphosphate hydrolases superfamily protein	0	0	0	0	0	0	0	0	0	0	0	0	0	0	0	0	0	0	0	0	0	0
29291	BoC08g02390V4	167.477	158.283	176.672	1.11618	0.158566	0.643852	1	AT1G04290	Thioesterase superfamily protein	0	0	0	0	0	0	0	0	0	0	0	0	0	0	0	0	0	0	0	0	0	0
38969	BrChr10g02372V4	94.4757	84.3071	104.644	1.24123	0.311767	0.41408	1	AT1G04290	Thioesterase superfamily protein	0	0	0	0	0	0	0	0	0	0	0	0	0	0	0	0	0	0	0	0	0	0
86645	Contig30939	0.766083	0	1.53217	Inf	Inf	0.382003	1	AT1G04290	Thioesterase superfamily protein	0	0	0	0	0	0	0	0	0	0	0	0	0	0	0	0	0	0	0	0	0	0
19295	BoC05g02491V4	248.719	233.486	263.953	1.13049	0.176946	0.597344	1	AT1G04300	TRAF-like superfamily protein	0	0	0	0	0	0	0	0	0	0	0	0	0	0	0	0	0	0	0	0	0	0
29188	BoC08g02260V4	118.872	105.02	132.724	1.2638	0.337767	0.302755	1	AT1G04300	TRAF-like superfamily protein	0	0	0	0	0	0	0	0	0	0	0	0	0	0	0	0	0	0	0	0	0	0
31049	BoC08g04646V4	19.6595	18.4257	20.8933	1.13393	0.181327	0.773843	1	AT1G04300	TRAF-like superfamily protein	0	0	0	0	0	0	0	0	0	0	0	0	0	0	0	0	0	0	0	0	0	0
38970	BrChr10g02373V4	187.128	182.315	191.942	1.0528	0.0742375	0.828286	1	AT1G04300	TRAF-like superfamily protein	0	0	0	0	0	0	0	0	0	0	0	0	0	0	0	0	0	0	0	0	0	0
61159	BrChr8g01488V4	153.716	151.41	156.022	1.03046	0.0432874	0.8624	1	AT1G04300	TRAF-like superfamily protein	0	0	0	0	0	0	0	0	0	0	0	0	0	0	0	0	0	0	0	0	0	0
64238	BrChr9g02599V4	185.974	189.843	182.104	0.959237	-0.060041	0.764672	1	AT1G04300	TRAF-like superfamily protein	0	0	0	0	0	0	0	0	0	0	0	0	0	0	0	0	0	0	0	0	0	0
80285	Contig24224	3.42486	1.67946	5.17025	3.07852	1.62224	0.285766	1	AT1G04300	TRAF-like superfamily protein	0	0	0	0	0	0	0	0	0	0	0	0	0	0	0	0	0	0	0	0	0	0
19296	BoC05g02492V4	21.1768	20.9955	21.3581	1.01727	0.0247024	0.96384	1	AT1G04310	ERS2 ethylene response sensor 2	0	0	0	0	0	0	0	0	0	0	0	0	0	0	0	0	0	0	0	0	0	0
29292	BoC08g02391V4	37.2427	43.4802	31.0051	0.713087	-0.48785	0.268662	1	AT1G04310	ERS2 ethylene response sensor 2	0	0	0	0	0	0	0	0	0	0	0	0	0	0	0	0	0	0	0	0	0	0
61160	BrChr8g01489V4	13.7095	15.3571	12.0618	0.785422	-0.34846	0.625366	1	AT1G04310	ERS2 ethylene response sensor 2	0	0	0	0	0	0	0	0	0	0	0	0	0	0	0	0	0	0	0	0	0	0
95569	Contig40677	18.2719	23.1389	13.4048	0.579319	-0.787569	0.213325	0.947468	AT1G04310	ERS2 ethylene response sensor 2	0	0	0	0	0	0	0	0	0	0	0	0	0	0	0	0	0	0	0	0	0	0
8576	BoC03g00929V4	8.69142	7.41018	9.97266	1.3458	0.428468	0.535054	1	AT1G04340	HR-like lesion-inducing protein-related	0	0	0	0	0	0	0	0	0	0	0	0	0	0	0	0	0	0	0	0	0	0
19297	BoC05g02493V4	142.064	150.238	133.89	0.891185	-0.166203	0.585234	1	AT1G04340	HR-like lesion-inducing protein-related	0	0	0	0	0	0	0	0	0	0	0	0	0	0	0	0	0	0	0	0	0	0
29293	BoC08g02392V4	60.4695	60.7148	60.2243	0.991921	-0.0117031	1	1	AT1G04340	HR-like lesion-inducing protein-related	0	0	0	0	0	0	0	0	0	0	0	0	0	0	0	0	0	0	0	0	0	0
38971	BrChr10g02374V4	82.9414	89.5837	76.2991	0.851707	-0.23157	0.579482	1	AT1G04340	HR-like lesion-inducing protein-related	0	0	0	0	0	0	0	0	0	0	0	0	0	0	0	0	0	0	0	0	0	0
61161	BrChr8g01490V4	62.3227	67.4429	57.2025	0.848162	-0.237588	0.524466	1	AT1G04340	HR-like lesion-inducing protein-related	0	0	0	0	0	0	0	0	0	0	0	0	0	0	0	0	0	0	0	0	0	0
84145	Contig28369	22.1702	19.6052	24.7353	1.26167	0.33534	0.486805	1	AT1G04340	HR-like lesion-inducing protein-related	0	0	0	0	0	0	0	0	0	0	0	0	0	0	0	0	0	0	0	0	0	0
27491	BoC08g00029V4	1.35177	1.04394	1.65959	1.58974	0.668788	0.943846	1	AT1G04350	2-oxoglutarate (2OG) and Fe(II)-dependent oxygenase superfamily protein	0	0	0	0	0	0	0	0	0	0	0	0	0	0	0	0	0	0	0	0	0	0
29294	BoC08g02393V4	0.606251	0.299374	0.913129	3.05013	1.60887	0.882442	1	AT1G04350	2-oxoglutarate (2OG) and Fe(II)-dependent oxygenase superfamily protein	0	0	0	0	0	0	0	0	0	0	0	0	0	0	0	0	0	0	0	0	0	0
31046	BoC08g04642V4	1.51188	1.19749	1.82626	1.52507	0.608872	0.975797	1	AT1G04350	2-oxoglutarate (2OG) and Fe(II)-dependent oxygenase superfamily protein	0	0	0	0	0	0	0	0	0	0	0	0	0	0	0	0	0	0	0	0	0	0
31048	BoC08g04645V4	23.2049	22.8131	23.5968	1.03435	0.0487296	1	1	AT1G04350	2-oxoglutarate (2OG) and Fe(II)-dependent oxygenase superfamily protein	0	0	0	0	0	0	0	0	0	0	0	0	0	0	0	0	0	0	0	0	0	0
60099	BrChr8g00036V4	4.46359	5.19652	3.73066	0.717914	-0.478117	0.964171	1	AT1G04350	2-oxoglutarate (2OG) and Fe(II)-dependent oxygenase superfamily protein	0	0	0	0	0	0	0	0	0	0	0	0	0	0	0	0	0	0	0	0	0	0
93763	Contig38702	2.32385	3.05182	1.59588	0.522927	-0.935318	0.668773	1	AT1G04350	2-oxoglutarate (2OG) and Fe(II)-dependent oxygenase superfamily protein	0	0	0	0	0	0	0	0	0	0	0	0	0	0	0	0	0	0	0	0	0	0
64239	BrChr9g02602V4	0.832438	0.299374	1.3655	4.5612	2.18941	0.729733	1	AT1G04360	RING/U-box superfamily protein	0	0	0	0	0	0	0	0	0	0	0	0	0	0	0	0	0	0	0	0	0	0
19298	BoC05g02494V4	225.167	353.546	96.7877	0.273763	-1.869	0.202517	0.926429	AT1G04380	2-oxoglutarate (2OG) and Fe(II)-dependent oxygenase superfamily protein	0	0	0	0	0	0	0	0	0	0	0	0	0	0	0	0	0	0	0	0	0	0
37990	BrChr10g01073V4	3.70565	5.50489	1.9064	0.34631	-1.52986	0.307515	1	AT1G04380	2-oxoglutarate (2OG) and Fe(II)-dependent oxygenase superfamily protein	0	0	0	0	0	0	0	0	0	0	0	0	0	0	0	0	0	0	0	0	0	0
38972	BrChr10g02376V4	82.1197	107.903	56.336	0.522098	-0.937609	0.0791982	0.559078	AT1G04380	2-oxoglutarate (2OG) and Fe(II)-dependent oxygenase superfamily protein	0	0	0	0	0	0	0	0	0	0	0	0	0	0	0	0	0	0	0	0	0	0
98715	Contig6505	88.1228	87.4145	88.8311	1.0162	0.0231912	0.951784	1	AT1G04380	2-oxoglutarate (2OG) and Fe(II)-dependent oxygenase superfamily protein	0	0	0	0	0	0	0	0	0	0	0	0	0	0	0	0	0	0	0	0	0	0
19299	BoC05g02495V4	18.9632	21.3214	16.605	0.778795	-0.360685	0.581313	1	AT1G04390	BTB/POZ domain-containing protein	0	0	0	0	0	0	0	0	0	0	0	0	0	0	0	0	0	0	0	0	0	0
38973	BrChr10g02377V4	11.3264	10.7349	11.918	1.11021	0.150832	0.861648	1	AT1G04390	BTB/POZ domain-containing protein	0	0	0	0	0	0	0	0	0	0	0	0	0	0	0	0	0	0	0	0	0	0
19300	BoC05g02496V4	12.5807	16.8406	8.32078	0.494091	-1.01715	0.532648	1	AT1G04400	CRY2, FHA, AT-PHH1, PHH1, ATCRY2 cryptochrome 2	0	0	0	0	0	0	0	0	0	0	0	0	0	1	0	0	0	0	0	0	0	0
29295	BoC08g02394V4	448.948	419.004	478.892	1.14293	0.192734	0.484003	1	AT1G04400	CRY2, FHA, AT-PHH1, PHH1, ATCRY2 cryptochrome 2	0	0	0	0	0	0	0	0	0	0	0	0	0	1	0	0	0	0	0	0	0	0
38974	BrChr10g02378V4	30.8604	34.3313	27.3895	0.7978	-0.325901	0.67254	1	AT1G04400	CRY2, FHA, AT-PHH1, PHH1, ATCRY2 cryptochrome 2	0	0	0	0	0	0	0	0	0	0	0	0	0	1	0	0	0	0	0	0	0	0
77466	Contig21113	21.7836	22.2899	21.2773	0.95457	-0.0670764	0.998557	1	AT1G04400	CRY2, FHA, AT-PHH1, PHH1, ATCRY2 cryptochrome 2	0	0	0	0	0	0	0	0	0	0	0	0	0	1	0	0	0	0	0	0	0	0
19301	BoC05g02497V4	2227.58	2232.31	2222.85	0.995761	-0.00612928	0.926915	1	AT1G04410	Lactate/malate dehydrogenase family protein	1	0	0	0	0	1	1	0	1	0	0	0	1	0	1	0	0	0	0	0	0	0
27492	BoC08g00030V4	63.1725	58.0933	68.2517	1.17486	0.232492	0.573279	1	AT1G04410	Lactate/malate dehydrogenase family protein	1	0	0	0	0	1	1	0	1	0	0	0	1	0	1	0	0	0	0	0	0	0
29296	BoC08g02395V4	1639.46	1541.17	1737.74	1.12755	0.173191	0.571679	1	AT1G04410	Lactate/malate dehydrogenase family protein	1	0	0	0	0	1	1	0	1	0	0	0	1	0	1	0	0	0	0	0	0	0
61162	BrChr8g01492V4	549.089	559.863	538.315	0.961512	-0.0566236	0.841837	1	AT1G04410	Lactate/malate dehydrogenase family protein	1	0	0	0	0	1	1	0	1	0	0	0	1	0	1	0	0	0	0	0	0	0
75136	Contig18706	383.293	352.628	413.957	1.17392	0.231337	0.378058	1	AT1G04410	Lactate/malate dehydrogenase family protein	1	0	0	0	0	1	1	0	1	0	0	0	1	0	1	0	0	0	0	0	0	0
76397	Contig1	331.908	297.023	366.793	1.2349	0.304389	0.299396	1	AT1G04410	Lactate/malate dehydrogenase family protein	1	0	0	0	0	1	1	0	1	0	0	0	1	0	1	0	0	0	0	0	0	0
78057	Contig21753	8.3574	5.21198	11.5028	2.207	1.14208	0.149299	0.806586	AT1G04410	Lactate/malate dehydrogenase family protein	1	0	0	0	0	1	1	0	1	0	0	0	1	0	1	0	0	0	0	0	0	0
79373	Contig23231	542.999	518.094	567.903	1.09614	0.132429	0.703284	1	AT1G04410	Lactate/malate dehydrogenase family protein	1	0	0	0	0	1	1	0	1	0	0	0	1	0	1	0	0	0	0	0	0	0
85929	Contig3021	31.848	24.7706	38.9254	1.57144	0.652086	0.255173	1	AT1G04410	Lactate/malate dehydrogenase family protein	1	0	0	0	0	1	1	0	1	0	0	0	1	0	1	0	0	0	0	0	0	0
89087	Contig33586	762.244	641.717	882.77	1.37564	0.4601	0.113816	0.69383	AT1G04410	Lactate/malate dehydrogenase family protein	1	0	0	0	0	1	1	0	1	0	0	0	1	0	1	0	0	0	0	0	0	0
91761	Contig36496	2.48975	4.42418	0.555325	0.12552	-2.99401	0.194158	0.908821	AT1G04410	Lactate/malate dehydrogenase family protein	1	0	0	0	0	1	1	0	1	0	0	0	1	0	1	0	0	0	0	0	0	0
96441	Contig4179	223.886	181.719	266.053	1.4641	0.550009	0.0823857	0.572716	AT1G04410	Lactate/malate dehydrogenase family protein	1	0	0	0	0	1	1	0	1	0	0	0	1	0	1	0	0	0	0	0	0	0
96443	Contig4180	47.7462	69.1991	26.2933	0.379966	-1.39606	0.000622417	0.0123722	AT1G04410	Lactate/malate dehydrogenase family protein	1	0	0	0	0	1	1	0	1	0	0	0	1	0	1	0	0	0	0	0	0	0
97235	Contig494	235.83	254.933	216.728	0.850137	-0.234233	0.581395	1	AT1G04410	Lactate/malate dehydrogenase family protein	1	0	0	0	0	1	1	0	1	0	0	0	1	0	1	0	0	0	0	0	0	0
97271	Contig4987	837.368	924.064	750.672	0.81236	-0.29981	0.496113	1	AT1G04410	Lactate/malate dehydrogenase family protein	1	0	0	0	0	1	1	0	1	0	0	0	1	0	1	0	0	0	0	0	0	0
98332	Contig609	615.246	563.431	667.061	1.18393	0.24358	0.475609	1	AT1G04410	Lactate/malate dehydrogenase family protein	1	0	0	0	0	1	1	0	1	0	0	0	1	0	1	0	0	0	0	0	0	0
100226	Contig7973	425.638	588.515	262.761	0.446482	-1.16333	0.000150126	0.00356989	AT1G04410	Lactate/malate dehydrogenase family protein	1	0	0	0	0	1	1	0	1	0	0	0	1	0	1	0	0	0	0	0	0	0
17459	BoC05g00132V4	92.7586	75.9971	109.52	1.44111	0.52718	0.146261	0.797398	AT1G04420	NAD(P)-linked oxidoreductase superfamily protein	0	0	0	0	0	0	0	0	0	0	0	0	0	0	0	0	0	0	0	0	0	0
68499	Contig12209	185.841	155.813	215.869	1.38543	0.470334	0.248559	1	AT1G04420	NAD(P)-linked oxidoreductase superfamily protein	0	0	0	0	0	0	0	0	0	0	0	0	0	0	0	0	0	0	0	0	0	0
69157	Contig1281	73.4689	87.8235	59.1142	0.673102	-0.571102	0.0940285	0.621334	AT1G04420	NAD(P)-linked oxidoreductase superfamily protein	0	0	0	0	0	0	0	0	0	0	0	0	0	0	0	0	0	0	0	0	0	0
92080	Contig36843	58.5463	97.4005	19.6922	0.202177	-2.30631	5.67423e-08	2.74773e-06	AT1G04420	NAD(P)-linked oxidoreductase superfamily protein	0	0	0	0	0	0	0	0	0	0	0	0	0	0	0	0	0	0	0	0	0	0
98391	Contig6155	38.9934	42.9465	35.0403	0.815906	-0.293525	0.462826	1	AT1G04420	NAD(P)-linked oxidoreductase superfamily protein	0	0	0	0	0	0	0	0	0	0	0	0	0	0	0	0	0	0	0	0	0	0
17460	BoC05g00133V4	127.357	121.231	133.483	1.10106	0.13889	0.747558	1	AT1G04430	S-adenosyl-L-methionine-dependent methyltransferases superfamily protein	0	0	0	0	0	0	0	0	0	0	0	0	0	0	0	0	0	0	0	0	0	0
19303	BoC05g02499V4	0.849416	0	1.69883	Inf	Inf	0.311514	1	AT1G04430	S-adenosyl-L-methionine-dependent methyltransferases superfamily protein	0	0	0	0	0	0	0	0	0	0	0	0	0	0	0	0	0	0	0	0	0	0
27493	BoC08g00031V4	66.5778	69.7456	63.41	0.909161	-0.137392	0.693404	1	AT1G04430	S-adenosyl-L-methionine-dependent methyltransferases superfamily protein	0	0	0	0	0	0	0	0	0	0	0	0	0	0	0	0	0	0	0	0	0	0
60100	BrChr8g00037V4	121.275	108.456	134.094	1.23639	0.306131	0.379782	1	AT1G04430	S-adenosyl-L-methionine-dependent methyltransferases superfamily protein	0	0	0	0	0	0	0	0	0	0	0	0	0	0	0	0	0	0	0	0	0	0
66211	Contig1008	24.0359	0	48.0719	Inf	Inf	3.07531e-09	1.81139e-07	AT1G04430	S-adenosyl-L-methionine-dependent methyltransferases superfamily protein	0	0	0	0	0	0	0	0	0	0	0	0	0	0	0	0	0	0	0	0	0	0
66365	Contig10234	17.7584	12.195	23.3218	1.91241	0.935395	0.131965	0.756882	AT1G04430	S-adenosyl-L-methionine-dependent methyltransferases superfamily protein	0	0	0	0	0	0	0	0	0	0	0	0	0	0	0	0	0	0	0	0	0	0
76011	Contig19589	78.627	54.5382	102.716	1.88337	0.913318	0.0209145	0.221317	AT1G04430	S-adenosyl-L-methionine-dependent methyltransferases superfamily protein	0	0	0	0	0	0	0	0	0	0	0	0	0	0	0	0	0	0	0	0	0	0
87453	Contig3178	4.19131	6.22942	2.1532	0.345651	-1.53261	0.210713	0.943347	AT1G04430	S-adenosyl-L-methionine-dependent methyltransferases superfamily protein	0	0	0	0	0	0	0	0	0	0	0	0	0	0	0	0	0	0	0	0	0	0
89118	Contig33620	1.68584	0.971666	2.40001	2.47	1.30451	0.639445	1	AT1G04430	S-adenosyl-L-methionine-dependent methyltransferases superfamily protein	0	0	0	0	0	0	0	0	0	0	0	0	0	0	0	0	0	0	0	0	0	0
97125	Contig4848	23.1515	15.0552	31.2479	2.07556	1.0535	0.0497539	0.412004	AT1G04430	S-adenosyl-L-methionine-dependent methyltransferases superfamily protein	0	0	0	0	0	0	0	0	0	0	0	0	0	0	0	0	0	0	0	0	0	0
98490	Contig6256	29.9811	57.5313	2.43087	0.0422529	-4.5648	2.24643e-13	2.17978e-11	AT1G04430	S-adenosyl-L-methionine-dependent methyltransferases superfamily protein	0	0	0	0	0	0	0	0	0	0	0	0	0	0	0	0	0	0	0	0	0	0
100323	Contig8065	16.0053	19.7677	12.2429	0.619339	-0.691199	0.255601	1	AT1G04430	S-adenosyl-L-methionine-dependent methyltransferases superfamily protein	0	0	0	0	0	0	0	0	0	0	0	0	0	0	0	0	0	0	0	0	0	0
17461	BoC05g00134V4	158.781	150.951	166.612	1.10375	0.14241	0.635831	1	AT1G04440	CKL13 casein kinase like 13	0	0	0	0	0	0	0	0	0	0	0	0	0	0	0	0	0	0	0	0	0	0
31043	BoC08g04639V4	0.667793	1.33559	0	0	-Inf	0.539474	1	AT1G04440	CKL13 casein kinase like 13	0	0	0	0	0	0	0	0	0	0	0	0	0	0	0	0	0	0	0	0	0	0
31045	BoC08g04641V4	48.0411	48.0173	48.0648	1.00099	0.00142702	0.996723	1	AT1G04440	CKL13 casein kinase like 13	0	0	0	0	0	0	0	0	0	0	0	0	0	0	0	0	0	0	0	0	0	0
62338	BrChr9g00067V4	72.305	77.6119	66.9981	0.863245	-0.212158	0.587559	1	AT1G04440	CKL13 casein kinase like 13	0	0	0	0	0	0	0	0	0	0	0	0	0	0	0	0	0	0	0	0	0	0
78405	Contig22183	67.2103	68.8225	65.5981	0.953149	-0.0692266	0.92889	1	AT1G04440	CKL13 casein kinase like 13	0	0	0	0	0	0	0	0	0	0	0	0	0	0	0	0	0	0	0	0	0	0
81630	Contig25665	8.66526	7.94439	9.38614	1.18148	0.240596	0.885794	1	AT1G04440	CKL13 casein kinase like 13	0	0	0	0	0	0	0	0	0	0	0	0	0	0	0	0	0	0	0	0	0	0
99513	Contig7289	16.106	14.8461	17.3659	1.16973	0.226171	0.789797	1	AT1G04440	CKL13 casein kinase like 13	0	0	0	0	0	0	0	0	0	0	0	0	0	0	0	0	0	0	0	0	0	0
19304	BoC05g02501V4	0.138831	0	0.277662	Inf	Inf	1	1	AT1G04470	Protein of unknown function (DUF810)	0	0	0	0	0	0	0	0	0	0	0	0	0	0	0	0	0	0	0	0	0	0
17462	BoC05g00135V4	134.418	110.105	158.731	1.44163	0.527702	0.111006	0.683362	AT1G04480	Ribosomal protein L14p/L23e family protein	0	0	0	0	0	0	0	0	0	0	0	0	0	0	0	0	0	0	0	1	0	0
27495	BoC08g00034V4	445.778	444.834	446.721	1.00424	0.00610522	0.897228	1	AT1G04480	Ribosomal protein L14p/L23e family protein	0	0	0	0	0	0	0	0	0	0	0	0	0	0	0	0	0	0	0	1	0	0
29187	BoC08g02256V4	14.2213	14.3752	14.0675	0.978597	-0.0312137	0.935315	1	AT1G04480	Ribosomal protein L14p/L23e family protein	0	0	0	0	0	0	0	0	0	0	0	0	0	0	0	0	0	0	0	1	0	0
31042	BoC08g04637V4	62.7632	54.5848	70.9417	1.29966	0.378136	0.390672	1	AT1G04480	Ribosomal protein L14p/L23e family protein	0	0	0	0	0	0	0	0	0	0	0	0	0	0	0	0	0	0	0	1	0	0
60101	BrChr8g00039V4	130.594	121.473	139.715	1.15017	0.201844	0.576691	1	AT1G04480	Ribosomal protein L14p/L23e family protein	0	0	0	0	0	0	0	0	0	0	0	0	0	0	0	0	0	0	0	1	0	0
62339	BrChr9g00071V4	197.867	189.824	205.909	1.08474	0.117345	0.703944	1	AT1G04480	Ribosomal protein L14p/L23e family protein	0	0	0	0	0	0	0	0	0	0	0	0	0	0	0	0	0	0	0	1	0	0
69373	Contig13023	18.1019	21.4207	14.7831	0.690133	-0.535054	0.363381	1	AT1G04480	Ribosomal protein L14p/L23e family protein	0	0	0	0	0	0	0	0	0	0	0	0	0	0	0	0	0	0	0	1	0	0
69374	Contig13024	138.551	103.929	173.173	1.66626	0.736615	0.0398649	0.353155	AT1G04480	Ribosomal protein L14p/L23e family protein	0	0	0	0	0	0	0	0	0	0	0	0	0	0	0	0	0	0	0	1	0	0
88113	Contig3250	3.33896	6.67793	0	0	-Inf	0.260385	1	AT1G04480	Ribosomal protein L14p/L23e family protein	0	0	0	0	0	0	0	0	0	0	0	0	0	0	0	0	0	0	0	1	0	0
88123	Contig3251	115.517	86.2464	144.788	1.67877	0.747401	0.557662	1	AT1G04480	Ribosomal protein L14p/L23e family protein	0	0	0	0	0	0	0	0	0	0	0	0	0	0	0	0	0	0	0	1	0	0
97532	Contig5253	63.9437	65.5144	62.373	0.952051	-0.0708888	0.807489	1	AT1G04480	Ribosomal protein L14p/L23e family protein	0	0	0	0	0	0	0	0	0	0	0	0	0	0	0	0	0	0	0	1	0	0
101505	Contig9180	44.3575	0	88.715	Inf	Inf	4.08067e-15	4.85177e-13	AT1G04480	Ribosomal protein L14p/L23e family protein	0	0	0	0	0	0	0	0	0	0	0	0	0	0	0	0	0	0	0	1	0	0
102033	Contig9688	319.198	391.218	247.178	0.631817	-0.662422	0.0255794	0.256977	AT1G04480	Ribosomal protein L14p/L23e family protein	0	0	0	0	0	0	0	0	0	0	0	0	0	0	0	0	0	0	0	1	0	0
19305	BoC05g02502V4	0.170688	0	0.341376	Inf	Inf	1	1	AT1G04490	Protein of unknown function (DUF3527)	0	0	0	0	0	0	0	0	0	0	0	0	0	0	0	0	0	0	0	0	0	0
5791	BoC02g01768V4	13.6016	12.9673	14.2358	1.09782	0.134647	0.834585	1	AT1G04510	MAC3A MOS4-associated complex 3A	1	0	0	0	0	0	1	0	1	0	0	0	0	0	1	0	0	1	0	0	0	0
17463	BoC05g00136V4	292.628	301.176	284.08	0.943237	-0.0843075	0.75988	1	AT1G04510	MAC3A MOS4-associated complex 3A	1	0	0	0	0	0	1	0	1	0	0	0	0	0	1	0	0	1	0	0	0	0
27496	BoC08g00035V4	19.1798	16.8985	21.4611	1.27	0.344827	0.557268	1	AT1G04510	MAC3A MOS4-associated complex 3A	1	0	0	0	0	0	1	0	1	0	0	0	0	0	1	0	0	1	0	0	0	0
40108	BrChr1g01304V4	44.5787	40.9839	48.1735	1.17543	0.233184	0.636937	1	AT1G04510	MAC3A MOS4-associated complex 3A	1	0	0	0	0	0	1	0	1	0	0	0	0	0	1	0	0	1	0	0	0	0
60102	BrChr8g00040V4	32.4881	26.4804	38.4959	1.45375	0.539783	0.248264	1	AT1G04510	MAC3A MOS4-associated complex 3A	1	0	0	0	0	0	1	0	1	0	0	0	0	0	1	0	0	1	0	0	0	0
67367	Contig1115	70.2566	53.7918	86.7214	1.61217	0.689003	0.0756547	0.54315	AT1G04510	MAC3A MOS4-associated complex 3A	1	0	0	0	0	0	1	0	1	0	0	0	0	0	1	0	0	1	0	0	0	0
70740	Contig14366	23.0717	17.3817	28.7617	1.65471	0.726578	0.186643	0.894505	AT1G04510	MAC3A MOS4-associated complex 3A	1	0	0	0	0	0	1	0	1	0	0	0	0	0	1	0	0	1	0	0	0	0
90042	Contig34603	8.13717	10.7936	5.48077	0.507781	-0.977721	0.208058	0.938399	AT1G04510	MAC3A MOS4-associated complex 3A	1	0	0	0	0	0	1	0	1	0	0	0	0	0	1	0	0	1	0	0	0	0
68310	Contig12034	139.988	149.603	130.373	0.871459	-0.198495	0.486569	1	AT1G04520	PDLP2 plasmodesmata-located protein 2	0	0	0	0	0	0	0	0	0	0	0	0	0	0	0	0	0	0	0	0	0	0
68679	Contig12376	48.646	35.9158	61.3762	1.70889	0.773062	0.114545	0.696607	AT1G04520	PDLP2 plasmodesmata-located protein 2	0	0	0	0	0	0	0	0	0	0	0	0	0	0	0	0	0	0	0	0	0	0
86388	Contig30680	1.26717	2.53435	0	0	-Inf	0.141953	0.785794	AT1G04520	PDLP2 plasmodesmata-located protein 2	0	0	0	0	0	0	0	0	0	0	0	0	0	0	0	0	0	0	0	0	0	0
19306	BoC05g02504V4	120.634	123.021	118.247	0.961192	-0.0571041	0.887025	1	AT1G04530	TPR4 Tetratricopeptide repeat (TPR)-like superfamily protein	0	0	0	0	0	0	0	0	0	0	0	0	0	0	0	0	0	0	0	0	0	0
74222	Contig17793	24.8085	34.9144	14.7026	0.421104	-1.24775	0.015742	0.178759	AT1G04530	TPR4 Tetratricopeptide repeat (TPR)-like superfamily protein	0	0	0	0	0	0	0	0	0	0	0	0	0	0	0	0	0	0	0	0	0	0
76666	Contig20269	50.6589	63.3429	37.9749	0.599513	-0.738137	0.30131	1	AT1G04530	TPR4 Tetratricopeptide repeat (TPR)-like superfamily protein	0	0	0	0	0	0	0	0	0	0	0	0	0	0	0	0	0	0	0	0	0	0
76668	Contig20270	3.20819	0	6.41638	Inf	Inf	0.0162393	0.182824	AT1G04530	TPR4 Tetratricopeptide repeat (TPR)-like superfamily protein	0	0	0	0	0	0	0	0	0	0	0	0	0	0	0	0	0	0	0	0	0	0
76729	Contig2032	81.0165	0	162.033	Inf	Inf	2.5544e-36	1.66556e-33	AT1G04530	TPR4 Tetratricopeptide repeat (TPR)-like superfamily protein	0	0	0	0	0	0	0	0	0	0	0	0	0	0	0	0	0	0	0	0	0	0
77595	Contig21257	20.775	37.2476	4.30241	0.115508	-3.11393	7.85874e-06	0.000256537	AT1G04530	TPR4 Tetratricopeptide repeat (TPR)-like superfamily protein	0	0	0	0	0	0	0	0	0	0	0	0	0	0	0	0	0	0	0	0	0	0
77930	Contig21600	68.0768	122.879	13.2747	0.108031	-3.21048	1.6003e-14	1.76915e-12	AT1G04530	TPR4 Tetratricopeptide repeat (TPR)-like superfamily protein	0	0	0	0	0	0	0	0	0	0	0	0	0	0	0	0	0	0	0	0	0	0
94959	Contig4000	31.3948	2.76018	60.0294	21.7484	4.44284	7.39384e-10	4.76642e-08	AT1G04530	TPR4 Tetratricopeptide repeat (TPR)-like superfamily protein	0	0	0	0	0	0	0	0	0	0	0	0	0	0	0	0	0	0	0	0	0	0
100213	Contig7958	9.62303	9.45484	9.79123	1.03558	0.0504376	0.946766	1	AT1G04530	TPR4 Tetratricopeptide repeat (TPR)-like superfamily protein	0	0	0	0	0	0	0	0	0	0	0	0	0	0	0	0	0	0	0	0	0	0
101849	Contig9512	7.5489	6.22169	8.8761	1.42664	0.512619	0.603761	1	AT1G04530	TPR4 Tetratricopeptide repeat (TPR)-like superfamily protein	0	0	0	0	0	0	0	0	0	0	0	0	0	0	0	0	0	0	0	0	0	0
31041	BoC08g04635V4	13.4945	14.3119	12.6772	0.88578	-0.17498	0.907408	1	AT1G04550	IAA12, BDL AUX/IAA transcriptional regulator family protein	0	0	0	0	0	0	0	0	0	0	0	0	0	0	0	0	0	0	1	0	0	0
62341	BrChr9g00074V4	8.39348	11.3246	5.46234	0.482342	-1.05187	0.253003	1	AT1G04550	IAA12, BDL AUX/IAA transcriptional regulator family protein	0	0	0	0	0	0	0	0	0	0	0	0	0	0	0	0	0	0	1	0	0	0
87208	Contig31525	4.26907	2.98727	5.55087	1.85817	0.893883	0.507151	1	AT1G04550	IAA12, BDL AUX/IAA transcriptional regulator family protein	0	0	0	0	0	0	0	0	0	0	0	0	0	0	0	0	0	0	1	0	0	0
94566	Contig39580	12.8889	3.31569	22.462	6.77447	2.76011	0.000309611	0.00673071	AT1G04550	IAA12, BDL AUX/IAA transcriptional regulator family protein	0	0	0	0	0	0	0	0	0	0	0	0	0	0	0	0	0	0	1	0	0	0
17464	BoC05g00137V4	27.0445	29.3316	24.7574	0.844053	-0.244594	0.695266	1	AT1G04555	unknown protein; FUNCTIONS IN: molecular_function unknown; INVOLVED IN: biological_process unknown; LOCATED IN: cellular_component unknown; BEST Arabidopsis thaliana protein match is: unknown protein (TAIR:AT4G33380,1); Has 84 Blast hits to 83 proteins in 15 species: Archae - 0; Bacteria - 0; Metazoa - 9; Fungi - 0; Plants - 75; Viruses - 0; Other Eukaryotes - 0 (source: NCBI BLink),	0	0	0	0	0	0	0	0	0	0	0	0	0	0	0	0	0	0	0	0	0	0
27497	BoC08g00036V4	0.222598	0.445195	0	0	-Inf	0.971994	1	AT1G04555	unknown protein; FUNCTIONS IN: molecular_function unknown; INVOLVED IN: biological_process unknown; LOCATED IN: cellular_component unknown; BEST Arabidopsis thaliana protein match is: unknown protein (TAIR:AT4G33380,1); Has 84 Blast hits to 83 proteins in 15 species: Archae - 0; Bacteria - 0; Metazoa - 9; Fungi - 0; Plants - 75; Viruses - 0; Other Eukaryotes - 0 (source: NCBI BLink),	0	0	0	0	0	0	0	0	0	0	0	0	0	0	0	0	0	0	0	0	0	0
37991	BrChr10g01074V4	34.9154	25.1268	44.7041	1.77914	0.831181	0.0793483	0.559494	AT1G04555	unknown protein; FUNCTIONS IN: molecular_function unknown; INVOLVED IN: biological_process unknown; LOCATED IN: cellular_component unknown; BEST Arabidopsis thaliana protein match is: unknown protein (TAIR:AT4G33380,1); Has 84 Blast hits to 83 proteins in 15 species: Archae - 0; Bacteria - 0; Metazoa - 9; Fungi - 0; Plants - 75; Viruses - 0; Other Eukaryotes - 0 (source: NCBI BLink),	0	0	0	0	0	0	0	0	0	0	0	0	0	0	0	0	0	0	0	0	0	0
70711	Contig14339	7.79515	8.61022	6.98008	0.810674	-0.302806	0.797665	1	AT1G04555	unknown protein; FUNCTIONS IN: molecular_function unknown; INVOLVED IN: biological_process unknown; LOCATED IN: cellular_component unknown; BEST Arabidopsis thaliana protein match is: unknown protein (TAIR:AT4G33380,1); Has 84 Blast hits to 83 proteins in 15 species: Archae - 0; Bacteria - 0; Metazoa - 9; Fungi - 0; Plants - 75; Viruses - 0; Other Eukaryotes - 0 (source: NCBI BLink),	0	0	0	0	0	0	0	0	0	0	0	0	0	0	0	0	0	0	0	0	0	0
17465	BoC05g00138V4	7.32966	13.6352	1.02413	0.0751091	-3.73487	0.163272	0.842861	AT1G04560	AWPM-19-like family protein	0	0	0	0	0	0	0	0	0	0	0	0	0	0	0	0	0	0	0	0	0	0
31040	BoC08g04633V4	134.903	195.671	74.1341	0.378871	-1.40022	0.512674	1	AT1G04560	AWPM-19-like family protein	0	0	0	0	0	0	0	0	0	0	0	0	0	0	0	0	0	0	0	0	0	0
62342	BrChr9g00075V4	176.583	198.643	154.524	0.777902	-0.36234	0.769353	1	AT1G04560	AWPM-19-like family protein	0	0	0	0	0	0	0	0	0	0	0	0	0	0	0	0	0	0	0	0	0	0
72330	Contig15915	68.2072	70.3521	66.0623	0.939024	-0.0907664	1	1	AT1G04560	AWPM-19-like family protein	0	0	0	0	0	0	0	0	0	0	0	0	0	0	0	0	0	0	0	0	0	0
72582	Contig16160	34.5862	41.0804	28.092	0.68383	-0.54829	0.822077	1	AT1G04560	AWPM-19-like family protein	0	0	0	0	0	0	0	0	0	0	0	0	0	0	0	0	0	0	0	0	0	0
80369	Contig24314	23.3507	22.5036	24.1978	1.07528	0.104719	0.791834	1	AT1G04560	AWPM-19-like family protein	0	0	0	0	0	0	0	0	0	0	0	0	0	0	0	0	0	0	0	0	0	0
80552	Contig24508	559.39	617.364	501.417	0.81219	-0.300111	0.817557	1	AT1G04560	AWPM-19-like family protein	0	0	0	0	0	0	0	0	0	0	0	0	0	0	0	0	0	0	0	0	0	0
83132	Contig27257	44.9891	70.1696	19.8085	0.282294	-1.82473	0.399923	1	AT1G04560	AWPM-19-like family protein	0	0	0	0	0	0	0	0	0	0	0	0	0	0	0	0	0	0	0	0	0	0
83438	Contig27595	24.5093	33.8804	15.1382	0.446813	-1.16226	0.402481	1	AT1G04560	AWPM-19-like family protein	0	0	0	0	0	0	0	0	0	0	0	0	0	0	0	0	0	0	0	0	0	0
83798	Contig27995	5.42685	10.8537	0	0	-Inf	0.0523339	0.426376	AT1G04560	AWPM-19-like family protein	0	0	0	0	0	0	0	0	0	0	0	0	0	0	0	0	0	0	0	0	0	0
19307	BoC05g02506V4	61.2137	66.5304	55.897	0.840172	-0.251243	0.567559	1	AT1G04570	Major facilitator superfamily protein	0	0	0	0	0	0	0	0	0	0	0	0	0	0	0	0	0	0	0	0	0	0
37992	BrChr10g01075V4	358.406	499.39	217.422	0.435374	-1.19967	0.482713	1	AT1G04570	Major facilitator superfamily protein	0	0	0	0	0	0	0	0	0	0	0	0	0	0	0	0	0	0	0	0	0	0
38975	BrChr10g02379V4	52.3897	56.3959	48.3834	0.857925	-0.221077	0.719035	1	AT1G04570	Major facilitator superfamily protein	0	0	0	0	0	0	0	0	0	0	0	0	0	0	0	0	0	0	0	0	0	0
73352	Contig16918	6.00731	6.64684	5.36777	0.807568	-0.308345	0.75075	1	AT1G04570	Major facilitator superfamily protein	0	0	0	0	0	0	0	0	0	0	0	0	0	0	0	0	0	0	0	0	0	0
86947	Contig3125	20.039	27.7939	12.2841	0.441973	-1.17797	0.135691	0.768143	AT1G04570	Major facilitator superfamily protein	0	0	0	0	0	0	0	0	0	0	0	0	0	0	0	0	0	0	0	0	0	0
19308	BoC05g02507V4	33.6563	44.5874	22.7253	0.509679	-0.972338	0.0392779	0.349505	AT1G04580	AAO4, ATAO-4, ATAO2, AO4 aldehyde oxidase 4	0	0	0	0	0	0	0	0	0	0	0	0	0	0	0	0	0	0	0	0	0	0
38976	BrChr10g02380V4	16.4052	11.3148	21.4956	1.89977	0.925822	0.181624	0.884099	AT1G04580	AAO4, ATAO-4, ATAO2, AO4 aldehyde oxidase 4	0	0	0	0	0	0	0	0	0	0	0	0	0	0	0	0	0	0	0	0	0	0
79837	Contig23727	2.93712	4.27836	1.59588	0.373012	-1.4227	0.409306	1	AT1G04580	AAO4, ATAO-4, ATAO2, AO4 aldehyde oxidase 4	0	0	0	0	0	0	0	0	0	0	0	0	0	0	0	0	0	0	0	0	0	0
19309	BoC05g02508V4	39.8652	27.6056	52.1248	1.8882	0.91701	0.0464572	0.393499	AT1G04590	BEST Arabidopsis thaliana protein match is: Pentatricopeptide repeat (PPR) superfamily protein (TAIR:AT4G21190,1); Has 111 Blast hits to 111 proteins in 15 species: Archae - 0; Bacteria - 0; Metazoa - 0; Fungi - 0; Plants - 109; Viruses - 0; Other Eukaryotes - 2 (source: NCBI BLink),	0	0	0	0	0	0	0	0	0	0	0	0	0	0	0	0	0	0	0	0	0	0
29186	BoC08g02254V4	11.4932	12.3621	10.6242	0.859418	-0.218568	0.862438	1	AT1G04590	BEST Arabidopsis thaliana protein match is: Pentatricopeptide repeat (PPR) superfamily protein (TAIR:AT4G21190,1); Has 111 Blast hits to 111 proteins in 15 species: Archae - 0; Bacteria - 0; Metazoa - 0; Fungi - 0; Plants - 109; Viruses - 0; Other Eukaryotes - 2 (source: NCBI BLink),	0	0	0	0	0	0	0	0	0	0	0	0	0	0	0	0	0	0	0	0	0	0
38977	BrChr10g02381V4	33.1562	35.4262	30.8861	0.871842	-0.197861	0.789918	1	AT1G04590	BEST Arabidopsis thaliana protein match is: Pentatricopeptide repeat (PPR) superfamily protein (TAIR:AT4G21190,1); Has 111 Blast hits to 111 proteins in 15 species: Archae - 0; Bacteria - 0; Metazoa - 0; Fungi - 0; Plants - 109; Viruses - 0; Other Eukaryotes - 2 (source: NCBI BLink),	0	0	0	0	0	0	0	0	0	0	0	0	0	0	0	0	0	0	0	0	0	0
64242	BrChr9g02606V4	79.6068	76.4751	82.7385	1.0819	0.113569	0.780727	1	AT1G04590	BEST Arabidopsis thaliana protein match is: Pentatricopeptide repeat (PPR) superfamily protein (TAIR:AT4G21190,1); Has 111 Blast hits to 111 proteins in 15 species: Archae - 0; Bacteria - 0; Metazoa - 0; Fungi - 0; Plants - 109; Viruses - 0; Other Eukaryotes - 2 (source: NCBI BLink),	0	0	0	0	0	0	0	0	0	0	0	0	0	0	0	0	0	0	0	0	0	0
75796	Contig19369	1.18358	0	2.36715	Inf	Inf	0.180193	0.881434	AT1G04590	BEST Arabidopsis thaliana protein match is: Pentatricopeptide repeat (PPR) superfamily protein (TAIR:AT4G21190,1); Has 111 Blast hits to 111 proteins in 15 species: Archae - 0; Bacteria - 0; Metazoa - 0; Fungi - 0; Plants - 109; Viruses - 0; Other Eukaryotes - 2 (source: NCBI BLink),	0	0	0	0	0	0	0	0	0	0	0	0	0	0	0	0	0	0	0	0	0	0
78744	Contig22556	4.88562	0.744569	9.02667	12.1234	3.59972	0.00641457	0.0879298	AT1G04590	BEST Arabidopsis thaliana protein match is: Pentatricopeptide repeat (PPR) superfamily protein (TAIR:AT4G21190,1); Has 111 Blast hits to 111 proteins in 15 species: Archae - 0; Bacteria - 0; Metazoa - 0; Fungi - 0; Plants - 109; Viruses - 0; Other Eukaryotes - 2 (source: NCBI BLink),	0	0	0	0	0	0	0	0	0	0	0	0	0	0	0	0	0	0	0	0	0	0
81142	Contig25151	26.5008	23.7137	29.2878	1.23506	0.304579	0.568115	1	AT1G04590	BEST Arabidopsis thaliana protein match is: Pentatricopeptide repeat (PPR) superfamily protein (TAIR:AT4G21190,1); Has 111 Blast hits to 111 proteins in 15 species: Archae - 0; Bacteria - 0; Metazoa - 0; Fungi - 0; Plants - 109; Viruses - 0; Other Eukaryotes - 2 (source: NCBI BLink),	0	0	0	0	0	0	0	0	0	0	0	0	0	0	0	0	0	0	0	0	0	0
82200	Contig26256	2.06023	3.09632	1.02413	0.330756	-1.59616	0.369221	1	AT1G04590	BEST Arabidopsis thaliana protein match is: Pentatricopeptide repeat (PPR) superfamily protein (TAIR:AT4G21190,1); Has 111 Blast hits to 111 proteins in 15 species: Archae - 0; Bacteria - 0; Metazoa - 0; Fungi - 0; Plants - 109; Viruses - 0; Other Eukaryotes - 2 (source: NCBI BLink),	0	0	0	0	0	0	0	0	0	0	0	0	0	0	0	0	0	0	0	0	0	0
14489	BoC04g01422V4	35.6486	32.8267	38.4705	1.17192	0.22888	0.565097	1	AT1G04600	XIA, ATXIA myosin XI A	0	0	0	0	0	0	0	0	0	0	0	0	0	0	0	0	0	0	0	0	0	0
16422	BoC04g04043V4	6.80173	7.01203	6.59142	0.940016	-0.0892425	0.991165	1	AT1G04600	XIA, ATXIA myosin XI A	0	0	0	0	0	0	0	0	0	0	0	0	0	0	0	0	0	0	0	0	0	0
27498	BoC08g00037V4	46.6646	41.5234	51.8059	1.24763	0.31919	0.344221	1	AT1G04600	XIA, ATXIA myosin XI A	0	0	0	0	0	0	0	0	0	0	0	0	0	0	0	0	0	0	0	0	0	0
60103	BrChr8g00042V4	29.7333	27.6734	31.7932	1.14887	0.200217	0.594066	1	AT1G04600	XIA, ATXIA myosin XI A	0	0	0	0	0	0	0	0	0	0	0	0	0	0	0	0	0	0	0	0	0	0
31039	BoC08g04632V4	0.299374	0.598747	0	0	-Inf	0.745713	1	AT1G04610	YUC3 YUCCA 3	0	0	0	0	0	0	0	0	0	0	0	0	0	0	0	0	0	0	0	0	0	0
19310	BoC05g02509V4	974.061	1020.15	927.974	0.909645	-0.136624	0.60574	1	AT1G04620	coenzyme F420 hydrogenase family / dehydrogenase, beta subunit family	0	0	0	0	0	0	0	0	0	0	0	0	0	0	0	0	0	0	0	0	0	0
38979	BrChr10g02383V4	156.535	100.415	212.654	2.11774	1.08253	0.000753705	0.0146127	AT1G04620	coenzyme F420 hydrogenase family / dehydrogenase, beta subunit family	0	0	0	0	0	0	0	0	0	0	0	0	0	0	0	0	0	0	0	0	0	0
67966	Contig11713	14.5681	14.51	14.6262	1.00801	0.0115078	0.939318	1	AT1G04620	coenzyme F420 hydrogenase family / dehydrogenase, beta subunit family	0	0	0	0	0	0	0	0	0	0	0	0	0	0	0	0	0	0	0	0	0	0
29185	BoC08g02253V4	38.5874	45.8628	31.312	0.682731	-0.55061	0.189393	0.900223	AT1G04630	MEE4 GRIM-19 protein	0	0	0	0	0	0	0	0	0	0	0	0	0	0	0	0	0	0	0	0	1	0
29298	BoC08g02398V4	91.656	94.2389	89.0731	0.945184	-0.0813325	0.796684	1	AT1G04630	MEE4 GRIM-19 protein	0	0	0	0	0	0	0	0	0	0	0	0	0	0	0	0	0	0	0	0	1	0
37994	BrChr10g01078V4	2.91751	2.7234	3.11162	1.14255	0.192254	1	1	AT1G04630	MEE4 GRIM-19 protein	0	0	0	0	0	0	0	0	0	0	0	0	0	0	0	0	0	0	0	0	1	0
38980	BrChr10g02384V4	154.722	159.025	150.419	0.945884	-0.0802651	0.773116	1	AT1G04630	MEE4 GRIM-19 protein	0	0	0	0	0	0	0	0	0	0	0	0	0	0	0	0	0	0	0	0	1	0
61164	BrChr8g01496V4	260.137	235.287	284.987	1.21124	0.27648	0.361	1	AT1G04630	MEE4 GRIM-19 protein	0	0	0	0	0	0	0	0	0	0	0	0	0	0	0	0	0	0	0	0	1	0
64243	BrChr9g02607V4	18.6273	17.8526	19.402	1.08679	0.120071	0.973306	1	AT1G04630	MEE4 GRIM-19 protein	0	0	0	0	0	0	0	0	0	0	0	0	0	0	0	0	0	0	0	0	1	0
85174	Contig29438	1.81619	2.50531	1.12708	0.449876	-1.1524	0.572295	1	AT1G04630	MEE4 GRIM-19 protein	0	0	0	0	0	0	0	0	0	0	0	0	0	0	0	0	0	0	0	0	1	0
94737	Contig39766	2.55085	2.9505	2.1512	0.729098	-0.455815	0.77833	1	AT1G04630	MEE4 GRIM-19 protein	0	0	0	0	0	0	0	0	0	0	0	0	0	0	0	0	0	0	0	0	1	0
91202	Contig35895	1.17891	2.08015	0.277662	0.133482	-2.90529	0.464276	1	AT1G04635	EMB1687 ribonuclease P family protein / Rpp14 family protein	0	0	0	0	0	0	0	0	0	0	0	0	0	0	0	0	0	0	0	0	0	0
17466	BoC05g00140V4	29.579	20.2077	38.9504	1.9275	0.946731	0.0513991	0.421264	AT1G04640	LIP2 lipoyltransferase 2	0	0	0	0	1	0	0	1	0	0	1	0	0	0	0	0	0	0	0	0	0	0
27501	BoC08g00040V4	4.29797	8.30184	0.294091	0.0354247	-4.8191	0.00411066	0.0610583	AT1G04640	LIP2 lipoyltransferase 2	0	0	0	0	1	0	0	1	0	0	1	0	0	0	0	0	0	0	0	0	0	0
37995	BrChr10g01079V4	65.3717	69.7574	60.9861	0.87426	-0.193865	0.616114	1	AT1G04640	LIP2 lipoyltransferase 2	0	0	0	0	1	0	0	1	0	0	1	0	0	0	0	0	0	0	0	0	0	0
25686	BoC07g02328V4	5.68314	6.03137	5.33492	0.884529	-0.177019	1	1	AT1G04650	unknown protein; Has 30201 Blast hits to 17322 proteins in 780 species: Archae - 12; Bacteria - 1396; Metazoa - 17338; Fungi - 3422; Plants - 5037; Viruses - 0; Other Eukaryotes - 2996 (source: NCBI BLink),	0	0	0	0	0	0	0	0	0	0	0	0	0	0	0	0	0	0	0	0	0	0
27500	BoC08g00039V4	3.79603	4.17831	3.41376	0.817019	-0.291559	0.831113	1	AT1G04650	unknown protein; Has 30201 Blast hits to 17322 proteins in 780 species: Archae - 12; Bacteria - 1396; Metazoa - 17338; Fungi - 3422; Plants - 5037; Viruses - 0; Other Eukaryotes - 2996 (source: NCBI BLink),	0	0	0	0	0	0	0	0	0	0	0	0	0	0	0	0	0	0	0	0	0	0
29299	BoC08g02399V4	0.222598	0.445195	0	0	-Inf	0.971994	1	AT1G04650	unknown protein; Has 30201 Blast hits to 17322 proteins in 780 species: Archae - 12; Bacteria - 1396; Metazoa - 17338; Fungi - 3422; Plants - 5037; Viruses - 0; Other Eukaryotes - 2996 (source: NCBI BLink),	0	0	0	0	0	0	0	0	0	0	0	0	0	0	0	0	0	0	0	0	0	0
29302	BoC08g02402V4	97.7652	91.8969	103.634	1.12772	0.173403	0.636468	1	AT1G04650	unknown protein; Has 30201 Blast hits to 17322 proteins in 780 species: Archae - 12; Bacteria - 1396; Metazoa - 17338; Fungi - 3422; Plants - 5037; Viruses - 0; Other Eukaryotes - 2996 (source: NCBI BLink),	0	0	0	0	0	0	0	0	0	0	0	0	0	0	0	0	0	0	0	0	0	0
38981	BrChr10g02385V4	3.43829	5.17775	1.69883	0.328102	-1.60778	0.316485	1	AT1G04650	unknown protein; Has 30201 Blast hits to 17322 proteins in 780 species: Archae - 12; Bacteria - 1396; Metazoa - 17338; Fungi - 3422; Plants - 5037; Viruses - 0; Other Eukaryotes - 2996 (source: NCBI BLink),	0	0	0	0	0	0	0	0	0	0	0	0	0	0	0	0	0	0	0	0	0	0
60104	BrChr8g00045V4	0.760854	0.672293	0.849416	1.26346	0.337381	1	1	AT1G04650	unknown protein; Has 30201 Blast hits to 17322 proteins in 780 species: Archae - 12; Bacteria - 1396; Metazoa - 17338; Fungi - 3422; Plants - 5037; Viruses - 0; Other Eukaryotes - 2996 (source: NCBI BLink),	0	0	0	0	0	0	0	0	0	0	0	0	0	0	0	0	0	0	0	0	0	0
61165	BrChr8g01499V4	22.7244	22.2007	23.2481	1.04718	0.0665035	0.962374	1	AT1G04650	unknown protein; Has 30201 Blast hits to 17322 proteins in 780 species: Archae - 12; Bacteria - 1396; Metazoa - 17338; Fungi - 3422; Plants - 5037; Viruses - 0; Other Eukaryotes - 2996 (source: NCBI BLink),	0	0	0	0	0	0	0	0	0	0	0	0	0	0	0	0	0	0	0	0	0	0
17467	BoC05g00141V4	6.56007	3.90671	9.21343	2.35836	1.23778	0.170795	0.860828	AT1G04660	glycine-rich protein	0	0	0	0	0	0	0	0	0	0	0	0	0	0	0	0	0	0	0	0	0	0
19311	BoC05g02510V4	17.8506	16.6081	19.0932	1.14963	0.20117	0.867165	1	AT1G04660	glycine-rich protein	0	0	0	0	0	0	0	0	0	0	0	0	0	0	0	0	0	0	0	0	0	0
27504	BoC08g00044V4	977.285	714.841	1239.73	1.73427	0.794331	0.00664106	0.0905373	AT1G04660	glycine-rich protein	0	0	0	0	0	0	0	0	0	0	0	0	0	0	0	0	0	0	0	0	0	0
29184	BoC08g02252V4	582.895	599.284	566.506	0.945305	-0.0811485	0.720184	1	AT1G04660	glycine-rich protein	0	0	0	0	0	0	0	0	0	0	0	0	0	0	0	0	0	0	0	0	0	0
29303	BoC08g02403V4	988.825	840.36	1137.29	1.35334	0.43652	0.168441	0.854963	AT1G04660	glycine-rich protein	0	0	0	0	0	0	0	0	0	0	0	0	0	0	0	0	0	0	0	0	0	0
31038	BoC08g04631V4	1043.88	1005.07	1082.68	1.07722	0.107314	0.681784	1	AT1G04660	glycine-rich protein	0	0	0	0	0	0	0	0	0	0	0	0	0	0	0	0	0	0	0	0	0	0
38982	BrChr10g02387V4	24.3275	21.3684	27.2865	1.27696	0.352708	0.568771	1	AT1G04660	glycine-rich protein	0	0	0	0	0	0	0	0	0	0	0	0	0	0	0	0	0	0	0	0	0	0
60105	BrChr8g00047V4	192.844	214.669	171.02	0.796666	-0.327954	0.544615	1	AT1G04660	glycine-rich protein	0	0	0	0	0	0	0	0	0	0	0	0	0	0	0	0	0	0	0	0	0	0
61166	BrChr8g01500V4	1453.99	1185.32	1722.66	1.45334	0.539368	0.120941	0.719015	AT1G04660	glycine-rich protein	0	0	0	0	0	0	0	0	0	0	0	0	0	0	0	0	0	0	0	0	0	0
62343	BrChr9g00077V4	1309.78	1643.5	976.054	0.593886	-0.751742	0.0230499	0.237726	AT1G04660	glycine-rich protein	0	0	0	0	0	0	0	0	0	0	0	0	0	0	0	0	0	0	0	0	0	0
64244	BrChr9g02608V4	1648.18	1268.65	2027.71	1.59832	0.67656	0.0189516	0.205517	AT1G04660	glycine-rich protein	0	0	0	0	0	0	0	0	0	0	0	0	0	0	0	0	0	0	0	0	0	0
68769	Contig1245	11.4361	0	22.8722	Inf	Inf	0.15052	0.809962	AT1G04660	glycine-rich protein	0	0	0	0	0	0	0	0	0	0	0	0	0	0	0	0	0	0	0	0	0	0
68780	Contig1246	590.596	451.783	729.409	1.61451	0.691099	0.0244143	0.248488	AT1G04660	glycine-rich protein	0	0	0	0	0	0	0	0	0	0	0	0	0	0	0	0	0	0	0	0	0	0
74332	Contig17907	417.98	151.756	684.204	4.50858	2.17267	2.75069e-07	1.18811e-05	AT1G04660	glycine-rich protein	0	0	0	0	0	0	0	0	0	0	0	0	0	0	0	0	0	0	0	0	0	0
82646	Contig26727	8.14311	6.75589	9.53033	1.41067	0.49638	0.623154	1	AT1G04660	glycine-rich protein	0	0	0	0	0	0	0	0	0	0	0	0	0	0	0	0	0	0	0	0	0	0
84250	Contig28482	500.606	460.456	540.756	1.17439	0.231916	0.620861	1	AT1G04660	glycine-rich protein	0	0	0	0	0	0	0	0	0	0	0	0	0	0	0	0	0	0	0	0	0	0
84377	Contig28611	1.30283	0.890391	1.71526	1.92641	0.945917	0.665732	1	AT1G04660	glycine-rich protein	0	0	0	0	0	0	0	0	0	0	0	0	0	0	0	0	0	0	0	0	0	0
84431	Contig28669	430.655	361.096	500.214	1.38526	0.470161	0.135587	0.768041	AT1G04660	glycine-rich protein	0	0	0	0	0	0	0	0	0	0	0	0	0	0	0	0	0	0	0	0	0	0
85481	Contig29768	298.676	270.453	326.9	1.20871	0.273472	0.3829	1	AT1G04660	glycine-rich protein	0	0	0	0	0	0	0	0	0	0	0	0	0	0	0	0	0	0	0	0	0	0
97398	Contig511	67.9733	37.7837	98.1629	2.59802	1.37742	0.000413812	0.00867184	AT1G04660	glycine-rich protein	0	0	0	0	0	0	0	0	0	0	0	0	0	0	0	0	0	0	0	0	0	0
100317	Contig805	242.081	301.628	182.534	0.605163	-0.724605	0.0179154	0.19695	AT1G04660	glycine-rich protein	0	0	0	0	0	0	0	0	0	0	0	0	0	0	0	0	0	0	0	0	0	0
17468	BoC05g00143V4	3.55472	1.49687	5.61258	3.74955	1.90672	0.225378	0.967459	AT1G04680	Pectin lyase-like superfamily protein	0	0	0	0	0	0	0	0	0	0	0	0	0	1	0	0	0	0	0	0	0	0
19312	BoC05g02511V4	125.097	135.988	114.207	0.839826	-0.251838	0.428539	1	AT1G04680	Pectin lyase-like superfamily protein	0	0	0	0	0	0	0	0	0	0	0	0	0	1	0	0	0	0	0	0	0	0
29183	BoC08g02251V4	36.8394	53.4408	20.2381	0.378701	-1.40087	0.0473652	0.398647	AT1G04680	Pectin lyase-like superfamily protein	0	0	0	0	0	0	0	0	0	0	0	0	0	1	0	0	0	0	0	0	0	0
29304	BoC08g02404V4	32.4416	39.1671	25.7162	0.656578	-0.606963	0.25441	1	AT1G04680	Pectin lyase-like superfamily protein	0	0	0	0	0	0	0	0	0	0	0	0	0	1	0	0	0	0	0	0	0	0
38983	BrChr10g02388V4	69.0594	65.1124	73.0064	1.12124	0.16509	0.815079	1	AT1G04680	Pectin lyase-like superfamily protein	0	0	0	0	0	0	0	0	0	0	0	0	0	1	0	0	0	0	0	0	0	0
61167	BrChr8g01501V4	67.6103	61.6601	73.5605	1.193	0.254595	0.647513	1	AT1G04680	Pectin lyase-like superfamily protein	0	0	0	0	0	0	0	0	0	0	0	0	0	1	0	0	0	0	0	0	0	0
62344	BrChr9g00079V4	18.5852	31.6218	5.54853	0.175465	-2.51074	0.0197693	0.212159	AT1G04680	Pectin lyase-like superfamily protein	0	0	0	0	0	0	0	0	0	0	0	0	0	1	0	0	0	0	0	0	0	0
64245	BrChr9g02609V4	124.828	204.592	45.0639	0.220263	-2.1827	0.00267392	0.0428506	AT1G04680	Pectin lyase-like superfamily protein	0	0	0	0	0	0	0	0	0	0	0	0	0	1	0	0	0	0	0	0	0	0
81285	Contig25302	85.4449	90.6172	80.2726	0.885843	-0.174877	0.585616	1	AT1G04680	Pectin lyase-like superfamily protein	0	0	0	0	0	0	0	0	0	0	0	0	0	1	0	0	0	0	0	0	0	0
17469	BoC05g00144V4	354.886	394.036	315.737	0.801289	-0.319606	0.265987	1	AT1G04690	KAB1, KV-BETA1 potassium channel beta subunit 1	0	0	0	0	0	0	0	0	0	0	0	0	0	0	0	0	0	0	0	0	0	0
27505	BoC08g00045V4	237.834	281.475	194.194	0.689917	-0.535506	0.0885896	0.598332	AT1G04690	KAB1, KV-BETA1 potassium channel beta subunit 1	0	0	0	0	0	0	0	0	0	0	0	0	0	0	0	0	0	0	0	0	0	0
29305	BoC08g02405V4	0.170688	0	0.341376	Inf	Inf	1	1	AT1G04690	KAB1, KV-BETA1 potassium channel beta subunit 1	0	0	0	0	0	0	0	0	0	0	0	0	0	0	0	0	0	0	0	0	0	0
37996	BrChr10g01081V4	143.142	162.322	123.962	0.763675	-0.38897	0.214018	0.948855	AT1G04690	KAB1, KV-BETA1 potassium channel beta subunit 1	0	0	0	0	0	0	0	0	0	0	0	0	0	0	0	0	0	0	0	0	0	0
51207	BrChr4g02507V4	9.56953	14.9248	4.21422	0.282363	-1.82438	0.0468087	0.395397	AT1G04690	KAB1, KV-BETA1 potassium channel beta subunit 1	0	0	0	0	0	0	0	0	0	0	0	0	0	0	0	0	0	0	0	0	0	0
60106	BrChr8g00048V4	180.841	189.673	172.009	0.90687	-0.141032	0.636981	1	AT1G04690	KAB1, KV-BETA1 potassium channel beta subunit 1	0	0	0	0	0	0	0	0	0	0	0	0	0	0	0	0	0	0	0	0	0	0
61168	BrChr8g01502V4	14.4915	15.2777	13.7053	0.897079	-0.156693	0.724952	1	AT1G04690	KAB1, KV-BETA1 potassium channel beta subunit 1	0	0	0	0	0	0	0	0	0	0	0	0	0	0	0	0	0	0	0	0	0	0
37997	BrChr10g01082V4	47.5925	40.8858	54.2992	1.32807	0.409328	0.272381	1	AT1G04700	PB1 domain-containing protein tyrosine kinase	0	0	0	0	0	0	0	0	0	0	0	0	0	0	0	0	0	0	0	0	0	0
53710	BrChr5g02550V4	0.147045	0	0.294091	Inf	Inf	1	1	AT1G04700	PB1 domain-containing protein tyrosine kinase	0	0	0	0	0	0	0	0	0	0	0	0	0	0	0	0	0	0	0	0	0	0
70689	Contig14316	0.138831	0	0.277662	Inf	Inf	1	1	AT1G04700	PB1 domain-containing protein tyrosine kinase	0	0	0	0	0	0	0	0	0	0	0	0	0	0	0	0	0	0	0	0	0	0
27506	BoC08g00046V4	128.004	140.158	115.851	0.826573	-0.274786	0.418561	1	AT1G04710	KAT1, PKT4 peroxisomal 3-ketoacyl-CoA thiolase 4	0	0	0	0	1	0	0	0	0	0	0	0	0	0	0	0	0	0	0	0	0	0
60107	BrChr8g00049V4	52.0216	57.5153	46.528	0.808968	-0.305846	0.454593	1	AT1G04710	KAT1, PKT4 peroxisomal 3-ketoacyl-CoA thiolase 4	0	0	0	0	1	0	0	0	0	0	0	0	0	0	0	0	0	0	0	0	0	0
90416	Contig34997	9.72067	14.1228	5.31849	0.376588	-1.40894	0.0995153	0.64294	AT1G04710	KAT1, PKT4 peroxisomal 3-ketoacyl-CoA thiolase 4	0	0	0	0	1	0	0	0	0	0	0	0	0	0	0	0	0	0	0	0	0	0
38985	BrChr10g02391V4	250.016	236.686	263.346	1.11264	0.153984	0.655585	1	AT1G04730	CTF18 P-loop containing nucleoside triphosphate hydrolases superfamily protein	0	0	0	0	0	0	0	0	0	0	0	0	0	0	0	0	0	0	0	0	0	0
67020	Contig10838	0.294091	0	0.588182	Inf	Inf	0.825572	1	AT1G04730	CTF18 P-loop containing nucleoside triphosphate hydrolases superfamily protein	0	0	0	0	0	0	0	0	0	0	0	0	0	0	0	0	0	0	0	0	0	0
88006	Contig32394	0.929584	0.63552	1.22365	1.92543	0.945179	0.920703	1	AT1G04730	CTF18 P-loop containing nucleoside triphosphate hydrolases superfamily protein	0	0	0	0	0	0	0	0	0	0	0	0	0	0	0	0	0	0	0	0	0	0
19313	BoC05g02512V4	480.557	429.902	531.212	1.23566	0.305277	0.338331	1	AT1G04750	VAMP7B, VAMP721, ATVAMP721, AT VAMP7B vesicle-associated membrane protein 721	0	0	0	0	0	0	0	0	0	0	0	0	0	0	0	0	0	0	0	0	0	0
29182	BoC08g02249V4	28.8015	14.3171	43.286	3.02338	1.59616	0.00170832	0.0292492	AT1G04750	VAMP7B, VAMP721, ATVAMP721, AT VAMP7B vesicle-associated membrane protein 721	0	0	0	0	0	0	0	0	0	0	0	0	0	0	0	0	0	0	0	0	0	0
29307	BoC08g02407V4	287.821	301.866	273.777	0.906947	-0.14091	0.636081	1	AT1G04750	VAMP7B, VAMP721, ATVAMP721, AT VAMP7B vesicle-associated membrane protein 721	0	0	0	0	0	0	0	0	0	0	0	0	0	0	0	0	0	0	0	0	0	0
48801	BrChr3g04562V4	12.0049	15.0287	8.98105	0.597594	-0.742763	0.283852	1	AT1G04750	VAMP7B, VAMP721, ATVAMP721, AT VAMP7B vesicle-associated membrane protein 721	0	0	0	0	0	0	0	0	0	0	0	0	0	0	0	0	0	0	0	0	0	0
61170	BrChr8g01504V4	121.25	122.293	120.206	0.982934	-0.0248337	0.921426	1	AT1G04750	VAMP7B, VAMP721, ATVAMP721, AT VAMP7B vesicle-associated membrane protein 721	0	0	0	0	0	0	0	0	0	0	0	0	0	0	0	0	0	0	0	0	0	0
64246	BrChr9g02611V4	29.1582	41.7155	16.601	0.397957	-1.32932	0.00977717	0.123065	AT1G04750	VAMP7B, VAMP721, ATVAMP721, AT VAMP7B vesicle-associated membrane protein 721	0	0	0	0	0	0	0	0	0	0	0	0	0	0	0	0	0	0	0	0	0	0
67847	Contig11604	14.1149	3.65957	24.5703	6.71399	2.74717	0.000265758	0.00590656	AT1G04750	VAMP7B, VAMP721, ATVAMP721, AT VAMP7B vesicle-associated membrane protein 721	0	0	0	0	0	0	0	0	0	0	0	0	0	0	0	0	0	0	0	0	0	0
69396	Contig13044	16.5893	31.1304	2.04825	0.065796	-3.92586	9.14776e-08	4.28192e-06	AT1G04750	VAMP7B, VAMP721, ATVAMP721, AT VAMP7B vesicle-associated membrane protein 721	0	0	0	0	0	0	0	0	0	0	0	0	0	0	0	0	0	0	0	0	0	0
69627	Contig13266	14.4792	16.6927	12.2657	0.734795	-0.444585	0.586792	1	AT1G04750	VAMP7B, VAMP721, ATVAMP721, AT VAMP7B vesicle-associated membrane protein 721	0	0	0	0	0	0	0	0	0	0	0	0	0	0	0	0	0	0	0	0	0	0
77874	Contig21545	0.445195	0.890391	0	0	-Inf	0.698716	1	AT1G04750	VAMP7B, VAMP721, ATVAMP721, AT VAMP7B vesicle-associated membrane protein 721	0	0	0	0	0	0	0	0	0	0	0	0	0	0	0	0	0	0	0	0	0	0
78992	Contig2282	35.5151	58.4113	12.6188	0.216033	-2.21067	2.40879e-06	8.76289e-05	AT1G04750	VAMP7B, VAMP721, ATVAMP721, AT VAMP7B vesicle-associated membrane protein 721	0	0	0	0	0	0	0	0	0	0	0	0	0	0	0	0	0	0	0	0	0	0
82971	Contig27073	38.9191	29.5792	48.259	1.63152	0.706214	0.119424	0.714142	AT1G04750	VAMP7B, VAMP721, ATVAMP721, AT VAMP7B vesicle-associated membrane protein 721	0	0	0	0	0	0	0	0	0	0	0	0	0	0	0	0	0	0	0	0	0	0
84793	Contig29043	18.3067	18.9864	17.6271	0.928409	-0.107168	0.844089	1	AT1G04750	VAMP7B, VAMP721, ATVAMP721, AT VAMP7B vesicle-associated membrane protein 721	0	0	0	0	0	0	0	0	0	0	0	0	0	0	0	0	0	0	0	0	0	0
87903	Contig32276	19.7007	16.2907	23.1106	1.41863	0.504503	0.338791	1	AT1G04750	VAMP7B, VAMP721, ATVAMP721, AT VAMP7B vesicle-associated membrane protein 721	0	0	0	0	0	0	0	0	0	0	0	0	0	0	0	0	0	0	0	0	0	0
91693	Contig36426	29.0958	29.72	28.4717	0.957997	-0.0619062	0.912791	1	AT1G04750	VAMP7B, VAMP721, ATVAMP721, AT VAMP7B vesicle-associated membrane protein 721	0	0	0	0	0	0	0	0	0	0	0	0	0	0	0	0	0	0	0	0	0	0
92775	Contig37602	0.969025	1.64396	0.294091	0.178892	-2.48284	0.479159	1	AT1G04750	VAMP7B, VAMP721, ATVAMP721, AT VAMP7B vesicle-associated membrane protein 721	0	0	0	0	0	0	0	0	0	0	0	0	0	0	0	0	0	0	0	0	0	0
93181	Contig38047	6.41064	5.93778	6.88351	1.15927	0.213222	0.945963	1	AT1G04750	VAMP7B, VAMP721, ATVAMP721, AT VAMP7B vesicle-associated membrane protein 721	0	0	0	0	0	0	0	0	0	0	0	0	0	0	0	0	0	0	0	0	0	0
95301	Contig40373	0.441136	0	0.882272	Inf	Inf	0.648235	1	AT1G04750	VAMP7B, VAMP721, ATVAMP721, AT VAMP7B vesicle-associated membrane protein 721	0	0	0	0	0	0	0	0	0	0	0	0	0	0	0	0	0	0	0	0	0	0
97911	Contig5660	74.8008	83.4201	66.1815	0.793352	-0.333966	0.384218	1	AT1G04750	VAMP7B, VAMP721, ATVAMP721, AT VAMP7B vesicle-associated membrane protein 721	0	0	0	0	0	0	0	0	0	0	0	0	0	0	0	0	0	0	0	0	0	0
19314	BoC05g02513V4	232.239	199.849	264.629	1.32414	0.405055	0.224415	0.965835	AT1G04770	Tetratricopeptide repeat (TPR)-like superfamily protein	0	0	0	0	0	0	0	0	0	0	0	0	0	0	0	0	0	0	0	0	0	0
26306	BoC07g03161V4	21.6625	19.8057	23.5194	1.1875	0.247929	0.690842	1	AT1G04770	Tetratricopeptide repeat (TPR)-like superfamily protein	0	0	0	0	0	0	0	0	0	0	0	0	0	0	0	0	0	0	0	0	0	0
29309	BoC08g02409V4	55.5328	41.9221	69.1435	1.64934	0.721885	0.20601	0.934223	AT1G04770	Tetratricopeptide repeat (TPR)-like superfamily protein	0	0	0	0	0	0	0	0	0	0	0	0	0	0	0	0	0	0	0	0	0	0
38986	BrChr10g02392V4	312.899	264.131	361.668	1.36927	0.453412	0.15939	0.833298	AT1G04770	Tetratricopeptide repeat (TPR)-like superfamily protein	0	0	0	0	0	0	0	0	0	0	0	0	0	0	0	0	0	0	0	0	0	0
61171	BrChr8g01505V4	11.0522	8.3173	13.7871	1.65764	0.729133	0.391595	1	AT1G04770	Tetratricopeptide repeat (TPR)-like superfamily protein	0	0	0	0	0	0	0	0	0	0	0	0	0	0	0	0	0	0	0	0	0	0
71213	Contig14831	34.9547	29.0553	40.854	1.40608	0.491678	0.323793	1	AT1G04770	Tetratricopeptide repeat (TPR)-like superfamily protein	0	0	0	0	0	0	0	0	0	0	0	0	0	0	0	0	0	0	0	0	0	0
92697	Contig37519	5.23873	7.69078	2.78667	0.362339	-1.46459	0.154808	0.821845	AT1G04770	Tetratricopeptide repeat (TPR)-like superfamily protein	0	0	0	0	0	0	0	0	0	0	0	0	0	0	0	0	0	0	0	0	0	0
37999	BrChr10g01085V4	5.18638	5.0687	5.30406	1.04643	0.0654821	0.956567	1	AT1G04778	unknown protein; FUNCTIONS IN: molecular_function unknown; INVOLVED IN: biological_process unknown; LOCATED IN: cellular_component unknown; Has 0 Blast hits to 0 proteins in 0 species (source: NCBI BLink),	0	0	0	0	0	0	0	0	0	0	0	0	0	0	0	0	0	0	0	0	0	0
17470	BoC05g00146V4	37.6759	31.3639	43.9878	1.4025	0.487999	0.372577	1	AT1G04780	Ankyrin repeat family protein	0	0	0	0	0	0	0	0	0	0	0	0	0	0	0	0	0	0	0	0	0	0
19315	BoC05g02514V4	28.8467	29.2773	28.416	0.970581	-0.0430802	0.916697	1	AT1G04780	Ankyrin repeat family protein	0	0	0	0	0	0	0	0	0	0	0	0	0	0	0	0	0	0	0	0	0	0
38987	BrChr10g02393V4	33.577	25.3326	41.8215	1.6509	0.723252	0.134555	0.765013	AT1G04780	Ankyrin repeat family protein	0	0	0	0	0	0	0	0	0	0	0	0	0	0	0	0	0	0	0	0	0	0
61172	BrChr8g01506V4	21.357	31.6142	11.0997	0.351099	-1.51005	0.00710557	0.0956724	AT1G04780	Ankyrin repeat family protein	0	0	0	0	0	0	0	0	0	0	0	0	0	0	0	0	0	0	0	0	0	0
80740	Contig24705	6.22343	8.62568	3.82118	0.443001	-1.17462	0.222019	0.961953	AT1G04780	Ankyrin repeat family protein	0	0	0	0	0	0	0	0	0	0	0	0	0	0	0	0	0	0	0	0	0	0
81844	Contig25889	18.8686	21.4917	16.2455	0.755898	-0.403736	0.520433	1	AT1G04780	Ankyrin repeat family protein	0	0	0	0	0	0	0	0	0	0	0	0	0	0	0	0	0	0	0	0	0	0
90769	Contig35400	0.464779	0	0.929557	Inf	Inf	0.638009	1	AT1G04780	Ankyrin repeat family protein	0	0	0	0	0	0	0	0	0	0	0	0	0	0	0	0	0	0	0	0	0	0
99844	Contig7598	2.35484	2.16143	2.54825	1.17896	0.237519	0.912803	1	AT1G04780	Ankyrin repeat family protein	0	0	0	0	0	0	0	0	0	0	0	0	0	0	0	0	0	0	0	0	0	0
17471	BoC05g00147V4	65.0784	70.0593	60.0975	0.857809	-0.221272	0.539878	1	AT1G04790	RING/U-box superfamily protein	0	0	0	0	0	0	0	0	0	0	0	0	0	0	0	0	0	0	0	0	0	0
38000	BrChr10g01086V4	110.701	118.737	102.665	0.864635	-0.209837	0.671745	1	AT1G04790	RING/U-box superfamily protein	0	0	0	0	0	0	0	0	0	0	0	0	0	0	0	0	0	0	0	0	0	0
19316	BoC05g02515V4	6.50451	6.22042	6.78861	1.09134	0.126104	0.983823	1	AT1G04800	glycine-rich protein	0	0	0	0	0	0	0	0	0	0	0	0	0	0	0	0	0	0	0	0	0	0
17990	BoC05g00792V4	8.82051	15.6565	1.98454	0.126755	-2.97988	0.000956778	0.0178896	AT1G04820	TUA4, TOR2 tubulin alpha-4 chain	0	0	0	0	0	0	0	0	1	0	0	0	0	0	1	0	0	0	0	0	0	0
67769	Contig11531	70.57	8.87282	132.267	14.907	3.89792	7.43793e-15	8.51701e-13	AT1G04820	TUA4, TOR2 tubulin alpha-4 chain	0	0	0	0	0	0	0	0	1	0	0	0	0	0	1	0	0	0	0	0	0	0
29310	BoC08g02410V4	133.697	130.008	137.385	1.05674	0.0796205	0.87166	1	AT1G04830	Ypt/Rab-GAP domain of gyp1p superfamily protein	0	0	0	0	0	0	0	0	0	0	0	0	0	0	0	0	0	0	0	0	0	0
38988	BrChr10g02394V4	9.03306	8.13471	9.93142	1.22087	0.287909	0.807107	1	AT1G04830	Ypt/Rab-GAP domain of gyp1p superfamily protein	0	0	0	0	0	0	0	0	0	0	0	0	0	0	0	0	0	0	0	0	0	0
61173	BrChr8g01507V4	59.7766	55.9732	63.58	1.1359	0.183836	0.663578	1	AT1G04830	Ypt/Rab-GAP domain of gyp1p superfamily protein	0	0	0	0	0	0	0	0	0	0	0	0	0	0	0	0	0	0	0	0	0	0
72456	Contig16034	9.51787	6.33847	12.6973	2.00321	1.00231	0.235892	0.986208	AT1G04830	Ypt/Rab-GAP domain of gyp1p superfamily protein	0	0	0	0	0	0	0	0	0	0	0	0	0	0	0	0	0	0	0	0	0	0
81975	Contig26027	4.649	4.17704	5.12097	1.22598	0.293936	0.863319	1	AT1G04830	Ypt/Rab-GAP domain of gyp1p superfamily protein	0	0	0	0	0	0	0	0	0	0	0	0	0	0	0	0	0	0	0	0	0	0
17472	BoC05g00148V4	5.66507	6.25846	5.07168	0.810372	-0.303344	0.894517	1	AT1G04840	Tetratricopeptide repeat (TPR)-like superfamily protein	0	0	0	0	0	0	0	0	0	0	0	0	0	0	0	0	0	0	0	0	0	0
38990	BrChr10g02397V4	0.858091	1.08072	0.635466	0.588005	-0.766099	0.933205	1	AT1G04840	Tetratricopeptide repeat (TPR)-like superfamily protein	0	0	0	0	0	0	0	0	0	0	0	0	0	0	0	0	0	0	0	0	0	0
38991	BrChr10g02398V4	4.44203	2.27821	6.60585	2.89958	1.53584	0.245176	1	AT1G04840	Tetratricopeptide repeat (TPR)-like superfamily protein	0	0	0	0	0	0	0	0	0	0	0	0	0	0	0	0	0	0	0	0	0	0
19317	BoC05g02516V4	64.7335	126.244	3.22262	0.0255268	-5.29184	5.15907e-09	2.94225e-07	AT1G04850	ubiquitin-associated (UBA)/TS-N domain-containing protein	0	0	0	0	0	0	0	0	0	0	0	0	0	0	0	0	0	0	0	0	0	0
19319	BoC05g02518V4	468.219	471.604	464.835	0.985646	-0.0208587	0.905191	1	AT1G04850	ubiquitin-associated (UBA)/TS-N domain-containing protein	0	0	0	0	0	0	0	0	0	0	0	0	0	0	0	0	0	0	0	0	0	0
29311	BoC08g02411V4	346.984	390.672	303.296	0.776346	-0.365229	0.175127	0.870685	AT1G04850	ubiquitin-associated (UBA)/TS-N domain-containing protein	0	0	0	0	0	0	0	0	0	0	0	0	0	0	0	0	0	0	0	0	0	0
38989	BrChr10g02395V4	13.9245	13.977	13.872	0.992485	-0.0108834	0.975099	1	AT1G04850	ubiquitin-associated (UBA)/TS-N domain-containing protein	0	0	0	0	0	0	0	0	0	0	0	0	0	0	0	0	0	0	0	0	0	0
38993	BrChr10g02400V4	78.79	86.0262	71.5538	0.831767	-0.265749	0.527687	1	AT1G04850	ubiquitin-associated (UBA)/TS-N domain-containing protein	0	0	0	0	0	0	0	0	0	0	0	0	0	0	0	0	0	0	0	0	0	0
61174	BrChr8g01508V4	336.593	356.248	316.938	0.889657	-0.168679	0.582817	1	AT1G04850	ubiquitin-associated (UBA)/TS-N domain-containing protein	0	0	0	0	0	0	0	0	0	0	0	0	0	0	0	0	0	0	0	0	0	0
69401	Contig13049	7.00995	12.313	1.70688	0.138624	-2.85075	0.00318469	0.0495541	AT1G04850	ubiquitin-associated (UBA)/TS-N domain-containing protein	0	0	0	0	0	0	0	0	0	0	0	0	0	0	0	0	0	0	0	0	0	0
69649	Contig13286	115.726	108.724	122.727	1.1288	0.174793	0.665782	1	AT1G04850	ubiquitin-associated (UBA)/TS-N domain-containing protein	0	0	0	0	0	0	0	0	0	0	0	0	0	0	0	0	0	0	0	0	0	0
80544	Contig2449	22.6887	20.9472	24.4301	1.16627	0.221905	0.72455	1	AT1G04850	ubiquitin-associated (UBA)/TS-N domain-containing protein	0	0	0	0	0	0	0	0	0	0	0	0	0	0	0	0	0	0	0	0	0	0
101649	Contig9317	5.71368	4.18604	7.24132	1.72987	0.790667	0.548292	1	AT1G04850	ubiquitin-associated (UBA)/TS-N domain-containing protein	0	0	0	0	0	0	0	0	0	0	0	0	0	0	0	0	0	0	0	0	0	0
29181	BoC08g02248V4	31.461	23.9635	38.9584	1.62574	0.701095	0.134431	0.764625	AT1G04860	UBP2, ATUBP2 ubiquitin-specific protease 2	0	0	0	1	0	0	0	0	0	0	0	0	0	0	0	0	0	0	0	0	0	0
29312	BoC08g02412V4	65.2905	55.7061	74.8749	1.34411	0.426648	0.318254	1	AT1G04860	UBP2, ATUBP2 ubiquitin-specific protease 2	0	0	0	1	0	0	0	0	0	0	0	0	0	0	0	0	0	0	0	0	0	0
61175	BrChr8g01509V4	62.4835	54.697	70.27	1.28471	0.361446	0.344222	1	AT1G04860	UBP2, ATUBP2 ubiquitin-specific protease 2	0	0	0	1	0	0	0	0	0	0	0	0	0	0	0	0	0	0	0	0	0	0
64247	BrChr9g02612V4	21.1419	28.4018	13.882	0.488773	-1.03276	0.0800899	0.562838	AT1G04860	UBP2, ATUBP2 ubiquitin-specific protease 2	0	0	0	1	0	0	0	0	0	0	0	0	0	0	0	0	0	0	0	0	0	0
96354	Contig41556	0.677522	0.672293	0.682751	1.01556	0.0222708	1	1	AT1G04860	UBP2, ATUBP2 ubiquitin-specific protease 2	0	0	0	1	0	0	0	0	0	0	0	0	0	0	0	0	0	0	0	0	0	0
5072	BoC02g00750V4	73.8064	58.5423	89.0704	1.52147	0.605467	0.112519	0.689199	AT1G04870	PRMT10, ATPRMT10 protein arginine methyltransferase 10	0	0	0	0	0	0	0	0	0	0	0	0	0	0	0	0	0	0	0	0	0	0
32263	BoC09g01525V4	0.616423	0.336146	0.8967	2.66759	1.41554	0.880846	1	AT1G04870	PRMT10, ATPRMT10 protein arginine methyltransferase 10	0	0	0	0	0	0	0	0	0	0	0	0	0	0	0	0	0	0	0	0	0	0
34180	BoC09g04038V4	25.451	24.9455	25.9566	1.04053	0.0573246	0.907345	1	AT1G04870	PRMT10, ATPRMT10 protein arginine methyltransferase 10	0	0	0	0	0	0	0	0	0	0	0	0	0	0	0	0	0	0	0	0	0	0
42891	BrChr2g00824V4	55.9928	51.9452	60.0405	1.15584	0.208945	0.698196	1	AT1G04870	PRMT10, ATPRMT10 protein arginine methyltransferase 10	0	0	0	0	0	0	0	0	0	0	0	0	0	0	0	0	0	0	0	0	0	0
49471	BrChr4g00073V4	6.09864	5.63067	6.56661	1.16622	0.221842	0.9152	1	AT1G04870	PRMT10, ATPRMT10 protein arginine methyltransferase 10	0	0	0	0	0	0	0	0	0	0	0	0	0	0	0	0	0	0	0	0	0	0
52239	BrChr5g00523V4	2.7346	4.91388	0.555325	0.113012	-3.14546	0.100788	0.648061	AT1G04870	PRMT10, ATPRMT10 protein arginine methyltransferase 10	0	0	0	0	0	0	0	0	0	0	0	0	0	0	0	0	0	0	0	0	0	0
76428	Contig20031	2.16056	1.34332	2.97781	2.21676	1.14845	0.671024	1	AT1G04870	PRMT10, ATPRMT10 protein arginine methyltransferase 10	0	0	0	0	0	0	0	0	0	0	0	0	0	0	0	0	0	0	0	0	0	0
82749	Contig26838	5.42897	6.16487	4.69307	0.76126	-0.393539	0.628521	1	AT1G04870	PRMT10, ATPRMT10 protein arginine methyltransferase 10	0	0	0	0	0	0	0	0	0	0	0	0	0	0	0	0	0	0	0	0	0	0
88709	Contig33164	0.445195	0.890391	0	0	-Inf	0.698716	1	AT1G04870	PRMT10, ATPRMT10 protein arginine methyltransferase 10	0	0	0	0	0	0	0	0	0	0	0	0	0	0	0	0	0	0	0	0	0	0
29313	BoC08g02413V4	0.929611	1.27104	0.588182	0.462756	-1.11168	0.774066	1	AT1G04880	HMG (high mobility group) box protein with ARID/BRIGHT DNA-binding domain	0	0	0	0	0	0	0	0	0	0	0	0	0	0	0	0	0	0	0	0	0	0
38994	BrChr10g02401V4	0.763469	0.336146	1.19079	3.54248	1.82476	0.734924	1	AT1G04880	HMG (high mobility group) box protein with ARID/BRIGHT DNA-binding domain	0	0	0	0	0	0	0	0	0	0	0	0	0	0	0	0	0	0	0	0	0	0
64248	BrChr9g02613V4	0.149687	0.299374	0	0	-Inf	0.971972	1	AT1G04880	HMG (high mobility group) box protein with ARID/BRIGHT DNA-binding domain	0	0	0	0	0	0	0	0	0	0	0	0	0	0	0	0	0	0	0	0	0	0
19320	BoC05g02519V4	0.726817	1.45363	0	0	-Inf	0.379781	1	AT1G04890	Protein of unknown function, DUF593	0	0	0	0	0	0	0	0	0	0	0	0	0	0	0	0	0	0	0	0	0	0
2342	BoC01g01542V4	10.0596	6.84821	13.271	1.93788	0.954482	0.192238	0.905611	AT1G04900	Protein of unknown function (DUF185)	0	0	0	0	0	0	0	0	0	0	0	0	0	0	0	0	0	0	0	0	0	0
4047	BoC01g03812V4	7.57655	6.77466	8.37844	1.23673	0.306532	0.716111	1	AT1G04900	Protein of unknown function (DUF185)	0	0	0	0	0	0	0	0	0	0	0	0	0	0	0	0	0	0	0	0	0	0
17473	BoC05g00149V4	66.0758	69.4354	62.7162	0.90323	-0.146835	0.692458	1	AT1G04900	Protein of unknown function (DUF185)	0	0	0	0	0	0	0	0	0	0	0	0	0	0	0	0	0	0	0	0	0	0
26218	BoC07g03046V4	26.7466	21.1169	32.3763	1.5332	0.616542	0.34077	1	AT1G04900	Protein of unknown function (DUF185)	0	0	0	0	0	0	0	0	0	0	0	0	0	0	0	0	0	0	0	0	0	0
38003	BrChr10g01090V4	14.349	12.2472	16.4507	1.34322	0.425701	0.643277	1	AT1G04900	Protein of unknown function (DUF185)	0	0	0	0	0	0	0	0	0	0	0	0	0	0	0	0	0	0	0	0	0	0
76877	Contig20478	0.147045	0	0.294091	Inf	Inf	1	1	AT1G04900	Protein of unknown function (DUF185)	0	0	0	0	0	0	0	0	0	0	0	0	0	0	0	0	0	0	0	0	0	0
19321	BoC05g02520V4	99.5816	102.189	96.9741	0.948967	-0.0755704	0.926293	1	AT1G04910	O-fucosyltransferase family protein	0	0	0	0	0	0	0	0	0	0	0	0	0	0	0	0	0	0	0	0	0	0
29179	BoC08g02245V4	0.63552	1.27104	0	0	-Inf	0.404495	1	AT1G04910	O-fucosyltransferase family protein	0	0	0	0	0	0	0	0	0	0	0	0	0	0	0	0	0	0	0	0	0	0
29180	BoC08g02246V4	13.7604	13.9758	13.545	0.969181	-0.0451622	1	1	AT1G04910	O-fucosyltransferase family protein	0	0	0	0	0	0	0	0	0	0	0	0	0	0	0	0	0	0	0	0	0	0
38995	BrChr10g02403V4	60.1636	57.1772	63.1501	1.10446	0.143345	0.762281	1	AT1G04910	O-fucosyltransferase family protein	0	0	0	0	0	0	0	0	0	0	0	0	0	0	0	0	0	0	0	0	0	0
64249	BrChr9g02614V4	5.51424	5.821	5.20749	0.894605	-0.160678	0.954449	1	AT1G04910	O-fucosyltransferase family protein	0	0	0	0	0	0	0	0	0	0	0	0	0	0	0	0	0	0	0	0	0	0
67365	Contig11158	1.19682	0.781342	1.61231	2.06351	1.0451	0.776538	1	AT1G04910	O-fucosyltransferase family protein	0	0	0	0	0	0	0	0	0	0	0	0	0	0	0	0	0	0	0	0	0	0
73757	Contig17331	23.9282	25.1145	22.742	0.905535	-0.143157	0.757915	1	AT1G04910	O-fucosyltransferase family protein	0	0	0	0	0	0	0	0	0	0	0	0	0	0	0	0	0	0	0	0	0	0
75661	Contig19231	12.8129	13.1234	12.5025	0.952685	-0.0699282	1	1	AT1G04910	O-fucosyltransferase family protein	0	0	0	0	0	0	0	0	0	0	0	0	0	0	0	0	0	0	0	0	0	0
75765	Contig19337	1.19363	2.38726	0	0	-Inf	0.149854	0.807863	AT1G04910	O-fucosyltransferase family protein	0	0	0	0	0	0	0	0	0	0	0	0	0	0	0	0	0	0	0	0	0	0
81092	Contig25095	5.24686	3.84862	6.64509	1.72661	0.787946	0.534059	1	AT1G04910	O-fucosyltransferase family protein	0	0	0	0	0	0	0	0	0	0	0	0	0	0	0	0	0	0	0	0	0	0
97113	Contig4833	10.3596	6.3107	14.4085	2.28319	1.19105	0.164449	0.84575	AT1G04910	O-fucosyltransferase family protein	0	0	0	0	0	0	0	0	0	0	0	0	0	0	0	0	0	0	0	0	0	0
100449	Contig8187	4.37971	2.23371	6.52571	2.92147	1.5467	0.186184	0.893646	AT1G04910	O-fucosyltransferase family protein	0	0	0	0	0	0	0	0	0	0	0	0	0	0	0	0	0	0	0	0	0	0
19322	BoC05g02521V4	0.149687	0.299374	0	0	-Inf	0.971972	1	AT1G04920	ATSPS3F, SPS3F sucrose phosphate synthase 3F	0	0	0	0	0	0	0	0	0	0	0	0	0	0	0	0	0	0	0	0	0	0
38996	BrChr10g02404V4	46.6904	48.3719	45.0089	0.930475	-0.103961	0.738772	1	AT1G04920	ATSPS3F, SPS3F sucrose phosphate synthase 3F	0	0	0	0	0	0	0	0	0	0	0	0	0	0	0	0	0	0	0	0	0	0
19323	BoC05g02522V4	27.9895	25.1358	30.8431	1.22706	0.295208	0.546564	1	AT1G04930	hydroxyproline-rich glycoprotein family protein	0	0	0	0	0	0	0	0	0	0	0	0	0	0	0	0	0	0	0	0	0	0
17474	BoC05g00150V4	270.481	292.175	248.786	0.851498	-0.231925	0.432804	1	AT1G04940	TIC20 translocon at the inner envelope membrane of chloroplasts 20	0	0	0	0	0	0	0	0	0	0	0	0	0	0	0	0	0	0	0	0	0	0
38004	BrChr10g01091V4	162.627	185.086	140.168	0.757314	-0.401037	0.239823	0.993031	AT1G04940	TIC20 translocon at the inner envelope membrane of chloroplasts 20	0	0	0	0	0	0	0	0	0	0	0	0	0	0	0	0	0	0	0	0	0	0
86262	Contig30554	5.11281	7.82761	2.39801	0.306353	-1.70673	0.13951	0.779396	AT1G04940	TIC20 translocon at the inner envelope membrane of chloroplasts 20	0	0	0	0	0	0	0	0	0	0	0	0	0	0	0	0	0	0	0	0	0	0
23854	BoC06g03712V4	6.07915	6.3462	5.8121	0.91584	-0.126833	0.936474	1	AT1G04945	HIT-type Zinc finger family protein	0	0	0	0	0	0	0	0	0	0	0	0	0	0	0	0	0	0	0	0	0	0
27508	BoC08g00048V4	52.3503	45.2396	59.461	1.31436	0.394356	0.328795	1	AT1G04945	HIT-type Zinc finger family protein	0	0	0	0	0	0	0	0	0	0	0	0	0	0	0	0	0	0	0	0	0	0
55790	BrChr6g02136V4	33.4687	26.3623	40.575	1.53913	0.622116	0.178151	0.87817	AT1G04945	HIT-type Zinc finger family protein	0	0	0	0	0	0	0	0	0	0	0	0	0	0	0	0	0	0	0	0	0	0
60108	BrChr8g00050V4	37.3115	37.6036	37.0194	0.984465	-0.0225887	1	1	AT1G04945	HIT-type Zinc finger family protein	0	0	0	0	0	0	0	0	0	0	0	0	0	0	0	0	0	0	0	0	0	0
70197	Contig13830	8.49847	9.07087	7.92607	0.873793	-0.194636	0.784429	1	AT1G04945	HIT-type Zinc finger family protein	0	0	0	0	0	0	0	0	0	0	0	0	0	0	0	0	0	0	0	0	0	0
19324	BoC05g02523V4	87.1079	87.5755	86.6403	0.989321	-0.0154889	0.925796	1	AT1G04950	TAFII59, TAF6, ATTAF6 TATA BOX ASSOCIATED FACTOR II 59	0	0	0	0	0	0	0	0	0	0	0	0	0	0	0	0	0	0	0	0	0	0
29315	BoC08g02415V4	17.6132	18.8619	16.3646	0.867601	-0.204897	0.818336	1	AT1G04950	TAFII59, TAF6, ATTAF6 TATA BOX ASSOCIATED FACTOR II 59	0	0	0	0	0	0	0	0	0	0	0	0	0	0	0	0	0	0	0	0	0	0
38997	BrChr10g02405V4	56.0681	50.8793	61.2568	1.20396	0.267792	0.510109	1	AT1G04950	TAFII59, TAF6, ATTAF6 TATA BOX ASSOCIATED FACTOR II 59	0	0	0	0	0	0	0	0	0	0	0	0	0	0	0	0	0	0	0	0	0	0
61177	BrChr8g01513V4	40.4212	39.0606	41.7819	1.06967	0.0971662	0.79101	1	AT1G04950	TAFII59, TAF6, ATTAF6 TATA BOX ASSOCIATED FACTOR II 59	0	0	0	0	0	0	0	0	0	0	0	0	0	0	0	0	0	0	0	0	0	0
79652	Contig23531	5.85557	4.54996	7.16118	1.5739	0.654343	0.542519	1	AT1G04950	TAFII59, TAF6, ATTAF6 TATA BOX ASSOCIATED FACTOR II 59	0	0	0	0	0	0	0	0	0	0	0	0	0	0	0	0	0	0	0	0	0	0
19325	BoC05g02524V4	17.7379	13.8757	21.6002	1.55669	0.638483	0.336559	1	AT1G04960	Protein of unknown function (DUF1664)	0	0	0	0	0	0	0	0	0	0	0	0	0	0	0	0	0	0	0	0	0	0
38998	BrChr10g02406V4	26.8651	27.1056	26.6246	0.982254	-0.0258324	0.968911	1	AT1G04960	Protein of unknown function (DUF1664)	0	0	0	0	0	0	0	0	0	0	0	0	0	0	0	0	0	0	0	0	0	0
17475	BoC05g00151V4	167.097	183.838	150.356	0.817871	-0.290054	0.443143	1	AT1G04970	lipid-binding serum glycoprotein family protein	0	0	0	0	0	0	0	0	0	0	0	0	0	0	0	0	0	0	0	0	0	0
19327	BoC05g02526V4	8.82072	9.63285	8.00859	0.831384	-0.266414	0.727746	1	AT1G04970	lipid-binding serum glycoprotein family protein	0	0	0	0	0	0	0	0	0	0	0	0	0	0	0	0	0	0	0	0	0	0
38005	BrChr10g01092V4	114.799	124.343	105.255	0.846488	-0.240439	0.497708	1	AT1G04970	lipid-binding serum glycoprotein family protein	0	0	0	0	0	0	0	0	0	0	0	0	0	0	0	0	0	0	0	0	0	0
70531	Contig14160	41.0322	53.6052	28.4592	0.530904	-0.913478	0.0348239	0.321483	AT1G04970	lipid-binding serum glycoprotein family protein	0	0	0	0	0	0	0	0	0	0	0	0	0	0	0	0	0	0	0	0	0	0
19328	BoC05g02528V4	137.416	156.507	118.324	0.756032	-0.403482	0.223584	0.964706	AT1G04980	ATPDIL2-2, ATPDI10, PDI10, PDIL2-2 PDI-like 2-2	0	0	0	0	0	0	0	0	0	0	0	0	0	0	0	0	0	0	0	0	0	0
39000	BrChr10g02409V4	262.247	230.379	294.115	1.27666	0.352373	0.29092	1	AT1G04980	ATPDIL2-2, ATPDI10, PDI10, PDIL2-2 PDI-like 2-2	0	0	0	0	0	0	0	0	0	0	0	0	0	0	0	0	0	0	0	0	0	0
29316	BoC08g02416V4	28.5957	32.9151	24.2762	0.737542	-0.439203	0.39797	1	AT1G04985	unknown protein; Has 37 Blast hits to 37 proteins in 11 species: Archae - 0; Bacteria - 0; Metazoa - 0; Fungi - 0; Plants - 37; Viruses - 0; Other Eukaryotes - 0 (source: NCBI BLink),	0	0	0	0	0	0	0	0	0	0	0	0	0	0	0	0	0	0	0	0	0	0
61178	BrChr8g01514V4	6.1132	7.75533	4.47107	0.576516	-0.794567	0.462126	1	AT1G04985	unknown protein; Has 37 Blast hits to 37 proteins in 11 species: Archae - 0; Bacteria - 0; Metazoa - 0; Fungi - 0; Plants - 37; Viruses - 0; Other Eukaryotes - 0 (source: NCBI BLink),	0	0	0	0	0	0	0	0	0	0	0	0	0	0	0	0	0	0	0	0	0	0
95273	Contig40341	5.39304	4.89383	5.89224	1.20401	0.267852	0.912446	1	AT1G04985	unknown protein; Has 37 Blast hits to 37 proteins in 11 species: Archae - 0; Bacteria - 0; Metazoa - 0; Fungi - 0; Plants - 37; Viruses - 0; Other Eukaryotes - 0 (source: NCBI BLink),	0	0	0	0	0	0	0	0	0	0	0	0	0	0	0	0	0	0	0	0	0	0
19329	BoC05g02529V4	89.1583	84.3712	93.9453	1.11348	0.155071	0.678533	1	AT1G04990	Zinc finger C-x8-C-x5-C-x3-H type family protein	0	0	0	0	0	0	0	0	0	0	0	0	0	0	0	0	0	0	0	0	0	0
39001	BrChr10g02410V4	126.713	140.326	113.1	0.805984	-0.311177	0.328161	1	AT1G04990	Zinc finger C-x8-C-x5-C-x3-H type family protein	0	0	0	0	0	0	0	0	0	0	0	0	0	0	0	0	0	0	0	0	0	0
70016	Contig13653	11.8208	11.8511	11.7905	0.99489	-0.00739132	1	1	AT1G04990	Zinc finger C-x8-C-x5-C-x3-H type family protein	0	0	0	0	0	0	0	0	0	0	0	0	0	0	0	0	0	0	0	0	0	0
95339	Contig40415	110.913	119.748	102.078	0.852439	-0.230332	0.575795	1	AT1G04990	Zinc finger C-x8-C-x5-C-x3-H type family protein	0	0	0	0	0	0	0	0	0	0	0	0	0	0	0	0	0	0	0	0	0	0
98754	Contig6547	2.38258	0	4.76516	Inf	Inf	0.0229146	0.236707	AT1G04990	Zinc finger C-x8-C-x5-C-x3-H type family protein	0	0	0	0	0	0	0	0	0	0	0	0	0	0	0	0	0	0	0	0	0	0
17477	BoC05g00153V4	76.8512	48.5825	105.12	2.16374	1.11353	0.00174254	0.0297258	AT1G05000	Phosphotyrosine protein phosphatases superfamily protein	0	0	0	0	0	0	0	0	0	0	0	0	0	0	0	0	0	0	0	0	0	0
38006	BrChr10g01093V4	124.949	117.853	132.046	1.12043	0.164053	0.506918	1	AT1G05000	Phosphotyrosine protein phosphatases superfamily protein	0	0	0	0	0	0	0	0	0	0	0	0	0	0	0	0	0	0	0	0	0	0
19330	BoC05g02530V4	9.7628	7.00303	12.5226	1.78816	0.838479	0.27023	1	AT1G05010	EFE, ACO4, EAT1 ethylene-forming enzyme	0	0	0	0	0	0	0	0	0	0	0	0	0	0	0	0	0	0	0	0	0	0
39002	BrChr10g02411V4	18.0781	11.831	24.3251	2.05604	1.03987	0.114434	0.696262	AT1G05010	EFE, ACO4, EAT1 ethylene-forming enzyme	0	0	0	0	0	0	0	0	0	0	0	0	0	0	0	0	0	0	0	0	0	0
39003	BrChr10g02412V4	25.1017	27.994	22.2095	0.793368	-0.333938	0.496604	1	AT1G05020	ENTH/ANTH/VHS superfamily protein	0	0	0	0	0	0	0	0	0	0	0	0	0	0	0	0	0	0	0	0	0	0
19331	BoC05g02531V4	3.48536	1.82528	5.14544	2.81898	1.49517	0.313917	1	AT1G05030	Major facilitator superfamily protein	0	0	0	0	0	0	0	0	0	0	0	0	0	0	0	0	0	0	0	0	0	0
29317	BoC08g02417V4	41.7177	43.2698	40.1656	0.92826	-0.107399	0.790313	1	AT1G05055	ATGTF2H2, GTF2H2 general transcription factor II H2	0	0	0	0	0	0	0	0	0	0	0	0	0	0	0	0	0	0	0	0	0	0
61179	BrChr8g01516V4	37.9613	35.5783	40.3443	1.13396	0.181366	0.850786	1	AT1G05055	ATGTF2H2, GTF2H2 general transcription factor II H2	0	0	0	0	0	0	0	0	0	0	0	0	0	0	0	0	0	0	0	0	0	0
18184	BoC05g01034V4	16.4665	15.4662	17.4668	1.12936	0.175503	0.753836	1	AT1G05060	unknown protein; Has 34 Blast hits to 34 proteins in 13 species: Archae - 0; Bacteria - 0; Metazoa - 0; Fungi - 0; Plants - 34; Viruses - 0; Other Eukaryotes - 0 (source: NCBI BLink),	0	0	0	0	0	0	0	0	0	0	0	0	0	0	0	0	0	0	0	0	0	0
63295	BrChr9g01319V4	5.04262	6.3462	3.73904	0.589178	-0.763226	0.50618	1	AT1G05060	unknown protein; Has 34 Blast hits to 34 proteins in 13 species: Archae - 0; Bacteria - 0; Metazoa - 0; Fungi - 0; Plants - 34; Viruses - 0; Other Eukaryotes - 0 (source: NCBI BLink),	0	0	0	0	0	0	0	0	0	0	0	0	0	0	0	0	0	0	0	0	0	0
19332	BoC05g02534V4	39.4185	39.4199	39.4172	0.99993	-0.00010056	1	1	AT1G05070	Protein of unknown function (DUF1068)	0	0	0	0	0	0	0	0	0	0	0	0	0	0	0	0	0	0	0	0	0	0
39005	BrChr10g02415V4	12.6356	14.6635	10.6078	0.723414	-0.467106	0.442819	1	AT1G05070	Protein of unknown function (DUF1068)	0	0	0	0	0	0	0	0	0	0	0	0	0	0	0	0	0	0	0	0	0	0
91585	Contig3630	5.14369	6.20496	4.08241	0.657927	-0.604	0.88142	1	AT1G05070	Protein of unknown function (DUF1068)	0	0	0	0	0	0	0	0	0	0	0	0	0	0	0	0	0	0	0	0	0	0
38008	BrChr10g01095V4	0.149687	0.299374	0	0	-Inf	0.971972	1	AT1G05100	MAPKKK18 mitogen-activated protein kinase kinase kinase 18	0	0	0	0	0	0	0	0	0	0	0	0	0	0	0	0	0	0	0	0	0	0
19333	BoC05g02535V4	122.766	116.864	128.668	1.101	0.138815	0.678084	1	AT1G05120	Helicase protein with RING/U-box domain	0	0	0	0	0	0	0	0	0	0	0	0	0	0	0	0	0	0	0	0	0	0
19336	BoC05g02538V4	11.8602	9.65289	14.0675	1.45734	0.543333	0.409747	1	AT1G05120	Helicase protein with RING/U-box domain	0	0	0	0	0	0	0	0	0	0	0	0	0	0	0	0	0	0	0	0	0	0
22200	BoC06g01460V4	3.48437	3.51375	3.45499	0.98328	-0.0243263	0.94114	1	AT1G05120	Helicase protein with RING/U-box domain	0	0	0	0	0	0	0	0	0	0	0	0	0	0	0	0	0	0	0	0	0	0
27653	BoC08g00247V4	8.47164	12.5054	4.43788	0.354878	-1.49461	0.256041	1	AT1G05120	Helicase protein with RING/U-box domain	0	0	0	0	0	0	0	0	0	0	0	0	0	0	0	0	0	0	0	0	0	0
29318	BoC08g02418V4	6.67116	7.79983	5.54249	0.71059	-0.49291	0.576162	1	AT1G05120	Helicase protein with RING/U-box domain	0	0	0	0	0	0	0	0	0	0	0	0	0	0	0	0	0	0	0	0	0	0
29482	BoC08g02638V4	1.62244	2.56212	0.682751	0.266479	-1.90791	0.553623	1	AT1G05120	Helicase protein with RING/U-box domain	0	0	0	0	0	0	0	0	0	0	0	0	0	0	0	0	0	0	0	0	0	0
39006	BrChr10g02416V4	210.686	208.111	213.261	1.02475	0.0352725	0.924382	1	AT1G05120	Helicase protein with RING/U-box domain	0	0	0	0	0	0	0	0	0	0	0	0	0	0	0	0	0	0	0	0	0	0
61180	BrChr8g01517V4	46.0131	39.5832	52.443	1.32488	0.405862	0.341852	1	AT1G05120	Helicase protein with RING/U-box domain	0	0	0	0	0	0	0	0	0	0	0	0	0	0	0	0	0	0	0	0	0	0
89606	Contig34141	3.42924	3.08859	3.76989	1.22059	0.287574	0.783728	1	AT1G05120	Helicase protein with RING/U-box domain	0	0	0	0	0	0	0	0	0	0	0	0	0	0	0	0	0	0	0	0	0	0
90119	Contig34682	10.6001	14.1809	7.01932	0.494983	-1.01455	0.377473	1	AT1G05120	Helicase protein with RING/U-box domain	0	0	0	0	0	0	0	0	0	0	0	0	0	0	0	0	0	0	0	0	0	0
27511	BoC08g00051V4	169.309	57.843	280.775	4.85409	2.2792	1.78474e-07	7.91443e-06	AT1G05135		0	0	0	0	0	0	0	0	0	0	0	0	0	0	0	0	0	0	0	0	0	0
29177	BoC08g02243V4	14.2892	0.598747	27.9797	46.7304	5.54629	1.37569e-07	6.19849e-06	AT1G05135		0	0	0	0	0	0	0	0	0	0	0	0	0	0	0	0	0	0	0	0	0	0
29319	BoC08g02419V4	22.1443	9.23861	35.0499	3.79385	1.92366	0.0538395	0.435255	AT1G05135		0	0	0	0	0	0	0	0	0	0	0	0	0	0	0	0	0	0	0	0	0	0
64251	BrChr9g02618V4	31.5419	3.9209	59.1629	15.0891	3.91544	5.92936e-11	4.34494e-09	AT1G05135		0	0	0	0	0	0	0	0	0	0	0	0	0	0	0	0	0	0	0	0	0	0
68583	Contig12285	2.14803	1.94333	2.35273	1.21067	0.275801	1	1	AT1G05135		0	0	0	0	0	0	0	0	0	0	0	0	0	0	0	0	0	0	0	0	0	0
79944	Contig23844	45.8714	42.1266	49.6161	1.17779	0.236079	0.531227	1	AT1G05135		0	0	0	0	0	0	0	0	0	0	0	0	0	0	0	0	0	0	0	0	0	0
61181	BrChr8g01518V4	102.787	29.3032	176.271	6.01543	2.58867	8.19655e-06	0.000266459	AT1G05136	unknown protein; Has 30201 Blast hits to 17322 proteins in 780 species: Archae - 12; Bacteria - 1396; Metazoa - 17338; Fungi - 3422; Plants - 5037; Viruses - 0; Other Eukaryotes - 2996 (source: NCBI BLink),	0	0	0	0	0	0	0	0	0	0	0	0	0	0	0	0	0	0	0	0	0	0
38010	BrChr10g01097V4	19.5769	18.5593	20.5945	1.10966	0.150117	0.759958	1	AT1G05140	Peptidase M50 family protein	0	0	0	0	0	0	0	0	0	0	0	0	0	0	0	0	0	0	0	0	0	0
39009	BrChr10g02419V4	46.6023	55.2228	37.9818	0.687793	-0.539954	0.198937	0.918953	AT1G05140	Peptidase M50 family protein	0	0	0	0	0	0	0	0	0	0	0	0	0	0	0	0	0	0	0	0	0	0
17480	BoC05g00157V4	882.973	764.286	1001.66	1.31058	0.390208	0.166741	0.851048	AT1G05150	Calcium-binding tetratricopeptide family protein	0	0	0	0	0	0	0	0	0	0	0	0	0	0	0	0	0	0	0	0	0	0
19337	BoC05g02539V4	0.555325	0	1.11065	Inf	Inf	0.517765	1	AT1G05150	Calcium-binding tetratricopeptide family protein	0	0	0	0	0	0	0	0	0	0	0	0	0	0	0	0	0	0	0	0	0	0
91940	Contig36689	73.31	62.1492	84.4709	1.35916	0.44272	0.228301	0.972161	AT1G05150	Calcium-binding tetratricopeptide family protein	0	0	0	0	0	0	0	0	0	0	0	0	0	0	0	0	0	0	0	0	0	0
100610	Contig8338	140.526	112.608	168.444	1.49584	0.580952	0.0794441	0.559949	AT1G05150	Calcium-binding tetratricopeptide family protein	0	0	0	0	0	0	0	0	0	0	0	0	0	0	0	0	0	0	0	0	0	0
101964	Contig961	163.393	143.286	183.501	1.28066	0.356888	0.259416	1	AT1G05150	Calcium-binding tetratricopeptide family protein	0	0	0	0	0	0	0	0	0	0	0	0	0	0	0	0	0	0	0	0	0	0
19338	BoC05g02540V4	306.63	310.462	302.798	0.975314	-0.0360611	0.969239	1	AT1G05160	CYP88A3, ATKAO1, KAO1 cytochrome P450, family 88, subfamily A, polypeptide 3	0	0	0	0	0	0	0	0	0	0	0	0	0	0	0	0	0	0	0	0	0	0
39010	BrChr10g02420V4	118.128	114.022	122.234	1.07203	0.100344	0.760222	1	AT1G05160	CYP88A3, ATKAO1, KAO1 cytochrome P450, family 88, subfamily A, polypeptide 3	0	0	0	0	0	0	0	0	0	0	0	0	0	0	0	0	0	0	0	0	0	0
80240	Contig24178	31.5278	54.8991	8.15645	0.148571	-2.75077	0.0001153	0.0028346	AT1G05160	CYP88A3, ATKAO1, KAO1 cytochrome P450, family 88, subfamily A, polypeptide 3	0	0	0	0	0	0	0	0	0	0	0	0	0	0	0	0	0	0	0	0	0	0
100353	Contig8094	13.9838	12.8415	15.1261	1.17791	0.236227	0.662739	1	AT1G05160	CYP88A3, ATKAO1, KAO1 cytochrome P450, family 88, subfamily A, polypeptide 3	0	0	0	0	0	0	0	0	0	0	0	0	0	0	0	0	0	0	0	0	0	0
19339	BoC05g02541V4	23.1164	21.2949	24.9379	1.17107	0.22783	0.818618	1	AT1G05170	Galactosyltransferase family protein	0	0	0	0	0	0	0	0	0	0	0	0	0	0	0	0	0	0	0	0	0	0
31664	BoC09g00710V4	7.60138	7.00303	8.19973	1.17088	0.227597	0.785323	1	AT1G05170	Galactosyltransferase family protein	0	0	0	0	0	0	0	0	0	0	0	0	0	0	0	0	0	0	0	0	0	0
39011	BrChr10g02421V4	15.139	15.2403	15.0376	0.986699	-0.0193175	1	1	AT1G05170	Galactosyltransferase family protein	0	0	0	0	0	0	0	0	0	0	0	0	0	0	0	0	0	0	0	0	0	0
70130	Contig13765	1.25402	1.82528	0.682751	0.374052	-1.41869	0.625328	1	AT1G05170	Galactosyltransferase family protein	0	0	0	0	0	0	0	0	0	0	0	0	0	0	0	0	0	0	0	0	0	0
19358	BoC05g02569V4	90.0003	91.8503	88.1503	0.959717	-0.0593196	0.868907	1	AT1G05180	AXR1 NAD(P)-binding Rossmann-fold superfamily protein	0	0	0	0	0	0	0	0	0	0	0	0	0	0	0	0	0	0	1	0	0	0
27912	BoC08g00614V4	6.67156	0	13.3431	Inf	Inf	2.20041e-05	0.000645804	AT1G05180	AXR1 NAD(P)-binding Rossmann-fold superfamily protein	0	0	0	0	0	0	0	0	0	0	0	0	0	0	0	0	0	0	1	0	0	0
28863	BoC08g01852V4	1.75433	0	3.50866	Inf	Inf	0.0655943	0.495491	AT1G05180	AXR1 NAD(P)-binding Rossmann-fold superfamily protein	0	0	0	0	0	0	0	0	0	0	0	0	0	0	0	0	0	0	1	0	0	0
29176	BoC08g02242V4	11.4987	10.5878	12.4096	1.17206	0.229053	0.78127	1	AT1G05180	AXR1 NAD(P)-binding Rossmann-fold superfamily protein	0	0	0	0	0	0	0	0	0	0	0	0	0	0	0	0	0	0	1	0	0	0
29320	BoC08g02420V4	38.5805	33.1537	44.0072	1.32737	0.40857	0.376688	1	AT1G05180	AXR1 NAD(P)-binding Rossmann-fold superfamily protein	0	0	0	0	0	0	0	0	0	0	0	0	0	0	0	0	0	0	1	0	0	0
39012	BrChr10g02422V4	131.911	132.43	131.392	0.992163	-0.0113508	0.907279	1	AT1G05180	AXR1 NAD(P)-binding Rossmann-fold superfamily protein	0	0	0	0	0	0	0	0	0	0	0	0	0	0	0	0	0	0	1	0	0	0
60150	BrChr8g00104V4	21.2958	16.0572	26.5344	1.65249	0.724646	0.166267	0.850274	AT1G05180	AXR1 NAD(P)-binding Rossmann-fold superfamily protein	0	0	0	0	0	0	0	0	0	0	0	0	0	0	0	0	0	0	1	0	0	0
61182	BrChr8g01519V4	43.0431	36.7598	49.3264	1.34186	0.424233	0.288251	1	AT1G05180	AXR1 NAD(P)-binding Rossmann-fold superfamily protein	0	0	0	0	0	0	0	0	0	0	0	0	0	0	0	0	0	0	1	0	0	0
64252	BrChr9g02619V4	13.5793	11.1891	15.9695	1.42724	0.513231	0.466501	1	AT1G05180	AXR1 NAD(P)-binding Rossmann-fold superfamily protein	0	0	0	0	0	0	0	0	0	0	0	0	0	0	0	0	0	0	1	0	0	0
69298	Contig12950	7.76587	2.16143	13.3703	6.18587	2.62898	0.00533918	0.0755455	AT1G05180	AXR1 NAD(P)-binding Rossmann-fold superfamily protein	0	0	0	0	0	0	0	0	0	0	0	0	0	0	0	0	0	0	1	0	0	0
74948	Contig18519	2.42515	3.02405	1.82626	0.603912	-0.72759	0.680246	1	AT1G05180	AXR1 NAD(P)-binding Rossmann-fold superfamily protein	0	0	0	0	0	0	0	0	0	0	0	0	0	0	0	0	0	0	1	0	0	0
85122	Contig29380	53.8155	46.73	60.901	1.30325	0.382116	0.334684	1	AT1G05180	AXR1 NAD(P)-binding Rossmann-fold superfamily protein	0	0	0	0	0	0	0	0	0	0	0	0	0	0	0	0	0	0	1	0	0	0
94728	Contig39757	0.606251	0.299374	0.913129	3.05013	1.60887	0.882442	1	AT1G05180	AXR1 NAD(P)-binding Rossmann-fold superfamily protein	0	0	0	0	0	0	0	0	0	0	0	0	0	0	0	0	0	0	1	0	0	0
98058	Contig5826	1.60007	0	3.20014	Inf	Inf	0.0852433	0.584289	AT1G05180	AXR1 NAD(P)-binding Rossmann-fold superfamily protein	0	0	0	0	0	0	0	0	0	0	0	0	0	0	0	0	0	0	1	0	0	0
101980	Contig9636	16.3706	0	32.7412	Inf	Inf	1.9828e-11	1.53192e-09	AT1G05180	AXR1 NAD(P)-binding Rossmann-fold superfamily protein	0	0	0	0	0	0	0	0	0	0	0	0	0	0	0	0	0	0	1	0	0	0
19359	BoC05g02570V4	593.213	624.19	562.235	0.900743	-0.150812	0.588827	1	AT1G05190	emb2394 Ribosomal protein L6 family	0	0	0	0	0	0	0	0	0	0	1	0	0	0	0	0	0	0	0	1	0	0
29175	BoC08g02241V4	59.0372	33.9344	84.14	2.47949	1.31004	0.00223263	0.036745	AT1G05190	emb2394 Ribosomal protein L6 family	0	0	0	0	0	0	0	0	0	0	1	0	0	0	0	0	0	0	0	1	0	0
39013	BrChr10g02423V4	552.026	503.597	600.455	1.19233	0.253787	0.391523	1	AT1G05190	emb2394 Ribosomal protein L6 family	0	0	0	0	0	0	0	0	0	0	1	0	0	0	0	0	0	0	0	1	0	0
64253	BrChr9g02620V4	68.8852	61.8735	75.897	1.22665	0.294722	0.514535	1	AT1G05190	emb2394 Ribosomal protein L6 family	0	0	0	0	0	0	0	0	0	0	1	0	0	0	0	0	0	0	0	1	0	0
82975	Contig27078	41.7137	5.0242	78.4031	15.6051	3.96395	2.86632e-06	0.000102596	AT1G05190	emb2394 Ribosomal protein L6 family	0	0	0	0	0	0	0	0	0	0	1	0	0	0	0	0	0	0	0	1	0	0
84302	Contig28539	7.69296	5.82873	9.55719	1.63967	0.713405	0.513992	1	AT1G05190	emb2394 Ribosomal protein L6 family	0	0	0	0	0	0	0	0	0	0	1	0	0	0	0	0	0	0	0	1	0	0
17494	BoC05g00178V4	7.68359	6.96626	8.40092	1.20594	0.270163	0.847349	1	AT1G05200	ATGLR3,4, GLR3,4, GLUR3 glutamate receptor 3,4	0	0	0	0	0	0	0	0	0	0	0	0	0	0	0	0	0	0	0	0	0	0
19360	BoC05g02571V4	14.2418	16.9831	11.5004	0.677171	-0.562408	0.481808	1	AT1G05200	ATGLR3,4, GLR3,4, GLUR3 glutamate receptor 3,4	0	0	0	0	0	0	0	0	0	0	0	0	0	0	0	0	0	0	0	0	0	0
31034	BoC08g04622V4	2.34001	1.04394	3.63609	3.48303	1.80034	0.340605	1	AT1G05200	ATGLR3,4, GLR3,4, GLUR3 glutamate receptor 3,4	0	0	0	0	0	0	0	0	0	0	0	0	0	0	0	0	0	0	0	0	0	0
31161	BoC09g00069V4	5.21712	10.4342	0	0	-Inf	0.000131925	0.0031897	AT1G05200	ATGLR3,4, GLR3,4, GLUR3 glutamate receptor 3,4	0	0	0	0	0	0	0	0	0	0	0	0	0	0	0	0	0	0	0	0	0	0
38011	BrChr10g01098V4	7.34702	4.29382	10.4002	2.42214	1.27628	0.210234	0.942112	AT1G05200	ATGLR3,4, GLR3,4, GLUR3 glutamate receptor 3,4	0	0	0	0	0	0	0	0	0	0	0	0	0	0	0	0	0	0	0	0	0	0
39014	BrChr10g02424V4	204.672	219.529	189.815	0.864645	-0.209821	0.464859	1	AT1G05200	ATGLR3,4, GLR3,4, GLUR3 glutamate receptor 3,4	0	0	0	0	0	0	0	0	0	0	0	0	0	0	0	0	0	0	0	0	0	0
62345	BrChr9g00081V4	2.21431	1.11749	3.31114	2.96302	1.56707	0.395762	1	AT1G05200	ATGLR3,4, GLR3,4, GLUR3 glutamate receptor 3,4	0	0	0	0	0	0	0	0	0	0	0	0	0	0	0	0	0	0	0	0	0	0
85074	Contig29333	4.1054	8.21079	0	0	-Inf	0.00630403	0.086798	AT1G05200	ATGLR3,4, GLR3,4, GLUR3 glutamate receptor 3,4	0	0	0	0	0	0	0	0	0	0	0	0	0	0	0	0	0	0	0	0	0	0
10683	BoC03g03716V4	3.34432	4.06026	2.62839	0.647345	-0.627394	0.774554	1	AT1G05205	unknown protein; Has 44 Blast hits to 44 proteins in 16 species: Archae - 0; Bacteria - 0; Metazoa - 0; Fungi - 0; Plants - 44; Viruses - 0; Other Eukaryotes - 0 (source: NCBI BLink),	0	0	0	0	0	0	0	0	0	0	0	0	0	0	0	0	0	0	0	0	1	0
29174	BoC08g02240V4	122.904	79.1383	166.67	2.10606	1.07455	0.0164626	0.18481	AT1G05205	unknown protein; Has 44 Blast hits to 44 proteins in 16 species: Archae - 0; Bacteria - 0; Metazoa - 0; Fungi - 0; Plants - 44; Viruses - 0; Other Eukaryotes - 0 (source: NCBI BLink),	0	0	0	0	0	0	0	0	0	0	0	0	0	0	0	0	0	0	0	0	1	0
56757	BrChr6g03405V4	246.814	302.201	191.426	0.63344	-0.65872	0.0255756	0.256977	AT1G05205	unknown protein; Has 44 Blast hits to 44 proteins in 16 species: Archae - 0; Bacteria - 0; Metazoa - 0; Fungi - 0; Plants - 44; Viruses - 0; Other Eukaryotes - 0 (source: NCBI BLink),	0	0	0	0	0	0	0	0	0	0	0	0	0	0	0	0	0	0	0	0	1	0
60632	BrChr8g00745V4	2.20026	2.42403	1.97649	0.815375	-0.294465	0.990792	1	AT1G05205	unknown protein; Has 44 Blast hits to 44 proteins in 16 species: Archae - 0; Bacteria - 0; Metazoa - 0; Fungi - 0; Plants - 44; Viruses - 0; Other Eukaryotes - 0 (source: NCBI BLink),	0	0	0	0	0	0	0	0	0	0	0	0	0	0	0	0	0	0	0	0	1	0
64254	BrChr9g02621V4	20.2152	0.336146	40.0942	119.276	6.89816	7.02753e-11	5.1167e-09	AT1G05205	unknown protein; Has 44 Blast hits to 44 proteins in 16 species: Archae - 0; Bacteria - 0; Metazoa - 0; Fungi - 0; Plants - 44; Viruses - 0; Other Eukaryotes - 0 (source: NCBI BLink),	0	0	0	0	0	0	0	0	0	0	0	0	0	0	0	0	0	0	0	0	1	0
70978	Contig14604	75.0155	88.1886	61.8423	0.70125	-0.511999	0.156623	0.826568	AT1G05205	unknown protein; Has 44 Blast hits to 44 proteins in 16 species: Archae - 0; Bacteria - 0; Metazoa - 0; Fungi - 0; Plants - 44; Viruses - 0; Other Eukaryotes - 0 (source: NCBI BLink),	0	0	0	0	0	0	0	0	0	0	0	0	0	0	0	0	0	0	0	0	1	0
94573	Contig39588	55.5513	109.11	1.99292	0.0182653	-5.77475	1.88214e-23	4.94037e-21	AT1G05205	unknown protein; Has 44 Blast hits to 44 proteins in 16 species: Archae - 0; Bacteria - 0; Metazoa - 0; Fungi - 0; Plants - 44; Viruses - 0; Other Eukaryotes - 0 (source: NCBI BLink),	0	0	0	0	0	0	0	0	0	0	0	0	0	0	0	0	0	0	0	0	1	0
99104	Contig6901	16.3454	15.3533	17.3374	1.12923	0.175339	0.756734	1	AT1G05205	unknown protein; Has 44 Blast hits to 44 proteins in 16 species: Archae - 0; Bacteria - 0; Metazoa - 0; Fungi - 0; Plants - 44; Viruses - 0; Other Eukaryotes - 0 (source: NCBI BLink),	0	0	0	0	0	0	0	0	0	0	0	0	0	0	0	0	0	0	0	0	1	0
102321	Contig9952	53.3906	18.4851	88.2962	4.77661	2.25599	1.90948e-07	8.43285e-06	AT1G05205	unknown protein; Has 44 Blast hits to 44 proteins in 16 species: Archae - 0; Bacteria - 0; Metazoa - 0; Fungi - 0; Plants - 44; Viruses - 0; Other Eukaryotes - 0 (source: NCBI BLink),	0	0	0	0	0	0	0	0	0	0	0	0	0	0	0	0	0	0	0	0	1	0
17495	BoC05g00179V4	14.317	11.3871	17.2468	1.51459	0.598928	0.417367	1	AT1G05210	Transmembrane protein 97, predicted	0	0	0	0	0	0	0	0	0	0	0	0	0	0	0	0	0	0	0	0	0	0
27512	BoC08g00052V4	21.4598	28.4327	14.487	0.509518	-0.972795	0.119797	0.715585	AT1G05210	Transmembrane protein 97, predicted	0	0	0	0	0	0	0	0	0	0	0	0	0	0	0	0	0	0	0	0	0	0
29321	BoC08g02421V4	2.80612	0	5.61225	Inf	Inf	0.153982	0.819462	AT1G05210	Transmembrane protein 97, predicted	0	0	0	0	0	0	0	0	0	0	0	0	0	0	0	0	0	0	0	0	0	0
60110	BrChr8g00052V4	8.81664	8.56571	9.06757	1.05859	0.0821431	0.882769	1	AT1G05210	Transmembrane protein 97, predicted	0	0	0	0	0	0	0	0	0	0	0	0	0	0	0	0	0	0	0	0	0	0
86038	Contig30331	1.02875	0.445195	1.61231	3.62158	1.85662	0.586236	1	AT1G05210	Transmembrane protein 97, predicted	0	0	0	0	0	0	0	0	0	0	0	0	0	0	0	0	0	0	0	0	0	0
19361	BoC05g02572V4	42.8247	43.4467	42.2027	0.971368	-0.0419104	0.967524	1	AT1G05230	HDG2 homeodomain GLABROUS 2	0	0	0	0	0	0	0	0	0	0	0	0	0	0	0	0	0	0	0	0	0	0
29173	BoC08g02239V4	33.2736	38.5303	28.0169	0.72714	-0.459696	0.372829	1	AT1G05230	HDG2 homeodomain GLABROUS 2	0	0	0	0	0	0	0	0	0	0	0	0	0	0	0	0	0	0	0	0	0	0
38012	BrChr10g01099V4	14.8008	20.8775	8.7242	0.417876	-1.25885	0.0607873	0.471853	AT1G05230	HDG2 homeodomain GLABROUS 2	0	0	0	0	0	0	0	0	0	0	0	0	0	0	0	0	0	0	0	0	0	0
39015	BrChr10g02425V4	25.9385	29.9187	21.9584	0.733935	-0.446276	0.454875	1	AT1G05230	HDG2 homeodomain GLABROUS 2	0	0	0	0	0	0	0	0	0	0	0	0	0	0	0	0	0	0	0	0	0	0
64255	BrChr9g02622V4	41.2936	48.4624	34.1248	0.70415	-0.506045	0.245392	1	AT1G05230	HDG2 homeodomain GLABROUS 2	0	0	0	0	0	0	0	0	0	0	0	0	0	0	0	0	0	0	0	0	0	0
39016	BrChr10g02427V4	0.138831	0	0.277662	Inf	Inf	1	1	AT1G05250	Peroxidase superfamily protein	0	0	0	0	0	0	0	0	0	0	0	0	0	0	0	0	0	0	0	0	0	0
17496	BoC05g00180V4	0.168073	0.336146	0	0	-Inf	0.971978	1	AT1G05260	RCI3, RCI3A Peroxidase superfamily protein	0	0	0	0	0	0	1	0	0	0	0	0	0	0	0	0	0	0	0	0	0	0
38013	BrChr10g01101V4	0.438205	0.598747	0.277662	0.463739	-1.10861	0.948218	1	AT1G05260	RCI3, RCI3A Peroxidase superfamily protein	0	0	0	0	0	0	1	0	0	0	0	0	0	0	0	0	0	0	0	0	0	0
64256	BrChr9g02624V4	6.6743	13.0072	0.341376	0.0262451	-5.25181	0.00599772	0.0831735	AT1G05260	RCI3, RCI3A Peroxidase superfamily protein	0	0	0	0	0	0	1	0	0	0	0	0	0	0	0	0	0	0	0	0	0	0
29171	BoC08g02236V4	97.44	88.7968	106.083	1.19467	0.256618	0.47556	1	AT1G05270	TraB family protein	0	0	0	0	0	0	0	0	0	0	0	0	0	0	0	0	0	0	0	0	0	0
29322	BoC08g02423V4	112.507	62.8104	162.203	2.58243	1.36873	9.51273e-05	0.00239503	AT1G05270	TraB family protein	0	0	0	0	0	0	0	0	0	0	0	0	0	0	0	0	0	0	0	0	0	0
61183	BrChr8g01521V4	211.003	234.199	187.807	0.801915	-0.318478	0.255005	1	AT1G05270	TraB family protein	0	0	0	0	0	0	0	0	0	0	0	0	0	0	0	0	0	0	0	0	0	0
64257	BrChr9g02625V4	97.539	146.127	48.9508	0.334988	-1.57782	9.74613e-06	0.000311882	AT1G05270	TraB family protein	0	0	0	0	0	0	0	0	0	0	0	0	0	0	0	0	0	0	0	0	0	0
67925	Contig11676	21.8738	19.1877	24.5599	1.27998	0.356121	0.485997	1	AT1G05270	TraB family protein	0	0	0	0	0	0	0	0	0	0	0	0	0	0	0	0	0	0	0	0	0	0
67926	Contig11677	4.53947	2.24271	6.83623	3.04821	1.60796	0.218431	0.955336	AT1G05270	TraB family protein	0	0	0	0	0	0	0	0	0	0	0	0	0	0	0	0	0	0	0	0	0	0
71354	Contig14969	0.64828	0.336146	0.960414	2.85713	1.51457	0.876013	1	AT1G05270	TraB family protein	0	0	0	0	0	0	0	0	0	0	0	0	0	0	0	0	0	0	0	0	0	0
72298	Contig15885	45.2305	43.1402	47.3207	1.0969	0.133438	0.732252	1	AT1G05270	TraB family protein	0	0	0	0	0	0	0	0	0	0	0	0	0	0	0	0	0	0	0	0	0	0
88478	Contig32920	11.9492	19.4606	4.43788	0.228044	-2.13261	0.00269571	0.0431323	AT1G05270	TraB family protein	0	0	0	0	0	0	0	0	0	0	0	0	0	0	0	0	0	0	0	0	0	0
90418	Contig3499	46.2223	37.6417	54.8029	1.45591	0.541921	0.216002	0.952164	AT1G05270	TraB family protein	0	0	0	0	0	0	0	0	0	0	0	0	0	0	0	0	0	0	0	0	0	0
29323	BoC08g02424V4	0.491062	0.299374	0.682751	2.2806	1.18941	1	1	AT1G05280	Protein of unknown function (DUF604)	0	0	0	0	0	0	0	0	0	0	0	0	0	0	0	0	0	0	0	0	0	0
39017	BrChr10g02430V4	0.149687	0.299374	0	0	-Inf	0.971972	1	AT1G05280	Protein of unknown function (DUF604)	0	0	0	0	0	0	0	0	0	0	0	0	0	0	0	0	0	0	0	0	0	0
61184	BrChr8g01522V4	2.35797	0.63552	4.08041	6.42059	2.68271	0.174285	0.868683	AT1G05280	Protein of unknown function (DUF604)	0	0	0	0	0	0	0	0	0	0	0	0	0	0	0	0	0	0	0	0	0	0
64258	BrChr9g02626V4	1.70329	0.445195	2.96138	6.65187	2.73376	0.298439	1	AT1G05280	Protein of unknown function (DUF604)	0	0	0	0	0	0	0	0	0	0	0	0	0	0	0	0	0	0	0	0	0	0
19335	BoC05g02537V4	0.296732	0.299374	0.294091	0.982354	-0.0256852	1	1	AT1G05291	Protein of unknown function (DUF1218)	0	0	0	0	0	0	0	0	0	0	0	0	0	0	0	0	0	0	0	0	0	0
19363	BoC05g02581V4	2.36207	2.01561	2.70853	1.34378	0.426295	0.912468	1	AT1G05300	ZIP5 zinc transporter 5 precursor	0	0	0	0	0	0	0	0	0	0	0	0	0	0	0	0	0	0	0	0	0	0
39019	BrChr10g02436V4	4.29823	1.94333	6.65314	3.42357	1.7755	0.189792	0.901236	AT1G05300	ZIP5 zinc transporter 5 precursor	0	0	0	0	0	0	0	0	0	0	0	0	0	0	0	0	0	0	0	0	0	0
29169	BoC08g02234V4	0.168073	0.336146	0	0	-Inf	0.971978	1	AT1G05310	Pectin lyase-like superfamily protein	0	0	0	0	0	0	0	0	0	0	0	0	0	0	0	0	0	0	0	0	0	0
64260	BrChr9g02628V4	0.462164	0.336146	0.588182	1.74978	0.807172	1	1	AT1G05310	Pectin lyase-like superfamily protein	0	0	0	0	0	0	0	0	0	0	0	0	0	0	0	0	0	0	0	0	0	0
17498	BoC05g00182V4	5.83036	2.37953	9.28119	3.90043	1.96363	0.148683	0.804303	AT1G05320	FUNCTIONS IN: molecular_function unknown; INVOLVED IN: biological_process unknown; LOCATED IN: cellular_component unknown; EXPRESSED IN: fruit, egg cell; CONTAINS InterPro DOMAIN/s: Prefoldin (InterPro:IPR009053); BEST Arabidopsis thaliana protein match is: unknown protein (TAIR:AT2G32240,1); Has 267650 Blast hits to 119772 proteins in 3899 species: Archae - 3706; Bacteria - 62589; Metazoa - 1065…	0	0	0	0	0	0	0	0	0	0	0	0	0	0	0	0	0	0	0	0	0	0
38018	BrChr10g01106V4	2.9815	3.17633	2.78667	0.877324	-0.188818	0.865273	1	AT1G05320	FUNCTIONS IN: molecular_function unknown; INVOLVED IN: biological_process unknown; LOCATED IN: cellular_component unknown; EXPRESSED IN: fruit, egg cell; CONTAINS InterPro DOMAIN/s: Prefoldin (InterPro:IPR009053); BEST Arabidopsis thaliana protein match is: unknown protein (TAIR:AT2G32240,1); Has 267650 Blast hits to 119772 proteins in 3899 species: Archae - 3706; Bacteria - 62589; Metazoa - 1065…	0	0	0	0	0	0	0	0	0	0	0	0	0	0	0	0	0	0	0	0	0	0
62348	BrChr9g00087V4	0.168073	0.336146	0	0	-Inf	0.971978	1	AT1G05320	FUNCTIONS IN: molecular_function unknown; INVOLVED IN: biological_process unknown; LOCATED IN: cellular_component unknown; EXPRESSED IN: fruit, egg cell; CONTAINS InterPro DOMAIN/s: Prefoldin (InterPro:IPR009053); BEST Arabidopsis thaliana protein match is: unknown protein (TAIR:AT2G32240,1); Has 267650 Blast hits to 119772 proteins in 3899 species: Archae - 3706; Bacteria - 62589; Metazoa - 1065…	0	0	0	0	0	0	0	0	0	0	0	0	0	0	0	0	0	0	0	0	0	0
19364	BoC05g02583V4	16.7129	27.441	5.98481	0.218098	-2.19695	0.00239113	0.0389528	AT1G05340	unknown protein; FUNCTIONS IN: molecular_function unknown; INVOLVED IN: biological_process unknown; LOCATED IN: chloroplast; EXPRESSED IN: 14 plant structures; EXPRESSED DURING: 7 growth stages; BEST Arabidopsis thaliana protein match is: unknown protein (TAIR:AT2G32210,1); Has 189 Blast hits to 189 proteins in 27 species: Archae - 0; Bacteria - 0; Metazoa - 0; Fungi - 21; Plants - 168; Viruses -…	0	0	0	0	0	0	0	0	0	0	0	0	0	0	0	0	0	0	0	0	0	0
17499	BoC05g00183V4	6.88059	5.60036	8.16083	1.4572	0.543196	0.625142	1	AT1G05350	NAD(P)-binding Rossmann-fold superfamily protein	0	0	0	0	0	0	0	0	0	0	0	0	0	0	0	0	0	0	0	0	0	0
19365	BoC05g02584V4	278.922	274.306	283.539	1.03366	0.0477638	0.883793	1	AT1G05350	NAD(P)-binding Rossmann-fold superfamily protein	0	0	0	0	0	0	0	0	0	0	0	0	0	0	0	0	0	0	0	0	0	0
29168	BoC08g02233V4	163.094	143.896	182.291	1.26682	0.341216	0.297615	1	AT1G05350	NAD(P)-binding Rossmann-fold superfamily protein	0	0	0	0	0	0	0	0	0	0	0	0	0	0	0	0	0	0	0	0	0	0
38019	BrChr10g01108V4	43.852	1.93433	85.7697	44.3407	5.47056	1.275e-14	1.4218e-12	AT1G05350	NAD(P)-binding Rossmann-fold superfamily protein	0	0	0	0	0	0	0	0	0	0	0	0	0	0	0	0	0	0	0	0	0	0
39021	BrChr10g02438V4	230.317	212.541	248.092	1.16726	0.223131	0.42144	1	AT1G05350	NAD(P)-binding Rossmann-fold superfamily protein	0	0	0	0	0	0	0	0	0	0	0	0	0	0	0	0	0	0	0	0	0	0
62349	BrChr9g00088V4	10.0085	11.9363	8.08069	0.676985	-0.562805	0.655227	1	AT1G05350	NAD(P)-binding Rossmann-fold superfamily protein	0	0	0	0	0	0	0	0	0	0	0	0	0	0	0	0	0	0	0	0	0	0
64261	BrChr9g02629V4	196.094	152.518	239.67	1.57141	0.652063	0.0400462	0.354222	AT1G05350	NAD(P)-binding Rossmann-fold superfamily protein	0	0	0	0	0	0	0	0	0	0	0	0	0	0	0	0	0	0	0	0	0	0
67119	Contig10929	3.56838	6.11264	1.02413	0.167542	-2.5774	0.0661917	0.498679	AT1G05350	NAD(P)-binding Rossmann-fold superfamily protein	0	0	0	0	0	0	0	0	0	0	0	0	0	0	0	0	0	0	0	0	0	0
98094	Contig5864	19.1322	38.2644	0	0	-Inf	6.51215e-14	6.72025e-12	AT1G05350	NAD(P)-binding Rossmann-fold superfamily protein	0	0	0	0	0	0	0	0	0	0	0	0	0	0	0	0	0	0	0	0	0	0
31033	BoC08g04617V4	8.27771	6.26619	10.2892	1.64202	0.715473	0.4321	1	AT1G05360	BEST Arabidopsis thaliana protein match is: SNARE associated Golgi protein family (TAIR:AT4G14950,1); Has 332 Blast hits to 326 proteins in 115 species: Archae - 0; Bacteria - 11; Metazoa - 174; Fungi - 0; Plants - 74; Viruses - 0; Other Eukaryotes - 73 (source: NCBI BLink),	0	0	0	0	0	0	0	0	0	0	0	0	0	0	0	0	0	0	0	0	0	0
62350	BrChr9g00089V4	18.2522	23.3028	13.2017	0.566527	-0.819782	0.201706	0.924662	AT1G05360	BEST Arabidopsis thaliana protein match is: SNARE associated Golgi protein family (TAIR:AT4G14950,1); Has 332 Blast hits to 326 proteins in 115 species: Archae - 0; Bacteria - 11; Metazoa - 174; Fungi - 0; Plants - 74; Viruses - 0; Other Eukaryotes - 73 (source: NCBI BLink),	0	0	0	0	0	0	0	0	0	0	0	0	0	0	0	0	0	0	0	0	0	0
19366	BoC05g02585V4	0.889486	0	1.77897	Inf	Inf	0.301242	1	AT1G05370	Sec14p-like phosphatidylinositol transfer family protein	0	0	0	0	0	0	0	0	0	0	0	0	0	0	0	0	0	0	0	0	0	0
29167	BoC08g02232V4	5.44094	3.50475	7.37712	2.1049	1.07375	0.316335	1	AT1G05370	Sec14p-like phosphatidylinositol transfer family protein	0	0	0	0	0	0	0	0	0	0	0	0	0	0	0	0	0	0	0	0	0	0
39022	BrChr10g02439V4	2.09673	0.63552	3.55795	5.59848	2.48504	0.246378	1	AT1G05370	Sec14p-like phosphatidylinositol transfer family protein	0	0	0	0	0	0	0	0	0	0	0	0	0	0	0	0	0	0	0	0	0	0
64262	BrChr9g02630V4	7.70465	8.47213	6.93718	0.818824	-0.288375	0.790416	1	AT1G05370	Sec14p-like phosphatidylinositol transfer family protein	0	0	0	0	0	0	0	0	0	0	0	0	0	0	0	0	0	0	0	0	0	0
17500	BoC05g00184V4	86.5314	74.9241	98.1387	1.30984	0.389392	0.305992	1	AT1G05380	Acyl-CoA N-acyltransferase with RING/FYVE/PHD-type zinc finger protein	0	0	0	0	0	0	0	0	0	0	0	0	0	0	0	0	0	0	0	0	0	0
38020	BrChr10g01109V4	71.585	64.4719	78.6981	1.22066	0.287659	0.457633	1	AT1G05380	Acyl-CoA N-acyltransferase with RING/FYVE/PHD-type zinc finger protein	0	0	0	0	0	0	0	0	0	0	0	0	0	0	0	0	0	0	0	0	0	0
19367	BoC05g02586V4	12.2863	9.01864	15.554	1.72466	0.786308	0.261916	1	AT1G05385	LPA19, Psb27-H1 photosystem II 11 kDa protein-related	0	0	0	0	0	0	0	0	0	0	0	0	0	0	0	0	0	0	0	0	0	0
39023	BrChr10g02440V4	33.6062	30.4606	36.7519	1.20654	0.270872	0.535478	1	AT1G05385	LPA19, Psb27-H1 photosystem II 11 kDa protein-related	0	0	0	0	0	0	0	0	0	0	0	0	0	0	0	0	0	0	0	0	0	0
17502	BoC05g00186V4	47.6552	52.3252	42.9851	0.8215	-0.283668	0.494441	1	AT1G05410	Protein of unknown function (DUF1423)	0	0	0	0	0	0	0	0	0	0	0	0	0	0	0	0	0	0	0	0	0	0
19368	BoC05g02587V4	58.0896	55.0158	61.1635	1.11175	0.152827	0.743504	1	AT1G05410	Protein of unknown function (DUF1423)	0	0	0	0	0	0	0	0	0	0	0	0	0	0	0	0	0	0	0	0	0	0
38021	BrChr10g01110V4	74.7684	76.3422	73.1945	0.958768	-0.0607462	0.861748	1	AT1G05410	Protein of unknown function (DUF1423)	0	0	0	0	0	0	0	0	0	0	0	0	0	0	0	0	0	0	0	0	0	0
39024	BrChr10g02441V4	48.7533	51.7821	45.7245	0.883018	-0.179486	0.688613	1	AT1G05410	Protein of unknown function (DUF1423)	0	0	0	0	0	0	0	0	0	0	0	0	0	0	0	0	0	0	0	0	0	0
79808	Contig23694	25.0066	25.7577	24.2554	0.941677	-0.0866966	0.752041	1	AT1G05410	Protein of unknown function (DUF1423)	0	0	0	0	0	0	0	0	0	0	0	0	0	0	0	0	0	0	0	0	0	0
17501	BoC05g00185V4	12.6071	13.7731	11.4411	0.830684	-0.267628	0.70157	1	AT1G05420	ATOFP12, OFP12 ovate family protein 12	0	0	0	0	0	0	0	0	0	0	0	0	0	0	0	0	0	0	0	0	0	0
3903	BoC01g03593V4	1.72748	3.16087	0.294091	0.0930411	-3.42599	0.204514	0.931005	AT1G05440	C-8 sterol isomerases	0	0	0	0	0	0	0	0	0	0	0	0	0	0	0	0	0	0	0	0	0	0
19369	BoC05g02588V4	13.3893	14.519	12.2597	0.844391	-0.244017	0.735651	1	AT1G05440	C-8 sterol isomerases	0	0	0	0	0	0	0	0	0	0	0	0	0	0	0	0	0	0	0	0	0	0
39025	BrChr10g02442V4	15.4821	14.028	16.9363	1.20732	0.271812	0.712331	1	AT1G05440	C-8 sterol isomerases	0	0	0	0	0	0	0	0	0	0	0	0	0	0	0	0	0	0	0	0	0	0
62009	BrChr8g02600V4	244.045	249.257	238.834	0.958184	-0.0616259	0.861693	1	AT1G05440	C-8 sterol isomerases	0	0	0	0	0	0	0	0	0	0	0	0	0	0	0	0	0	0	0	0	0	0
70418	Contig14053	5.07899	4.24931	5.90867	1.3905	0.475603	0.677966	1	AT1G05440	C-8 sterol isomerases	0	0	0	0	0	0	0	0	0	0	0	0	0	0	0	0	0	0	0	0	0	0
95912	Contig41064	5.19369	2.53308	7.85431	3.10069	1.63259	0.128004	0.743826	AT1G05440	C-8 sterol isomerases	0	0	0	0	0	0	0	0	0	0	0	0	0	0	0	0	0	0	0	0	0	0
96204	Contig41392	41.7684	73.8402	9.69666	0.131319	-2.92885	1.38527e-09	8.57378e-08	AT1G05440	C-8 sterol isomerases	0	0	0	0	0	0	0	0	0	0	0	0	0	0	0	0	0	0	0	0	0	0
17503	BoC05g00187V4	0.921343	0	1.84269	Inf	Inf	0.293573	1	AT1G05450	Bifunctional inhibitor/lipid-transfer protein/seed storage 2S albumin superfamily protein	0	0	0	0	0	0	0	0	0	0	0	0	0	0	0	0	0	0	0	0	0	0
19370	BoC05g02589V4	222.238	200.925	243.55	1.21215	0.277565	0.431142	1	AT1G05460	SDE3 P-loop containing nucleoside triphosphate hydrolases superfamily protein	0	0	0	0	0	0	0	0	0	0	0	0	0	0	0	0	0	0	0	0	0	0
39026	BrChr10g02443V4	134.848	115.285	154.41	1.33937	0.421557	0.219023	0.956558	AT1G05460	SDE3 P-loop containing nucleoside triphosphate hydrolases superfamily protein	0	0	0	0	0	0	0	0	0	0	0	0	0	0	0	0	0	0	0	0	0	0
96390	Contig41593	4.44799	4.94938	3.94661	0.797394	-0.326636	0.927586	1	AT1G05460	SDE3 P-loop containing nucleoside triphosphate hydrolases superfamily protein	0	0	0	0	0	0	0	0	0	0	0	0	0	0	0	0	0	0	0	0	0	0
19371	BoC05g02590V4	35.5373	32.7453	38.3293	1.17053	0.227159	0.617398	1	AT1G05470	CVP2 DNAse I-like superfamily protein	0	0	0	0	0	0	0	0	0	0	0	0	0	0	0	0	0	0	1	0	0	0
29325	BoC08g02429V4	0.81802	1.08072	0.555325	0.513849	-0.960583	0.932651	1	AT1G05470	CVP2 DNAse I-like superfamily protein	0	0	0	0	0	0	0	0	0	0	0	0	0	0	0	0	0	0	1	0	0	0
29326	BoC08g02430V4	45.3167	42.1839	48.4494	1.14853	0.199788	0.658497	1	AT1G05470	CVP2 DNAse I-like superfamily protein	0	0	0	0	0	0	0	0	0	0	0	0	0	0	0	0	0	0	1	0	0	0
39027	BrChr10g02444V4	35.0742	31.5277	38.6207	1.22497	0.292752	0.621916	1	AT1G05470	CVP2 DNAse I-like superfamily protein	0	0	0	0	0	0	0	0	0	0	0	0	0	0	0	0	0	0	1	0	0	0
61185	BrChr8g01523V4	28.7967	24.7248	32.8686	1.32938	0.41075	0.429256	1	AT1G05470	CVP2 DNAse I-like superfamily protein	0	0	0	0	0	0	0	0	0	0	0	0	0	0	0	0	0	0	1	0	0	0
19372	BoC05g02591V4	37.364	71.2194	3.50866	0.0492655	-4.34328	5.02994e-14	5.2382e-12	AT1G05490	chr31	0	0	0	0	0	0	0	0	0	0	0	0	0	0	0	0	0	0	0	0	0	0
39029	BrChr10g02446V4	6.60195	4.24931	8.95458	2.1073	1.07539	0.264424	1	AT1G05490	chr31	0	0	0	0	0	0	0	0	0	0	0	0	0	0	0	0	0	0	0	0	0	0
17505	BoC05g00189V4	925.055	1117.68	732.434	0.655319	-0.609731	0.441118	1	AT1G05500	SYTE, ATSYTE, NTMC2TYPE2,1, NTMC2T2,1, SYT5 Calcium-dependent lipid-binding (CaLB domain) family protein	0	0	0	0	0	0	0	0	0	0	0	0	0	0	0	0	0	0	0	0	0	0
27513	BoC08g00053V4	38.3349	41.391	35.2787	0.852327	-0.23052	0.591622	1	AT1G05500	SYTE, ATSYTE, NTMC2TYPE2,1, NTMC2T2,1, SYT5 Calcium-dependent lipid-binding (CaLB domain) family protein	0	0	0	0	0	0	0	0	0	0	0	0	0	0	0	0	0	0	0	0	0	0
38022	BrChr10g01114V4	153.474	139.648	167.3	1.19801	0.260637	0.387679	1	AT1G05500	SYTE, ATSYTE, NTMC2TYPE2,1, NTMC2T2,1, SYT5 Calcium-dependent lipid-binding (CaLB domain) family protein	0	0	0	0	0	0	0	0	0	0	0	0	0	0	0	0	0	0	0	0	0	0
48369	BrChr3g04012V4	0.682751	0	1.3655	Inf	Inf	0.527691	1	AT1G05500	SYTE, ATSYTE, NTMC2TYPE2,1, NTMC2T2,1, SYT5 Calcium-dependent lipid-binding (CaLB domain) family protein	0	0	0	0	0	0	0	0	0	0	0	0	0	0	0	0	0	0	0	0	0	0
60111	BrChr8g00055V4	63.9821	73.4337	54.5305	0.742582	-0.429378	0.239775	0.99295	AT1G05500	SYTE, ATSYTE, NTMC2TYPE2,1, NTMC2T2,1, SYT5 Calcium-dependent lipid-binding (CaLB domain) family protein	0	0	0	0	0	0	0	0	0	0	0	0	0	0	0	0	0	0	0	0	0	0
70522	Contig14151	6.59905	7.14758	6.05053	0.846513	-0.240395	0.944788	1	AT1G05500	SYTE, ATSYTE, NTMC2TYPE2,1, NTMC2T2,1, SYT5 Calcium-dependent lipid-binding (CaLB domain) family protein	0	0	0	0	0	0	0	0	0	0	0	0	0	0	0	0	0	0	0	0	0	0
79693	Contig23574	17.7586	17.2914	18.2257	1.05403	0.0759138	0.857282	1	AT1G05500	SYTE, ATSYTE, NTMC2TYPE2,1, NTMC2T2,1, SYT5 Calcium-dependent lipid-binding (CaLB domain) family protein	0	0	0	0	0	0	0	0	0	0	0	0	0	0	0	0	0	0	0	0	0	0
90721	Contig35343	13.0415	14.0228	12.0601	0.860039	-0.217526	0.825833	1	AT1G05500	SYTE, ATSYTE, NTMC2TYPE2,1, NTMC2T2,1, SYT5 Calcium-dependent lipid-binding (CaLB domain) family protein	0	0	0	0	0	0	0	0	0	0	0	0	0	0	0	0	0	0	0	0	0	0
99329	Contig7119	4.72558	2.24271	7.20846	3.21418	1.68445	0.190728	0.902632	AT1G05500	SYTE, ATSYTE, NTMC2TYPE2,1, NTMC2T2,1, SYT5 Calcium-dependent lipid-binding (CaLB domain) family protein	0	0	0	0	0	0	0	0	0	0	0	0	0	0	0	0	0	0	0	0	0	0
100787	Contig8505	11.9532	12.6692	11.2372	0.88697	-0.173043	0.893713	1	AT1G05500	SYTE, ATSYTE, NTMC2TYPE2,1, NTMC2T2,1, SYT5 Calcium-dependent lipid-binding (CaLB domain) family protein	0	0	0	0	0	0	0	0	0	0	0	0	0	0	0	0	0	0	0	0	0	0
19373	BoC05g02592V4	0.222598	0.445195	0	0	-Inf	0.971994	1	AT1G05510	Protein of unknown function (DUF1264)	0	0	0	0	0	0	0	0	0	0	0	0	0	0	0	0	0	0	1	0	0	0
38023	BrChr10g01115V4	333.821	480.321	187.321	0.389992	-1.35848	0.327399	1	AT1G05510	Protein of unknown function (DUF1264)	0	0	0	0	0	0	0	0	0	0	0	0	0	0	0	0	0	0	1	0	0	0
39030	BrChr10g02447V4	10.907	10.3653	11.4488	1.10454	0.143441	0.826452	1	AT1G05510	Protein of unknown function (DUF1264)	0	0	0	0	0	0	0	0	0	0	0	0	0	0	0	0	0	0	1	0	0	0
83737	Contig27931	0.299374	0.598747	0	0	-Inf	0.745713	1	AT1G05510	Protein of unknown function (DUF1264)	0	0	0	0	0	0	0	0	0	0	0	0	0	0	0	0	0	0	1	0	0	0
93492	Contig38385	13.133	19.6272	6.63871	0.338239	-1.56388	0.419494	1	AT1G05510	Protein of unknown function (DUF1264)	0	0	0	0	0	0	0	0	0	0	0	0	0	0	0	0	0	0	1	0	0	0
15872	BoC04g03278V4	11.0257	15.6287	6.42276	0.410959	-1.28293	0.0819738	0.571288	AT1G05520	Sec23/Sec24 protein transport family protein	0	0	0	0	0	0	0	0	0	0	0	0	0	0	0	0	0	0	0	0	0	0
29327	BoC08g02431V4	121.165	118.94	123.39	1.03742	0.0529934	0.812257	1	AT1G05520	Sec23/Sec24 protein transport family protein	0	0	0	0	0	0	0	0	0	0	0	0	0	0	0	0	0	0	0	0	0	0
51067	BrChr4g02304V4	42.3444	41.4871	43.2017	1.04133	0.0584245	0.989189	1	AT1G05520	Sec23/Sec24 protein transport family protein	0	0	0	0	0	0	0	0	0	0	0	0	0	0	0	0	0	0	0	0	0	0
61186	BrChr8g01524V4	315.182	297.664	332.7	1.1177	0.160537	0.537189	1	AT1G05520	Sec23/Sec24 protein transport family protein	0	0	0	0	0	0	0	0	0	0	0	0	0	0	0	0	0	0	0	0	0	0
70279	Contig13917	27.8387	27.9482	27.7292	0.992164	-0.0113492	0.944598	1	AT1G05520	Sec23/Sec24 protein transport family protein	0	0	0	0	0	0	0	0	0	0	0	0	0	0	0	0	0	0	0	0	0	0
74592	Contig18172	64.1555	72.0937	56.2173	0.779781	-0.358859	0.387386	1	AT1G05520	Sec23/Sec24 protein transport family protein	0	0	0	0	0	0	0	0	0	0	0	0	0	0	0	0	0	0	0	0	0	0
811	BoBC_1031g00003V4	0.988247	0	1.97649	Inf	Inf	0.242812	0.998019	AT1G05540	Protein of unknown function (DUF295)	0	0	0	0	0	0	0	0	0	0	0	0	0	0	0	0	0	0	0	0	0	0
17506	BoC05g00190V4	0.443778	0.299374	0.588182	1.96471	0.974315	1	1	AT1G05540	Protein of unknown function (DUF295)	0	0	0	0	0	0	0	0	0	0	0	0	0	0	0	0	0	0	0	0	0	0
19374	BoC05g02595V4	0.761537	0.934893	0.588182	0.629143	-0.66854	0.931805	1	AT1G05540	Protein of unknown function (DUF295)	0	0	0	0	0	0	0	0	0	0	0	0	0	0	0	0	0	0	0	0	0	0
29329	BoC08g02434V4	0.512063	0	1.02413	Inf	Inf	0.619163	1	AT1G05540	Protein of unknown function (DUF295)	0	0	0	0	0	0	0	0	0	0	0	0	0	0	0	0	0	0	0	0	0	0
38024	BrChr10g01116V4	46.1161	19.8961	72.3361	3.63569	1.86223	0.00471516	0.0682967	AT1G05540	Protein of unknown function (DUF295)	0	0	0	0	0	0	0	0	0	0	0	0	0	0	0	0	0	0	0	0	0	0
61187	BrChr8g01525V4	0.537716	0.781342	0.294091	0.376392	-1.40969	0.949503	1	AT1G05540	Protein of unknown function (DUF295)	0	0	0	0	0	0	0	0	0	0	0	0	0	0	0	0	0	0	0	0	0	0
63245	BrChr9g01255V4	1.62641	1.57041	1.6824	1.07131	0.099379	1	1	AT1G05540	Protein of unknown function (DUF295)	0	0	0	0	0	0	0	0	0	0	0	0	0	0	0	0	0	0	0	0	0	0
17507	BoC05g00191V4	7.01443	5.78422	8.24463	1.42537	0.511332	0.707285	1	AT1G05550	Protein of unknown function (DUF295)	0	0	0	0	0	0	0	0	0	0	0	0	0	0	0	0	0	0	0	0	0	0
29328	BoC08g02432V4	0.529502	0.781342	0.277662	0.355366	-1.49262	0.949408	1	AT1G05550	Protein of unknown function (DUF295)	0	0	0	0	0	0	0	0	0	0	0	0	0	0	0	0	0	0	0	0	0	0
60112	BrChr8g00056V4	0.288518	0.299374	0.277662	0.927478	-0.108615	1	1	AT1G05550	Protein of unknown function (DUF295)	0	0	0	0	0	0	0	0	0	0	0	0	0	0	0	0	0	0	0	0	0	0
75512	Contig19080	0.168073	0.336146	0	0	-Inf	0.971978	1	AT1G05550	Protein of unknown function (DUF295)	0	0	0	0	0	0	0	0	0	0	0	0	0	0	0	0	0	0	0	0	0	0
39031	BrChr10g02448V4	89.4373	84.9093	93.9653	1.10666	0.146206	0.700631	1	AT1G05560	UGT1, UGT75B1 UDP-glucosyltransferase 75B1	0	0	0	0	0	0	0	0	0	0	0	0	0	0	0	0	0	0	0	0	0	0
86510	Contig30799	3.30906	2.79695	3.82118	1.3662	0.450164	0.789482	1	AT1G05560	UGT1, UGT75B1 UDP-glucosyltransferase 75B1	0	0	0	0	0	0	0	0	0	0	0	0	0	0	0	0	0	0	0	0	0	0
19375	BoC05g02598V4	245.966	265.189	226.742	0.855018	-0.225973	0.428258	1	AT1G05562		0	0	0	0	0	0	0	0	0	0	0	0	0	0	0	0	0	0	0	0	0	0
71720	Contig15320	15.8456	22.2678	9.42338	0.423184	-1.24064	0.048989	0.407625	AT1G05562		0	0	0	0	0	0	0	0	0	0	0	0	0	0	0	0	0	0	0	0	0	0
19376	BoC05g02599V4	64.7196	60.0005	69.4387	1.1573	0.210764	0.623667	1	AT1G05570	CALS1, GSL06, ATGSL6, ATGSL06, GSL6 callose synthase 1	0	0	0	0	0	0	0	0	0	0	0	0	0	0	0	0	0	0	0	0	0	0
39032	BrChr10g02449V4	98.4124	93.2536	103.571	1.11064	0.151391	0.694902	1	AT1G05570	CALS1, GSL06, ATGSL6, ATGSL06, GSL6 callose synthase 1	0	0	0	0	0	0	0	0	0	0	0	0	0	0	0	0	0	0	0	0	0	0
64263	BrChr9g02631V4	0.149687	0.299374	0	0	-Inf	0.971972	1	AT1G05577	Domain of unknown function (DUF966)	0	0	0	0	0	0	0	0	0	0	0	0	0	0	0	0	0	0	0	0	0	0
31032	BoC08g04615V4	35.7803	29.4561	42.1045	1.4294	0.515409	0.293489	1	AT1G05590	HEXO2, ATHEX3 beta-hexosaminidase 2	0	0	0	0	0	1	0	0	0	0	0	0	0	0	0	0	0	0	0	0	0	0
62351	BrChr9g00091V4	58.6552	46.8579	70.4525	1.50354	0.588359	0.179592	0.880357	AT1G05590	HEXO2, ATHEX3 beta-hexosaminidase 2	0	0	0	0	0	1	0	0	0	0	0	0	0	0	0	0	0	0	0	0	0	0
90389	Contig34964	129.079	124.805	133.353	1.06849	0.0955734	0.829685	1	AT1G05590	HEXO2, ATHEX3 beta-hexosaminidase 2	0	0	0	0	0	1	0	0	0	0	0	0	0	0	0	0	0	0	0	0	0	0
38027	BrChr10g01119V4	35.2317	33.5557	36.9078	1.0999	0.137368	0.769759	1	AT1G05600	Tetratricopeptide repeat (TPR)-like superfamily protein	0	0	0	0	0	0	0	0	0	0	0	0	0	0	0	0	0	0	0	0	0	0
85823	Contig30113	6.8365	7.28109	6.3919	0.877877	-0.18791	0.802948	1	AT1G05600	Tetratricopeptide repeat (TPR)-like superfamily protein	0	0	0	0	0	0	0	0	0	0	0	0	0	0	0	0	0	0	0	0	0	0
19378	BoC05g02603V4	0.488421	0	0.976842	Inf	Inf	0.628333	1	AT1G05610	APS2 ADP-glucose pyrophosphorylase small subunit 2	0	0	0	0	0	0	0	0	0	0	0	0	0	0	0	0	0	0	0	0	1	0
39033	BrChr10g02452V4	0.45395	0.336146	0.571753	1.70091	0.766303	1	1	AT1G05610	APS2 ADP-glucose pyrophosphorylase small subunit 2	0	0	0	0	0	0	0	0	0	0	0	0	0	0	0	0	0	0	0	0	1	0
1631	BoC01g00564V4	9.52351	4.54996	14.4971	3.1862	1.67184	0.0443389	0.381106	AT1G05620	URH2 uridine-ribohydrolase 2	0	0	0	0	0	0	0	0	0	0	0	0	0	0	0	0	0	0	0	0	0	0
10929	BoC03g04036V4	0.663734	0.445195	0.882272	1.98176	0.986786	0.873755	1	AT1G05620	URH2 uridine-ribohydrolase 2	0	0	0	0	0	0	0	0	0	0	0	0	0	0	0	0	0	0	0	0	0	0
27514	BoC08g00056V4	144.742	144.548	144.936	1.00268	0.00386215	0.956121	1	AT1G05620	URH2 uridine-ribohydrolase 2	0	0	0	0	0	0	0	0	0	0	0	0	0	0	0	0	0	0	0	0	0	0
31031	BoC08g04614V4	44.7545	40.5704	48.9387	1.20627	0.270551	0.558214	1	AT1G05620	URH2 uridine-ribohydrolase 2	0	0	0	0	0	0	0	0	0	0	0	0	0	0	0	0	0	0	0	0	0	0
60113	BrChr8g00057V4	174.46	183.634	165.286	0.900082	-0.151872	0.74742	1	AT1G05620	URH2 uridine-ribohydrolase 2	0	0	0	0	0	0	0	0	0	0	0	0	0	0	0	0	0	0	0	0	0	0
62352	BrChr9g00092V4	14.6243	14.6326	14.6161	0.998874	-0.00162542	0.96607	1	AT1G05620	URH2 uridine-ribohydrolase 2	0	0	0	0	0	0	0	0	0	0	0	0	0	0	0	0	0	0	0	0	0	0
67955	Contig11702	34.9234	39.4014	30.4454	0.772699	-0.372021	0.630638	1	AT1G05620	URH2 uridine-ribohydrolase 2	0	0	0	0	0	0	0	0	0	0	0	0	0	0	0	0	0	0	0	0	0	0
69276	Contig1292	2.29871	1.08072	3.51671	3.25406	1.70224	0.387437	1	AT1G05620	URH2 uridine-ribohydrolase 2	0	0	0	0	0	0	0	0	0	0	0	0	0	0	0	0	0	0	0	0	0	0
70030	Contig13666	23.0133	41.3007	4.72593	0.114427	-3.1275	2.58811e-07	1.1217e-05	AT1G05620	URH2 uridine-ribohydrolase 2	0	0	0	0	0	0	0	0	0	0	0	0	0	0	0	0	0	0	0	0	0	0
70712	Contig1433	1.3461	1.27104	1.42117	1.11812	0.161069	1	1	AT1G05620	URH2 uridine-ribohydrolase 2	0	0	0	0	0	0	0	0	0	0	0	0	0	0	0	0	0	0	0	0	0	0
79394	Contig23257	4.59839	3.61506	5.58172	1.54402	0.626689	0.577127	1	AT1G05620	URH2 uridine-ribohydrolase 2	0	0	0	0	0	0	0	0	0	0	0	0	0	0	0	0	0	0	0	0	0	0
81803	Contig25845	0.45395	0.336146	0.571753	1.70091	0.766303	1	1	AT1G05620	URH2 uridine-ribohydrolase 2	0	0	0	0	0	0	0	0	0	0	0	0	0	0	0	0	0	0	0	0	0	0
97751	Contig5482	6.55175	8.04824	5.05526	0.628119	-0.67089	0.57329	1	AT1G05620	URH2 uridine-ribohydrolase 2	0	0	0	0	0	0	0	0	0	0	0	0	0	0	0	0	0	0	0	0	0	0
102064	Contig9715	4.56528	3.01632	6.11424	2.02705	1.01938	0.369197	1	AT1G05620	URH2 uridine-ribohydrolase 2	0	0	0	0	0	0	0	0	0	0	0	0	0	0	0	0	0	0	0	0	0	0
17508	BoC05g00193V4	20.286	13.5563	27.0156	1.99285	0.994833	0.118855	0.71182	AT1G05630	AT5PTASE13, 5PTASE13 Endonuclease/exonuclease/phosphatase family protein	0	0	0	0	0	0	0	0	0	0	0	0	0	0	0	0	0	0	1	0	0	0
27515	BoC08g00057V4	0.537716	0.781342	0.294091	0.376392	-1.40969	0.949503	1	AT1G05630	AT5PTASE13, 5PTASE13 Endonuclease/exonuclease/phosphatase family protein	0	0	0	0	0	0	0	0	0	0	0	0	0	0	0	0	0	0	1	0	0	0
38028	BrChr10g01120V4	16.8868	10.9085	22.8651	2.09608	1.0677	0.065733	0.496282	AT1G05630	AT5PTASE13, 5PTASE13 Endonuclease/exonuclease/phosphatase family protein	0	0	0	0	0	0	0	0	0	0	0	0	0	0	0	0	0	0	1	0	0	0
3860	BoC01g03532V4	7.73884	6.67335	8.80434	1.31933	0.399805	0.691347	1	AT1G05640	Ankyrin repeat family protein	0	0	0	0	0	0	0	0	0	0	0	0	0	0	0	0	0	0	0	0	0	0
29331	BoC08g02436V4	22.9195	19.3683	26.4707	1.3667	0.4507	0.463461	1	AT1G05640	Ankyrin repeat family protein	0	0	0	0	0	0	0	0	0	0	0	0	0	0	0	0	0	0	0	0	0	0
61188	BrChr8g01526V4	10.6659	5.86423	15.4675	2.6376	1.39923	0.104592	0.661573	AT1G05640	Ankyrin repeat family protein	0	0	0	0	0	0	0	0	0	0	0	0	0	0	0	0	0	0	0	0	0	0
75390	Contig18958	5.13104	5.78296	4.47912	0.774538	-0.368591	0.692126	1	AT1G05640	Ankyrin repeat family protein	0	0	0	0	0	0	0	0	0	0	0	0	0	0	0	0	0	0	0	0	0	0
19380	BoC05g02606V4	29.1354	34.2557	24.015	0.701049	-0.512412	0.344768	1	AT1G05670	Pentatricopeptide repeat (PPR-like) superfamily protein	0	0	0	0	0	0	0	0	0	0	0	0	0	0	0	0	0	0	0	0	0	0
39034	BrChr10g02454V4	35.9361	32.673	39.1992	1.19974	0.262723	0.581463	1	AT1G05670	Pentatricopeptide repeat (PPR-like) superfamily protein	0	0	0	0	0	0	0	0	0	0	0	0	0	0	0	0	0	0	0	0	0	0
16214	BoC04g03756V4	3.5183	5.33776	1.69883	0.318267	-1.65169	0.236338	0.98666	AT1G05680	UGT74E2 Uridine diphosphate glycosyltransferase 74E2	0	0	0	0	0	0	0	0	0	0	0	0	0	0	0	0	0	0	0	0	0	0
17510	BoC05g00195V4	0.66175	0.299374	1.02413	3.4209	1.77438	0.874042	1	AT1G05680	UGT74E2 Uridine diphosphate glycosyltransferase 74E2	0	0	0	0	0	0	0	0	0	0	0	0	0	0	0	0	0	0	0	0	0	0
19381	BoC05g02607V4	3.22556	1.34459	5.10654	3.79786	1.92519	0.216373	0.952899	AT1G05680	UGT74E2 Uridine diphosphate glycosyltransferase 74E2	0	0	0	0	0	0	0	0	0	0	0	0	0	0	0	0	0	0	0	0	0	0
61189	BrChr8g01528V4	5.70471	7.74048	3.66894	0.473994	-1.07706	0.430893	1	AT1G05680	UGT74E2 Uridine diphosphate glycosyltransferase 74E2	0	0	0	0	0	0	0	0	0	0	0	0	0	0	0	0	0	0	0	0	0	0
369	BoBC_0930g00016V4	2.34014	2.23498	2.4453	1.0941	0.12975	1	1	AT1G05690	BT3 BTB and TAZ domain protein 3	0	0	0	0	0	0	1	0	0	0	0	0	0	0	0	0	0	0	1	0	0	0
368	BoBC_0930g00015V4	0.31776	0.63552	0	0	-Inf	0.738717	1	AT1G05700	Leucine-rich repeat transmembrane protein kinase protein	0	0	0	0	0	0	0	0	0	0	0	0	0	0	0	0	0	0	0	0	0	0
60114	BrChr8g00058V4	2.66428	3.79639	1.53217	0.403585	-1.30905	0.487372	1	AT1G05700	Leucine-rich repeat transmembrane protein kinase protein	0	0	0	0	0	0	0	0	0	0	0	0	0	0	0	0	0	0	0	0	0	0
367	BoBC_0930g00014V4	0.622023	0.672293	0.571753	0.850453	-0.233697	1	1	AT1G05710	basic helix-loop-helix (bHLH) DNA-binding superfamily protein	0	0	0	0	0	0	0	0	0	0	0	0	0	0	0	0	0	0	1	0	0	0
11340	BoC03g04576V4	12.3699	11.6472	13.0927	1.1241	0.168776	0.877037	1	AT1G05710	basic helix-loop-helix (bHLH) DNA-binding superfamily protein	0	0	0	0	0	0	0	0	0	0	0	0	0	0	0	0	0	0	1	0	0	0
17511	BoC05g00198V4	0.149687	0.299374	0	0	-Inf	0.971972	1	AT1G05710	basic helix-loop-helix (bHLH) DNA-binding superfamily protein	0	0	0	0	0	0	0	0	0	0	0	0	0	0	0	0	0	0	1	0	0	0
38029	BrChr10g01125V4	0.996461	0	1.99292	Inf	Inf	0.241088	0.99498	AT1G05710	basic helix-loop-helix (bHLH) DNA-binding superfamily protein	0	0	0	0	0	0	0	0	0	0	0	0	0	0	0	0	0	0	1	0	0	0
60115	BrChr8g00059V4	2.6682	1.53364	3.80275	2.47956	1.31008	0.499949	1	AT1G05710	basic helix-loop-helix (bHLH) DNA-binding superfamily protein	0	0	0	0	0	0	0	0	0	0	0	0	0	0	0	0	0	0	1	0	0	0
360	BoBC_0930g00006V4	12.0776	10.2071	13.9481	1.36651	0.450493	0.474958	1	AT1G05720	selenoprotein family protein	0	0	0	0	0	0	0	0	0	0	0	0	0	0	0	0	0	0	0	0	0	0
29165	BoC08g02229V4	39.839	40.0614	39.6167	0.988899	-0.0161046	0.978823	1	AT1G05720	selenoprotein family protein	0	0	0	0	0	0	0	0	0	0	0	0	0	0	0	0	0	0	0	0	0	0
29166	BoC08g02230V4	33.3706	34.1151	32.6262	0.956355	-0.0643813	0.943925	1	AT1G05720	selenoprotein family protein	0	0	0	0	0	0	0	0	0	0	0	0	0	0	0	0	0	0	0	0	0	0
61190	BrChr8g01529V4	138.082	165.781	110.383	0.665839	-0.586754	0.0935487	0.619309	AT1G05720	selenoprotein family protein	0	0	0	0	0	0	0	0	0	0	0	0	0	0	0	0	0	0	0	0	0	0
64264	BrChr9g02634V4	6.7661	8.05343	5.47877	0.680303	-0.555751	0.575868	1	AT1G05720	selenoprotein family protein	0	0	0	0	0	0	0	0	0	0	0	0	0	0	0	0	0	0	0	0	0	0
84123	Contig28347	16.6115	16.774	16.4491	0.980631	-0.0282173	0.988261	1	AT1G05720	selenoprotein family protein	0	0	0	0	0	0	0	0	0	0	0	0	0	0	0	0	0	0	0	0	0	0
31030	BoC08g04612V4	3.56558	1.79624	5.33492	2.97005	1.57049	0.330296	1	AT1G05730	Eukaryotic protein of unknown function (DUF842)	0	0	0	0	0	0	0	0	0	0	0	0	0	0	0	0	0	0	0	0	0	0
62353	BrChr9g00094V4	2.79691	2.76791	2.82591	1.02096	0.0299195	1	1	AT1G05730	Eukaryotic protein of unknown function (DUF842)	0	0	0	0	0	0	0	0	0	0	0	0	0	0	0	0	0	0	0	0	0	0
64265	BrChr9g02635V4	0.427349	0.299374	0.555325	1.85496	0.891385	1	1	AT1G05730	Eukaryotic protein of unknown function (DUF842)	0	0	0	0	0	0	0	0	0	0	0	0	0	0	0	0	0	0	0	0	0	0
87452	Contig31789	3.10397	2.56985	3.63809	1.41568	0.501494	0.759166	1	AT1G05750	PDE247, CLB19 Tetratricopeptide repeat (TPR)-like superfamily protein	0	0	0	0	0	0	0	0	0	0	0	0	0	0	0	0	0	0	0	0	0	0
19382	BoC05g02608V4	2.04612	3.13183	0.960414	0.306662	-1.70528	0.370166	1	AT1G05760	RTM1 Mannose-binding lectin superfamily protein	0	0	0	0	0	0	0	0	0	0	0	0	0	0	0	0	0	0	0	0	0	0
39035	BrChr10g02456V4	1.24928	0.672293	1.82626	2.71646	1.44173	0.673155	1	AT1G05760	RTM1 Mannose-binding lectin superfamily protein	0	0	0	0	0	0	0	0	0	0	0	0	0	0	0	0	0	0	0	0	0	0
17512	BoC05g00199V4	26.1455	29.2716	23.0194	0.786405	-0.346655	0.600436	1	AT1G05785	Got1/Sft2-like vescicle transport protein family	0	0	0	0	0	0	0	0	0	0	0	0	0	0	0	0	0	0	0	0	0	0
38030	BrChr10g01126V4	19.1138	8.28953	29.9381	3.61156	1.85262	0.00365585	0.0556023	AT1G05785	Got1/Sft2-like vescicle transport protein family	0	0	0	0	0	0	0	0	0	0	0	0	0	0	0	0	0	0	0	0	0	0
366	BoBC_0930g00013V4	55.0387	56.8894	53.1881	0.93494	-0.0970543	0.804297	1	AT1G05790	lipase class 3 family protein	0	0	0	0	0	0	0	0	0	0	0	0	0	0	0	0	0	0	0	0	0	0
60116	BrChr8g00060V4	95.6237	95.773	95.4745	0.996883	-0.00450396	0.957389	1	AT1G05790	lipase class 3 family protein	0	0	0	0	0	0	0	0	0	0	0	0	0	0	0	0	0	0	0	0	0	0
70881	Contig14505	3.27567	3.35119	3.20014	0.954926	-0.0665397	1	1	AT1G05790	lipase class 3 family protein	0	0	0	0	0	0	0	0	0	0	0	0	0	0	0	0	0	0	0	0	0	0
17513	BoC05g00200V4	0.168073	0.336146	0	0	-Inf	0.971978	1	AT1G05805	basic helix-loop-helix (bHLH) DNA-binding superfamily protein	0	0	0	0	0	0	0	0	0	0	0	0	0	0	0	0	0	0	0	0	0	0
31028	BoC08g04609V4	3.32151	2.12466	4.51836	2.12663	1.08857	0.462212	1	AT1G05810	ARA, ARA-1, ATRAB11D, ATRABA5E, RABA5E RAB GTPase homolog A5E	0	0	0	0	0	0	0	0	0	0	0	0	0	0	0	0	0	0	0	0	0	0
365	BoBC_0930g00012V4	0.149687	0.299374	0	0	-Inf	0.971972	1	AT1G05820	SPPL5, ATSPPL5 SIGNAL PEPTIDE PEPTIDASE-LIKE 5	0	0	0	0	0	0	0	0	0	0	0	0	0	0	0	0	0	0	0	0	0	0
31027	BoC08g04608V4	88.4413	81.1748	95.7078	1.17903	0.237604	0.522106	1	AT1G05830	ATX2, SDG30 trithorax-like protein 2	0	0	0	0	0	0	0	0	0	0	0	0	0	0	0	0	0	0	0	0	0	0
31029	BoC08g04610V4	0.873492	0.445195	1.30179	2.92409	1.54799	0.713804	1	AT1G05830	ATX2, SDG30 trithorax-like protein 2	0	0	0	0	0	0	0	0	0	0	0	0	0	0	0	0	0	0	0	0	0	0
62354	BrChr9g00096V4	63.0958	60.6643	65.5273	1.08016	0.111247	0.850375	1	AT1G05830	ATX2, SDG30 trithorax-like protein 2	0	0	0	0	0	0	0	0	0	0	0	0	0	0	0	0	0	0	0	0	0	0
69191	Contig12850	3.53482	2.35175	4.71788	2.00611	1.0044	0.501654	1	AT1G05830	ATX2, SDG30 trithorax-like protein 2	0	0	0	0	0	0	0	0	0	0	0	0	0	0	0	0	0	0	0	0	0	0
96215	Contig41402	13.4096	12.8318	13.9874	1.09006	0.124404	0.851322	1	AT1G05830	ATX2, SDG30 trithorax-like protein 2	0	0	0	0	0	0	0	0	0	0	0	0	0	0	0	0	0	0	0	0	0	0
25712	BoC07g02361V4	20.2213	18.6489	21.7937	1.16863	0.224818	0.777721	1	AT1G05840	Eukaryotic aspartyl protease family protein	0	0	0	1	0	0	0	0	0	0	0	0	0	0	0	0	0	0	0	0	0	0
29164	BoC08g02228V4	51.9304	46.183	57.6777	1.24889	0.32065	0.403968	1	AT1G05840	Eukaryotic aspartyl protease family protein	0	0	0	1	0	0	0	0	0	0	0	0	0	0	0	0	0	0	0	0	0	0
64266	BrChr9g02637V4	31.3564	33.7395	28.9733	0.858735	-0.219715	0.676718	1	AT1G05840	Eukaryotic aspartyl protease family protein	0	0	0	1	0	0	0	0	0	0	0	0	0	0	0	0	0	0	0	0	0	0
358	BoBC_0930g00003V4	358.177	365.589	350.765	0.959453	-0.0597154	0.784563	1	AT1G05850	POM1, ERH2, ELP1, CTL1, ELP, HOT2, ATCTL1 Chitinase family protein	1	0	0	0	0	1	1	0	0	1	0	0	0	1	1	0	0	0	1	0	0	0
363	BoBC_0930g00010V4	134.32	133.793	134.847	1.00788	0.0113196	0.944855	1	AT1G05850	POM1, ERH2, ELP1, CTL1, ELP, HOT2, ATCTL1 Chitinase family protein	1	0	0	0	0	1	1	0	0	1	0	0	0	1	1	0	0	0	1	0	0	0
19384	BoC05g02611V4	279.905	306.891	252.92	0.824134	-0.279048	0.319703	1	AT1G05850	POM1, ERH2, ELP1, CTL1, ELP, HOT2, ATCTL1 Chitinase family protein	1	0	0	0	0	1	1	0	0	1	0	0	0	1	1	0	0	0	1	0	0	0
39036	BrChr10g02457V4	306.15	324.725	287.576	0.885598	-0.175277	0.577699	1	AT1G05850	POM1, ERH2, ELP1, CTL1, ELP, HOT2, ATCTL1 Chitinase family protein	1	0	0	0	0	1	1	0	0	1	0	0	0	1	1	0	0	0	1	0	0	0
61191	BrChr8g01530V4	260.568	346.325	174.811	0.504761	-0.986329	0.00195286	0.0327455	AT1G05850	POM1, ERH2, ELP1, CTL1, ELP, HOT2, ATCTL1 Chitinase family protein	1	0	0	0	0	1	1	0	0	1	0	0	0	1	1	0	0	0	1	0	0	0
67186	Contig1098	1.99407	1.34332	2.64482	1.96887	0.977369	0.674367	1	AT1G05850	POM1, ERH2, ELP1, CTL1, ELP, HOT2, ATCTL1 Chitinase family protein	1	0	0	0	0	1	1	0	0	1	0	0	0	1	1	0	0	0	1	0	0	0
68414	Contig1212	18.8773	0	37.7545	Inf	Inf	3.59523e-08	1.80414e-06	AT1G05850	POM1, ERH2, ELP1, CTL1, ELP, HOT2, ATCTL1 Chitinase family protein	1	0	0	0	0	1	1	0	0	1	0	0	0	1	1	0	0	0	1	0	0	0
76738	Contig20338	74.9745	72.2419	77.7071	1.07565	0.105212	0.848043	1	AT1G05850	POM1, ERH2, ELP1, CTL1, ELP, HOT2, ATCTL1 Chitinase family protein	1	0	0	0	0	1	1	0	0	1	0	0	0	1	1	0	0	0	1	0	0	0
77739	Contig21403	278.852	289.461	268.243	0.926696	-0.109831	0.683678	1	AT1G05850	POM1, ERH2, ELP1, CTL1, ELP, HOT2, ATCTL1 Chitinase family protein	1	0	0	0	0	1	1	0	0	1	0	0	0	1	1	0	0	0	1	0	0	0
81255	Contig25270	69.3817	81.5989	57.1645	0.700556	-0.513429	0.206077	0.934353	AT1G05850	POM1, ERH2, ELP1, CTL1, ELP, HOT2, ATCTL1 Chitinase family protein	1	0	0	0	0	1	1	0	0	1	0	0	0	1	1	0	0	0	1	0	0	0
99255	Contig7050	27.9957	19.6715	36.3199	1.84633	0.884657	0.0927685	0.616089	AT1G05850	POM1, ERH2, ELP1, CTL1, ELP, HOT2, ATCTL1 Chitinase family protein	1	0	0	0	0	1	1	0	0	1	0	0	0	1	1	0	0	0	1	0	0	0
362	BoBC_0930g00009V4	29.127	32.8034	25.4506	0.775852	-0.366147	0.52154	1	AT1G05860	unknown protein; FUNCTIONS IN: molecular_function unknown; INVOLVED IN: biological_process unknown; LOCATED IN: chloroplast; EXPRESSED IN: 20 plant structures; EXPRESSED DURING: 11 growth stages; BEST Arabidopsis thaliana protein match is: unknown protein (TAIR:AT2G31600,1); Has 101 Blast hits to 100 proteins in 32 species: Archae - 0; Bacteria - 0; Metazoa - 28; Fungi - 2; Plants - 66; Viruses -…	0	0	0	0	0	0	0	0	0	0	0	0	0	0	0	0	0	0	0	0	0	0
17515	BoC05g00203V4	51.5244	47.3211	55.7277	1.17765	0.235913	0.595876	1	AT1G05860	unknown protein; FUNCTIONS IN: molecular_function unknown; INVOLVED IN: biological_process unknown; LOCATED IN: chloroplast; EXPRESSED IN: 20 plant structures; EXPRESSED DURING: 11 growth stages; BEST Arabidopsis thaliana protein match is: unknown protein (TAIR:AT2G31600,1); Has 101 Blast hits to 100 proteins in 32 species: Archae - 0; Bacteria - 0; Metazoa - 28; Fungi - 2; Plants - 66; Viruses -…	0	0	0	0	0	0	0	0	0	0	0	0	0	0	0	0	0	0	0	0	0	0
38031	BrChr10g01129V4	56.7218	45.8965	67.5471	1.47173	0.55751	0.162682	0.841684	AT1G05860	unknown protein; FUNCTIONS IN: molecular_function unknown; INVOLVED IN: biological_process unknown; LOCATED IN: chloroplast; EXPRESSED IN: 20 plant structures; EXPRESSED DURING: 11 growth stages; BEST Arabidopsis thaliana protein match is: unknown protein (TAIR:AT2G31600,1); Has 101 Blast hits to 100 proteins in 32 species: Archae - 0; Bacteria - 0; Metazoa - 28; Fungi - 2; Plants - 66; Viruses -…	0	0	0	0	0	0	0	0	0	0	0	0	0	0	0	0	0	0	0	0	0	0
60117	BrChr8g00061V4	1.4663	1.41686	1.51574	1.06979	0.0973222	1	1	AT1G05860	unknown protein; FUNCTIONS IN: molecular_function unknown; INVOLVED IN: biological_process unknown; LOCATED IN: chloroplast; EXPRESSED IN: 20 plant structures; EXPRESSED DURING: 11 growth stages; BEST Arabidopsis thaliana protein match is: unknown protein (TAIR:AT2G31600,1); Has 101 Blast hits to 100 proteins in 32 species: Archae - 0; Bacteria - 0; Metazoa - 28; Fungi - 2; Plants - 66; Viruses -…	0	0	0	0	0	0	0	0	0	0	0	0	0	0	0	0	0	0	0	0	0	0
61192	BrChr8g01531V4	20.3843	23.8879	16.8806	0.70666	-0.500912	0.3309	1	AT1G05860	unknown protein; FUNCTIONS IN: molecular_function unknown; INVOLVED IN: biological_process unknown; LOCATED IN: chloroplast; EXPRESSED IN: 20 plant structures; EXPRESSED DURING: 11 growth stages; BEST Arabidopsis thaliana protein match is: unknown protein (TAIR:AT2G31600,1); Has 101 Blast hits to 100 proteins in 32 species: Archae - 0; Bacteria - 0; Metazoa - 28; Fungi - 2; Plants - 66; Viruses -…	0	0	0	0	0	0	0	0	0	0	0	0	0	0	0	0	0	0	0	0	0	0
93212	Contig38079	9.64347	11.1633	8.12359	0.727702	-0.45858	0.732524	1	AT1G05860	unknown protein; FUNCTIONS IN: molecular_function unknown; INVOLVED IN: biological_process unknown; LOCATED IN: chloroplast; EXPRESSED IN: 20 plant structures; EXPRESSED DURING: 11 growth stages; BEST Arabidopsis thaliana protein match is: unknown protein (TAIR:AT2G31600,1); Has 101 Blast hits to 100 proteins in 32 species: Archae - 0; Bacteria - 0; Metazoa - 28; Fungi - 2; Plants - 66; Viruses -…	0	0	0	0	0	0	0	0	0	0	0	0	0	0	0	0	0	0	0	0	0	0
19385	BoC05g02612V4	23.6591	27.443	19.8752	0.724236	-0.465469	0.428078	1	AT1G05870	Protein of unknown function (DUF1685)	0	0	0	0	0	0	0	0	0	0	0	0	0	0	0	0	0	0	0	0	0	0
29163	BoC08g02227V4	0.168073	0.336146	0	0	-Inf	0.971978	1	AT1G05870	Protein of unknown function (DUF1685)	0	0	0	0	0	0	0	0	0	0	0	0	0	0	0	0	0	0	0	0	0	0
39037	BrChr10g02458V4	40.8705	42.0278	39.7132	0.944927	-0.0817252	0.898218	1	AT1G05870	Protein of unknown function (DUF1685)	0	0	0	0	0	0	0	0	0	0	0	0	0	0	0	0	0	0	0	0	0	0
82795	Contig26889	10.3996	9.06441	11.7349	1.29461	0.372516	0.695396	1	AT1G05870	Protein of unknown function (DUF1685)	0	0	0	0	0	0	0	0	0	0	0	0	0	0	0	0	0	0	0	0	0	0
17516	BoC05g00204V4	1.701	2.50531	0.8967	0.35792	-1.48229	0.46125	1	AT1G05880	ATARI12, ARI12 RING/U-box superfamily protein	0	0	0	0	0	0	0	0	0	0	0	0	0	0	0	0	0	0	0	0	0	0
38032	BrChr10g01130V4	0.924038	1.57041	0.277662	0.176809	-2.49974	0.486495	1	AT1G05880	ATARI12, ARI12 RING/U-box superfamily protein	0	0	0	0	0	0	0	0	0	0	0	0	0	0	0	0	0	0	0	0	0	0
361	BoBC_0930g00008V4	119.917	117.629	122.205	1.03891	0.0550665	0.863229	1	AT1G05890	ARI5, ATARI5 RING/U-box superfamily protein	0	0	0	0	0	0	0	0	0	0	0	0	0	0	0	0	0	0	0	0	0	0
17517	BoC05g00205V4	49.9749	48.169	51.7808	1.07498	0.104312	0.755184	1	AT1G05890	ARI5, ATARI5 RING/U-box superfamily protein	0	0	0	0	0	0	0	0	0	0	0	0	0	0	0	0	0	0	0	0	0	0
38033	BrChr10g01131V4	45.8521	53.8544	37.8497	0.702816	-0.508781	0.27024	1	AT1G05890	ARI5, ATARI5 RING/U-box superfamily protein	0	0	0	0	0	0	0	0	0	0	0	0	0	0	0	0	0	0	0	0	0	0
60118	BrChr8g00062V4	59.7918	73.5054	46.0783	0.62687	-0.673762	0.106227	0.667023	AT1G05890	ARI5, ATARI5 RING/U-box superfamily protein	0	0	0	0	0	0	0	0	0	0	0	0	0	0	0	0	0	0	0	0	0	0
61193	BrChr8g01532V4	1.46533	1.52591	1.40474	0.920592	-0.119367	1	1	AT1G05890	ARI5, ATARI5 RING/U-box superfamily protein	0	0	0	0	0	0	0	0	0	0	0	0	0	0	0	0	0	0	0	0	0	0
74511	Contig18094	37.9764	40.2851	35.6677	0.885383	-0.175627	0.688531	1	AT1G05890	ARI5, ATARI5 RING/U-box superfamily protein	0	0	0	0	0	0	0	0	0	0	0	0	0	0	0	0	0	0	0	0	0	0
83939	Contig28149	46.1002	44.4686	47.7319	1.07339	0.102168	0.873707	1	AT1G05890	ARI5, ATARI5 RING/U-box superfamily protein	0	0	0	0	0	0	0	0	0	0	0	0	0	0	0	0	0	0	0	0	0	0
84631	Contig28873	0.745082	0.299374	1.19079	3.97761	1.9919	0.738774	1	AT1G05890	ARI5, ATARI5 RING/U-box superfamily protein	0	0	0	0	0	0	0	0	0	0	0	0	0	0	0	0	0	0	0	0	0	0
89378	Contig33898	3.19958	3.98671	2.41244	0.60512	-0.724708	0.686234	1	AT1G05890	ARI5, ATARI5 RING/U-box superfamily protein	0	0	0	0	0	0	0	0	0	0	0	0	0	0	0	0	0	0	0	0	0	0
31026	BoC08g04607V4	8.24277	6.84821	9.63733	1.40728	0.492906	0.496935	1	AT1G05900	ATNTH2, NTH2 endonuclease III 2	0	0	0	0	0	0	0	0	0	0	0	0	0	0	0	0	0	0	0	0	0	0
62355	BrChr9g00097V4	5.51495	3.1776	7.85231	2.47114	1.30518	0.263578	1	AT1G05900	ATNTH2, NTH2 endonuclease III 2	0	0	0	0	0	0	0	0	0	0	0	0	0	0	0	0	0	0	0	0	0	0
17518	BoC05g00206V4	127.341	127.637	127.045	0.995365	-0.00670285	0.961377	1	AT1G05910	cell division cycle protein 48-related / CDC48-related	0	0	0	0	0	0	0	0	0	0	0	0	0	0	0	0	0	0	0	0	0	0
31025	BoC08g04606V4	222.245	214.085	230.404	1.07622	0.105976	0.758473	1	AT1G05910	cell division cycle protein 48-related / CDC48-related	0	0	0	0	0	0	0	0	0	0	0	0	0	0	0	0	0	0	0	0	0	0
38034	BrChr10g01132V4	166.001	173.076	158.926	0.918244	-0.12305	0.708815	1	AT1G05910	cell division cycle protein 48-related / CDC48-related	0	0	0	0	0	0	0	0	0	0	0	0	0	0	0	0	0	0	0	0	0	0
62356	BrChr9g00098V4	83.591	78.7832	88.3988	1.12205	0.166139	0.594302	1	AT1G05910	cell division cycle protein 48-related / CDC48-related	0	0	0	0	0	0	0	0	0	0	0	0	0	0	0	0	0	0	0	0	0	0
73280	Contig16850	11.2714	11.0608	11.482	1.03809	0.0539261	0.90308	1	AT1G05910	cell division cycle protein 48-related / CDC48-related	0	0	0	0	0	0	0	0	0	0	0	0	0	0	0	0	0	0	0	0	0	0
84064	Contig28279	30.636	37.878	23.3939	0.617612	-0.695228	0.254477	1	AT1G05910	cell division cycle protein 48-related / CDC48-related	0	0	0	0	0	0	0	0	0	0	0	0	0	0	0	0	0	0	0	0	0	0
404	BoBC_0936g00002V4	32.658	65.0383	0.277662	0.00426921	-7.87181	4.90456e-19	8.90212e-17	AT1G05940	CAT9 cationic amino acid transporter 9	0	0	0	0	0	0	0	0	0	0	0	0	0	0	0	0	0	0	0	0	0	0
64126	BrChr9g02471V4	83.4713	70.8225	96.12	1.3572	0.44063	0.27499	1	AT1G05940	CAT9 cationic amino acid transporter 9	0	0	0	0	0	0	0	0	0	0	0	0	0	0	0	0	0	0	0	0	0	0
29162	BoC08g02226V4	407.143	354.42	459.867	1.29752	0.375757	0.207791	0.938067	AT1G05950	unknown protein; Has 50 Blast hits to 45 proteins in 14 species: Archae - 5; Bacteria - 0; Metazoa - 4; Fungi - 0; Plants - 34; Viruses - 0; Other Eukaryotes - 7 (source: NCBI BLink),	0	0	0	0	0	0	0	0	0	0	0	0	0	0	0	0	0	0	0	0	0	0
64267	BrChr9g02638V4	102.917	84.9357	120.899	1.42341	0.509353	0.156665	0.826568	AT1G05950	unknown protein; Has 50 Blast hits to 45 proteins in 14 species: Archae - 5; Bacteria - 0; Metazoa - 4; Fungi - 0; Plants - 34; Viruses - 0; Other Eukaryotes - 7 (source: NCBI BLink),	0	0	0	0	0	0	0	0	0	0	0	0	0	0	0	0	0	0	0	0	0	0
85248	Contig29519	15.7994	16.1681	15.4306	0.954387	-0.0673543	0.827563	1	AT1G05950	unknown protein; Has 50 Blast hits to 45 proteins in 14 species: Archae - 5; Bacteria - 0; Metazoa - 4; Fungi - 0; Plants - 34; Viruses - 0; Other Eukaryotes - 7 (source: NCBI BLink),	0	0	0	0	0	0	0	0	0	0	0	0	0	0	0	0	0	0	0	0	0	0
356	BoBC_0930g00001V4	28.8606	23.1389	34.5822	1.49455	0.579708	0.20202	0.925255	AT1G05960	ARM repeat superfamily protein	0	0	0	0	0	0	0	0	0	0	0	0	0	0	0	0	0	0	0	0	0	0
19387	BoC05g02614V4	5.80237	5.68164	5.9231	1.0425	0.0600458	1	1	AT1G05960	ARM repeat superfamily protein	0	0	0	0	0	0	0	0	0	0	0	0	0	0	0	0	0	0	0	0	0	0
29161	BoC08g02225V4	162.886	155.374	170.398	1.0967	0.133164	0.648622	1	AT1G05960	ARM repeat superfamily protein	0	0	0	0	0	0	0	0	0	0	0	0	0	0	0	0	0	0	0	0	0	0
39038	BrChr10g02460V4	76.1956	79.5049	72.8863	0.916753	-0.125395	0.708835	1	AT1G05960	ARM repeat superfamily protein	0	0	0	0	0	0	0	0	0	0	0	0	0	0	0	0	0	0	0	0	0	0
61194	BrChr8g01533V4	16.9238	16.4733	17.3743	1.05469	0.0768192	0.876945	1	AT1G05960	ARM repeat superfamily protein	0	0	0	0	0	0	0	0	0	0	0	0	0	0	0	0	0	0	0	0	0	0
64268	BrChr9g02639V4	123.323	139.249	107.398	0.771269	-0.374694	0.346442	1	AT1G05960	ARM repeat superfamily protein	0	0	0	0	0	0	0	0	0	0	0	0	0	0	0	0	0	0	0	0	0	0
66817	Contig10649	2.91869	1.64396	4.19341	2.5508	1.35095	0.432336	1	AT1G05960	ARM repeat superfamily protein	0	0	0	0	0	0	0	0	0	0	0	0	0	0	0	0	0	0	0	0	0	0
19388	BoC05g02615V4	86.1281	88.6539	83.6024	0.94302	-0.0846395	0.782132	1	AT1G05970	RNA-binding (RRM/RBD/RNP motifs) family protein	0	0	0	0	0	0	0	0	0	0	0	0	0	0	0	0	0	0	0	0	0	0
85493	Contig29780	16.4631	19.7245	13.2017	0.669303	-0.579268	0.403926	1	AT1G05970	RNA-binding (RRM/RBD/RNP motifs) family protein	0	0	0	0	0	0	0	0	0	0	0	0	0	0	0	0	0	0	0	0	0	0
27516	BoC08g00058V4	7.78968	6.90044	8.67891	1.25773	0.330826	0.756568	1	AT1G06010	unknown protein; Has 25 Blast hits to 25 proteins in 9 species: Archae - 0; Bacteria - 0; Metazoa - 0; Fungi - 0; Plants - 25; Viruses - 0; Other Eukaryotes - 0 (source: NCBI BLink),	0	0	0	0	0	0	0	0	0	0	0	0	0	0	0	0	0	0	0	0	0	0
31024	BoC08g04604V4	91.5993	79.3658	103.833	1.30828	0.387674	0.241487	0.995531	AT1G06010	unknown protein; Has 25 Blast hits to 25 proteins in 9 species: Archae - 0; Bacteria - 0; Metazoa - 0; Fungi - 0; Plants - 25; Viruses - 0; Other Eukaryotes - 0 (source: NCBI BLink),	0	0	0	0	0	0	0	0	0	0	0	0	0	0	0	0	0	0	0	0	0	0
60119	BrChr8g00063V4	430.358	452.727	407.989	0.901182	-0.150109	0.578435	1	AT1G06010	unknown protein; Has 25 Blast hits to 25 proteins in 9 species: Archae - 0; Bacteria - 0; Metazoa - 0; Fungi - 0; Plants - 25; Viruses - 0; Other Eukaryotes - 0 (source: NCBI BLink),	0	0	0	0	0	0	0	0	0	0	0	0	0	0	0	0	0	0	0	0	0	0
62357	BrChr9g00099V4	77.8608	73.8847	81.8369	1.10763	0.147476	0.648392	1	AT1G06010	unknown protein; Has 25 Blast hits to 25 proteins in 9 species: Archae - 0; Bacteria - 0; Metazoa - 0; Fungi - 0; Plants - 25; Viruses - 0; Other Eukaryotes - 0 (source: NCBI BLink),	0	0	0	0	0	0	0	0	0	0	0	0	0	0	0	0	0	0	0	0	0	0
78449	Contig22232	3.21554	3.13437	3.29671	1.0518	0.0728541	1	1	AT1G06020	pfkB-like carbohydrate kinase family protein	0	0	0	0	0	0	0	0	0	0	0	0	0	0	0	0	0	0	0	0	0	0
60120	BrChr8g00064V4	0.149687	0.299374	0	0	-Inf	0.971972	1	AT1G06030	pfkB-like carbohydrate kinase family protein	0	0	0	0	0	0	0	0	0	0	0	0	0	0	0	0	0	0	0	0	0	0
17519	BoC05g00208V4	1.20429	0.598747	1.80983	3.02269	1.59584	0.679678	1	AT1G06040	STO B-box zinc finger family protein	1	0	0	0	0	0	1	0	0	0	0	0	0	0	1	0	0	0	1	0	0	0
19389	BoC05g02616V4	234.652	223.273	246.032	1.10193	0.140036	0.610873	1	AT1G06040	STO B-box zinc finger family protein	1	0	0	0	0	0	1	0	0	0	0	0	0	0	1	0	0	0	1	0	0	0
29160	BoC08g02224V4	390.819	374.495	407.143	1.08718	0.120589	0.620783	1	AT1G06040	STO B-box zinc finger family protein	1	0	0	0	0	0	1	0	0	0	0	0	0	0	1	0	0	0	1	0	0	0
29332	BoC08g02438V4	19.0559	22.1318	15.9799	0.722036	-0.469857	0.494172	1	AT1G06040	STO B-box zinc finger family protein	1	0	0	0	0	0	1	0	0	0	0	0	0	0	1	0	0	0	1	0	0	0
38035	BrChr10g01134V4	1.49239	2.6434	0.341376	0.129143	-2.95296	0.27216	1	AT1G06040	STO B-box zinc finger family protein	1	0	0	0	0	0	1	0	0	0	0	0	0	0	1	0	0	0	1	0	0	0
39039	BrChr10g02461V4	167.937	205.71	130.164	0.632756	-0.66028	0.0405927	0.357707	AT1G06040	STO B-box zinc finger family protein	1	0	0	0	0	0	1	0	0	0	0	0	0	0	1	0	0	0	1	0	0	0
61195	BrChr8g01535V4	64.5595	64.1073	65.0116	1.0141	0.020207	0.894789	1	AT1G06040	STO B-box zinc finger family protein	1	0	0	0	0	0	1	0	0	0	0	0	0	0	1	0	0	0	1	0	0	0
62358	BrChr9g00100V4	0.555325	0	1.11065	Inf	Inf	0.517765	1	AT1G06040	STO B-box zinc finger family protein	1	0	0	0	0	0	1	0	0	0	0	0	0	0	1	0	0	0	1	0	0	0
64269	BrChr9g02640V4	40.9151	39.0161	42.8141	1.09735	0.134018	0.728544	1	AT1G06040	STO B-box zinc finger family protein	1	0	0	0	0	0	1	0	0	0	0	0	0	0	1	0	0	0	1	0	0	0
93847	Contig3880	8.01504	8.83605	7.19403	0.814169	-0.2966	0.79302	1	AT1G06040	STO B-box zinc finger family protein	1	0	0	0	0	0	1	0	0	0	0	0	0	0	1	0	0	0	1	0	0	0
39040	BrChr10g02462V4	0.149687	0.299374	0	0	-Inf	0.971972	1	AT1G06050	Protein of unknown function (DUF1336)	0	0	0	0	0	0	0	0	0	0	0	0	0	0	0	0	0	0	0	0	0	0
27517	BoC08g00061V4	51.1408	46.996	55.2857	1.17639	0.23437	0.524076	1	AT1G06060	LisH and RanBPM domains containing protein	0	0	0	0	0	0	0	0	0	0	0	0	0	0	0	0	0	0	0	0	0	0
60121	BrChr8g00065V4	11.8187	12.026	11.6114	0.965531	-0.0506049	1	1	AT1G06060	LisH and RanBPM domains containing protein	0	0	0	0	0	0	0	0	0	0	0	0	0	0	0	0	0	0	0	0	0	0
19390	BoC05g02617V4	52.7647	49.5915	55.9379	1.12797	0.173734	0.649908	1	AT1G06070	Basic-leucine zipper (bZIP) transcription factor family protein	0	0	0	0	0	0	0	0	0	0	0	0	0	0	0	0	0	0	0	0	0	0
29333	BoC08g02439V4	5.62108	5.93005	5.31211	0.895795	-0.158759	0.893928	1	AT1G06070	Basic-leucine zipper (bZIP) transcription factor family protein	0	0	0	0	0	0	0	0	0	0	0	0	0	0	0	0	0	0	0	0	0	0
39041	BrChr10g02463V4	63.9093	59.463	68.3556	1.14955	0.201066	0.644494	1	AT1G06070	Basic-leucine zipper (bZIP) transcription factor family protein	0	0	0	0	0	0	0	0	0	0	0	0	0	0	0	0	0	0	0	0	0	0
61196	BrChr8g01537V4	7.21908	8.49863	5.93953	0.698881	-0.516882	0.632045	1	AT1G06070	Basic-leucine zipper (bZIP) transcription factor family protein	0	0	0	0	0	0	0	0	0	0	0	0	0	0	0	0	0	0	0	0	0	0
101110	Contig8809	36.8409	33.2718	40.41	1.21454	0.280416	0.589638	1	AT1G06070	Basic-leucine zipper (bZIP) transcription factor family protein	0	0	0	0	0	0	0	0	0	0	0	0	0	0	0	0	0	0	0	0	0	0
17520	BoC05g00209V4	207.02	195.165	218.876	1.12149	0.165422	0.832804	1	AT1G06080	ADS1 delta 9 desaturase 1	0	0	0	0	1	0	0	1	0	0	0	0	0	0	0	0	0	0	0	0	0	0
19392	BoC05g02619V4	3.22295	1.68073	4.76516	2.83517	1.50344	0.331379	1	AT1G06080	ADS1 delta 9 desaturase 1	0	0	0	0	1	0	0	1	0	0	0	0	0	0	0	0	0	0	0	0	0	0
31023	BoC08g04603V4	152.21	119.497	184.922	1.5475	0.62994	0.0640768	0.487635	AT1G06080	ADS1 delta 9 desaturase 1	0	0	0	0	1	0	0	1	0	0	0	0	0	0	0	0	0	0	0	0	0	0
38036	BrChr10g01135V4	60.299	52.3135	68.2845	1.30529	0.384374	0.508123	1	AT1G06080	ADS1 delta 9 desaturase 1	0	0	0	0	1	0	0	1	0	0	0	0	0	0	0	0	0	0	0	0	0	0
62359	BrChr9g00101V4	141.864	109.002	174.727	1.60297	0.680745	0.177309	0.876187	AT1G06080	ADS1 delta 9 desaturase 1	0	0	0	0	1	0	0	1	0	0	0	0	0	0	0	0	0	0	0	0	0	0
64270	BrChr9g02641V4	5.81406	3.62153	8.00659	2.21083	1.14459	0.449969	1	AT1G06080	ADS1 delta 9 desaturase 1	0	0	0	0	1	0	0	1	0	0	0	0	0	0	0	0	0	0	0	0	0	0
88748	Contig33206	0.138831	0	0.277662	Inf	Inf	1	1	AT1G06080	ADS1 delta 9 desaturase 1	0	0	0	0	1	0	0	1	0	0	0	0	0	0	0	0	0	0	0	0	0	0
17521	BoC05g00210V4	1.09568	1.08072	1.11065	1.0277	0.0394175	1	1	AT1G06090	Fatty acid desaturase family protein	0	0	0	0	0	0	0	0	0	0	0	0	0	0	0	0	0	0	0	0	0	0
27518	BoC08g00062V4	3.20604	3.27765	3.13443	0.956304	-0.0644591	1	1	AT1G06090	Fatty acid desaturase family protein	0	0	0	0	0	0	0	0	0	0	0	0	0	0	0	0	0	0	0	0	0	0
38037	BrChr10g01136V4	0.963425	1.30781	0.619038	0.473339	-1.07906	0.772185	1	AT1G06090	Fatty acid desaturase family protein	0	0	0	0	0	0	0	0	0	0	0	0	0	0	0	0	0	0	0	0	0	0
62360	BrChr9g00104V4	0.577036	0.598747	0.555325	0.927478	-0.108615	1	1	AT1G06090	Fatty acid desaturase family protein	0	0	0	0	0	0	0	0	0	0	0	0	0	0	0	0	0	0	0	0	0	0
19393	BoC05g02620V4	0.149687	0.299374	0	0	-Inf	0.971972	1	AT1G06110	SKIP16 SKP1/ASK-interacting protein 16	0	0	0	0	0	0	0	0	0	0	0	0	0	0	0	0	0	0	0	0	0	0
29334	BoC08g02440V4	108.998	113.497	104.499	0.920728	-0.119153	0.799136	1	AT1G06110	SKIP16 SKP1/ASK-interacting protein 16	0	0	0	0	0	0	0	0	0	0	0	0	0	0	0	0	0	0	0	0	0	0
61197	BrChr8g01538V4	65.5172	69.5317	61.5026	0.884525	-0.177025	0.80672	1	AT1G06110	SKIP16 SKP1/ASK-interacting protein 16	0	0	0	0	0	0	0	0	0	0	0	0	0	0	0	0	0	0	0	0	0	0
80458	Contig24411	10.9248	10.3697	11.48	1.10707	0.146752	0.908892	1	AT1G06110	SKIP16 SKP1/ASK-interacting protein 16	0	0	0	0	0	0	0	0	0	0	0	0	0	0	0	0	0	0	0	0	0	0
29158	BoC08g02222V4	4.20545	3.05955	5.35135	1.74906	0.806582	0.555863	1	AT1G06130	GLX2-4 glyoxalase 2-4	0	0	0	0	0	0	0	0	0	0	0	0	0	0	0	0	0	0	0	0	0	0
64271	BrChr9g02642V4	7.37229	5.901	8.84358	1.49866	0.58367	0.596328	1	AT1G06130	GLX2-4 glyoxalase 2-4	0	0	0	0	0	0	0	0	0	0	0	0	0	0	0	0	0	0	0	0	0	0
80689	Contig24652	0.147045	0	0.294091	Inf	Inf	1	1	AT1G06130	GLX2-4 glyoxalase 2-4	0	0	0	0	0	0	0	0	0	0	0	0	0	0	0	0	0	0	0	0	0	0
12563	BoC03g06171V4	19.141	8.06702	30.2151	3.74551	1.90516	0.00619637	0.0855342	AT1G06140	Pentatricopeptide repeat (PPR) superfamily protein	0	0	0	0	0	0	0	0	0	0	0	0	0	0	0	0	0	0	0	0	0	0
12564	BoC03g06172V4	17.9178	5.23329	30.6024	5.84763	2.54785	2.17404e-05	0.000639161	AT1G06140	Pentatricopeptide repeat (PPR) superfamily protein	0	0	0	0	0	0	0	0	0	0	0	0	0	0	0	0	0	0	0	0	0	0
17522	BoC05g00211V4	62.8158	63.2531	62.3785	0.986173	-0.0200872	0.913308	1	AT1G06140	Pentatricopeptide repeat (PPR) superfamily protein	0	0	0	0	0	0	0	0	0	0	0	0	0	0	0	0	0	0	0	0	0	0
55044	BrChr6g01184V4	46.4695	44.7679	48.1711	1.07602	0.105703	0.92619	1	AT1G06140	Pentatricopeptide repeat (PPR) superfamily protein	0	0	0	0	0	0	0	0	0	0	0	0	0	0	0	0	0	0	0	0	0	0
17524	BoC05g00214V4	148.029	155.489	140.569	0.904046	-0.145533	0.654112	1	AT1G06180	ATMYB13, ATMYBLFGN, MYB13 myb domain protein 13	0	0	0	0	0	0	1	0	0	0	0	0	0	0	0	0	0	0	1	0	0	0
38039	BrChr10g01140V4	107.374	123.431	91.3155	0.739808	-0.434778	0.200719	0.922494	AT1G06180	ATMYB13, ATMYBLFGN, MYB13 myb domain protein 13	0	0	0	0	0	0	1	0	0	0	0	0	0	0	0	0	0	0	1	0	0	0
17525	BoC05g00215V4	267.528	242.218	292.837	1.20898	0.273788	0.39021	1	AT1G06190	Rho termination factor	0	0	0	0	0	0	0	0	0	0	1	0	0	0	0	0	0	0	1	0	0	0
19394	BoC05g02622V4	26.0858	23.8499	28.3217	1.1875	0.247926	0.744301	1	AT1G06190	Rho termination factor	0	0	0	0	0	0	0	0	0	0	1	0	0	0	0	0	0	0	1	0	0	0
17526	BoC05g00216V4	0.445195	0.890391	0	0	-Inf	0.698716	1	AT1G06200	Peptidase S24/S26A/S26B/S26C family protein	0	0	0	0	0	0	0	0	0	0	0	0	0	0	0	0	0	0	0	0	0	0
19395	BoC05g02623V4	70.1796	75.2823	65.0769	0.864439	-0.210165	0.635736	1	AT1G06200	Peptidase S24/S26A/S26B/S26C family protein	0	0	0	0	0	0	0	0	0	0	0	0	0	0	0	0	0	0	0	0	0	0
29335	BoC08g02441V4	59.4328	59.0819	59.7836	1.01188	0.0170354	0.932691	1	AT1G06200	Peptidase S24/S26A/S26B/S26C family protein	0	0	0	0	0	0	0	0	0	0	0	0	0	0	0	0	0	0	0	0	0	0
38040	BrChr10g01141V4	11.5729	11.633	11.5129	0.989674	-0.0149751	1	1	AT1G06200	Peptidase S24/S26A/S26B/S26C family protein	0	0	0	0	0	0	0	0	0	0	0	0	0	0	0	0	0	0	0	0	0	0
39043	BrChr10g02467V4	229.441	223.004	235.877	1.05772	0.080964	0.882317	1	AT1G06200	Peptidase S24/S26A/S26B/S26C family protein	0	0	0	0	0	0	0	0	0	0	0	0	0	0	0	0	0	0	0	0	0	0
17527	BoC05g00217V4	19.5666	20.8975	18.2358	0.872629	-0.19656	0.810635	1	AT1G06210	ENTH/VHS/GAT family protein	0	0	0	0	0	0	0	0	0	0	0	0	0	0	0	0	0	0	0	0	0	0
31022	BoC08g04600V4	45.6622	46.343	44.9814	0.970618	-0.0430242	0.881021	1	AT1G06210	ENTH/VHS/GAT family protein	0	0	0	0	0	0	0	0	0	0	0	0	0	0	0	0	0	0	0	0	0	0
60122	BrChr8g00067V4	0.277662	0	0.555325	Inf	Inf	0.832796	1	AT1G06210	ENTH/VHS/GAT family protein	0	0	0	0	0	0	0	0	0	0	0	0	0	0	0	0	0	0	0	0	0	0
62361	BrChr9g00105V4	100.469	117.128	83.81	0.715543	-0.48289	0.151233	0.812118	AT1G06210	ENTH/VHS/GAT family protein	0	0	0	0	0	0	0	0	0	0	0	0	0	0	0	0	0	0	0	0	0	0
65370	BrChr9g04111V4	33.6339	27.174	40.0939	1.47545	0.561156	0.20598	0.934223	AT1G06210	ENTH/VHS/GAT family protein	0	0	0	0	0	0	0	0	0	0	0	0	0	0	0	0	0	0	0	0	0	0
100769	Contig8489	18.2884	19.3263	17.2505	0.892591	-0.163929	0.743354	1	AT1G06210	ENTH/VHS/GAT family protein	0	0	0	0	0	0	0	0	0	0	0	0	0	0	0	0	0	0	0	0	0	0
27519	BoC08g00063V4	720.385	709.076	731.693	1.0319	0.0452976	0.904866	1	AT1G06220	MEE5 Ribosomal protein S5/Elongation factor G/III/V family protein	0	0	0	0	0	0	0	0	0	0	0	0	0	0	0	0	0	0	0	0	0	0
31021	BoC08g04599V4	229.581	207.18	251.981	1.21624	0.282429	0.38836	1	AT1G06220	MEE5 Ribosomal protein S5/Elongation factor G/III/V family protein	0	0	0	0	0	0	0	0	0	0	0	0	0	0	0	0	0	0	0	0	0	0
37113	BrBA_1859g00001V4	120.802	114.066	127.538	1.1181	0.161054	0.664392	1	AT1G06220	MEE5 Ribosomal protein S5/Elongation factor G/III/V family protein	0	0	0	0	0	0	0	0	0	0	0	0	0	0	0	0	0	0	0	0	0	0
60123	BrChr8g00068V4	349.916	324.274	375.558	1.15815	0.21182	0.477092	1	AT1G06220	MEE5 Ribosomal protein S5/Elongation factor G/III/V family protein	0	0	0	0	0	0	0	0	0	0	0	0	0	0	0	0	0	0	0	0	0	0
68436	Contig1214	32.3161	25.2171	39.4151	1.56303	0.644349	0.186761	0.894821	AT1G06220	MEE5 Ribosomal protein S5/Elongation factor G/III/V family protein	0	0	0	0	0	0	0	0	0	0	0	0	0	0	0	0	0	0	0	0	0	0
68488	Contig12199	9.90451	9.18246	10.6266	1.15727	0.210721	0.859274	1	AT1G06220	MEE5 Ribosomal protein S5/Elongation factor G/III/V family protein	0	0	0	0	0	0	0	0	0	0	0	0	0	0	0	0	0	0	0	0	0	0
70776	Contig14402	3.2673	2.27948	4.25512	1.86671	0.900498	0.622336	1	AT1G06220	MEE5 Ribosomal protein S5/Elongation factor G/III/V family protein	0	0	0	0	0	0	0	0	0	0	0	0	0	0	0	0	0	0	0	0	0	0
72995	Contig16563	3.68319	2.91373	4.45265	1.52816	0.611796	0.745129	1	AT1G06220	MEE5 Ribosomal protein S5/Elongation factor G/III/V family protein	0	0	0	0	0	0	0	0	0	0	0	0	0	0	0	0	0	0	0	0	0	0
99393	Contig7179	2.61178	1.30781	3.91575	2.99412	1.58213	0.391159	1	AT1G06220	MEE5 Ribosomal protein S5/Elongation factor G/III/V family protein	0	0	0	0	0	0	0	0	0	0	0	0	0	0	0	0	0	0	0	0	0	0
17528	BoC05g00218V4	68.9338	72.1464	65.7211	0.910941	-0.13457	0.706041	1	AT1G06230	GTE4 global transcription factor group E4	0	0	0	0	0	0	0	0	0	0	0	0	0	0	0	0	0	0	0	0	0	0
31020	BoC08g04598V4	54.881	46.9778	62.7843	1.33647	0.418424	0.359393	1	AT1G06230	GTE4 global transcription factor group E4	0	0	0	0	0	0	0	0	0	0	0	0	0	0	0	0	0	0	0	0	0	0
38044	BrChr10g01148V4	58.1448	56.6455	59.6441	1.05294	0.0744181	0.83826	1	AT1G06230	GTE4 global transcription factor group E4	0	0	0	0	0	0	0	0	0	0	0	0	0	0	0	0	0	0	0	0	0	0
62362	BrChr9g00106V4	59.4325	61.6025	57.2625	0.929549	-0.105398	0.851062	1	AT1G06230	GTE4 global transcription factor group E4	0	0	0	0	0	0	0	0	0	0	0	0	0	0	0	0	0	0	0	0	0	0
67393	Contig11184	2.11722	1.52591	2.70853	1.77503	0.82784	0.663382	1	AT1G06230	GTE4 global transcription factor group E4	0	0	0	0	0	0	0	0	0	0	0	0	0	0	0	0	0	0	0	0	0	0
73539	Contig17102	3.14493	4.49646	1.7934	0.398848	-1.32609	0.580642	1	AT1G06230	GTE4 global transcription factor group E4	0	0	0	0	0	0	0	0	0	0	0	0	0	0	0	0	0	0	0	0	0	0
74664	Contig18239	11.639	12.2976	10.9804	0.892889	-0.163447	0.941301	1	AT1G06230	GTE4 global transcription factor group E4	0	0	0	0	0	0	0	0	0	0	0	0	0	0	0	0	0	0	0	0	0	0
75648	Contig19218	3.25608	3.98671	2.52544	0.633463	-0.658667	0.685688	1	AT1G06230	GTE4 global transcription factor group E4	0	0	0	0	0	0	0	0	0	0	0	0	0	0	0	0	0	0	0	0	0	0
79661	Contig23542	4.1041	4.03122	4.17698	1.03616	0.051246	1	1	AT1G06230	GTE4 global transcription factor group E4	0	0	0	0	0	0	0	0	0	0	0	0	0	0	0	0	0	0	0	0	0	0
94310	Contig3929	23.2975	21.011	25.584	1.21765	0.284101	0.701582	1	AT1G06230	GTE4 global transcription factor group E4	0	0	0	0	0	0	0	0	0	0	0	0	0	0	0	0	0	0	0	0	0	0
99664	Contig7433	9.34206	8.54313	10.141	1.18703	0.247361	0.86114	1	AT1G06230	GTE4 global transcription factor group E4	0	0	0	0	0	0	0	0	0	0	0	0	0	0	0	0	0	0	0	0	0	0
61198	BrChr8g01540V4	0.443778	0.299374	0.588182	1.96471	0.974315	1	1	AT1G06240	Protein of unknown function DUF455	0	0	0	0	0	0	0	0	0	0	0	0	0	0	0	0	0	0	0	0	0	0
19396	BoC05g02624V4	0.315119	0.336146	0.294091	0.874889	-0.192828	1	1	AT1G06250	alpha/beta-Hydrolases superfamily protein	0	0	0	0	0	0	0	0	0	0	0	0	0	0	0	0	0	0	0	0	0	0
39044	BrChr10g02468V4	2.32505	2.12466	2.52544	1.18863	0.249303	1	1	AT1G06250	alpha/beta-Hydrolases superfamily protein	0	0	0	0	0	0	0	0	0	0	0	0	0	0	0	0	0	0	0	0	0	0
61199	BrChr8g01541V4	5.09522	5.44808	4.74236	0.870464	-0.200144	0.831998	1	AT1G06250	alpha/beta-Hydrolases superfamily protein	0	0	0	0	0	0	0	0	0	0	0	0	0	0	0	0	0	0	0	0	0	0
82575	Contig26652	0.168073	0.336146	0	0	-Inf	0.971978	1	AT1G06250	alpha/beta-Hydrolases superfamily protein	0	0	0	0	0	0	0	0	0	0	0	0	0	0	0	0	0	0	0	0	0	0
27520	BoC08g00064V4	5.36053	8.78381	1.93726	0.220548	-2.18083	0.0608948	0.472162	AT1G06260	Cysteine proteinases superfamily protein	0	0	0	0	0	0	0	0	0	0	0	0	0	0	0	0	0	0	0	0	0	0
38045	BrChr10g01149V4	0.147045	0	0.294091	Inf	Inf	1	1	AT1G06260	Cysteine proteinases superfamily protein	0	0	0	0	0	0	0	0	0	0	0	0	0	0	0	0	0	0	0	0	0	0
60124	BrChr8g00069V4	189.499	175.525	203.473	1.15923	0.213162	0.549718	1	AT1G06260	Cysteine proteinases superfamily protein	0	0	0	0	0	0	0	0	0	0	0	0	0	0	0	0	0	0	0	0	0	0
19397	BoC05g02625V4	13.8036	14.4964	13.1108	0.904416	-0.144941	0.703225	1	AT1G06270	Pentatricopeptide repeat (PPR) superfamily protein	0	0	0	0	0	0	0	0	0	0	0	0	0	0	0	0	0	0	0	0	0	0
39045	BrChr10g02470V4	15.3256	10.2226	20.4285	1.99837	0.998825	0.131022	0.75398	AT1G06270	Pentatricopeptide repeat (PPR) superfamily protein	0	0	0	0	0	0	0	0	0	0	0	0	0	0	0	0	0	0	0	0	0	0
38047	BrChr10g01151V4	27.2835	29.7137	24.8533	0.836427	-0.257688	0.903848	1	AT1G06290	ACX3, ATACX3 acyl-CoA oxidase 3	0	0	0	0	1	0	0	0	0	0	0	0	0	0	0	0	0	0	0	0	0	0
17529	BoC05g00220V4	54.2626	51.4474	57.0778	1.10944	0.149831	0.812006	1	AT1G06310	ACX6 acyl-CoA oxidase 6	0	0	0	0	1	0	0	0	0	0	0	0	0	0	0	0	0	0	0	0	0	0
38048	BrChr10g01152V4	0.138831	0	0.277662	Inf	Inf	1	1	AT1G06310	ACX6 acyl-CoA oxidase 6	0	0	0	0	1	0	0	0	0	0	0	0	0	0	0	0	0	0	0	0	0	0
27521	BoC08g00065V4	39.4456	37.5223	41.3688	1.10251	0.140793	0.774467	1	AT1G06320	unknown protein; Has 24 Blast hits to 24 proteins in 10 species: Archae - 0; Bacteria - 2; Metazoa - 0; Fungi - 0; Plants - 20; Viruses - 0; Other Eukaryotes - 2 (source: NCBI BLink),	0	0	0	0	0	0	0	0	0	0	0	0	0	0	0	0	0	0	0	0	0	0
31018	BoC08g04596V4	0.149687	0.299374	0	0	-Inf	0.971972	1	AT1G06320	unknown protein; Has 24 Blast hits to 24 proteins in 10 species: Archae - 0; Bacteria - 2; Metazoa - 0; Fungi - 0; Plants - 20; Viruses - 0; Other Eukaryotes - 2 (source: NCBI BLink),	0	0	0	0	0	0	0	0	0	0	0	0	0	0	0	0	0	0	0	0	0	0
60125	BrChr8g00070V4	8.50989	8.2463	8.77348	1.06393	0.0894033	0.998866	1	AT1G06320	unknown protein; Has 24 Blast hits to 24 proteins in 10 species: Archae - 0; Bacteria - 2; Metazoa - 0; Fungi - 0; Plants - 20; Viruses - 0; Other Eukaryotes - 2 (source: NCBI BLink),	0	0	0	0	0	0	0	0	0	0	0	0	0	0	0	0	0	0	0	0	0	0
62363	BrChr9g00107V4	1.43786	2.53435	0.341376	0.1347	-2.89218	0.277919	1	AT1G06320	unknown protein; Has 24 Blast hits to 24 proteins in 10 species: Archae - 0; Bacteria - 2; Metazoa - 0; Fungi - 0; Plants - 20; Viruses - 0; Other Eukaryotes - 2 (source: NCBI BLink),	0	0	0	0	0	0	0	0	0	0	0	0	0	0	0	0	0	0	0	0	0	0
29156	BoC08g02219V4	5.81729	8.6031	3.03148	0.35237	-1.50483	0.323048	1	AT1G06330	Heavy metal transport/detoxification superfamily protein	0	0	0	0	0	0	0	0	0	0	0	0	0	0	0	0	0	0	0	0	0	0
64273	BrChr9g02644V4	2.09385	2.50531	1.6824	0.671536	-0.574464	0.780423	1	AT1G06330	Heavy metal transport/detoxification superfamily protein	0	0	0	0	0	0	0	0	0	0	0	0	0	0	0	0	0	0	0	0	0	0
86562	Contig30850	3.04312	4.38741	1.69883	0.387206	-1.36883	0.503511	1	AT1G06350	Fatty acid desaturase family protein	0	0	0	0	0	0	0	0	0	0	0	0	0	0	0	0	0	0	0	0	0	0
29336	BoC08g02446V4	14.3222	7.30887	21.3356	2.91914	1.54554	0.0225654	0.233974	AT1G06360	Fatty acid desaturase family protein	0	0	0	0	0	0	0	0	0	0	0	0	0	0	0	0	0	0	0	0	0	0
29338	BoC08g02448V4	25.7712	25.23	26.3124	1.0429	0.0606043	1	1	AT1G06360	Fatty acid desaturase family protein	0	0	0	0	0	0	0	0	0	0	0	0	0	0	0	0	0	0	0	0	0	0
61200	BrChr8g01543V4	89.0605	80.2435	97.8774	1.21976	0.286593	0.646922	1	AT1G06360	Fatty acid desaturase family protein	0	0	0	0	0	0	0	0	0	0	0	0	0	0	0	0	0	0	0	0	0	0
29155	BoC08g02218V4	0.978536	1.04394	0.913129	0.874693	-0.193152	1	1	AT1G06380	Ribosomal protein L1p/L10e family	0	0	0	0	0	0	0	0	0	0	0	0	0	0	0	0	0	0	0	1	0	0
62364	BrChr9g00109V4	6.71096	5.26548	8.15645	1.54904	0.631375	0.603117	1	AT1G06380	Ribosomal protein L1p/L10e family	0	0	0	0	0	0	0	0	0	0	0	0	0	0	0	0	0	0	0	1	0	0
78359	Contig22128	3.45777	3.96021	2.95534	0.746257	-0.422255	0.81792	1	AT1G06380	Ribosomal protein L1p/L10e family	0	0	0	0	0	0	0	0	0	0	0	0	0	0	0	0	0	0	0	1	0	0
83728	Contig27921	109.659	93.7977	125.521	1.33821	0.420306	0.236867	0.987719	AT1G06380	Ribosomal protein L1p/L10e family	0	0	0	0	0	0	0	0	0	0	0	0	0	0	0	0	0	0	0	1	0	0
84582	Contig28822	1.87839	3.1686	0.588182	0.185628	-2.42951	0.268833	1	AT1G06380	Ribosomal protein L1p/L10e family	0	0	0	0	0	0	0	0	0	0	0	0	0	0	0	0	0	0	0	1	0	0
85636	Contig29927	0.640749	0.598747	0.682751	1.1403	0.189413	1	1	AT1G06380	Ribosomal protein L1p/L10e family	0	0	0	0	0	0	0	0	0	0	0	0	0	0	0	0	0	0	0	1	0	0
92874	Contig37715	27.7833	28.6966	26.8701	0.936351	-0.0948783	0.894574	1	AT1G06380	Ribosomal protein L1p/L10e family	0	0	0	0	0	0	0	0	0	0	0	0	0	0	0	0	0	0	0	1	0	0
98687	Contig6479	20.4596	18.4424	22.4768	1.21876	0.285411	0.708369	1	AT1G06380	Ribosomal protein L1p/L10e family	0	0	0	0	0	0	0	0	0	0	0	0	0	0	0	0	0	0	0	1	0	0
29154	BoC08g02217V4	55.4338	51.0002	59.8675	1.17387	0.23127	0.505949	1	AT1G06400	ARA2, ATRABA1A, ATRAB11E, ARA-2 Ras-related small GTP-binding family protein	0	0	0	0	0	0	0	0	0	0	0	0	0	0	0	0	0	0	1	0	0	0
64274	BrChr9g02645V4	15.4964	19.2908	11.702	0.60661	-0.721158	0.299282	1	AT1G06400	ARA2, ATRABA1A, ATRAB11E, ARA-2 Ras-related small GTP-binding family protein	0	0	0	0	0	0	0	0	0	0	0	0	0	0	0	0	0	0	1	0	0	0
7896	BoC03g00064V4	11.9458	10.0981	13.7935	1.36595	0.449907	0.534023	1	AT1G06410	ATTPS7, TPS7, ATTPSA trehalose-phosphatase/synthase 7	0	0	0	0	0	0	0	0	0	0	0	0	0	0	0	0	0	0	0	0	0	0
27523	BoC08g00067V4	167.707	164.932	170.483	1.03366	0.0477579	0.907427	1	AT1G06410	ATTPS7, TPS7, ATTPSA trehalose-phosphatase/synthase 7	0	0	0	0	0	0	0	0	0	0	0	0	0	0	0	0	0	0	0	0	0	0
60126	BrChr8g00071V4	240.532	229.122	251.942	1.0996	0.136978	0.747867	1	AT1G06410	ATTPS7, TPS7, ATTPSA trehalose-phosphatase/synthase 7	0	0	0	0	0	0	0	0	0	0	0	0	0	0	0	0	0	0	0	0	0	0
74902	Contig18477	7.6442	6.98172	8.30668	1.18978	0.25069	0.872233	1	AT1G06410	ATTPS7, TPS7, ATTPSA trehalose-phosphatase/synthase 7	0	0	0	0	0	0	0	0	0	0	0	0	0	0	0	0	0	0	0	0	0	0
78713	Contig22523	27.0469	30.3444	23.7494	0.78266	-0.353542	0.394603	1	AT1G06410	ATTPS7, TPS7, ATTPSA trehalose-phosphatase/synthase 7	0	0	0	0	0	0	0	0	0	0	0	0	0	0	0	0	0	0	0	0	0	0
79088	Contig22930	28.3282	29.4369	27.2196	0.924676	-0.11298	0.93625	1	AT1G06410	ATTPS7, TPS7, ATTPSA trehalose-phosphatase/synthase 7	0	0	0	0	0	0	0	0	0	0	0	0	0	0	0	0	0	0	0	0	0	0
83607	Contig27788	4.87581	6.81271	2.93891	0.431386	-1.21295	0.369908	1	AT1G06410	ATTPS7, TPS7, ATTPSA trehalose-phosphatase/synthase 7	0	0	0	0	0	0	0	0	0	0	0	0	0	0	0	0	0	0	0	0	0	0
89122	Contig33624	16.0967	14.7738	17.4195	1.17908	0.237664	0.759518	1	AT1G06410	ATTPS7, TPS7, ATTPSA trehalose-phosphatase/synthase 7	0	0	0	0	0	0	0	0	0	0	0	0	0	0	0	0	0	0	0	0	0	0
91159	Contig35848	1.33559	2.67117	0	0	-Inf	0.394441	1	AT1G06410	ATTPS7, TPS7, ATTPSA trehalose-phosphatase/synthase 7	0	0	0	0	0	0	0	0	0	0	0	0	0	0	0	0	0	0	0	0	0	0
91526	Contig36244	1.47618	1.82528	1.12708	0.617481	-0.695534	0.908383	1	AT1G06410	ATTPS7, TPS7, ATTPSA trehalose-phosphatase/synthase 7	0	0	0	0	0	0	0	0	0	0	0	0	0	0	0	0	0	0	0	0	0	0
31017	BoC08g04595V4	5.53076	5.89327	5.16825	0.876975	-0.189392	0.892699	1	AT1G06420	unknown protein; Has 1017 Blast hits to 654 proteins in 124 species: Archae - 0; Bacteria - 39; Metazoa - 232; Fungi - 69; Plants - 40; Viruses - 0; Other Eukaryotes - 637 (source: NCBI BLink),	0	0	0	0	0	0	0	0	0	0	0	0	0	0	0	0	0	0	0	0	0	0
17530	BoC05g00222V4	1.18111	1.67946	0.682751	0.40653	-1.29857	0.631234	1	AT1G06430	FTSH8 FTSH protease 8	0	0	0	0	0	0	0	0	0	0	0	0	0	0	0	0	0	0	0	0	0	0
19399	BoC05g02629V4	351.315	386.62	316.01	0.817366	-0.290946	0.474911	1	AT1G06430	FTSH8 FTSH protease 8	0	0	0	0	0	0	0	0	0	0	0	0	0	0	0	0	0	0	0	0	0	0
29339	BoC08g02449V4	137.235	131.163	143.307	1.09258	0.127741	0.746497	1	AT1G06430	FTSH8 FTSH protease 8	0	0	0	0	0	0	0	0	0	0	0	0	0	0	0	0	0	0	0	0	0	0
38049	BrChr10g01157V4	125.446	152.535	98.3571	0.644816	-0.633041	0.0653399	0.494152	AT1G06430	FTSH8 FTSH protease 8	0	0	0	0	0	0	0	0	0	0	0	0	0	0	0	0	0	0	0	0	0	0
39047	BrChr10g02474V4	703.611	802.438	604.785	0.753684	-0.407968	0.167885	0.853429	AT1G06430	FTSH8 FTSH protease 8	0	0	0	0	0	0	0	0	0	0	0	0	0	0	0	0	0	0	0	0	0	0
61201	BrChr8g01544V4	400.418	434.389	366.447	0.843591	-0.245384	0.406047	1	AT1G06430	FTSH8 FTSH protease 8	0	0	0	0	0	0	0	0	0	0	0	0	0	0	0	0	0	0	0	0	0	0
66479	Contig10340	62.7166	70.3825	55.0506	0.782163	-0.35446	0.375917	1	AT1G06430	FTSH8 FTSH protease 8	0	0	0	0	0	0	0	0	0	0	0	0	0	0	0	0	0	0	0	0	0	0
73462	Contig17023	27.3709	30.4491	24.2926	0.797812	-0.32588	0.593132	1	AT1G06430	FTSH8 FTSH protease 8	0	0	0	0	0	0	0	0	0	0	0	0	0	0	0	0	0	0	0	0	0	0
77662	Contig21327	56.9235	56.4765	57.3705	1.01583	0.0226579	0.972936	1	AT1G06430	FTSH8 FTSH protease 8	0	0	0	0	0	0	0	0	0	0	0	0	0	0	0	0	0	0	0	0	0	0
82710	Contig2679	15.2885	28.8702	1.70688	0.0591226	-4.08015	1.13311e-07	5.19464e-06	AT1G06430	FTSH8 FTSH protease 8	0	0	0	0	0	0	0	0	0	0	0	0	0	0	0	0	0	0	0	0	0	0
86326	Contig30618	44.8533	46.5816	43.125	0.925795	-0.111236	0.813753	1	AT1G06430	FTSH8 FTSH protease 8	0	0	0	0	0	0	0	0	0	0	0	0	0	0	0	0	0	0	0	0	0	0
95048	Contig40115	3.34146	4.579	2.10392	0.459471	-1.12195	0.516041	1	AT1G06430	FTSH8 FTSH protease 8	0	0	0	0	0	0	0	0	0	0	0	0	0	0	0	0	0	0	0	0	0	0
98030	Contig5798	1.73885	2.27048	1.20722	0.531703	-0.911309	0.777521	1	AT1G06430	FTSH8 FTSH protease 8	0	0	0	0	0	0	0	0	0	0	0	0	0	0	0	0	0	0	0	0	0	0
98683	Contig6473	141.535	152.585	130.485	0.855165	-0.225725	0.602126	1	AT1G06430	FTSH8 FTSH protease 8	0	0	0	0	0	0	0	0	0	0	0	0	0	0	0	0	0	0	0	0	0	0
98846	Contig664	264.822	229.307	300.336	1.30975	0.389296	0.190436	0.902501	AT1G06430	FTSH8 FTSH protease 8	0	0	0	0	0	0	0	0	0	0	0	0	0	0	0	0	0	0	0	0	0	0
99611	Contig7383	52.7535	44.665	60.8419	1.36218	0.44592	0.337891	1	AT1G06430	FTSH8 FTSH protease 8	0	0	0	0	0	0	0	0	0	0	0	0	0	0	0	0	0	0	0	0	0	0
17531	BoC05g00223V4	5.30107	6.15587	4.44626	0.72228	-0.46937	0.626292	1	AT1G06440	Ubiquitin carboxyl-terminal hydrolase family protein	0	0	0	0	0	0	0	0	0	0	0	0	0	0	0	0	0	0	0	0	0	0
19400	BoC05g02630V4	133.14	141.465	124.814	0.882299	-0.180661	0.621073	1	AT1G06460	ACD32,1, ACD31,2 alpha-crystallin domain 32,1	0	0	0	0	0	0	0	0	0	0	0	0	0	0	0	0	0	0	0	0	1	0
29340	BoC08g02450V4	9.8469	17.9869	1.70688	0.0948955	-3.39752	8.39665e-05	0.00214837	AT1G06460	ACD32,1, ACD31,2 alpha-crystallin domain 32,1	0	0	0	0	0	0	0	0	0	0	0	0	0	0	0	0	0	0	0	0	1	0
39048	BrChr10g02475V4	32.655	35.3061	30.0038	0.849819	-0.234773	0.647456	1	AT1G06460	ACD32,1, ACD31,2 alpha-crystallin domain 32,1	0	0	0	0	0	0	0	0	0	0	0	0	0	0	0	0	0	0	0	0	1	0
61202	BrChr8g01545V4	0.651265	1.00844	0.294091	0.29163	-1.77779	0.760024	1	AT1G06460	ACD32,1, ACD31,2 alpha-crystallin domain 32,1	0	0	0	0	0	0	0	0	0	0	0	0	0	0	0	0	0	0	0	0	1	0
17532	BoC05g00225V4	41.5132	40.2961	42.7303	1.06041	0.084619	0.809241	1	AT1G06470	Nucleotide/sugar transporter family protein	0	0	0	0	0	0	0	0	0	0	0	0	0	0	0	0	0	0	0	0	0	0
27524	BoC08g00068V4	33.2002	39.9754	26.4251	0.661033	-0.597206	0.194466	0.909281	AT1G06470	Nucleotide/sugar transporter family protein	0	0	0	0	0	0	0	0	0	0	0	0	0	0	0	0	0	0	0	0	0	0
38050	BrChr10g01158V4	70.2391	68.3977	72.0805	1.05384	0.0756611	0.966632	1	AT1G06470	Nucleotide/sugar transporter family protein	0	0	0	0	0	0	0	0	0	0	0	0	0	0	0	0	0	0	0	0	0	0
60127	BrChr8g00072V4	33.2263	32.9626	33.49	1.016	0.0229003	0.979302	1	AT1G06470	Nucleotide/sugar transporter family protein	0	0	0	0	0	0	0	0	0	0	0	0	0	0	0	0	0	0	0	0	0	0
91259	Contig35956	12.3054	12.1472	12.4636	1.02605	0.0370993	1	1	AT1G06470	Nucleotide/sugar transporter family protein	0	0	0	0	0	0	0	0	0	0	0	0	0	0	0	0	0	0	0	0	0	0
95847	Contig40991	0.138831	0	0.277662	Inf	Inf	1	1	AT1G06470	Nucleotide/sugar transporter family protein	0	0	0	0	0	0	0	0	0	0	0	0	0	0	0	0	0	0	0	0	0	0
95848	Contig40992	0.309519	0	0.619038	Inf	Inf	0.819098	1	AT1G06470	Nucleotide/sugar transporter family protein	0	0	0	0	0	0	0	0	0	0	0	0	0	0	0	0	0	0	0	0	0	0
17533	BoC05g00226V4	28.8557	30.34	27.3714	0.902156	-0.148551	0.815646	1	AT1G06490	ATGSL07, gsl07, atgsl7, GSL7 glucan synthase-like 7	0	0	0	0	0	0	0	0	0	0	0	0	0	0	0	0	0	0	0	0	0	0
19401	BoC05g02631V4	41.114	44.9415	37.2864	0.829664	-0.2694	0.547566	1	AT1G06490	ATGSL07, gsl07, atgsl7, GSL7 glucan synthase-like 7	0	0	0	0	0	0	0	0	0	0	0	0	0	0	0	0	0	0	0	0	0	0
31016	BoC08g04593V4	50.1072	42.9777	57.2367	1.33178	0.413355	0.351048	1	AT1G06490	ATGSL07, gsl07, atgsl7, GSL7 glucan synthase-like 7	0	0	0	0	0	0	0	0	0	0	0	0	0	0	0	0	0	0	0	0	0	0
38051	BrChr10g01159V4	76.4424	76.1183	76.7666	1.00852	0.0122354	0.915995	1	AT1G06490	ATGSL07, gsl07, atgsl7, GSL7 glucan synthase-like 7	0	0	0	0	0	0	0	0	0	0	0	0	0	0	0	0	0	0	0	0	0	0
62365	BrChr9g00110V4	73.2637	73.2343	73.2931	1.0008	0.00115899	1	1	AT1G06490	ATGSL07, gsl07, atgsl7, GSL7 glucan synthase-like 7	0	0	0	0	0	0	0	0	0	0	0	0	0	0	0	0	0	0	0	0	0	0
79983	Contig23895	1.00844	2.01688	0	0	-Inf	0.377063	1	AT1G06490	ATGSL07, gsl07, atgsl7, GSL7 glucan synthase-like 7	0	0	0	0	0	0	0	0	0	0	0	0	0	0	0	0	0	0	0	0	0	0
85155	Contig29417	1.71623	3.43247	0	0	-Inf	0.0569237	0.452253	AT1G06490	ATGSL07, gsl07, atgsl7, GSL7 glucan synthase-like 7	0	0	0	0	0	0	0	0	0	0	0	0	0	0	0	0	0	0	0	0	0	0
101108	Contig8807	2.10642	2.49758	1.71526	0.68677	-0.542102	0.889262	1	AT1G06490	ATGSL07, gsl07, atgsl7, GSL7 glucan synthase-like 7	0	0	0	0	0	0	0	0	0	0	0	0	0	0	0	0	0	0	0	0	0	0
17534	BoC05g00227V4	9.90379	9.12769	10.6799	1.17005	0.226574	0.765088	1	AT1G06510	unknown protein; FUNCTIONS IN: molecular_function unknown; INVOLVED IN: biological_process unknown; LOCATED IN: chloroplast; EXPRESSED IN: 21 plant structures; EXPRESSED DURING: 13 growth stages; Has 376 Blast hits to 369 proteins in 152 species: Archae - 5; Bacteria - 113; Metazoa - 105; Fungi - 46; Plants - 27; Viruses - 2; Other Eukaryotes - 78 (source: NCBI BLink),	0	0	0	0	0	0	0	0	0	0	0	0	0	0	0	0	0	0	0	0	0	0
38052	BrChr10g01160V4	28.6291	22.7608	34.4974	1.51565	0.599933	0.196856	0.914925	AT1G06510	unknown protein; FUNCTIONS IN: molecular_function unknown; INVOLVED IN: biological_process unknown; LOCATED IN: chloroplast; EXPRESSED IN: 21 plant structures; EXPRESSED DURING: 13 growth stages; Has 376 Blast hits to 369 proteins in 152 species: Archae - 5; Bacteria - 113; Metazoa - 105; Fungi - 46; Plants - 27; Viruses - 2; Other Eukaryotes - 78 (source: NCBI BLink),	0	0	0	0	0	0	0	0	0	0	0	0	0	0	0	0	0	0	0	0	0	0
13750	BoC04g00403V4	11.4802	8.02898	14.9313	1.85968	0.895056	0.273348	1	AT1G06515	Protein of unknown function (DUF3317)	0	0	0	0	0	0	0	0	0	0	0	0	0	0	0	0	0	0	0	0	0	0
29153	BoC08g02215V4	6.24495	6.90817	5.58172	0.807988	-0.307594	0.747632	1	AT1G06515	Protein of unknown function (DUF3317)	0	0	0	0	0	0	0	0	0	0	0	0	0	0	0	0	0	0	0	0	0	0
39049	BrChr10g02476V4	44.349	43.8595	44.8385	1.02232	0.0318489	0.935663	1	AT1G06515	Protein of unknown function (DUF3317)	0	0	0	0	0	0	0	0	0	0	0	0	0	0	0	0	0	0	0	0	0	0
64275	BrChr9g02648V4	125.685	94.3639	157.007	1.66384	0.734521	0.0327687	0.30691	AT1G06515	Protein of unknown function (DUF3317)	0	0	0	0	0	0	0	0	0	0	0	0	0	0	0	0	0	0	0	0	0	0
85817	Contig30107	8.08014	9.06314	7.09713	0.783076	-0.352776	0.632613	1	AT1G06515	Protein of unknown function (DUF3317)	0	0	0	0	0	0	0	0	0	0	0	0	0	0	0	0	0	0	0	0	0	0
85818	Contig30108	0.294091	0	0.588182	Inf	Inf	0.825572	1	AT1G06515	Protein of unknown function (DUF3317)	0	0	0	0	0	0	0	0	0	0	0	0	0	0	0	0	0	0	0	0	0	0
91684	Contig36416	30.6676	33.5956	27.7396	0.825691	-0.276326	0.516539	1	AT1G06515	Protein of unknown function (DUF3317)	0	0	0	0	0	0	0	0	0	0	0	0	0	0	0	0	0	0	0	0	0	0
19402	BoC05g02632V4	18.5705	17.7534	19.3877	1.09206	0.127046	0.879421	1	AT1G06520	ATGPAT1, GPAT1 glycerol-3-phosphate acyltransferase 1	0	0	0	0	0	0	0	0	0	0	0	0	0	0	0	0	0	0	0	0	0	0
39050	BrChr10g02477V4	11.1874	10.5245	11.8502	1.12597	0.171164	0.918363	1	AT1G06520	ATGPAT1, GPAT1 glycerol-3-phosphate acyltransferase 1	0	0	0	0	0	0	0	0	0	0	0	0	0	0	0	0	0	0	0	0	0	0
38053	BrChr10g01161V4	5.39551	8.48759	2.30344	0.271389	-1.88156	0.153493	0.818008	AT1G06530	Tropomyosin-related	0	0	0	0	0	0	0	0	0	0	0	0	0	0	0	0	0	0	0	0	0	0
70362	Contig1399	7.05585	5.00288	9.10881	1.82071	0.864503	0.388691	1	AT1G06530	Tropomyosin-related	0	0	0	0	0	0	0	0	0	0	0	0	0	0	0	0	0	0	0	0	0	0
84256	Contig2848	107.931	87.2365	128.625	1.47444	0.560166	0.130332	0.75143	AT1G06530	Tropomyosin-related	0	0	0	0	0	0	0	0	0	0	0	0	0	0	0	0	0	0	0	0	0	0
85513	Contig29800	101.604	92.5595	110.648	1.19542	0.257523	0.474087	1	AT1G06530	Tropomyosin-related	0	0	0	0	0	0	0	0	0	0	0	0	0	0	0	0	0	0	0	0	0	0
15055	BoC04g02161V4	2.00734	2.76018	1.2545	0.454501	-1.13764	0.562827	1	AT1G06540	unknown protein; BEST Arabidopsis thaliana protein match is: unknown protein (TAIR:AT2G30930,1); Has 16 Blast hits to 16 proteins in 3 species: Archae - 0; Bacteria - 0; Metazoa - 0; Fungi - 0; Plants - 16; Viruses - 0; Other Eukaryotes - 0 (source: NCBI BLink),	0	0	0	0	0	0	0	0	0	0	0	0	0	0	0	0	0	0	0	0	0	0
19403	BoC05g02633V4	153.969	133.9	174.038	1.29977	0.378251	0.3125	1	AT1G06540	unknown protein; BEST Arabidopsis thaliana protein match is: unknown protein (TAIR:AT2G30930,1); Has 16 Blast hits to 16 proteins in 3 species: Archae - 0; Bacteria - 0; Metazoa - 0; Fungi - 0; Plants - 16; Viruses - 0; Other Eukaryotes - 0 (source: NCBI BLink),	0	0	0	0	0	0	0	0	0	0	0	0	0	0	0	0	0	0	0	0	0	0
39051	BrChr10g02478V4	263.539	237.036	290.042	1.22362	0.291157	0.348242	1	AT1G06540	unknown protein; BEST Arabidopsis thaliana protein match is: unknown protein (TAIR:AT2G30930,1); Has 16 Blast hits to 16 proteins in 3 species: Archae - 0; Bacteria - 0; Metazoa - 0; Fungi - 0; Plants - 16; Viruses - 0; Other Eukaryotes - 0 (source: NCBI BLink),	0	0	0	0	0	0	0	0	0	0	0	0	0	0	0	0	0	0	0	0	0	0
29341	BoC08g02451V4	413.11	462.424	363.796	0.786717	-0.346084	0.227883	0.971465	AT1G06550	ATP-dependent caseinolytic (Clp) protease/crotonase family protein	0	0	0	0	0	0	0	0	0	0	0	0	0	0	0	0	0	0	0	0	0	0
60128	BrChr8g00073V4	14.3627	16.6056	12.1199	0.729867	-0.454294	0.48445	1	AT1G06550	ATP-dependent caseinolytic (Clp) protease/crotonase family protein	0	0	0	0	0	0	0	0	0	0	0	0	0	0	0	0	0	0	0	0	0	0
61203	BrChr8g01546V4	264.216	309.863	218.57	0.705378	-0.503531	0.0880471	0.596478	AT1G06550	ATP-dependent caseinolytic (Clp) protease/crotonase family protein	0	0	0	0	0	0	0	0	0	0	0	0	0	0	0	0	0	0	0	0	0	0
69238	Contig12894	14.5795	0	29.1591	Inf	Inf	3.59932e-06	0.000126576	AT1G06550	ATP-dependent caseinolytic (Clp) protease/crotonase family protein	0	0	0	0	0	0	0	0	0	0	0	0	0	0	0	0	0	0	0	0	0	0
92270	Contig37051	0.170688	0	0.341376	Inf	Inf	1	1	AT1G06550	ATP-dependent caseinolytic (Clp) protease/crotonase family protein	0	0	0	0	0	0	0	0	0	0	0	0	0	0	0	0	0	0	0	0	0	0
17535	BoC05g00230V4	31.2481	34.999	27.4971	0.785654	-0.348033	0.562178	1	AT1G06560	NOL1/NOP2/sun family protein	0	0	0	0	0	0	0	0	0	0	0	0	0	0	0	0	0	0	0	0	0	0
27525	BoC08g00069V4	27.9607	22.933	32.9883	1.43847	0.524532	0.385004	1	AT1G06560	NOL1/NOP2/sun family protein	0	0	0	0	0	0	0	0	0	0	0	0	0	0	0	0	0	0	0	0	0	0
38054	BrChr10g01162V4	32.3579	27.756	36.9598	1.3316	0.413157	0.299432	1	AT1G06560	NOL1/NOP2/sun family protein	0	0	0	0	0	0	0	0	0	0	0	0	0	0	0	0	0	0	0	0	0	0
60129	BrChr8g00074V4	23.2239	25.137	21.3108	0.847785	-0.238229	0.708909	1	AT1G06560	NOL1/NOP2/sun family protein	0	0	0	0	0	0	0	0	0	0	0	0	0	0	0	0	0	0	0	0	0	0
81191	Contig25202	8.71129	9.43479	7.98778	0.84663	-0.240196	0.786135	1	AT1G06560	NOL1/NOP2/sun family protein	0	0	0	0	0	0	0	0	0	0	0	0	0	0	0	0	0	0	0	0	0	0
2462	BoC01g01706V4	9.20841	11.151	7.26579	0.651581	-0.617985	0.412125	1	AT1G06570	PDS1, HPD phytoene desaturation 1	0	0	0	0	0	0	0	0	0	0	0	0	0	0	0	0	0	0	0	0	0	0
19404	BoC05g02634V4	125.391	106.637	144.144	1.35173	0.434802	0.219866	0.958144	AT1G06570	PDS1, HPD phytoene desaturation 1	0	0	0	0	0	0	0	0	0	0	0	0	0	0	0	0	0	0	0	0	0	0
29152	BoC08g02214V4	118.871	113.473	124.27	1.09516	0.13114	0.625883	1	AT1G06570	PDS1, HPD phytoene desaturation 1	0	0	0	0	0	0	0	0	0	0	0	0	0	0	0	0	0	0	0	0	0	0
39052	BrChr10g02479V4	100.732	107.021	94.4426	0.882467	-0.180386	0.669458	1	AT1G06570	PDS1, HPD phytoene desaturation 1	0	0	0	0	0	0	0	0	0	0	0	0	0	0	0	0	0	0	0	0	0	0
53700	BrChr5g02537V4	91.0683	110.236	71.9007	0.652244	-0.616516	0.184076	0.889492	AT1G06570	PDS1, HPD phytoene desaturation 1	0	0	0	0	0	0	0	0	0	0	0	0	0	0	0	0	0	0	0	0	0	0
66563	Contig10416	19.6216	20.7193	18.5238	0.894035	-0.161596	0.6968	1	AT1G06570	PDS1, HPD phytoene desaturation 1	0	0	0	0	0	0	0	0	0	0	0	0	0	0	0	0	0	0	0	0	0	0
68562	Contig12266	43.612	40.7762	46.4479	1.13909	0.187885	0.659499	1	AT1G06570	PDS1, HPD phytoene desaturation 1	0	0	0	0	0	0	0	0	0	0	0	0	0	0	0	0	0	0	0	0	0	0
68829	Contig12515	19.7511	21.2949	18.2072	0.855005	-0.225994	0.731109	1	AT1G06570	PDS1, HPD phytoene desaturation 1	0	0	0	0	0	0	0	0	0	0	0	0	0	0	0	0	0	0	0	0	0	0
73344	Contig16910	6.70931	8.65345	4.76516	0.550666	-0.860749	0.379322	1	AT1G06570	PDS1, HPD phytoene desaturation 1	0	0	0	0	0	0	0	0	0	0	0	0	0	0	0	0	0	0	0	0	0	0
83220	Contig27352	16.7404	18.7986	14.6822	0.781025	-0.35656	0.582952	1	AT1G06570	PDS1, HPD phytoene desaturation 1	0	0	0	0	0	0	0	0	0	0	0	0	0	0	0	0	0	0	0	0	0	0
88651	Contig330	16.901	14.577	19.225	1.31885	0.399285	0.527885	1	AT1G06570	PDS1, HPD phytoene desaturation 1	0	0	0	0	0	0	0	0	0	0	0	0	0	0	0	0	0	0	0	0	0	0
19405	BoC05g02635V4	19.3141	16.7804	21.8477	1.30198	0.380702	0.498603	1	AT1G06590	unknown protein; Has 380 Blast hits to 268 proteins in 109 species: Archae - 0; Bacteria - 0; Metazoa - 245; Fungi - 73; Plants - 49; Viruses - 0; Other Eukaryotes - 13 (source: NCBI BLink),	0	1	0	1	0	0	0	0	0	0	0	0	0	0	0	0	0	0	0	0	0	0
29151	BoC08g02213V4	9.43878	7.12627	11.7513	1.64901	0.7216	0.44449	1	AT1G06590	unknown protein; Has 380 Blast hits to 268 proteins in 109 species: Archae - 0; Bacteria - 0; Metazoa - 245; Fungi - 73; Plants - 49; Viruses - 0; Other Eukaryotes - 13 (source: NCBI BLink),	0	1	0	1	0	0	0	0	0	0	0	0	0	0	0	0	0	0	0	0	0	0
39053	BrChr10g02480V4	26.1126	17.2779	34.9474	2.02267	1.01626	0.0748437	0.539484	AT1G06590	unknown protein; Has 380 Blast hits to 268 proteins in 109 species: Archae - 0; Bacteria - 0; Metazoa - 245; Fungi - 73; Plants - 49; Viruses - 0; Other Eukaryotes - 13 (source: NCBI BLink),	0	1	0	1	0	0	0	0	0	0	0	0	0	0	0	0	0	0	0	0	0	0
53701	BrChr5g02538V4	4.71325	5.22871	4.19779	0.802835	-0.316824	0.852063	1	AT1G06590	unknown protein; Has 380 Blast hits to 268 proteins in 109 species: Archae - 0; Bacteria - 0; Metazoa - 245; Fungi - 73; Plants - 49; Viruses - 0; Other Eukaryotes - 13 (source: NCBI BLink),	0	1	0	1	0	0	0	0	0	0	0	0	0	0	0	0	0	0	0	0	0	0
64277	BrChr9g02650V4	8.08564	3.84989	12.3214	3.20045	1.67827	0.0749689	0.54012	AT1G06590	unknown protein; Has 380 Blast hits to 268 proteins in 109 species: Archae - 0; Bacteria - 0; Metazoa - 245; Fungi - 73; Plants - 49; Viruses - 0; Other Eukaryotes - 13 (source: NCBI BLink),	0	1	0	1	0	0	0	0	0	0	0	0	0	0	0	0	0	0	0	0	0	0
19386	BoC05g02613V4	0.168073	0.336146	0	0	-Inf	0.971978	1	AT1G06620	2-oxoglutarate (2OG) and Fe(II)-dependent oxygenase superfamily protein	0	0	0	0	0	0	1	0	0	0	0	0	0	0	0	0	0	0	0	0	0	0
38055	BrChr10g01163V4	1.68527	1.41686	1.95368	1.37888	0.463498	0.967882	1	AT1G06620	2-oxoglutarate (2OG) and Fe(II)-dependent oxygenase superfamily protein	0	0	0	0	0	0	1	0	0	0	0	0	0	0	0	0	0	0	0	0	0	0
97715	Contig5448	24.7305	17.303	32.158	1.85853	0.894158	0.452349	1	AT1G06640	2-oxoglutarate (2OG) and Fe(II)-dependent oxygenase superfamily protein	0	0	0	0	0	0	0	0	0	0	0	0	0	0	0	0	0	0	0	0	0	0
31015	BoC08g04592V4	203.776	203.035	204.518	1.00731	0.0105015	0.908288	1	AT1G06650	2-oxoglutarate (2OG) and Fe(II)-dependent oxygenase superfamily protein	0	0	0	0	0	0	0	0	0	0	0	0	0	0	0	0	0	0	0	0	0	0
62366	BrChr9g00112V4	127.784	102.826	152.742	1.48543	0.570885	0.239266	0.991983	AT1G06650	2-oxoglutarate (2OG) and Fe(II)-dependent oxygenase superfamily protein	0	0	0	0	0	0	0	0	0	0	0	0	0	0	0	0	0	0	0	0	0	0
64278	BrChr9g02651V4	2.08052	1.89883	2.2622	1.19137	0.252618	0.985564	1	AT1G06650	2-oxoglutarate (2OG) and Fe(II)-dependent oxygenase superfamily protein	0	0	0	0	0	0	0	0	0	0	0	0	0	0	0	0	0	0	0	0	0	0
29342	BoC08g02452V4	65.004	60.1392	69.8687	1.16178	0.21634	0.650728	1	AT1G06660	unknown protein; BEST Arabidopsis thaliana protein match is: unknown protein (TAIR:AT2G30820,2); Has 166 Blast hits to 144 proteins in 35 species: Archae - 0; Bacteria - 17; Metazoa - 13; Fungi - 20; Plants - 104; Viruses - 0; Other Eukaryotes - 12 (source: NCBI BLink),	0	0	0	0	0	0	0	0	0	0	0	0	0	0	0	0	0	0	0	0	0	0
61205	BrChr8g01548V4	10.621	10.2696	10.9723	1.06842	0.095482	0.968998	1	AT1G06660	unknown protein; BEST Arabidopsis thaliana protein match is: unknown protein (TAIR:AT2G30820,2); Has 166 Blast hits to 144 proteins in 35 species: Archae - 0; Bacteria - 17; Metazoa - 13; Fungi - 20; Plants - 104; Viruses - 0; Other Eukaryotes - 12 (source: NCBI BLink),	0	0	0	0	0	0	0	0	0	0	0	0	0	0	0	0	0	0	0	0	0	0
70590	Contig14220	10.4371	9.18638	11.6879	1.27231	0.347449	0.732059	1	AT1G06660	unknown protein; BEST Arabidopsis thaliana protein match is: unknown protein (TAIR:AT2G30820,2); Has 166 Blast hits to 144 proteins in 35 species: Archae - 0; Bacteria - 17; Metazoa - 13; Fungi - 20; Plants - 104; Viruses - 0; Other Eukaryotes - 12 (source: NCBI BLink),	0	0	0	0	0	0	0	0	0	0	0	0	0	0	0	0	0	0	0	0	0	0
88103	Contig32499	13.2672	9.36125	17.1731	1.83449	0.875375	0.190965	0.903171	AT1G06660	unknown protein; BEST Arabidopsis thaliana protein match is: unknown protein (TAIR:AT2G30820,2); Has 166 Blast hits to 144 proteins in 35 species: Archae - 0; Bacteria - 17; Metazoa - 13; Fungi - 20; Plants - 104; Viruses - 0; Other Eukaryotes - 12 (source: NCBI BLink),	0	0	0	0	0	0	0	0	0	0	0	0	0	0	0	0	0	0	0	0	0	0
17536	BoC05g00234V4	3002.17	3106.06	2898.27	0.933102	-0.0998934	0.761815	1	AT1G06670	NIH nuclear DEIH-boxhelicase	0	0	0	0	0	0	0	0	0	0	0	0	0	0	0	0	0	0	0	0	0	0
27526	BoC08g00070V4	1784.7	1827.83	1741.56	0.952806	-0.069745	0.882252	1	AT1G06680	PSBP-1, OEE2, PSII-P, OE23 photosystem II subunit P-1	0	0	0	0	0	0	0	0	0	0	1	0	0	0	0	0	0	0	0	0	0	1
31014	BoC08g04591V4	411.875	397.299	426.451	1.07338	0.102155	0.674172	1	AT1G06680	PSBP-1, OEE2, PSII-P, OE23 photosystem II subunit P-1	0	0	0	0	0	0	0	0	0	0	1	0	0	0	0	0	0	0	0	0	0	1
38056	BrChr10g01165V4	1297.25	1426.34	1168.16	0.818994	-0.288075	0.354919	1	AT1G06680	PSBP-1, OEE2, PSII-P, OE23 photosystem II subunit P-1	0	0	0	0	0	0	0	0	0	0	1	0	0	0	0	0	0	0	0	0	0	1
60130	BrChr8g00075V4	1251.68	751.204	1752.16	2.33247	1.22186	0.0115701	0.140802	AT1G06680	PSBP-1, OEE2, PSII-P, OE23 photosystem II subunit P-1	0	0	0	0	0	0	0	0	0	0	1	0	0	0	0	0	0	0	0	0	0	1
61206	BrChr8g01549V4	4.63546	8.63545	0.635466	0.0735881	-3.76438	0.0580218	0.457533	AT1G06680	PSBP-1, OEE2, PSII-P, OE23 photosystem II subunit P-1	0	0	0	0	0	0	0	0	0	0	1	0	0	0	0	0	0	0	0	0	0	1
62367	BrChr9g00113V4	383.154	445.801	320.508	0.718948	-0.476041	0.118374	0.710487	AT1G06680	PSBP-1, OEE2, PSII-P, OE23 photosystem II subunit P-1	0	0	0	0	0	0	0	0	0	0	1	0	0	0	0	0	0	0	0	0	0	1
67736	Contig11500	1153.16	1117.55	1188.78	1.06374	0.0891513	0.833137	1	AT1G06680	PSBP-1, OEE2, PSII-P, OE23 photosystem II subunit P-1	0	0	0	0	0	0	0	0	0	0	1	0	0	0	0	0	0	0	0	0	0	1
69029	Contig126	257.688	490.25	25.1253	0.0512499	-4.28631	0.000126575	0.00307632	AT1G06680	PSBP-1, OEE2, PSII-P, OE23 photosystem II subunit P-1	0	0	0	0	0	0	0	0	0	0	1	0	0	0	0	0	0	0	0	0	0	1
80371	Contig2431	337.865	287.503	388.228	1.35034	0.433327	0.098767	0.640365	AT1G06680	PSBP-1, OEE2, PSII-P, OE23 photosystem II subunit P-1	0	0	0	0	0	0	0	0	0	0	1	0	0	0	0	0	0	0	0	0	0	1
81526	Contig25554	67.5537	135.107	0	0	-Inf	6.68777e-15	7.71846e-13	AT1G06680	PSBP-1, OEE2, PSII-P, OE23 photosystem II subunit P-1	0	0	0	0	0	0	0	0	0	0	1	0	0	0	0	0	0	0	0	0	0	1
84739	Contig28983	506.794	500.628	512.961	1.02464	0.0351123	0.941932	1	AT1G06680	PSBP-1, OEE2, PSII-P, OE23 photosystem II subunit P-1	0	0	0	0	0	0	0	0	0	0	1	0	0	0	0	0	0	0	0	0	0	1
87530	Contig3186	953.77	774.605	1132.93	1.4626	0.548531	0.0461896	0.39188	AT1G06680	PSBP-1, OEE2, PSII-P, OE23 photosystem II subunit P-1	0	0	0	0	0	0	0	0	0	0	1	0	0	0	0	0	0	0	0	0	0	1
91654	Contig36385	160.858	317.589	4.1277	0.012997	-6.26568	4.11691e-05	0.00112717	AT1G06680	PSBP-1, OEE2, PSII-P, OE23 photosystem II subunit P-1	0	0	0	0	0	0	0	0	0	0	1	0	0	0	0	0	0	0	0	0	0	1
96605	Contig4332	0.317733	0	0.635466	Inf	Inf	0.815766	1	AT1G06680	PSBP-1, OEE2, PSII-P, OE23 photosystem II subunit P-1	0	0	0	0	0	0	0	0	0	0	1	0	0	0	0	0	0	0	0	0	0	1
96884	Contig460	19.1733	15.8946	22.4519	1.41255	0.498301	0.298207	1	AT1G06680	PSBP-1, OEE2, PSII-P, OE23 photosystem II subunit P-1	0	0	0	0	0	0	0	0	0	0	1	0	0	0	0	0	0	0	0	0	0	1
97415	Contig5137	7.72415	4.91261	10.5357	2.14462	1.10072	0.345667	1	AT1G06680	PSBP-1, OEE2, PSII-P, OE23 photosystem II subunit P-1	0	0	0	0	0	0	0	0	0	0	1	0	0	0	0	0	0	0	0	0	0	1
98601	Contig6382	778.802	881.364	676.24	0.767266	-0.382202	0.357336	1	AT1G06680	PSBP-1, OEE2, PSII-P, OE23 photosystem II subunit P-1	0	0	0	0	0	0	0	0	0	0	1	0	0	0	0	0	0	0	0	0	0	1
102183	Contig9824	12.6031	15.7913	9.415	0.596216	-0.746094	0.222492	0.9627	AT1G06680	PSBP-1, OEE2, PSII-P, OE23 photosystem II subunit P-1	0	0	0	0	0	0	0	0	0	0	1	0	0	0	0	0	0	0	0	0	0	1
29343	BoC08g02453V4	255.198	288.317	222.08	0.770263	-0.376576	0.228621	0.972624	AT1G06690	NAD(P)-linked oxidoreductase superfamily protein	0	0	0	0	0	0	0	0	0	0	0	0	0	0	0	0	0	0	0	0	0	0
61207	BrChr8g01550V4	134.932	159.624	110.24	0.690626	-0.534023	0.137664	0.774098	AT1G06690	NAD(P)-linked oxidoreductase superfamily protein	0	0	0	0	0	0	0	0	0	0	0	0	0	0	0	0	0	0	0	0	0	0
19406	BoC05g02637V4	129.902	127.2	132.605	1.04249	0.060027	0.87714	1	AT1G06700	Protein kinase superfamily protein	0	0	0	0	0	0	0	0	0	0	0	0	0	0	0	0	0	0	0	0	0	0
21989	BoC06g01180V4	1.09086	1.56268	0.619038	0.396138	-1.33593	0.765601	1	AT1G06700	Protein kinase superfamily protein	0	0	0	0	0	0	0	0	0	0	0	0	0	0	0	0	0	0	0	0	0	0
21990	BoC06g01181V4	0.855476	1.41686	0.294091	0.207565	-2.26837	0.598456	1	AT1G06700	Protein kinase superfamily protein	0	0	0	0	0	0	0	0	0	0	0	0	0	0	0	0	0	0	0	0	0	0
29150	BoC08g02212V4	103.592	95.9397	111.244	1.15952	0.21353	0.525357	1	AT1G06700	Protein kinase superfamily protein	0	0	0	0	0	0	0	0	0	0	0	0	0	0	0	0	0	0	0	0	0	0
39054	BrChr10g02482V4	1181.25	1273.58	1088.92	0.855007	-0.225991	0.462056	1	AT1G06700	Protein kinase superfamily protein	0	0	0	0	0	0	0	0	0	0	0	0	0	0	0	0	0	0	0	0	0	0
64279	BrChr9g02652V4	120.126	142.513	97.7383	0.685821	-0.544097	0.125223	0.733733	AT1G06700	Protein kinase superfamily protein	0	0	0	0	0	0	0	0	0	0	0	0	0	0	0	0	0	0	0	0	0	0
66632	Contig10480	18.2916	14.923	21.6602	1.45147	0.537516	0.268716	1	AT1G06700	Protein kinase superfamily protein	0	0	0	0	0	0	0	0	0	0	0	0	0	0	0	0	0	0	0	0	0	0
69094	Contig12760	50.7511	38.0108	63.4914	1.67035	0.740154	0.0855092	0.585445	AT1G06700	Protein kinase superfamily protein	0	0	0	0	0	0	0	0	0	0	0	0	0	0	0	0	0	0	0	0	0	0
69445	Contig13093	67.2961	72.3266	62.2655	0.860893	-0.216095	0.644359	1	AT1G06700	Protein kinase superfamily protein	0	0	0	0	0	0	0	0	0	0	0	0	0	0	0	0	0	0	0	0	0	0
88136	Contig32533	17.2604	15.4726	19.0483	1.2311	0.299943	0.641537	1	AT1G06700	Protein kinase superfamily protein	0	0	0	0	0	0	0	0	0	0	0	0	0	0	0	0	0	0	0	0	0	0
96698	Contig4423	36.4974	36.69	36.3048	0.989501	-0.0152272	0.969304	1	AT1G06700	Protein kinase superfamily protein	0	0	0	0	0	0	0	0	0	0	0	0	0	0	0	0	0	0	0	0	0	0
97887	Contig5632	11.5836	13.1576	10.0096	0.760741	-0.394522	0.628807	1	AT1G06700	Protein kinase superfamily protein	0	0	0	0	0	0	0	0	0	0	0	0	0	0	0	0	0	0	0	0	0	0
100706	Contig8428	10.1109	8.55467	11.6671	1.36383	0.447663	0.691552	1	AT1G06700	Protein kinase superfamily protein	0	0	0	0	0	0	0	0	0	0	0	0	0	0	0	0	0	0	0	0	0	0
18751	BoC05g01812V4	0.445195	0.890391	0	0	-Inf	0.698716	1	AT1G06710	Tetratricopeptide repeat (TPR)-like superfamily protein	0	0	0	0	0	0	0	0	0	0	0	0	0	0	0	0	0	0	0	0	0	0
39055	BrChr10g02483V4	9.90391	8.28053	11.5273	1.3921	0.477259	0.594867	1	AT1G06710	Tetratricopeptide repeat (TPR)-like superfamily protein	0	0	0	0	0	0	0	0	0	0	0	0	0	0	0	0	0	0	0	0	0	0
19407	BoC05g02638V4	182.347	158.746	205.948	1.29735	0.375565	0.266499	1	AT1G06720	P-loop containing nucleoside triphosphate hydrolases superfamily protein	0	0	0	0	0	0	0	0	0	0	0	0	0	0	0	0	0	0	0	0	0	0
29149	BoC08g02211V4	0.306904	0.336146	0.277662	0.826017	-0.275757	1	1	AT1G06720	P-loop containing nucleoside triphosphate hydrolases superfamily protein	0	0	0	0	0	0	0	0	0	0	0	0	0	0	0	0	0	0	0	0	0	0
39056	BrChr10g02484V4	154.425	128.929	179.921	1.3955	0.48078	0.162972	0.842313	AT1G06720	P-loop containing nucleoside triphosphate hydrolases superfamily protein	0	0	0	0	0	0	0	0	0	0	0	0	0	0	0	0	0	0	0	0	0	0
64280	BrChr9g02653V4	0.168073	0.336146	0	0	-Inf	0.971978	1	AT1G06720	P-loop containing nucleoside triphosphate hydrolases superfamily protein	0	0	0	0	0	0	0	0	0	0	0	0	0	0	0	0	0	0	0	0	0	0
94403	Contig39401	61.5535	53.6917	69.4153	1.29285	0.370554	0.374644	1	AT1G06720	P-loop containing nucleoside triphosphate hydrolases superfamily protein	0	0	0	0	0	0	0	0	0	0	0	0	0	0	0	0	0	0	0	0	0	0
17537	BoC05g00235V4	79.7059	70.0844	89.3274	1.27457	0.35001	0.400256	1	AT1G06730	pfkB-like carbohydrate kinase family protein	0	0	0	0	0	0	0	0	0	0	0	0	0	0	0	0	0	0	0	0	0	0
38057	BrChr10g01166V4	58.3424	56.7713	59.9134	1.05535	0.077717	0.874172	1	AT1G06730	pfkB-like carbohydrate kinase family protein	0	0	0	0	0	0	0	0	0	0	0	0	0	0	0	0	0	0	0	0	0	0
72073	Contig15665	18.9335	18.5844	19.2827	1.03757	0.0532115	1	1	AT1G06730	pfkB-like carbohydrate kinase family protein	0	0	0	0	0	0	0	0	0	0	0	0	0	0	0	0	0	0	0	0	0	0
29148	BoC08g02210V4	7.91031	7.49146	8.32916	1.11182	0.152924	0.914932	1	AT1G06740		0	0	0	0	0	0	0	0	0	0	0	0	0	0	0	0	0	0	0	0	0	0
62368	BrChr9g00114V4	13.1985	10.8349	15.5621	1.43629	0.522347	0.419956	1	AT1G06740		0	0	0	0	0	0	0	0	0	0	0	0	0	0	0	0	0	0	0	0	0	0
31013	BoC08g04590V4	1.00778	1.38009	0.635466	0.460453	-1.11887	0.769807	1	AT1G06750	P-loop containing nucleoside triphosphate hydrolases superfamily protein	0	0	0	0	0	0	0	0	0	0	0	0	0	0	0	0	0	0	0	0	0	0
62369	BrChr9g00115V4	0.306904	0.336146	0.277662	0.826017	-0.275757	1	1	AT1G06750	P-loop containing nucleoside triphosphate hydrolases superfamily protein	0	0	0	0	0	0	0	0	0	0	0	0	0	0	0	0	0	0	0	0	0	0
15046	BoC04g02150V4	83.5323	77.9945	89.0702	1.14201	0.191569	0.6768	1	AT1G06760	winged-helix DNA-binding transcription factor family protein	0	0	0	0	0	0	0	0	0	0	0	0	0	0	0	0	0	0	0	0	0	0
15911	BoC04g03334V4	458.207	401.691	514.724	1.28139	0.357715	0.222128	0.962058	AT1G06760	winged-helix DNA-binding transcription factor family protein	0	0	0	0	0	0	0	0	0	0	0	0	0	0	0	0	0	0	0	0	0	0
19408	BoC05g02639V4	607.995	663.423	552.567	0.832904	-0.263778	0.319024	1	AT1G06760	winged-helix DNA-binding transcription factor family protein	0	0	0	0	0	0	0	0	0	0	0	0	0	0	0	0	0	0	0	0	0	0
39057	BrChr10g02485V4	533.815	551.348	516.282	0.936399	-0.0948043	0.721577	1	AT1G06760	winged-helix DNA-binding transcription factor family protein	0	0	0	0	0	0	0	0	0	0	0	0	0	0	0	0	0	0	0	0	0	0
50309	BrChr4g01278V4	91.7205	114.048	69.3927	0.60845	-0.716789	0.24935	1	AT1G06760	winged-helix DNA-binding transcription factor family protein	0	0	0	0	0	0	0	0	0	0	0	0	0	0	0	0	0	0	0	0	0	0
69002	Contig12675	123.336	119.57	127.102	1.06299	0.0881254	0.776601	1	AT1G06760	winged-helix DNA-binding transcription factor family protein	0	0	0	0	0	0	0	0	0	0	0	0	0	0	0	0	0	0	0	0	0	0
69940	Contig13577	104.525	96.5711	112.479	1.16473	0.219991	0.577913	1	AT1G06760	winged-helix DNA-binding transcription factor family protein	0	0	0	0	0	0	0	0	0	0	0	0	0	0	0	0	0	0	0	0	0	0
76691	Contig20293	185.589	164.484	206.694	1.25662	0.329545	0.377251	1	AT1G06760	winged-helix DNA-binding transcription factor family protein	0	0	0	0	0	0	0	0	0	0	0	0	0	0	0	0	0	0	0	0	0	0
83378	Contig27526	10.3647	0	20.7293	Inf	Inf	0.136228	0.769626	AT1G06760	winged-helix DNA-binding transcription factor family protein	0	0	0	0	0	0	0	0	0	0	0	0	0	0	0	0	0	0	0	0	0	0
88144	Contig32543	48.4548	44.4518	52.4578	1.1801	0.238915	0.592049	1	AT1G06760	winged-helix DNA-binding transcription factor family protein	0	0	0	0	0	0	0	0	0	0	0	0	0	0	0	0	0	0	0	0	0	0
89336	Contig33850	287.413	279.172	295.654	1.05904	0.0827558	0.740031	1	AT1G06760	winged-helix DNA-binding transcription factor family protein	0	0	0	0	0	0	0	0	0	0	0	0	0	0	0	0	0	0	0	0	0	0
92954	Contig377	161.483	160.757	162.209	1.00903	0.0129712	0.935352	1	AT1G06760	winged-helix DNA-binding transcription factor family protein	0	0	0	0	0	0	0	0	0	0	0	0	0	0	0	0	0	0	0	0	0	0
39059	BrChr10g02488V4	5.38492	5.22098	5.54887	1.0628	0.0878723	0.971161	1	AT1G06770	DRIP1 DREB2A-interacting protein 1	0	0	0	0	0	0	0	0	0	0	0	0	0	0	0	0	0	0	0	0	0	0
17538	BoC05g00236V4	82.0183	78.363	85.6735	1.09329	0.128676	0.805506	1	AT1G06780	GAUT6 galacturonosyltransferase 6	0	0	0	0	0	0	0	0	0	0	0	0	0	0	0	0	0	0	0	0	0	0
31012	BoC08g04589V4	4.95089	5.43908	4.46269	0.820487	-0.285448	0.838886	1	AT1G06780	GAUT6 galacturonosyltransferase 6	0	0	0	0	0	0	0	0	0	0	0	0	0	0	0	0	0	0	0	0	0	0
38058	BrChr10g01168V4	29.199	30.7781	27.6199	0.897387	-0.156198	0.680881	1	AT1G06780	GAUT6 galacturonosyltransferase 6	0	0	0	0	0	0	0	0	0	0	0	0	0	0	0	0	0	0	0	0	0	0
62370	BrChr9g00116V4	7.42011	7.15658	7.68364	1.07365	0.10252	0.907634	1	AT1G06780	GAUT6 galacturonosyltransferase 6	0	0	0	0	0	0	0	0	0	0	0	0	0	0	0	0	0	0	0	0	0	0
600	BoBC_0973g00002V4	50.6135	43.9719	57.2551	1.30208	0.380823	0.344774	1	AT1G06790	RNA polymerase Rpb7 N-terminal domain-containing protein	0	0	0	0	1	0	0	0	0	0	0	0	0	0	0	0	0	0	0	0	0	0
27527	BoC08g00071V4	23.5441	25.3539	21.7343	0.857239	-0.222231	0.737535	1	AT1G06790	RNA polymerase Rpb7 N-terminal domain-containing protein	0	0	0	0	1	0	0	0	0	0	0	0	0	0	0	0	0	0	0	0	0	0
29344	BoC08g02454V4	0.296732	0.299374	0.294091	0.982354	-0.0256852	1	1	AT1G06790	RNA polymerase Rpb7 N-terminal domain-containing protein	0	0	0	0	1	0	0	0	0	0	0	0	0	0	0	0	0	0	0	0	0	0
31011	BoC08g04588V4	0.149687	0.299374	0	0	-Inf	0.971972	1	AT1G06790	RNA polymerase Rpb7 N-terminal domain-containing protein	0	0	0	0	1	0	0	0	0	0	0	0	0	0	0	0	0	0	0	0	0	0
60131	BrChr8g00076V4	3.27951	2.7234	3.83561	1.40839	0.494044	0.790935	1	AT1G06790	RNA polymerase Rpb7 N-terminal domain-containing protein	0	0	0	0	1	0	0	0	0	0	0	0	0	0	0	0	0	0	0	0	0	0
62371	BrChr9g00117V4	1.51625	1.82528	1.20722	0.661387	-0.596433	0.908917	1	AT1G06790	RNA polymerase Rpb7 N-terminal domain-containing protein	0	0	0	0	1	0	0	0	0	0	0	0	0	0	0	0	0	0	0	0	0	0
92200	Contig36975	19.9914	20.8749	19.1079	0.915354	-0.127598	0.894373	1	AT1G06790	RNA polymerase Rpb7 N-terminal domain-containing protein	0	0	0	0	1	0	0	0	0	0	0	0	0	0	0	0	0	0	0	0	0	0
99385	Contig7171	32.8393	34.7287	30.9498	0.891188	-0.166198	0.814335	1	AT1G06790	RNA polymerase Rpb7 N-terminal domain-containing protein	0	0	0	0	1	0	0	0	0	0	0	0	0	0	0	0	0	0	0	0	0	0
101282	Contig896	2.92604	2.4608	3.39128	1.37812	0.462701	0.841744	1	AT1G06790	RNA polymerase Rpb7 N-terminal domain-containing protein	0	0	0	0	1	0	0	0	0	0	0	0	0	0	0	0	0	0	0	0	0	0
19410	BoC05g02641V4	3.98619	1.82528	6.1471	3.36775	1.75178	0.181593	0.884082	AT1G06800	PLA-I{gamma}1 alpha/beta-Hydrolases superfamily protein	0	0	0	0	0	0	0	0	0	0	0	0	0	0	0	0	0	0	0	0	0	0
[truncated: 100,372 more rows]

## Sheet: 3B
Suppl. Table 4B: GO enrichment analysis for the transcriptome dataset in Suppl. Table 4A. GO annotations were retrieved from TAIR, the significance of the enrichment was calculated using Fisher exact test.
GO.ID	Term	Annotated	Significant	Expected	Pval	FDR	enrichm
1	GO:0046686	response to cadmium ion	440	157	60.35	1e-30	1.864e-24
2	GO:0006412	translation	519	178	71.19	9.3e-26	8.6676e-19
3	GO:0006096	glycolysis	209	83	28.67	7.0e-21	0.000434933
4	GO:0009853	photorespiration	155	66	21.26	9.3e-19	4.3338e-12
5	GO:0006094	gluconeogenesis	155	64	21.26	2.0e-17	7.456e-12
6	GO:0019344	cysteine biosynthetic process	195	74	26.75	1.2e-15	3.728e-10
7	GO:0080129	proteasome core complex assembly	121	51	16.6	1.4e-14	3.728e-09
8	GO:0006364	rRNA processing	243	82	33.33	7.4e-14	1.7242e-07
9	GO:0001510	RNA methylation	161	59	22.08	2.0e-13	4142.22
10	GO:0009651	response to salt stress	708	166	97.11	6.8e-13	1.26752e-05
11	GO:0007030	Golgi organization	175	59	24	1.2e-11	203345
12	GO:0051788	response to misfolded protein	172	57	23.59	5.7e-11	8.854e-06
13	GO:0006833	water transport	140	49	19.2	1.4e-10	2.00738e+06
14	GO:0006414	translational elongation	39	22	5.35	4.6e-10	6.12457e+06
15	GO:0042254	ribosome biogenesis	340	120	46.64	9.4e-10	1.16811e+07
16	GO:0006098	pentose-phosphate shunt	186	57	25.51	1.6e-09	0.0001864
17	GO:0010207	photosystem II assembly	162	51	22.22	4.2e-09	4.60518e+07
18	GO:0019288	isopentenyl diphosphate biosynthetic pro...	219	61	30.04	2.6e-08	2.69244e+08
19	GO:0042274	ribosomal small subunit biogenesis	15	11	2.06	2.5e-07	2.45263e+09
20	GO:0006511	ubiquitin-dependent protein catabolic pr...	337	79	46.23	8.1e-07	0.75492
21	GO:0009409	response to cold	557	117	76.4	1.1e-06	9.76381e+09
22	GO:0006007	glucose catabolic process	449	155	61.59	1.9e-06	0.000160981818181818
23	GO:0009637	response to blue light	114	35	15.64	2.1e-06	0.000170191304347826
24	GO:0032880	regulation of protein localization	41	18	5.62	2.4e-06	0.0001864
25	GO:0010075	regulation of meristem growth	152	42	20.85	4.6e-06	0.000342976
26	GO:0048193	Golgi vesicle transport	308	71	42.25	5.4e-06	0.000379703703703704
27	GO:0009108	coenzyme biosynthetic process	153	42	20.99	5.5e-06	0.000379703703703704
28	GO:0006084	acetyl-CoA metabolic process	83	27	11.38	9.1e-06	0.0006058
29	GO:0009773	photosynthetic electron transport in pho...	49	19	6.72	1.1e-05	0.000707034482758621
30	GO:0010498	proteasomal protein catabolic process	190	47	26.06	3.1e-05	0.00192613333333333
31	GO:0015977	carbon fixation	18	10	2.47	3.5e-05	0.00203875
32	GO:0015995	chlorophyll biosynthetic process	118	33	16.19	3.5e-05	0.00203875
33	GO:0006546	glycine catabolic process	49	18	6.72	4.6e-05	0.00259830303030303
34	GO:0019761	glucosinolate biosynthetic process	152	39	20.85	6.1e-05	0.00334423529411765
35	GO:0010304	PSII associated light-harvesting complex...	26	12	3.57	6.4e-05	0.00340845714285714
36	GO:0009744	response to sucrose stimulus	192	46	26.34	8.7e-05	0.00430153846153846
37	GO:0009664	plant-type cell wall organization	259	58	35.53	8.9e-05	0.00430153846153846
38	GO:0009793	embryo development ending in seed dorman...	513	101	70.37	8.9e-05	0.00430153846153846
39	GO:0006354	DNA-dependent transcription elongation	108	30	14.81	9.0e-05	0.00430153846153846
40	GO:0042744	hydrogen peroxide catabolic process	70	22	9.6	0.00011	0.0050009756097561
41	GO:0010155	regulation of proton transport	70	22	9.6	0.00011	0.0050009756097561
42	GO:0035304	regulation of protein dephosphorylation	125	33	17.15	0.00012	0.00520186046511628
43	GO:0006972	hyperosmotic response	228	52	31.27	0.00012	0.00520186046511628
44	GO:0016126	sterol biosynthetic process	152	38	20.85	0.00014	0.00593090909090909
45	GO:0009585	red, far-red light phototransduction	17	9	2.33	0.00015	0.00621333333333333
46	GO:0009657	plastid organization	384	81	52.67	0.00022	0.00891478260869565
47	GO:0015986	ATP synthesis coupled proton transport	29	12	3.98	0.00023	0.00912170212765957
48	GO:0019684	photosynthesis light reaction	302	93	41.42	0.00026	0.0100966666666667
49	GO:0009073	aromatic amino acid family biosynthetic ...	94	26	12.89	0.00028	0.0106514285714286
50	GO:0009266	response to temperature stimulus	862	180	118.24	0.00030	0.011184
51	GO:0010114	response to red light	100	27	13.72	0.00033	0.0120611764705882
52	GO:0006334	nucleosome assembly	52	17	7.13	0.00038	0.0136215384615385
53	GO:0016117	carotenoid biosynthetic process	101	27	13.85	0.00039	0.0137162264150943
54	GO:0009832	plant-type cell wall biogenesis	149	36	20.44	0.00041	0.0141525925925926
55	GO:0006346	methylation-dependent chromatin silencin...	115	29	15.77	0.00069	0.0233847272727273
56	GO:0043085	positive regulation of catalytic activit...	116	29	15.91	0.00080	0.0264066666666667
57	GO:0010218	response to far red light	95	25	13.03	0.00081	0.0264066666666667
58	GO:0009765	photosynthesis, light harvesting	37	13	5.08	0.00084	0.0264066666666667
59	GO:0019685	photosynthesis, dark reaction	10	6	1.37	0.00085	0.0264066666666667
60	GO:0042398	cellular modified amino acid biosyntheti...	65	19	8.92	0.00085	0.0264066666666667
61	GO:0006816	calcium ion transport	117	29	16.05	0.00093	0.0284183606557377
62	GO:0009106	lipoate metabolic process	42	14	5.76	0.00098	0.0289955555555556
63	GO:0007033	vacuole organization	56	17	7.68	0.00098	0.0289955555555556
64	GO:0042742	defense response to bacterium	344	68	47.19	0.00106	0.0308725
65	GO:0006635	fatty acid beta-oxidation	159	36	21.81	0.00146	0.0418683076923077
66	GO:0006102	isocitrate metabolic process	11	6	1.51	0.00165	0.0466
67	GO:0030244	cellulose biosynthetic process	95	24	13.03	0.00187	0.0520250746268657
68	GO:0019252	starch biosynthetic process	179	39	24.55	0.00201	0.0545692753623188
69	GO:0006633	fatty acid biosynthetic process	191	46	26.2	0.00202	0.0545692753623188
70	GO:0009750	response to fructose stimulus	134	31	18.38	0.00210	0.0556574647887324
71	GO:0000478	endonucleolytic cleavage involved in rRN...	15	7	2.06	0.00212	0.0556574647887324
72	GO:0006733	oxidoreduction coenzyme metabolic proces...	251	77	34.43	0.00234	0.06058
73	GO:0005982	starch metabolic process	216	51	29.63	0.00273	0.0697084931506849
74	GO:0006535	cysteine biosynthetic process from serin...	12	6	1.65	0.00291	0.0728202666666667
75	GO:0009749	response to glucose stimulus	82	21	11.25	0.00293	0.0728202666666667
76	GO:0009057	macromolecule catabolic process	630	155	86.41	0.00324	0.0794652631578947
77	GO:0007017	microtubule-based process	298	58	40.88	0.00339	0.0820644155844156
78	GO:0016482	cytoplasmic transport	627	110	86	0.00346	0.0826851282051282
79	GO:0010264	myo-inositol hexakisphosphate biosynthet...	63	17	8.64	0.00397	0.0932
80	GO:0045333	cellular respiration	118	31	16.19	0.00400	0.0932
81	GO:0009269	response to desiccation	34	11	4.66	0.00435	0.100103703703704
82	GO:0055062	phosphate ion homeostasis	13	6	1.78	0.00478	0.10865756097561
83	GO:0009069	serine family amino acid metabolic proce...	251	90	34.43	0.00505	0.113412048192771
84	GO:1901605	alpha-amino acid metabolic process	542	140	74.34	0.00531	0.117831428571429
85	GO:0009411	response to UV	225	45	30.86	0.00547	0.119953882352941
86	GO:0030243	cellulose metabolic process	140	37	19.2	0.00575	0.124627906976744
87	GO:0006457	protein folding	306	58	41.97	0.00608	0.130265747126437
88	GO:0032544	plastid translation	10	5	1.37	0.00668	0.141494545454545
89	GO:0043648	dicarboxylic acid metabolic process	60	19	8.23	0.00722	0.151214382022472
90	GO:0006108	malate metabolic process	14	6	1.92	0.00741	0.153469333333333
91	GO:0006576	cellular biogenic amine metabolic proces...	152	32	20.85	0.00818	0.166746956521739
92	GO:0006520	cellular amino acid metabolic process	785	192	107.68	0.00823	0.166746956521739
93	GO:0010817	regulation of hormone levels	399	72	54.73	0.00833	0.166958279569892
94	GO:0009220	pyrimidine ribonucleotide biosynthetic p...	135	29	18.52	0.00863	0.171131063829787
95	GO:0006739	NADP metabolic process	190	60	26.06	0.00889	0.171754285714286
96	GO:0030865	cortical cytoskeleton organization	23	8	3.15	0.00894	0.171754285714286
97	GO:0006099	tricarboxylic acid cycle	23	8	3.15	0.00894	0.171754285714286
98	GO:0006636	unsaturated fatty acid biosynthetic proc...	68	17	9.33	0.00903	0.171754285714286
99	GO:0019748	secondary metabolic process	732	138	100.41	0.00935	0.176044444444444
100	GO:0009825	multidimensional cell growth	96	22	13.17	0.00970	0.180808
101	GO:0007010	cytoskeleton organization	465	86	63.78	0.01025	0.189168316831683
102	GO:0000023	maltose metabolic process	143	30	19.61	0.01072	0.190406728971963
103	GO:0042375	quinone cofactor metabolic process	38	11	5.21	0.01089	0.190406728971963
104	GO:1901661	quinone metabolic process	38	11	5.21	0.01089	0.190406728971963
105	GO:1901663	quinone biosynthetic process	38	11	5.21	0.01089	0.190406728971963
106	GO:0045426	quinone cofactor biosynthetic process	38	11	5.21	0.01089	0.190406728971963
107	GO:0016925	protein sumoylation	15	6	2.06	0.01093	0.190406728971963
108	GO:0032506	cytokinetic process	24	8	3.29	0.01183	0.204177037037037
109	GO:0033036	macromolecule localization	1342	223	184.08	0.01269	0.214276036036036
110	GO:0042430	indole-containing compound metabolic pro...	133	28	18.24	0.01275	0.214276036036036
111	GO:0009718	anthocyanin-containing compound biosynth...	49	13	6.72	0.01276	0.214276036036036
112	GO:0010043	response to zinc ion	44	12	6.04	0.01314	0.217139649122807
113	GO:0052546	cell wall pectin metabolic process	34	10	4.66	0.01326	0.217139649122807
114	GO:0016043	cellular component organization	2914	556	399.7	0.01328	0.217139649122807
115	GO:0042435	indole-containing compound biosynthetic ...	123	26	16.87	0.01518	0.246048
116	GO:0044106	cellular amine metabolic process	160	36	21.95	0.01534	0.246497931034483
117	GO:0018193	peptidyl-amino acid modification	89	20	12.21	0.01634	0.258116610169492
118	GO:0006598	polyamine catabolic process	35	10	4.8	0.01634	0.258116610169492
119	GO:0010876	lipid localization	209	40	28.67	0.01722	0.267738181818182
120	GO:0009902	chloroplast relocation	101	22	13.85	0.01738	0.267738181818182
121	GO:0051667	establishment of plastid localization	101	22	13.85	0.01738	0.267738181818182
122	GO:0000272	polysaccharide catabolic process	51	13	7	0.01784	0.272571803278689
123	GO:0009631	cold acclimation	21	7	2.88	0.01820	0.275811382113821
124	GO:0006886	intracellular protein transport	947	152	129.9	0.01937	0.28899456
125	GO:0051644	plastid localization	102	22	13.99	0.01938	0.28899456
126	GO:0000226	microtubule cytoskeleton organization	236	44	32.37	0.02001	0.2953275
127	GO:0006333	chromatin assembly or disassembly	104	30	14.27	0.02022	0.2953275
128	GO:0016052	carbohydrate catabolic process	520	171	71.33	0.02028	0.2953275
129	GO:0034754	cellular hormone metabolic process	144	29	19.75	0.02046	0.295639069767442
130	GO:0009684	indoleacetic acid biosynthetic process	97	21	13.31	0.02113	0.302971692307692
131	GO:0009743	response to carbohydrate stimulus	372	86	51.03	0.02149	0.305781374045802
132	GO:0042446	hormone biosynthetic process	238	44	32.65	0.02288	0.321785263157895
133	GO:0042445	hormone metabolic process	276	50	37.86	0.02296	0.321785263157895
134	GO:0009644	response to high light intensity	207	39	28.39	0.02336	0.323498550724638
135	GO:0009683	indoleacetic acid metabolic process	98	21	13.44	0.02353	0.323498550724638
136	GO:0051656	establishment of organelle localization	104	22	14.27	0.02390	0.323498550724638
137	GO:0048768	root hair cell tip growth	13	5	1.78	0.02395	0.323498550724638
138	GO:0006085	acetyl-CoA biosynthetic process	13	5	1.78	0.02395	0.323498550724638
139	GO:0006743	ubiquinone metabolic process	27	8	3.7	0.02454	0.324811914893617
140	GO:0006744	ubiquinone biosynthetic process	27	8	3.7	0.02454	0.324811914893617
141	GO:0016197	endosomal transport	32	9	4.39	0.02457	0.324811914893617
142	GO:0070727	cellular macromolecule localization	1003	159	137.58	0.02546	0.332672222222222
143	GO:0031047	gene silencing by RNA	297	53	40.74	0.02563	0.332672222222222
144	GO:0050826	response to freezing	93	20	12.76	0.02570	0.332672222222222
145	GO:0022900	electron transport chain	114	34	15.64	0.02652	0.340919172413793
146	GO:0006091	generation of precursor metabolites and ...	622	198	85.32	0.02694	0.341691351351351
147	GO:0015031	protein transport	1046	165	143.48	0.02713	0.341691351351351
148	GO:0045184	establishment of protein localization	1046	165	143.48	0.02713	0.341691351351351
149	GO:0018205	peptidyl-lysine modification	18	6	2.47	0.02823	0.352678675496689
150	GO:0031163	metallo-sulfur cluster assembly	94	20	12.89	0.02857	0.352678675496689
151	GO:0016226	iron-sulfur cluster assembly	94	20	12.89	0.02857	0.352678675496689
152	GO:0080167	response to karrikin	118	24	16.19	0.02939	0.356739119496855
153	GO:0033365	protein localization to organelle	509	85	69.82	0.02975	0.356739119496855
154	GO:0010193	response to ozone	33	9	4.53	0.02980	0.356739119496855
155	GO:0007000	nucleolus organization	23	7	3.15	0.03003	0.356739119496855
156	GO:0006595	polyamine metabolic process	49	12	6.72	0.03011	0.356739119496855
157	GO:0034968	histone lysine methylation	236	43	32.37	0.03023	0.356739119496855
158	GO:0016441	posttranscriptional gene silencing	192	36	26.34	0.03036	0.356739119496855
159	GO:0034660	ncRNA metabolic process	370	107	50.75	0.03043	0.356739119496855
160	GO:0015979	photosynthesis	393	113	53.91	0.03107	0.361121927710843
161	GO:0000280	nuclear division	101	21	13.85	0.03197	0.361121927710843
162	GO:0045488	pectin metabolic process	44	11	6.04	0.03212	0.361121927710843
163	GO:0010393	galacturonan metabolic process	44	11	6.04	0.03212	0.361121927710843
164	GO:0010182	sugar mediated signaling pathway	107	22	14.68	0.03214	0.361121927710843
165	GO:0009756	carbohydrate mediated signaling	107	22	14.68	0.03214	0.361121927710843
166	GO:0071840	cellular component organization or bioge...	3317	643	454.98	0.03216	0.361121927710843
167	GO:0006563	L-serine metabolic process	26	11	3.57	0.03290	0.367141428571429
168	GO:1901607	alpha-amino acid biosynthetic process	405	112	55.55	0.03309	0.367141428571429
169	GO:0072522	purine-containing compound biosynthetic ...	131	33	17.97	0.03410	0.376108875739645
170	GO:0046148	pigment biosynthetic process	252	68	34.57	0.03435	0.376288187134503
171	GO:0034613	cellular protein localization	972	153	133.33	0.03452	0.376288187134503
172	GO:0022904	respiratory electron transport chain	34	9	4.66	0.03575	0.38743023255814
173	GO:0080022	primary root development	19	6	2.61	0.03660	0.394178079096045
174	GO:0015865	purine nucleotide transport	10	4	1.37	0.03733	0.394178079096045
175	GO:0006613	cotranslational protein targeting to mem...	10	4	1.37	0.03733	0.394178079096045
176	GO:0006614	SRP-dependent cotranslational protein ta...	10	4	1.37	0.03733	0.394178079096045
177	GO:0006997	nucleus organization	79	17	10.84	0.03743	0.394178079096045
178	GO:0006623	protein targeting to vacuole	115	23	15.77	0.03859	0.397413038674033
179	GO:0043161	proteasomal ubiquitin-dependent protein ...	115	23	15.77	0.03859	0.397413038674033
180	GO:0072665	protein localization to vacuole	115	23	15.77	0.03859	0.397413038674033
181	GO:0072666	establishment of protein localization to...	115	23	15.77	0.03859	0.397413038674033
182	GO:0010608	posttranscriptional regulation of gene e...	260	46	35.66	0.04038	0.413562197802198
183	GO:0009851	auxin biosynthetic process	110	22	15.09	0.04235	0.426894432989691
184	GO:0010224	response to UV-B	92	19	12.62	0.04241	0.426894432989691
185	GO:0048364	root development	518	85	71.05	0.04299	0.426894432989691
186	GO:0009658	chloroplast organization	229	41	31.41	0.04302	0.426894432989691
187	GO:0046903	secretion	46	11	6.31	0.04330	0.426894432989691
188	GO:0032940	secretion by cell	46	11	6.31	0.04330	0.426894432989691
189	GO:0071616	acyl-CoA biosynthetic process	15	5	2.06	0.04424	0.426894432989691
190	GO:0045489	pectin biosynthetic process	15	5	2.06	0.04424	0.426894432989691
191	GO:0035384	thioester biosynthetic process	15	5	2.06	0.04424	0.426894432989691
192	GO:0072594	establishment of protein localization to...	366	62	50.2	0.04425	0.426894432989691
193	GO:1901137	carbohydrate derivative biosynthetic pro...	727	147	99.72	0.04436	0.426894432989691
194	GO:0009965	leaf morphogenesis	185	34	25.38	0.04443	0.426894432989691
195	GO:0022622	root system development	519	85	71.19	0.04471	0.427381743589744
196	GO:0044419	interspecies interaction between organis...	123	24	16.87	0.04541	0.431672871287129
197	GO:0009629	response to gravity	154	29	21.12	0.04565	0.431672871287129
198	GO:0016246	RNA interference	173	32	23.73	0.04629	0.431672871287129
199	GO:0009306	protein secretion	20	6	2.74	0.04640	0.431672871287129
200	GO:1901566	organonitrogen compound biosynthetic pro...	1066	244	146.22	0.04644	0.431672871287129
201	GO:0006766	vitamin metabolic process	93	19	12.76	0.04670	0.431672871287129
202	GO:0090351	seedling development	224	40	30.73	0.04678	0.431672871287129
203	GO:0009909	regulation of flower development	341	58	46.77	0.04703	0.43184197044335
204	GO:0009070	serine family amino acid biosynthetic pr...	206	78	28.26	0.04911	0.448730588235294
205	GO:0006869	lipid transport	118	23	16.19	0.04985	0.452246213592233
206	GO:0042401	cellular biogenic amine biosynthetic pro...	36	9	4.94	0.04998	0.452246213592233
