# Supplementary material for: Transcript abundance on its own cannot be used to infer fluxes in central metabolism
Source: Front Plant Sci. 2014 Nov 28;5:668. doi: 10.3389/fpls.2014.00668 (PMC4246676; doi:10.3389/fpls.2014.00668)
Supplement: Supplementary Material File 1 — Mapping_transcript_vs._flux.gml (to be used for data mapping/exploration in VANTED). [file DataSheet1.ZIP]

Archive with 1 entries (1 files):
- Suppl Mat File1_Mapping transcript versus flux.gml
