# Supplementary material for: Transcript abundance on its own cannot be used to infer fluxes in central metabolism
Source: Front Plant Sci. 2014 Nov 28;5:668. doi: 10.3389/fpls.2014.00668 (PMC4246676; doi:10.3389/fpls.2014.00668)
Supplement: Supplementary Material File 2 — frame.gml (to be used for data mapping/exploration in VANTED). [file DataSheet2.ZIP › Suppl Mat File2_Frame.gml]

# generated with VANTED V2.1.0 at Fri Aug 22 09:39:12 CEST 2014
graph [
  axis_color "#c0c0c0"
  background_coloring "false"
  chart_color_line_names "1: BCS 1875;2: BCS 1868;3: BCS 1874;4: CR 3228;5: CR 3231;6: CR 1055;7: BCS 1865;8: BCS 1872;9: BCS 1871;10: BCS 1859;11: BCS 1864;12: HS144B;13: CR 3135;14: BCS 1873;15: BCS 1860;16: BCS 1869;17: BCS 1866;18: CR 2005;19: BCS 1862;20: BCS 1858;21: BCS 1867;22: BCS 1861;23: CR 2284;24: CR 3195;25: BCS 1863;26: BCS 1870;27: CR 2272;28: CR 3153;29: Miniraps;30: CR 3170;31: CR 270;32: CR 3143;33: CR 2277;1: B144;2: DGAT;3: BCS1875;4: CR2277;5: CR3231;6: CR2186;7: CR3217;8: CR3135;9: BCS1859;10: genotype;10: Pilot3231;11: Pilot3170;1: CR 3024;2: BCS 2869;3: CR 285;4: BCS 2868;5: CR 3032;6: CR 3187;7: CR 743;8: CR 858;9: CR 853;10: CR 718;11: CR 160;12: CR 172;13: CR 629;14: CR 167;15: CR 156;16: CR 646;17: CR 3287;18: CR 1059;19: CR 759;20: CR 304;21: BCS 2867;22: CR 686;23: CR 3217;24: CR 904;1: lineA;2: lineB;1: GPT overexpressed;2: WT;3: Percent GPT / WT;4: log(GPT/WT);"
  chart_colors "0,0,0,255:0,0,0,255;6,6,6,255:0,0,0,255;12,12,12,255:0,0,0,255;18,18,18,255:0,0,0,255;24,24,24,255:0,0,0,255;30,30,30,255:0,0,0,255;36,36,36,255:0,0,0,255;42,42,42,255:0,0,0,255;48,48,48,255:0,0,0,255;54,54,54,255:0,0,0,255;60,60,60,255:0,0,0,255;66,66,66,255:0,0,0,255;72,72,72,255:0,0,0,255;78,78,78,255:0,0,0,255;84,84,84,255:0,0,0,255;90,90,90,255:0,0,0,255;96,96,96,255:0,0,0,255;102,102,102,255:0,0,0,255;108,108,108,255:0,0,0,255;114,114,114,255:0,0,0,255;120,120,120,255:0,0,0,255;126,126,126,255:0,0,0,255;132,132,132,255:0,0,0,255;138,138,138,255:0,0,0,255;144,144,144,255:0,0,0,255;150,150,150,255:0,0,0,255;156,156,156,255:0,0,0,255;162,162,162,255:0,0,0,255;168,168,168,255:0,0,0,255;174,174,174,255:0,0,0,255;180,180,180,255:0,0,0,255;186,186,186,255:0,0,0,255;192,192,192,255:0,0,0,255;0,0,0,255:0,0,0,255;5,5,5,255:0,0,0,255;9,9,9,255:0,0,0,255;14,14,14,255:0,0,0,255;18,18,18,255:0,0,0,255;23,23,23,255:0,0,0,255;27,27,27,255:0,0,0,255;32,32,32,255:0,0,0,255;37,37,37,255:0,0,0,255;41,41,41,255:0,0,0,255;0,0,0,255:0,0,0,255;4,4,4,255:0,0,0,255;0,0,0,255:0,0,0,255;3,3,3,255:0,0,0,255;6,6,6,255:0,0,0,255;8,8,8,255:0,0,0,255;11,11,11,255:0,0,0,255;14,14,14,255:0,0,0,255;17,17,17,255:0,0,0,255;20,20,20,255:0,0,0,255;23,23,23,255:0,0,0,255;25,25,25,255:0,0,0,255;28,28,28,255:0,0,0,255;31,31,31,255:0,0,0,255;34,34,34,255:0,0,0,255;37,37,37,255:0,0,0,255;40,40,40,255:0,0,0,255;42,42,42,255:0,0,0,255;45,45,45,255:0,0,0,255;48,48,48,255:0,0,0,255;51,51,51,255:0,0,0,255;54,54,54,255:0,0,0,255;56,56,56,255:0,0,0,255;59,59,59,255:0,0,0,255;62,62,62,255:0,0,0,255;65,65,65,255:0,0,0,255;0,0,0,255:0,0,0,255;3,3,3,255:0,0,0,255;0,0,0,255:0,0,0,255;3,3,3,255:0,0,0,255;5,5,5,255:0,0,0,255;8,8,8,255:0,0,0,255"
  cluster_colors "255,204,204,255:0,0,0,255;255,232,204,255:0,0,0,255;250,255,204,255:0,0,0,255;223,255,204,255:0,0,0,255;204,255,213,255:0,0,0,255;204,255,241,255:0,0,0,255;204,241,255,255:0,0,0,255;204,213,255,255:0,0,0,255;223,204,255,255:0,0,0,255;250,204,255,255:0,0,0,255;255,204,232,255:0,0,0,255;204,255,227,255:0,0,0,255;204,255,238,255:0,0,0,255;204,255,249,255:0,0,0,255;204,249,255,255:0,0,0,255;204,238,255,255:0,0,0,255;204,227,255,255:0,0,0,255;204,215,255,255:0,0,0,255;204,204,255,255:0,0,0,255;215,204,255,255:0,0,0,255;227,204,255,255:0,0,0,255;238,204,255,255:0,0,0,255;249,204,255,255:0,0,0,255;255,204,249,255:0,0,0,255;255,204,238,255:0,0,0,255;255,204,227,255:0,0,0,255;255,204,215,255:0,0,0,255;255,204,215,255:0,0,0,255;255,204,250,255:0,0,0,255;255,204,241,255:0,0,0,255;255,204,232,255:0,0,0,255;255,204,223,255:0,0,0,255;255,204,213,255:0,0,0,255;255,204,213,255:0,0,0,255;255,204,213,255:0,0,0,255"
  clusterbackground_fill_outer_region "false"
  clusterbackground_grid 50.0
  clusterbackground_low_alpha 0.2
  clusterbackground_radius 200.0
  clusterbackground_space_fill "false"
  connectPriorItems "true"
  grid_color "#c0c0c0"
  hm_gamma 1.0
  hm_lower_bound -2.0
  hm_lower_col "#0000ff"
  hm_middle_bound 0.0
  hm_middle_col "#ffffff"
  hm_upper_bound 2.0
  hm_upper_col "#ff0000"
  level 2
  node_axisWidth 1.0
  node_categoryBackgroundColorA "#e1ffff"
  node_categoryBackgroundColorB "#000000"
  node_categoryBackgroundColorC "#ffffe1"
  node_categoryBackgroundColorIndexA -1
  node_categoryBackgroundColorIndexC -1
  node_chartShapeSize 6.0
  node_chartStdDevLineWidth 4.0
  node_chartStdDevTopWidth 10.0
  node_gridWidth 0.5
  node_halfErrorBar "false"
  node_lineChartFillTimeGaps "true"
  node_lineChartShowLines "true"
  node_lineChartShowShapes "true"
  node_lineChartShowStdDev "false"
  node_lineChartShowStdDevRangeLine "true"
  node_outlineBorderWidth 1.0
  node_plotAxisFontSize 30
  node_plotAxisRotation 0.0
  node_plotAxisSteps 1.0
  node_plotOrientationHor "true"
  node_removeEmptyConditions "false"
  node_showCategoryAxis "false"
  node_showGridCategory "true"
  node_showGridRange "false"
  node_showRangeAxis "false"
  node_usePieScale "true"
  node_useStdErr "false"
  sbml [
    namespace "xmlns=\\\\\\\\\\\\\\\\\\\\\\\\\\\\\\\\\\\"http://www.sbml.org/sbml/level2\\\\\\\\\\\\\\\\\\\\\\\\\\\\\\\\\\\" "
  ]
  sbml_compartment_1 [
    sbml_id "nc"
    spatial_Dimensions 3.0
  ]
  sbml_compartment_10 [
    sbml_id "tm"
    spatial_Dimensions 3.0
  ]
  sbml_compartment_11 [
    sbml_id "x"
    spatial_Dimensions 3.0
  ]
  sbml_compartment_2 [
    sbml_id "ap"
    spatial_Dimensions 3.0
  ]
  sbml_compartment_3 [
    sbml_id "c"
    spatial_Dimensions 3.0
  ]
  sbml_compartment_4 [
    sbml_id "ext"
    spatial_Dimensions 3.0
  ]
  sbml_compartment_5 [
    sbml_id "is"
    spatial_Dimensions 3.0
  ]
  sbml_compartment_6 [
    sbml_id "lu"
    spatial_Dimensions 3.0
  ]
  sbml_compartment_7 [
    sbml_id "m"
    spatial_Dimensions 3.0
  ]
  sbml_compartment_8 [
    sbml_id "mm"
    spatial_Dimensions 3.0
  ]
  sbml_compartment_9 [
    sbml_id "p"
    spatial_Dimensions 3.0
  ]
  sbml_model [
    area_units "area"
    length_units "length"
    name "Hay and Schwender (2010) bna572"
    sbml_id "HayandSchwender2010bna572"
    substance_units "substance"
    time_units "time"
    volume_units "volume"
  ]
  ttestCircleSize 10.0
  directed 1
  node [
    id 1
    zlevel -1

    charting [
      background_color "#000000"
      background_color1 "#000000"
      domainAxis "[unit]"
      empty_border_width 2.0
      empty_border_width_vert 2.0
      maxRange 1.0
      max_charts_in_column -1
      minRange 0.0
      rangeAxis "[unit]"
      rangeStepSize 0.0
      show_legend "false"
      useCustomRange "false"
      useCustomRangeSteps "false"
    ]
    cluster [
      cluster "one compartment, c"
    ]
    graphics [
      x 535.9491067290153
      y 804.1222679959574
      w 70.0
      h 30.0
      fill "#FFFFFF"
      outline "#000000"
      component "heatmap"
      frameThickness 1.0
      gradient 0.0
      rounding 5.0
      type "rectangle"
    ]
    label "r7"
    labelgraphics [
      alignment "center"
      anchor "n"
      color "#000000"
      fontName "Arial"
      fontSize 20
      fontStyle "plain"
      type "text"
    ]
    labelgraphics1 [
      alignment "center"
      anchor "hidden"
      color "#000000"
      fontName "Arial"
      fontSize 12
      fontStyle "plain"
      position [
        localAlign 0.0
        relHor 0.0
        relVert 0.0
      ]
      text "F16P_c:H2O_c::F6P_c:Pi_c"
      type "text"
    ]
    labelgraphics100 [
      alignment "center"
      anchor "hidden"
      color "#000000"
      fontName "Arial"
      fontSize 12
      fontStyle "plain"
      position [
        localAlign 0.0
        relHor 0.0
        relVert 0.0
      ]
      text "r7"
      type "text"
    ]
    labelgraphics2 [
      alignment "center"
      anchor "hidden"
      color "#000000"
      fontName "Arial"
      fontSize 12
      fontStyle "plain"
      position [
        localAlign 0.0
        relHor 0.0
        relVert 0.0
      ]
      text "3.1.3.11"
      type "text"
    ]
    labelgraphics3 [
      alignment "center"
      anchor "hidden"
      color "#000000"
      fontName "Arial"
      fontSize 12
      fontStyle "plain"
      position [
        localAlign 0.0
        relHor 0.0
        relVert 0.0
      ]
      text "fructose-bisphosphatase"
      type "text"
    ]
    oldlabel "F16P_c:H2O_c::F6P_c:Pi_c"
    properties [
      datamapping_cnt 1
      degree 0
      degree_in 0
      degree_out 0
      lines_cnt 1
      sample_cnt 1
      sample_replicate_cnt_max 1
      sample_replicate_cnt_min 1
      sample_replicate_values_max -1.0
      sample_replicate_values_min -1.0
      sample_values_avg -1.0
      sample_values_max -1.0
      sample_values_min -1.0
      sample_values_sum -1.0
      samples_different_timepoints_cnt 1
      significant_different_cnt 0
      significant_not_different_cnt 1
    ]
    sbml [
      sbmlRole "reaction"
    ]
    sbml_reaction [
      reversible "false"
      sbml_id "r7"
    ]
  ]
  node [
    id 2
    zlevel -1

    charting [
      background_color "#000000"
      background_color1 "#000000"
      domainAxis "[unit]"
      empty_border_width 2.0
      empty_border_width_vert 2.0
      maxRange 1.0
      max_charts_in_column -1
      minRange 0.0
      rangeAxis "[unit]"
      rangeStepSize 0.0
      show_legend "false"
      useCustomRange "false"
      useCustomRangeSteps "false"
    ]
    cluster [
      cluster "one compartment, c"
    ]
    graphics [
      x 241.94910672901528
      y 984.1222679959574
      w 70.0
      h 30.0
      fill "#FFFFFF"
      outline "#000000"
      component "heatmap"
      frameThickness 1.0
      gradient 0.0
      rounding 5.0
      type "rectangle"
    ]
    label "r8"
    labelgraphics [
      alignment "center"
      anchor "n"
      color "#000000"
      fontName "Arial"
      fontSize 20
      fontStyle "plain"
      type "text"
    ]
    labelgraphics1 [
      alignment "center"
      anchor "hidden"
      color "#000000"
      fontName "Arial"
      fontSize 12
      fontStyle "plain"
      position [
        localAlign 0.0
        relHor 0.0
        relVert 0.0
      ]
      text "ATP_c:Glu_c:NH3_c::ADP_c:Pi_c:Gln_c"
      type "text"
    ]
    labelgraphics100 [
      alignment "center"
      anchor "hidden"
      color "#000000"
      fontName "Arial"
      fontSize 12
      fontStyle "plain"
      position [
        localAlign 0.0
        relHor 0.0
        relVert 0.0
      ]
      text "r8"
      type "text"
    ]
    labelgraphics2 [
      alignment "center"
      anchor "hidden"
      color "#000000"
      fontName "Arial"
      fontSize 12
      fontStyle "plain"
      position [
        localAlign 0.0
        relHor 0.0
        relVert 0.0
      ]
      text "6.3.1.2"
      type "text"
    ]
    labelgraphics3 [
      alignment "center"
      anchor "hidden"
      color "#000000"
      fontName "Arial"
      fontSize 12
      fontStyle "plain"
      position [
        localAlign 0.0
        relHor 0.0
        relVert 0.0
      ]
      text "glutamate-ammonia ligase"
      type "text"
    ]
    oldlabel "ATP_c:Glu_c:NH3_c::ADP_c:Pi_c:Gln_c"
    properties [
      datamapping_cnt 1
      degree 0
      degree_in 0
      degree_out 0
      lines_cnt 1
      sample_cnt 1
      sample_replicate_cnt_max 1
      sample_replicate_cnt_min 1
      sample_replicate_values_max 1.0
      sample_replicate_values_min 1.0
      sample_values_avg 1.0
      sample_values_max 1.0
      sample_values_min 1.0
      sample_values_sum 1.0
      samples_different_timepoints_cnt 1
      significant_different_cnt 0
      significant_not_different_cnt 1
    ]
    sbml [
      sbmlRole "reaction"
    ]
    sbml_reaction [
      reversible "false"
      sbml_id "r8"
    ]
  ]
  node [
    id 3
    zlevel -1

    charting [
      background_color "#000000"
      background_color1 "#000000"
      domainAxis "[unit]"
      empty_border_width 2.0
      empty_border_width_vert 2.0
      maxRange 1.0
      max_charts_in_column -1
      minRange 0.0
      rangeAxis "[unit]"
      rangeStepSize 0.0
      show_legend "false"
      useCustomRange "false"
      useCustomRangeSteps "false"
    ]
    cluster [
      cluster "one compartment, c"
    ]
    graphics [
      x 437.9491067290153
      y 804.1222679959574
      w 70.0
      h 30.0
      fill "#FFFFFF"
      outline "#000000"
      component "heatmap"
      frameThickness 1.0
      gradient 0.0
      rounding 5.0
      type "rectangle"
    ]
    label "r9"
    labelgraphics [
      alignment "center"
      anchor "n"
      color "#000000"
      fontName "Arial"
      fontSize 20
      fontStyle "plain"
      type "text"
    ]
    labelgraphics1 [
      alignment "center"
      anchor "hidden"
      color "#000000"
      fontName "Arial"
      fontSize 12
      fontStyle "plain"
      position [
        localAlign 0.0
        relHor 0.0
        relVert 0.0
      ]
      text "Gln_c:H2O_c::Glu_c:NH3_c"
      type "text"
    ]
    labelgraphics100 [
      alignment "center"
      anchor "hidden"
      color "#000000"
      fontName "Arial"
      fontSize 12
      fontStyle "plain"
      position [
        localAlign 0.0
        relHor 0.0
        relVert 0.0
      ]
      text "r9"
      type "text"
    ]
    labelgraphics2 [
      alignment "center"
      anchor "hidden"
      color "#000000"
      fontName "Arial"
      fontSize 12
      fontStyle "plain"
      position [
        localAlign 0.0
        relHor 0.0
        relVert 0.0
      ]
      text "3.5.1.2"
      type "text"
    ]
    labelgraphics3 [
      alignment "center"
      anchor "hidden"
      color "#000000"
      fontName "Arial"
      fontSize 12
      fontStyle "plain"
      position [
        localAlign 0.0
        relHor 0.0
        relVert 0.0
      ]
      text "glutaminase"
      type "text"
    ]
    oldlabel "Gln_c:H2O_c::Glu_c:NH3_c"
    properties [
      datamapping_cnt 1
      degree 0
      degree_in 0
      degree_out 0
      lines_cnt 1
      sample_cnt 1
      sample_replicate_cnt_max 1
      sample_replicate_cnt_min 1
      sample_replicate_values_max 1.0
      sample_replicate_values_min 1.0
      sample_values_avg 1.0
      sample_values_max 1.0
      sample_values_min 1.0
      sample_values_sum 1.0
      samples_different_timepoints_cnt 1
      significant_different_cnt 0
      significant_not_different_cnt 1
    ]
    sbml [
      sbmlRole "reaction"
    ]
    sbml_reaction [
      reversible "false"
      sbml_id "r9"
    ]
  ]
  node [
    id 4
    zlevel -1

    charting [
      background_color "#000000"
      background_color1 "#000000"
      domainAxis "[unit]"
      empty_border_width 2.0
      empty_border_width_vert 2.0
      maxRange 1.0
      max_charts_in_column -1
      minRange 0.0
      rangeAxis "[unit]"
      rangeStepSize 0.0
      show_legend "false"
      useCustomRange "false"
      useCustomRangeSteps "false"
    ]
    cluster [
      cluster "one compartment, c"
    ]
    graphics [
      x 633.9491067290152
      y 984.1222679959574
      w 70.0
      h 30.0
      fill "#FFFFFF"
      outline "#000000"
      component "heatmap"
      frameThickness 1.0
      gradient 0.0
      rounding 5.0
      type "rectangle"
    ]
    label "r10"
    labelgraphics [
      alignment "center"
      anchor "n"
      color "#000000"
      fontName "Arial"
      fontSize 20
      fontStyle "plain"
      type "text"
    ]
    labelgraphics1 [
      alignment "center"
      anchor "hidden"
      color "#000000"
      fontName "Arial"
      fontSize 12
      fontStyle "plain"
      position [
        localAlign 0.0
        relHor 0.0
        relVert 0.0
      ]
      text "ATP_c:Asp_c:Gln_c:H2O_c::AMP_c:PP_c:Asn_c:Glu_c"
      type "text"
    ]
    labelgraphics100 [
      alignment "center"
      anchor "hidden"
      color "#000000"
      fontName "Arial"
      fontSize 12
      fontStyle "plain"
      position [
        localAlign 0.0
        relHor 0.0
        relVert 0.0
      ]
      text "r10"
      type "text"
    ]
    labelgraphics2 [
      alignment "center"
      anchor "hidden"
      color "#000000"
      fontName "Arial"
      fontSize 12
      fontStyle "plain"
      position [
        localAlign 0.0
        relHor 0.0
        relVert 0.0
      ]
      text "6.3.5.4"
      type "text"
    ]
    labelgraphics3 [
      alignment "center"
      anchor "hidden"
      color "#000000"
      fontName "Arial"
      fontSize 12
      fontStyle "plain"
      position [
        localAlign 0.0
        relHor 0.0
        relVert 0.0
      ]
      text "asparagine synthase (glutamine-hydrolysing)"
      type "text"
    ]
    oldlabel "ATP_c:Asp_c:Gln_c:H2O_c::AMP_c:PP_c:Asn_c:Glu_c"
    properties [
      datamapping_cnt 1
      degree 0
      degree_in 0
      degree_out 0
      lines_cnt 1
      sample_cnt 1
      sample_replicate_cnt_max 1
      sample_replicate_cnt_min 1
      sample_replicate_values_max -1.0
      sample_replicate_values_min -1.0
      sample_values_avg -1.0
      sample_values_max -1.0
      sample_values_min -1.0
      sample_values_sum -1.0
      samples_different_timepoints_cnt 1
      significant_different_cnt 0
      significant_not_different_cnt 1
    ]
    sbml [
      sbmlRole "reaction"
    ]
    sbml_reaction [
      reversible "false"
      sbml_id "r10"
    ]
  ]
  node [
    id 5
    zlevel -1

    charting [
      background_color "#000000"
      background_color1 "#000000"
      domainAxis "[unit]"
      empty_border_width 2.0
      empty_border_width_vert 2.0
      maxRange 1.0
      max_charts_in_column -1
      minRange 0.0
      rangeAxis "[unit]"
      rangeStepSize 0.0
      show_legend "false"
      useCustomRange "false"
      useCustomRangeSteps "false"
    ]
    cluster [
      cluster "one compartment, c"
    ]
    graphics [
      x 339.9491067290152
      y 864.1222679959574
      w 70.0
      h 30.0
      fill "#FFFFFF"
      outline "#000000"
      component "heatmap"
      frameThickness 1.0
      gradient 0.0
      rounding 5.0
      type "rectangle"
    ]
    label "r11"
    labelgraphics [
      alignment "center"
      anchor "n"
      color "#000000"
      fontName "Arial"
      fontSize 20
      fontStyle "plain"
      type "text"
    ]
    labelgraphics1 [
      alignment "center"
      anchor "hidden"
      color "#000000"
      fontName "Arial"
      fontSize 12
      fontStyle "plain"
      position [
        localAlign 0.0
        relHor 0.0
        relVert 0.0
      ]
      text "PYR_c:Glu_c::Ala_c:alKG_c"
      type "text"
    ]
    labelgraphics100 [
      alignment "center"
      anchor "hidden"
      color "#000000"
      fontName "Arial"
      fontSize 12
      fontStyle "plain"
      position [
        localAlign 0.0
        relHor 0.0
        relVert 0.0
      ]
      text "r11"
      type "text"
    ]
    labelgraphics2 [
      alignment "center"
      anchor "hidden"
      color "#000000"
      fontName "Arial"
      fontSize 12
      fontStyle "plain"
      position [
        localAlign 0.0
        relHor 0.0
        relVert 0.0
      ]
      text "2.6.1.2"
      type "text"
    ]
    labelgraphics3 [
      alignment "center"
      anchor "hidden"
      color "#000000"
      fontName "Arial"
      fontSize 12
      fontStyle "plain"
      position [
        localAlign 0.0
        relHor 0.0
        relVert 0.0
      ]
      text "alanine transaminase"
      type "text"
    ]
    oldlabel "PYR_c:Glu_c::Ala_c:alKG_c"
    properties [
      datamapping_cnt 1
      degree 0
      degree_in 0
      degree_out 0
      lines_cnt 1
      sample_cnt 1
      sample_replicate_cnt_max 1
      sample_replicate_cnt_min 1
      sample_replicate_values_max -1.0
      sample_replicate_values_min -1.0
      sample_values_avg -1.0
      sample_values_max -1.0
      sample_values_min -1.0
      sample_values_sum -1.0
      samples_different_timepoints_cnt 1
      significant_different_cnt 0
      significant_not_different_cnt 1
    ]
    sbml [
      sbmlRole "reaction"
    ]
    sbml_reaction [
      reversible "false"
      sbml_id "r11"
    ]
  ]
  node [
    id 6
    zlevel -1

    charting [
      background_color "#000000"
      background_color1 "#000000"
      domainAxis "[unit]"
      empty_border_width 2.0
      empty_border_width_vert 2.0
      maxRange 1.0
      max_charts_in_column -1
      minRange 0.0
      rangeAxis "[unit]"
      rangeStepSize 0.0
      show_legend "false"
      useCustomRange "false"
      useCustomRangeSteps "false"
    ]
    cluster [
      cluster "one compartment, c"
    ]
    graphics [
      x 633.9491067290152
      y 864.1222679959574
      w 70.0
      h 30.0
      fill "#FFFFFF"
      outline "#000000"
      component "heatmap"
      frameThickness 1.0
      gradient 0.0
      rounding 5.0
      type "rectangle"
    ]
    label "r12"
    labelgraphics [
      alignment "center"
      anchor "n"
      color "#000000"
      fontName "Arial"
      fontSize 20
      fontStyle "plain"
      type "text"
    ]
    labelgraphics1 [
      alignment "center"
      anchor "hidden"
      color "#000000"
      fontName "Arial"
      fontSize 12
      fontStyle "plain"
      position [
        localAlign 0.0
        relHor 0.0
        relVert 0.0
      ]
      text "H2O_c:PEP_c:CO2_c::Pi_c:OxA_c"
      type "text"
    ]
    labelgraphics100 [
      alignment "center"
      anchor "hidden"
      color "#000000"
      fontName "Arial"
      fontSize 12
      fontStyle "plain"
      position [
        localAlign 0.0
        relHor 0.0
        relVert 0.0
      ]
      text "r12"
      type "text"
    ]
    labelgraphics2 [
      alignment "center"
      anchor "hidden"
      color "#000000"
      fontName "Arial"
      fontSize 12
      fontStyle "plain"
      position [
        localAlign 0.0
        relHor 0.0
        relVert 0.0
      ]
      text "4.1.1.31"
      type "text"
    ]
    labelgraphics3 [
      alignment "center"
      anchor "hidden"
      color "#000000"
      fontName "Arial"
      fontSize 12
      fontStyle "plain"
      position [
        localAlign 0.0
        relHor 0.0
        relVert 0.0
      ]
      text "phosphoenolpyruvate carboxylase"
      type "text"
    ]
    oldlabel "H2O_c:PEP_c:CO2_c::Pi_c:OxA_c"
    properties [
      datamapping_cnt 1
      degree 0
      degree_in 0
      degree_out 0
      lines_cnt 1
      sample_cnt 1
      sample_replicate_cnt_max 1
      sample_replicate_cnt_min 1
      sample_replicate_values_max -1.0
      sample_replicate_values_min -1.0
      sample_values_avg -1.0
      sample_values_max -1.0
      sample_values_min -1.0
      sample_values_sum -1.0
      samples_different_timepoints_cnt 1
      significant_different_cnt 0
      significant_not_different_cnt 1
    ]
    sbml [
      sbmlRole "reaction"
    ]
    sbml_reaction [
      reversible "false"
      sbml_id "r12"
    ]
  ]
  node [
    id 7
    zlevel -1

    charting [
      background_color "#000000"
      background_color1 "#000000"
      domainAxis "[unit]"
      empty_border_width 2.0
      empty_border_width_vert 2.0
      maxRange 1.0
      max_charts_in_column -1
      minRange 0.0
      rangeAxis "[unit]"
      rangeStepSize 0.0
      show_legend "false"
      useCustomRange "false"
      useCustomRangeSteps "false"
    ]
    cluster [
      cluster "one compartment, c"
    ]
    graphics [
      x 143.94910672901528
      y 924.1222679959574
      w 70.0
      h 30.0
      fill "#FFFFFF"
      outline "#000000"
      component "heatmap"
      frameThickness 1.0
      gradient 0.0
      rounding 5.0
      type "rectangle"
    ]
    label "r13"
    labelgraphics [
      alignment "center"
      anchor "n"
      color "#000000"
      fontName "Arial"
      fontSize 20
      fontStyle "plain"
      type "text"
    ]
    labelgraphics1 [
      alignment "center"
      anchor "hidden"
      color "#000000"
      fontName "Arial"
      fontSize 12
      fontStyle "plain"
      position [
        localAlign 0.0
        relHor 0.0
        relVert 0.0
      ]
      text "ATP_c:OxA_c::ADP_c:PEP_c:CO2_c"
      type "text"
    ]
    labelgraphics100 [
      alignment "center"
      anchor "hidden"
      color "#000000"
      fontName "Arial"
      fontSize 12
      fontStyle "plain"
      position [
        localAlign 0.0
        relHor 0.0
        relVert 0.0
      ]
      text "r13"
      type "text"
    ]
    labelgraphics2 [
      alignment "center"
      anchor "hidden"
      color "#000000"
      fontName "Arial"
      fontSize 12
      fontStyle "plain"
      position [
        localAlign 0.0
        relHor 0.0
        relVert 0.0
      ]
      text "4.1.1.49"
      type "text"
    ]
    labelgraphics3 [
      alignment "center"
      anchor "hidden"
      color "#000000"
      fontName "Arial"
      fontSize 12
      fontStyle "plain"
      position [
        localAlign 0.0
        relHor 0.0
        relVert 0.0
      ]
      text "phosphoenolpyruvate carboxykinase (ATP)"
      type "text"
    ]
    oldlabel "ATP_c:OxA_c::ADP_c:PEP_c:CO2_c"
    properties [
      datamapping_cnt 1
      degree 0
      degree_in 0
      degree_out 0
      lines_cnt 1
      sample_cnt 1
      sample_replicate_cnt_max 1
      sample_replicate_cnt_min 1
      sample_replicate_values_max -1.0
      sample_replicate_values_min -1.0
      sample_values_avg -1.0
      sample_values_max -1.0
      sample_values_min -1.0
      sample_values_sum -1.0
      samples_different_timepoints_cnt 1
      significant_different_cnt 0
      significant_not_different_cnt 1
    ]
    sbml [
      sbmlRole "reaction"
    ]
    sbml_reaction [
      reversible "false"
      sbml_id "r13"
    ]
  ]
  node [
    id 8
    zlevel -1

    charting [
      background_color "#000000"
      background_color1 "#000000"
      domainAxis "[unit]"
      empty_border_width 2.0
      empty_border_width_vert 2.0
      maxRange 1.0
      max_charts_in_column -1
      minRange 0.0
      rangeAxis "[unit]"
      rangeStepSize 0.0
      show_legend "false"
      useCustomRange "false"
      useCustomRangeSteps "false"
    ]
    cluster [
      cluster "one compartment, c"
    ]
    graphics [
      x 143.94910672901528
      y 864.1222679959574
      w 70.0
      h 30.0
      fill "#FFFFFF"
      outline "#000000"
      component "heatmap"
      frameThickness 1.0
      gradient 0.0
      rounding 5.0
      type "rectangle"
    ]
    label "r14"
    labelgraphics [
      alignment "center"
      anchor "n"
      color "#000000"
      fontName "Arial"
      fontSize 20
      fontStyle "plain"
      type "text"
    ]
    labelgraphics1 [
      alignment "center"
      anchor "hidden"
      color "#000000"
      fontName "Arial"
      fontSize 12
      fontStyle "plain"
      position [
        localAlign 0.0
        relHor 0.0
        relVert 0.0
      ]
      text "Asn_c:H2O_c::Asp_c:NH3_c"
      type "text"
    ]
    labelgraphics100 [
      alignment "center"
      anchor "hidden"
      color "#000000"
      fontName "Arial"
      fontSize 12
      fontStyle "plain"
      position [
        localAlign 0.0
        relHor 0.0
        relVert 0.0
      ]
      text "r14"
      type "text"
    ]
    labelgraphics2 [
      alignment "center"
      anchor "hidden"
      color "#000000"
      fontName "Arial"
      fontSize 12
      fontStyle "plain"
      position [
        localAlign 0.0
        relHor 0.0
        relVert 0.0
      ]
      text "3.5.1.1"
      type "text"
    ]
    labelgraphics3 [
      alignment "center"
      anchor "hidden"
      color "#000000"
      fontName "Arial"
      fontSize 12
      fontStyle "plain"
      position [
        localAlign 0.0
        relHor 0.0
        relVert 0.0
      ]
      text "asparaginase"
      type "text"
    ]
    oldlabel "Asn_c:H2O_c::Asp_c:NH3_c"
    properties [
      datamapping_cnt 1
      degree 0
      degree_in 0
      degree_out 0
      lines_cnt 1
      sample_cnt 1
      sample_replicate_cnt_max 1
      sample_replicate_cnt_min 1
      sample_replicate_values_max 1.0
      sample_replicate_values_min 1.0
      sample_values_avg 1.0
      sample_values_max 1.0
      sample_values_min 1.0
      sample_values_sum 1.0
      samples_different_timepoints_cnt 1
      significant_different_cnt 0
      significant_not_different_cnt 1
    ]
    sbml [
      sbmlRole "reaction"
    ]
    sbml_reaction [
      reversible "false"
      sbml_id "r14"
    ]
  ]
  node [
    id 9
    zlevel -1

    charting [
      background_color "#000000"
      background_color1 "#000000"
      domainAxis "[unit]"
      empty_border_width 2.0
      empty_border_width_vert 2.0
      maxRange 1.0
      max_charts_in_column -1
      minRange 0.0
      rangeAxis "[unit]"
      rangeStepSize 0.0
      show_legend "false"
      useCustomRange "false"
      useCustomRangeSteps "false"
    ]
    cluster [
      cluster "one compartment, c"
    ]
    graphics [
      x 241.94910672901528
      y 864.1222679959574
      w 70.0
      h 30.0
      fill "#FFFFFF"
      outline "#000000"
      component "heatmap"
      frameThickness 1.0
      gradient 0.0
      rounding 5.0
      type "rectangle"
    ]
    label "r15"
    labelgraphics [
      alignment "center"
      anchor "n"
      color "#000000"
      fontName "Arial"
      fontSize 20
      fontStyle "plain"
      type "text"
    ]
    labelgraphics1 [
      alignment "center"
      anchor "hidden"
      color "#000000"
      fontName "Arial"
      fontSize 12
      fontStyle "plain"
      position [
        localAlign 0.0
        relHor 0.0
        relVert 0.0
      ]
      text "OxA_c:Glu_c::Asp_c:alKG_c"
      type "text"
    ]
    labelgraphics100 [
      alignment "center"
      anchor "hidden"
      color "#000000"
      fontName "Arial"
      fontSize 12
      fontStyle "plain"
      position [
        localAlign 0.0
        relHor 0.0
        relVert 0.0
      ]
      text "r15"
      type "text"
    ]
    labelgraphics2 [
      alignment "center"
      anchor "hidden"
      color "#000000"
      fontName "Arial"
      fontSize 12
      fontStyle "plain"
      position [
        localAlign 0.0
        relHor 0.0
        relVert 0.0
      ]
      text "2.6.1.1"
      type "text"
    ]
    labelgraphics3 [
      alignment "center"
      anchor "hidden"
      color "#000000"
      fontName "Arial"
      fontSize 12
      fontStyle "plain"
      position [
        localAlign 0.0
        relHor 0.0
        relVert 0.0
      ]
      text "aspartate transaminase"
      type "text"
    ]
    oldlabel "OxA_c:Glu_c::Asp_c:alKG_c"
    properties [
      datamapping_cnt 1
      degree 0
      degree_in 0
      degree_out 0
      lines_cnt 1
      sample_cnt 1
      sample_replicate_cnt_max 1
      sample_replicate_cnt_min 1
      sample_replicate_values_max 1.0
      sample_replicate_values_min 1.0
      sample_values_avg 1.0
      sample_values_max 1.0
      sample_values_min 1.0
      sample_values_sum 1.0
      samples_different_timepoints_cnt 1
      significant_different_cnt 0
      significant_not_different_cnt 1
    ]
    sbml [
      sbmlRole "reaction"
    ]
    sbml_reaction [
      reversible "false"
      sbml_id "r15"
    ]
  ]
  node [
    id 10
    zlevel -1

    charting [
      background_color "#000000"
      background_color1 "#000000"
      domainAxis "[unit]"
      empty_border_width 2.0
      empty_border_width_vert 2.0
      maxRange 1.0
      max_charts_in_column -1
      minRange 0.0
      rangeAxis "[unit]"
      rangeStepSize 0.0
      show_legend "false"
      useCustomRange "false"
      useCustomRangeSteps "false"
    ]
    cluster [
      cluster "one compartment, c"
    ]
    graphics [
      x 535.9491067290153
      y 864.1222679959574
      w 70.0
      h 30.0
      fill "#FFFFFF"
      outline "#000000"
      component "heatmap"
      frameThickness 1.0
      gradient 0.0
      rounding 5.0
      type "rectangle"
    ]
    label "r16"
    labelgraphics [
      alignment "center"
      anchor "n"
      color "#000000"
      fontName "Arial"
      fontSize 20
      fontStyle "plain"
      type "text"
    ]
    labelgraphics1 [
      alignment "center"
      anchor "hidden"
      color "#000000"
      fontName "Arial"
      fontSize 12
      fontStyle "plain"
      position [
        localAlign 0.0
        relHor 0.0
        relVert 0.0
      ]
      text "Mal_c:NAD_c::OxA_c:NADH_c:H_c"
      type "text"
    ]
    labelgraphics100 [
      alignment "center"
      anchor "hidden"
      color "#000000"
      fontName "Arial"
      fontSize 12
      fontStyle "plain"
      position [
        localAlign 0.0
        relHor 0.0
        relVert 0.0
      ]
      text "r16"
      type "text"
    ]
    labelgraphics2 [
      alignment "center"
      anchor "hidden"
      color "#000000"
      fontName "Arial"
      fontSize 12
      fontStyle "plain"
      position [
        localAlign 0.0
        relHor 0.0
        relVert 0.0
      ]
      text "1.1.1.37"
      type "text"
    ]
    labelgraphics3 [
      alignment "center"
      anchor "hidden"
      color "#000000"
      fontName "Arial"
      fontSize 12
      fontStyle "plain"
      position [
        localAlign 0.0
        relHor 0.0
        relVert 0.0
      ]
      text "L-malate dehydrogenase"
      type "text"
    ]
    oldlabel "Mal_c:NAD_c::OxA_c:NADH_c:H_c"
    properties [
      datamapping_cnt 1
      degree 0
      degree_in 0
      degree_out 0
      lines_cnt 1
      sample_cnt 1
      sample_replicate_cnt_max 1
      sample_replicate_cnt_min 1
      sample_replicate_values_max 1.0
      sample_replicate_values_min 1.0
      sample_values_avg 1.0
      sample_values_max 1.0
      sample_values_min 1.0
      sample_values_sum 1.0
      samples_different_timepoints_cnt 1
      significant_different_cnt 0
      significant_not_different_cnt 1
    ]
    sbml [
      sbmlRole "reaction"
    ]
    sbml_reaction [
      reversible "false"
      sbml_id "r16"
    ]
  ]
  node [
    id 11
    zlevel -1

    charting [
      background_color "#000000"
      background_color1 "#000000"
      background_color2 "#000000"
      domainAxis "[unit]"
      empty_border_width 2.0
      empty_border_width_vert 2.0
      maxRange 1.0
      max_charts_in_column -1
      minRange 0.0
      rangeAxis "[unit]"
      rangeStepSize 0.0
      show_legend "false"
      useCustomRange "false"
      useCustomRangeSteps "false"
    ]
    cluster [
      cluster "one compartment, c"
    ]
    graphics [
      x 339.9491067290152
      y 984.1222679959574
      w 70.0
      h 30.0
      fill "#FFFFFF"
      outline "#FF0033"
      component "heatmap"
      frameThickness 4.0
      gradient 0.0
      rounding 5.0
      type "rectangle"
    ]
    label "r17"
    labelgraphics [
      alignment "center"
      anchor "n"
      color "#000000"
      fontName "Arial"
      fontSize 20
      fontStyle "plain"
      type "text"
    ]
    labelgraphics1 [
      alignment "center"
      anchor "hidden"
      color "#000000"
      fontName "Arial"
      fontSize 12
      fontStyle "plain"
      position [
        localAlign 0.0
        relHor 0.0
        relVert 0.0
      ]
      text "Icit_c:NADP_c::alKG_c:CO2_c:NADPH_c:H_c"
      type "text"
    ]
    labelgraphics100 [
      alignment "center"
      anchor "hidden"
      color "#000000"
      fontName "Arial"
      fontSize 12
      fontStyle "plain"
      position [
        localAlign 0.0
        relHor 0.0
        relVert 0.0
      ]
      text "r17"
      type "text"
    ]
    labelgraphics2 [
      alignment "center"
      anchor "hidden"
      color "#000000"
      fontName "Arial"
      fontSize 12
      fontStyle "plain"
      position [
        localAlign 0.0
        relHor 0.0
        relVert 0.0
      ]
      text "1.1.1.42"
      type "text"
    ]
    labelgraphics3 [
      alignment "center"
      anchor "hidden"
      color "#000000"
      fontName "Arial"
      fontSize 12
      fontStyle "plain"
      position [
        localAlign 0.0
        relHor 0.0
        relVert 0.0
      ]
      text "isocitrate dehydrogenase (NADP+)"
      type "text"
    ]
    labelgraphics4 [
      alignment "center"
      anchor "hidden"
      color "#000000"
      fontName "Arial"
      fontSize 12
      fontStyle "plain"
      position [
        localAlign 0.0
        relHor 0.0
        relVert 0.0
      ]
      text "BoC02g00894V4"
      type "text"
    ]
    labelgraphics5 [
      alignment "center"
      anchor "hidden"
      color "#000000"
      fontName "Arial"
      fontSize 12
      fontStyle "plain"
      position [
        localAlign 0.0
        relHor 0.0
        relVert 0.0
      ]
      text "Contig36618"
      type "text"
    ]
    mapping [
      measurementdata "<substance id='8' name='BoC02g00894V4' info='NaN:NaN' cluster_id='BoC02g00894V4'><line experimentname='uniform change transcript vs flux' coordinator='experiment coordinator' startdate='22.08.14 09:32' importdate='22.08.14 09:32' genotype='unspecified' id='1' name='uniform change'><sample id='7' time='-1' unit='-1'><average max='1.0' min='1.0' replicates='1' stddev='NaN' unit='expression'>1.0</average><data replicates='1' unit='expression'>1.0</data></sample></line></substance>@<substance id='9' name='Contig36618' info='NaN:NaN' cluster_id='Contig36618'><line experimentname='uniform change transcript vs flux' coordinator='experiment coordinator' startdate='22.08.14 09:32' importdate='22.08.14 09:32' genotype='unspecified' id='1' name='uniform change'><sample id='8' time='-1' unit='-1'><average max='-1.0' min='-1.0' replicates='1' stddev='NaN' unit='expression'>-1.0</average><data replicates='1' unit='expression'>-1.0</data></sample></line></substance>@"
    ]
    oldlabel "Icit_c:NADP_c::alKG_c:CO2_c:NADPH_c:H_c"
    properties [
      datamapping_cnt 1
      degree 0
      degree_in 0
      degree_out 0
      lines_cnt 1
      sample_cnt 1
      sample_replicate_cnt_max 1
      sample_replicate_cnt_min 1
      sample_replicate_values_max 1.0
      sample_replicate_values_min 1.0
      sample_values_avg 1.0
      sample_values_max 1.0
      sample_values_min 1.0
      sample_values_sum 1.0
      samples_different_timepoints_cnt 1
      significant_different_cnt 0
      significant_not_different_cnt 1
    ]
    sbml [
      sbmlRole "reaction"
    ]
    sbml_reaction [
      reversible "false"
      sbml_id "r17"
    ]
  ]
  node [
    id 12
    zlevel -1

    charting [
      background_color "#000000"
      background_color1 "#000000"
      background_color2 "#000000"
      domainAxis "[unit]"
      empty_border_width 2.0
      empty_border_width_vert 2.0
      maxRange 1.0
      max_charts_in_column -1
      minRange 0.0
      rangeAxis "[unit]"
      rangeStepSize 0.0
      show_legend "false"
      useCustomRange "false"
      useCustomRangeSteps "false"
    ]
    cluster [
      cluster "one compartment, c"
    ]
    graphics [
      x 143.94910672901528
      y 744.1222679959574
      w 70.0
      h 30.0
      fill "#FFFFFF"
      outline "#FF0033"
      component "heatmap"
      frameThickness 4.0
      gradient 0.0
      rounding 5.0
      type "rectangle"
    ]
    label "r18"
    labelgraphics [
      alignment "center"
      anchor "n"
      color "#000000"
      fontName "Arial"
      fontSize 20
      fontStyle "plain"
      type "text"
    ]
    labelgraphics1 [
      alignment "center"
      anchor "hidden"
      color "#000000"
      fontName "Arial"
      fontSize 12
      fontStyle "plain"
      position [
        localAlign 0.0
        relHor 0.0
        relVert 0.0
      ]
      text "Cit_c::Icit_c"
      type "text"
    ]
    labelgraphics100 [
      alignment "center"
      anchor "hidden"
      color "#000000"
      fontName "Arial"
      fontSize 12
      fontStyle "plain"
      position [
        localAlign 0.0
        relHor 0.0
        relVert 0.0
      ]
      text "r18"
      type "text"
    ]
    labelgraphics2 [
      alignment "center"
      anchor "hidden"
      color "#000000"
      fontName "Arial"
      fontSize 12
      fontStyle "plain"
      position [
        localAlign 0.0
        relHor 0.0
        relVert 0.0
      ]
      text "4.2.1.3"
      type "text"
    ]
    labelgraphics3 [
      alignment "center"
      anchor "hidden"
      color "#000000"
      fontName "Arial"
      fontSize 12
      fontStyle "plain"
      position [
        localAlign 0.0
        relHor 0.0
        relVert 0.0
      ]
      text "aconitate hydratase"
      type "text"
    ]
    labelgraphics4 [
      alignment "center"
      anchor "hidden"
      color "#000000"
      fontName "Arial"
      fontSize 12
      fontStyle "plain"
      position [
        localAlign 0.0
        relHor 0.0
        relVert 0.0
      ]
      text "BoC03g02200V4"
      type "text"
    ]
    labelgraphics5 [
      alignment "center"
      anchor "hidden"
      color "#000000"
      fontName "Arial"
      fontSize 12
      fontStyle "plain"
      position [
        localAlign 0.0
        relHor 0.0
        relVert 0.0
      ]
      text "Contig11382"
      type "text"
    ]
    mapping [
      measurementdata "<substance id='10' name='BoC03g02200V4' info='NaN:NaN' cluster_id='BoC03g02200V4'><line experimentname='uniform change transcript vs flux' coordinator='experiment coordinator' startdate='22.08.14 09:32' importdate='22.08.14 09:32' genotype='unspecified' id='1' name='uniform change'><sample id='9' time='-1' unit='-1'><average max='1.0' min='1.0' replicates='1' stddev='NaN' unit='expression'>1.0</average><data replicates='1' unit='expression'>1.0</data></sample></line></substance>@<substance id='11' name='Contig11382' info='NaN:NaN' cluster_id='Contig11382'><line experimentname='uniform change transcript vs flux' coordinator='experiment coordinator' startdate='22.08.14 09:32' importdate='22.08.14 09:32' genotype='unspecified' id='1' name='uniform change'><sample id='10' time='-1' unit='-1'><average max='-1.0' min='-1.0' replicates='1' stddev='NaN' unit='expression'>-1.0</average><data replicates='1' unit='expression'>-1.0</data></sample></line></substance>@"
    ]
    oldlabel "Cit_c::Icit_c"
    properties [
      datamapping_cnt 1
      degree 0
      degree_in 0
      degree_out 0
      lines_cnt 1
      sample_cnt 1
      sample_replicate_cnt_max 1
      sample_replicate_cnt_min 1
      sample_replicate_values_max 1.0
      sample_replicate_values_min 1.0
      sample_values_avg 1.0
      sample_values_max 1.0
      sample_values_min 1.0
      sample_values_sum 1.0
      samples_different_timepoints_cnt 1
      significant_different_cnt 0
      significant_not_different_cnt 1
    ]
    sbml [
      sbmlRole "reaction"
    ]
    sbml_reaction [
      reversible "false"
      sbml_id "r18"
    ]
  ]
  node [
    id 13
    zlevel -1

    charting [
      background_color "#000000"
      background_color1 "#000000"
      background_color2 "#000000"
      background_color3 "#000000"
      background_color4 "#000000"
      domainAxis "[unit]"
      empty_border_width 2.0
      empty_border_width_vert 2.0
      maxRange 1.0
      max_charts_in_column -1
      minRange 0.0
      rangeAxis "[unit]"
      rangeStepSize 0.0
      show_legend "false"
      useCustomRange "false"
      useCustomRangeSteps "false"
    ]
    cluster [
      cluster "nucleotide metabolism"
    ]
    graphics [
      x 318.65
      y 267.82231296814825
      w 70.0
      h 30.0
      fill "#FFFFFF"
      outline "#FF0033"
      component "heatmap"
      frameThickness 4.0
      gradient 0.0
      rounding 5.0
      type "rectangle"
    ]
    label "r19"
    labelgraphics [
      alignment "center"
      anchor "n"
      color "#000000"
      fontName "Arial"
      fontSize 20
      fontStyle "plain"
      type "text"
    ]
    labelgraphics1 [
      alignment "center"
      anchor "hidden"
      color "#000000"
      fontName "Arial"
      fontSize 12
      fontStyle "plain"
      position [
        localAlign 0.0
        relHor 0.0
        relVert 0.0
      ]
      text "ATP_c:AMP_c::ADP_c"
      type "text"
    ]
    labelgraphics100 [
      alignment "center"
      anchor "hidden"
      color "#000000"
      fontName "Arial"
      fontSize 12
      fontStyle "plain"
      position [
        localAlign 0.0
        relHor 0.0
        relVert 0.0
      ]
      text "r19"
      type "text"
    ]
    labelgraphics2 [
      alignment "center"
      anchor "hidden"
      color "#000000"
      fontName "Arial"
      fontSize 12
      fontStyle "plain"
      position [
        localAlign 0.0
        relHor 0.0
        relVert 0.0
      ]
      text "2.7.4.3"
      type "text"
    ]
    labelgraphics3 [
      alignment "center"
      anchor "hidden"
      color "#000000"
      fontName "Arial"
      fontSize 12
      fontStyle "plain"
      position [
        localAlign 0.0
        relHor 0.0
        relVert 0.0
      ]
      text "adenylate kinase"
      type "text"
    ]
    labelgraphics4 [
      alignment "center"
      anchor "hidden"
      color "#000000"
      fontName "Arial"
      fontSize 12
      fontStyle "plain"
      position [
        localAlign 0.0
        relHor 0.0
        relVert 0.0
      ]
      text "Contig12152"
      type "text"
    ]
    labelgraphics5 [
      alignment "center"
      anchor "hidden"
      color "#000000"
      fontName "Arial"
      fontSize 12
      fontStyle "plain"
      position [
        localAlign 0.0
        relHor 0.0
        relVert 0.0
      ]
      text "BoC09g02920V4"
      type "text"
    ]
    labelgraphics6 [
      alignment "center"
      anchor "hidden"
      color "#000000"
      fontName "Arial"
      fontSize 12
      fontStyle "plain"
      position [
        localAlign 0.0
        relHor 0.0
        relVert 0.0
      ]
      text "Contig12204"
      type "text"
    ]
    labelgraphics7 [
      alignment "center"
      anchor "hidden"
      color "#000000"
      fontName "Arial"
      fontSize 12
      fontStyle "plain"
      position [
        localAlign 0.0
        relHor 0.0
        relVert 0.0
      ]
      text "BrChr10g00677V4"
      type "text"
    ]
    mapping [
      measurementdata "<substance id='12' name='Contig12152' info='NaN:NaN' cluster_id='Contig12152'><line experimentname='uniform change transcript vs flux' coordinator='experiment coordinator' startdate='22.08.14 09:32' importdate='22.08.14 09:32' genotype='unspecified' id='1' name='uniform change'><sample id='11' time='-1' unit='-1'><average max='-1.0' min='-1.0' replicates='1' stddev='NaN' unit='expression'>-1.0</average><data replicates='1' unit='expression'>-1.0</data></sample></line></substance>@<substance id='13' name='BoC09g02920V4' info='NaN:NaN' cluster_id='BoC09g02920V4'><line experimentname='uniform change transcript vs flux' coordinator='experiment coordinator' startdate='22.08.14 09:32' importdate='22.08.14 09:32' genotype='unspecified' id='1' name='uniform change'><sample id='12' time='-1' unit='-1'><average max='1.0' min='1.0' replicates='1' stddev='NaN' unit='expression'>1.0</average><data replicates='1' unit='expression'>1.0</data></sample></line></substance>@<substance id='14' name='Contig12204' info='NaN:NaN' cluster_id='Contig12204'><line experimentname='uniform change transcript vs flux' coordinator='experiment coordinator' startdate='22.08.14 09:32' importdate='22.08.14 09:32' genotype='unspecified' id='1' name='uniform change'><sample id='13' time='-1' unit='-1'><average max='-1.0' min='-1.0' replicates='1' stddev='NaN' unit='expression'>-1.0</average><data replicates='1' unit='expression'>-1.0</data></sample></line></substance>@<substance id='15' name='BrChr10g00677V4' info='NaN:NaN' cluster_id='BrChr10g00677V4'><line experimentname='uniform change transcript vs flux' coordinator='experiment coordinator' startdate='22.08.14 09:32' importdate='22.08.14 09:32' genotype='unspecified' id='1' name='uniform change'><sample id='14' time='-1' unit='-1'><average max='1.0' min='1.0' replicates='1' stddev='NaN' unit='expression'>1.0</average><data replicates='1' unit='expression'>1.0</data></sample></line></substance>@"
    ]
    oldlabel "ATP_c:AMP_c::ADP_c"
    properties [
      datamapping_cnt 1
      degree 0
      degree_in 0
      degree_out 0
      lines_cnt 1
      sample_cnt 1
      sample_replicate_cnt_max 1
      sample_replicate_cnt_min 1
      sample_replicate_values_max 1.0
      sample_replicate_values_min 1.0
      sample_values_avg 1.0
      sample_values_max 1.0
      sample_values_min 1.0
      sample_values_sum 1.0
      samples_different_timepoints_cnt 1
      significant_different_cnt 0
      significant_not_different_cnt 1
    ]
    sbml [
      sbmlRole "reaction"
    ]
    sbml_reaction [
      reversible "false"
      sbml_id "r19"
    ]
  ]
  node [
    id 14
    zlevel -1

    charting [
      background_color "#000000"
      background_color1 "#000000"
      domainAxis "[unit]"
      empty_border_width 2.0
      empty_border_width_vert 2.0
      maxRange 1.0
      max_charts_in_column -1
      minRange 0.0
      rangeAxis "[unit]"
      rangeStepSize 0.0
      show_legend "false"
      useCustomRange "false"
      useCustomRangeSteps "false"
    ]
    cluster [
      cluster "one compartment, c"
    ]
    graphics [
      x 241.94910672901528
      y 744.1222679959574
      w 70.0
      h 30.0
      fill "#FFFFFF"
      outline "#000000"
      component "heatmap"
      frameThickness 1.0
      gradient 0.0
      rounding 5.0
      type "rectangle"
    ]
    label "r20"
    labelgraphics [
      alignment "center"
      anchor "n"
      color "#000000"
      fontName "Arial"
      fontSize 20
      fontStyle "plain"
      type "text"
    ]
    labelgraphics1 [
      alignment "center"
      anchor "hidden"
      color "#000000"
      fontName "Arial"
      fontSize 12
      fontStyle "plain"
      position [
        localAlign 0.0
        relHor 0.0
        relVert 0.0
      ]
      text "Ru5P_c::X5P_c"
      type "text"
    ]
    labelgraphics100 [
      alignment "center"
      anchor "hidden"
      color "#000000"
      fontName "Arial"
      fontSize 12
      fontStyle "plain"
      position [
        localAlign 0.0
        relHor 0.0
        relVert 0.0
      ]
      text "r20"
      type "text"
    ]
    labelgraphics2 [
      alignment "center"
      anchor "hidden"
      color "#000000"
      fontName "Arial"
      fontSize 12
      fontStyle "plain"
      position [
        localAlign 0.0
        relHor 0.0
        relVert 0.0
      ]
      text "5.1.3.1"
      type "text"
    ]
    labelgraphics3 [
      alignment "center"
      anchor "hidden"
      color "#000000"
      fontName "Arial"
      fontSize 12
      fontStyle "plain"
      position [
        localAlign 0.0
        relHor 0.0
        relVert 0.0
      ]
      text "ribulose-phosphate 3-epimerase"
      type "text"
    ]
    oldlabel "Ru5P_c::X5P_c"
    properties [
      datamapping_cnt 1
      degree 0
      degree_in 0
      degree_out 0
      lines_cnt 1
      sample_cnt 1
      sample_replicate_cnt_max 1
      sample_replicate_cnt_min 1
      sample_replicate_values_max 1.0
      sample_replicate_values_min 1.0
      sample_values_avg 1.0
      sample_values_max 1.0
      sample_values_min 1.0
      sample_values_sum 1.0
      samples_different_timepoints_cnt 1
      significant_different_cnt 0
      significant_not_different_cnt 1
    ]
    sbml [
      sbmlRole "reaction"
    ]
    sbml_reaction [
      reversible "false"
      sbml_id "r20"
    ]
  ]
  node [
    id 15
    zlevel -1

    charting [
      background_color "#000000"
      background_color1 "#000000"
      domainAxis "[unit]"
      empty_border_width 2.0
      empty_border_width_vert 2.0
      maxRange 1.0
      max_charts_in_column -1
      minRange 0.0
      rangeAxis "[unit]"
      rangeStepSize 0.0
      show_legend "false"
      useCustomRange "false"
      useCustomRangeSteps "false"
    ]
    cluster [
      cluster "one compartment, c"
    ]
    graphics [
      x 633.9491067290152
      y 924.1222679959574
      w 70.0
      h 30.0
      fill "#FFFFFF"
      outline "#000000"
      component "heatmap"
      frameThickness 1.0
      gradient 0.0
      rounding 5.0
      type "rectangle"
    ]
    label "r21"
    labelgraphics [
      alignment "center"
      anchor "n"
      color "#000000"
      fontName "Arial"
      fontSize 20
      fontStyle "plain"
      type "text"
    ]
    labelgraphics1 [
      alignment "center"
      anchor "hidden"
      color "#000000"
      fontName "Arial"
      fontSize 12
      fontStyle "plain"
      position [
        localAlign 0.0
        relHor 0.0
        relVert 0.0
      ]
      text "ATP_c:PYR_c:Pi_c::AMP_c:PEP_c:PP_c"
      type "text"
    ]
    labelgraphics100 [
      alignment "center"
      anchor "hidden"
      color "#000000"
      fontName "Arial"
      fontSize 12
      fontStyle "plain"
      position [
        localAlign 0.0
        relHor 0.0
        relVert 0.0
      ]
      text "r21"
      type "text"
    ]
    labelgraphics2 [
      alignment "center"
      anchor "hidden"
      color "#000000"
      fontName "Arial"
      fontSize 12
      fontStyle "plain"
      position [
        localAlign 0.0
        relHor 0.0
        relVert 0.0
      ]
      text "2.7.9.1"
      type "text"
    ]
    labelgraphics3 [
      alignment "center"
      anchor "hidden"
      color "#000000"
      fontName "Arial"
      fontSize 12
      fontStyle "plain"
      position [
        localAlign 0.0
        relHor 0.0
        relVert 0.0
      ]
      text "pyruvate, phosphate dikinase"
      type "text"
    ]
    oldlabel "ATP_c:PYR_c:Pi_c::AMP_c:PEP_c:PP_c"
    properties [
      datamapping_cnt 1
      degree 0
      degree_in 0
      degree_out 0
      lines_cnt 1
      sample_cnt 1
      sample_replicate_cnt_max 1
      sample_replicate_cnt_min 1
      sample_replicate_values_max 1.0
      sample_replicate_values_min 1.0
      sample_values_avg 1.0
      sample_values_max 1.0
      sample_values_min 1.0
      sample_values_sum 1.0
      samples_different_timepoints_cnt 1
      significant_different_cnt 0
      significant_not_different_cnt 1
    ]
    sbml [
      sbmlRole "reaction"
    ]
    sbml_reaction [
      reversible "false"
      sbml_id "r21"
    ]
  ]
  node [
    id 16
    zlevel -1

    charting [
      background_color "#000000"
      background_color1 "#000000"
      background_color2 "#000000"
      background_color3 "#000000"
      background_color4 "#000000"
      domainAxis "[unit]"
      empty_border_width 2.0
      empty_border_width_vert 2.0
      maxRange 1.0
      max_charts_in_column -1
      minRange 0.0
      rangeAxis "[unit]"
      rangeStepSize 0.0
      show_legend "false"
      useCustomRange "false"
      useCustomRangeSteps "false"
    ]
    cluster [
      cluster "glycolysis_cytosolic"
    ]
    graphics [
      x 337.1530878965651
      y 1551.710914871757
      w 70.0
      h 30.0
      fill "#FFFFFF"
      outline "#000000"
      component "heatmap"
      frameThickness 1.0
      gradient 0.0
      rounding 5.0
      type "rectangle"
    ]
    label "r22"
    labelgraphics [
      alignment "center"
      anchor "n"
      color "#000000"
      fontName "Arial"
      fontSize 20
      fontStyle "plain"
      type "text"
    ]
    labelgraphics1 [
      alignment "center"
      anchor "hidden"
      color "#000000"
      fontName "Arial"
      fontSize 12
      fontStyle "plain"
      position [
        localAlign 0.0
        relHor 0.0
        relVert 0.0
      ]
      text "ADP_c:PEP_c::ATP_c:PYR_c"
      type "text"
    ]
    labelgraphics100 [
      alignment "center"
      anchor "hidden"
      color "#000000"
      fontName "Arial"
      fontSize 12
      fontStyle "plain"
      position [
        localAlign 0.0
        relHor 0.0
        relVert 0.0
      ]
      text "r22"
      type "text"
    ]
    labelgraphics2 [
      alignment "center"
      anchor "hidden"
      color "#000000"
      fontName "Arial"
      fontSize 12
      fontStyle "plain"
      position [
        localAlign 0.0
        relHor 0.0
        relVert 0.0
      ]
      text "2.7.1.40"
      type "text"
    ]
    labelgraphics3 [
      alignment "center"
      anchor "hidden"
      color "#000000"
      fontName "Arial"
      fontSize 12
      fontStyle "plain"
      position [
        localAlign 0.0
        relHor 0.0
        relVert 0.0
      ]
      text "pyruvate kinase"
      type "text"
    ]
    oldlabel "ADP_c:PEP_c::ATP_c:PYR_c"
    properties [
      datamapping_cnt 1
      degree 0
      degree_in 0
      degree_out 0
      lines_cnt 1
      sample_cnt 1
      sample_replicate_cnt_max 1
      sample_replicate_cnt_min 1
      sample_replicate_values_max -1.0
      sample_replicate_values_min -1.0
      sample_values_avg -1.0
      sample_values_max -1.0
      sample_values_min -1.0
      sample_values_sum -1.0
      samples_different_timepoints_cnt 1
      significant_different_cnt 0
      significant_not_different_cnt 1
    ]
    sbml [
      sbmlRole "reaction"
    ]
    sbml_reaction [
      reversible "false"
      sbml_id "r22"
    ]
  ]
  node [
    id 17
    zlevel -1

    charting [
      background_color "#000000"
      background_color1 "#000000"
      domainAxis "[unit]"
      empty_border_width 2.0
      empty_border_width_vert 2.0
      maxRange 1.0
      max_charts_in_column -1
      minRange 0.0
      rangeAxis "[unit]"
      rangeStepSize 0.0
      show_legend "false"
      useCustomRange "false"
      useCustomRangeSteps "false"
    ]
    cluster [
      cluster "glycolysis_cytosolic"
    ]
    graphics [
      x 337.1530878965651
      y 1611.710914871757
      w 70.0
      h 30.0
      fill "#FFFFFF"
      outline "#000000"
      component "heatmap"
      frameThickness 1.0
      gradient 0.0
      rounding 5.0
      type "rectangle"
    ]
    label "r23"
    labelgraphics [
      alignment "center"
      anchor "n"
      color "#000000"
      fontName "Arial"
      fontSize 20
      fontStyle "plain"
      type "text"
    ]
    labelgraphics1 [
      alignment "center"
      anchor "hidden"
      color "#000000"
      fontName "Arial"
      fontSize 12
      fontStyle "plain"
      position [
        localAlign 0.0
        relHor 0.0
        relVert 0.0
      ]
      text "G3P_c:NADP_c:H2O_c::NADPH_c:x3PG_c:H_c"
      type "text"
    ]
    labelgraphics100 [
      alignment "center"
      anchor "hidden"
      color "#000000"
      fontName "Arial"
      fontSize 12
      fontStyle "plain"
      position [
        localAlign 0.0
        relHor 0.0
        relVert 0.0
      ]
      text "r23"
      type "text"
    ]
    labelgraphics2 [
      alignment "center"
      anchor "hidden"
      color "#000000"
      fontName "Arial"
      fontSize 12
      fontStyle "plain"
      position [
        localAlign 0.0
        relHor 0.0
        relVert 0.0
      ]
      text "1.2.1.9"
      type "text"
    ]
    labelgraphics3 [
      alignment "center"
      anchor "hidden"
      color "#000000"
      fontName "Arial"
      fontSize 12
      fontStyle "plain"
      position [
        localAlign 0.0
        relHor 0.0
        relVert 0.0
      ]
      text "glyceraldehyde-3-phosphate dehydrogenase (NADP+) (non-phosphorylating)"
      type "text"
    ]
    oldlabel "G3P_c:NADP_c:H2O_c::NADPH_c:x3PG_c:H_c"
    properties [
      datamapping_cnt 1
      degree 0
      degree_in 0
      degree_out 0
      lines_cnt 1
      sample_cnt 1
      sample_replicate_cnt_max 1
      sample_replicate_cnt_min 1
      sample_replicate_values_max -1.0
      sample_replicate_values_min -1.0
      sample_values_avg -1.0
      sample_values_max -1.0
      sample_values_min -1.0
      sample_values_sum -1.0
      samples_different_timepoints_cnt 1
      significant_different_cnt 0
      significant_not_different_cnt 1
    ]
    sbml [
      sbmlRole "reaction"
    ]
    sbml_reaction [
      reversible "false"
      sbml_id "r23"
    ]
  ]
  node [
    id 18
    zlevel -1

    charting [
      background_color "#000000"
      background_color1 "#000000"
      domainAxis "[unit]"
      empty_border_width 2.0
      empty_border_width_vert 2.0
      maxRange 1.0
      max_charts_in_column -1
      minRange 0.0
      rangeAxis "[unit]"
      rangeStepSize 0.0
      show_legend "false"
      useCustomRange "false"
      useCustomRangeSteps "false"
    ]
    cluster [
      cluster "glycolysis_cytosolic"
    ]
    graphics [
      x 435.1530878965651
      y 1491.710914871757
      w 70.0
      h 30.0
      fill "#FFFFFF"
      outline "#000000"
      component "heatmap"
      frameThickness 1.0
      gradient 0.0
      rounding 5.0
      type "rectangle"
    ]
    label "r24"
    labelgraphics [
      alignment "center"
      anchor "n"
      color "#000000"
      fontName "Arial"
      fontSize 20
      fontStyle "plain"
      type "text"
    ]
    labelgraphics1 [
      alignment "center"
      anchor "hidden"
      color "#000000"
      fontName "Arial"
      fontSize 12
      fontStyle "plain"
      position [
        localAlign 0.0
        relHor 0.0
        relVert 0.0
      ]
      text "DHAP_c::G3P_c"
      type "text"
    ]
    labelgraphics100 [
      alignment "center"
      anchor "hidden"
      color "#000000"
      fontName "Arial"
      fontSize 12
      fontStyle "plain"
      position [
        localAlign 0.0
        relHor 0.0
        relVert 0.0
      ]
      text "r24"
      type "text"
    ]
    labelgraphics2 [
      alignment "center"
      anchor "hidden"
      color "#000000"
      fontName "Arial"
      fontSize 12
      fontStyle "plain"
      position [
        localAlign 0.0
        relHor 0.0
        relVert 0.0
      ]
      text "5.3.1.1"
      type "text"
    ]
    labelgraphics3 [
      alignment "center"
      anchor "hidden"
      color "#000000"
      fontName "Arial"
      fontSize 12
      fontStyle "plain"
      position [
        localAlign 0.0
        relHor 0.0
        relVert 0.0
      ]
      text "triose-phosphate isomerase"
      type "text"
    ]
    oldlabel "DHAP_c::G3P_c"
    properties [
      datamapping_cnt 1
      degree 0
      degree_in 0
      degree_out 0
      lines_cnt 1
      sample_cnt 1
      sample_replicate_cnt_max 1
      sample_replicate_cnt_min 1
      sample_replicate_values_max -1.0
      sample_replicate_values_min -1.0
      sample_values_avg -1.0
      sample_values_max -1.0
      sample_values_min -1.0
      sample_values_sum -1.0
      samples_different_timepoints_cnt 1
      significant_different_cnt 0
      significant_not_different_cnt 1
    ]
    sbml [
      sbmlRole "reaction"
    ]
    sbml_reaction [
      reversible "false"
      sbml_id "r24"
    ]
  ]
  node [
    id 19
    zlevel -1

    charting [
      background_color "#000000"
      background_color1 "#000000"
      background_color2 "#000000"
      domainAxis "[unit]"
      empty_border_width 2.0
      empty_border_width_vert 2.0
      maxRange 1.0
      max_charts_in_column -1
      minRange 0.0
      rangeAxis "[unit]"
      rangeStepSize 0.0
      show_legend "false"
      useCustomRange "false"
      useCustomRangeSteps "false"
    ]
    cluster [
      cluster "glycolysis_cytosolic"
    ]
    graphics [
      x 239.15308789656507
      y 1551.710914871757
      w 70.0
      h 30.0
      fill "#FFFFFF"
      outline "#000000"
      component "heatmap"
      frameThickness 1.0
      gradient 0.0
      rounding 5.0
      type "rectangle"
    ]
    label "r25"
    labelgraphics [
      alignment "center"
      anchor "n"
      color "#000000"
      fontName "Arial"
      fontSize 20
      fontStyle "plain"
      type "text"
    ]
    labelgraphics1 [
      alignment "center"
      anchor "hidden"
      color "#000000"
      fontName "Arial"
      fontSize 12
      fontStyle "plain"
      position [
        localAlign 0.0
        relHor 0.0
        relVert 0.0
      ]
      text "DHAP_c:G3P_c::F16P_c"
      type "text"
    ]
    labelgraphics100 [
      alignment "center"
      anchor "hidden"
      color "#000000"
      fontName "Arial"
      fontSize 12
      fontStyle "plain"
      position [
        localAlign 0.0
        relHor 0.0
        relVert 0.0
      ]
      text "r25"
      type "text"
    ]
    labelgraphics2 [
      alignment "center"
      anchor "hidden"
      color "#000000"
      fontName "Arial"
      fontSize 12
      fontStyle "plain"
      position [
        localAlign 0.0
        relHor 0.0
        relVert 0.0
      ]
      text "4.1.2.13"
      type "text"
    ]
    labelgraphics3 [
      alignment "center"
      anchor "hidden"
      color "#000000"
      fontName "Arial"
      fontSize 12
      fontStyle "plain"
      position [
        localAlign 0.0
        relHor 0.0
        relVert 0.0
      ]
      text "fructose-bisphosphate aldolase"
      type "text"
    ]
    oldlabel "DHAP_c:G3P_c::F16P_c"
    properties [
      datamapping_cnt 1
      degree 0
      degree_in 0
      degree_out 0
      lines_cnt 1
      sample_cnt 1
      sample_replicate_cnt_max 1
      sample_replicate_cnt_min 1
      sample_replicate_values_max 1.0
      sample_replicate_values_min 1.0
      sample_values_avg 1.0
      sample_values_max 1.0
      sample_values_min 1.0
      sample_values_sum 1.0
      samples_different_timepoints_cnt 1
      significant_different_cnt 0
      significant_not_different_cnt 1
    ]
    sbml [
      sbmlRole "reaction"
    ]
    sbml_reaction [
      reversible "false"
      sbml_id "r25"
    ]
  ]
  node [
    id 20
    zlevel -1

    charting [
      background_color "#000000"
      background_color1 "#000000"
      domainAxis "[unit]"
      empty_border_width 2.0
      empty_border_width_vert 2.0
      maxRange 1.0
      max_charts_in_column -1
      minRange 0.0
      rangeAxis "[unit]"
      rangeStepSize 0.0
      show_legend "false"
      useCustomRange "false"
      useCustomRangeSteps "false"
    ]
    cluster [
      cluster "glycolysis_cytosolic"
    ]
    graphics [
      x 533.153087896565
      y 1551.710914871757
      w 70.0
      h 30.0
      fill "#FFFFFF"
      outline "#000000"
      component "heatmap"
      frameThickness 1.0
      gradient 0.0
      rounding 5.0
      type "rectangle"
    ]
    label "r26"
    labelgraphics [
      alignment "center"
      anchor "n"
      color "#000000"
      fontName "Arial"
      fontSize 20
      fontStyle "plain"
      type "text"
    ]
    labelgraphics1 [
      alignment "center"
      anchor "hidden"
      color "#000000"
      fontName "Arial"
      fontSize 12
      fontStyle "plain"
      position [
        localAlign 0.0
        relHor 0.0
        relVert 0.0
      ]
      text "F6P_c:ATP_c::ADP_c:F16P_c"
      type "text"
    ]
    labelgraphics100 [
      alignment "center"
      anchor "hidden"
      color "#000000"
      fontName "Arial"
      fontSize 12
      fontStyle "plain"
      position [
        localAlign 0.0
        relHor 0.0
        relVert 0.0
      ]
      text "r26"
      type "text"
    ]
    labelgraphics2 [
      alignment "center"
      anchor "hidden"
      color "#000000"
      fontName "Arial"
      fontSize 12
      fontStyle "plain"
      position [
        localAlign 0.0
        relHor 0.0
        relVert 0.0
      ]
      text "2.7.1.11"
      type "text"
    ]
    labelgraphics3 [
      alignment "center"
      anchor "hidden"
      color "#000000"
      fontName "Arial"
      fontSize 12
      fontStyle "plain"
      position [
        localAlign 0.0
        relHor 0.0
        relVert 0.0
      ]
      text "phosphofructokinase"
      type "text"
    ]
    oldlabel "F6P_c:ATP_c::ADP_c:F16P_c"
    properties [
      datamapping_cnt 1
      degree 0
      degree_in 0
      degree_out 0
      lines_cnt 1
      sample_cnt 1
      sample_replicate_cnt_max 1
      sample_replicate_cnt_min 1
      sample_replicate_values_max 1.0
      sample_replicate_values_min 1.0
      sample_values_avg 1.0
      sample_values_max 1.0
      sample_values_min 1.0
      sample_values_sum 1.0
      samples_different_timepoints_cnt 1
      significant_different_cnt 0
      significant_not_different_cnt 1
    ]
    sbml [
      sbmlRole "reaction"
    ]
    sbml_reaction [
      reversible "false"
      sbml_id "r26"
    ]
  ]
  node [
    id 21
    zlevel -1

    charting [
      background_color "#000000"
      background_color1 "#000000"
      domainAxis "[unit]"
      empty_border_width 2.0
      empty_border_width_vert 2.0
      maxRange 1.0
      max_charts_in_column -1
      minRange 0.0
      rangeAxis "[unit]"
      rangeStepSize 0.0
      show_legend "false"
      useCustomRange "false"
      useCustomRangeSteps "false"
    ]
    cluster [
      cluster "one compartment, c"
    ]
    graphics [
      x 633.9491067290152
      y 744.1222679959574
      w 70.0
      h 30.0
      fill "#FFFFFF"
      outline "#000000"
      component "heatmap"
      frameThickness 1.0
      gradient 0.0
      rounding 5.0
      type "rectangle"
    ]
    label "r27"
    labelgraphics [
      alignment "center"
      anchor "n"
      color "#000000"
      fontName "Arial"
      fontSize 20
      fontStyle "plain"
      type "text"
    ]
    labelgraphics1 [
      alignment "center"
      anchor "hidden"
      color "#000000"
      fontName "Arial"
      fontSize 12
      fontStyle "plain"
      position [
        localAlign 0.0
        relHor 0.0
        relVert 0.0
      ]
      text "F6P_c:PP_c::Pi_c:F16P_c"
      type "text"
    ]
    labelgraphics100 [
      alignment "center"
      anchor "hidden"
      color "#000000"
      fontName "Arial"
      fontSize 12
      fontStyle "plain"
      position [
        localAlign 0.0
        relHor 0.0
        relVert 0.0
      ]
      text "r27"
      type "text"
    ]
    labelgraphics2 [
      alignment "center"
      anchor "hidden"
      color "#000000"
      fontName "Arial"
      fontSize 12
      fontStyle "plain"
      position [
        localAlign 0.0
        relHor 0.0
        relVert 0.0
      ]
      text "2.7.1.90"
      type "text"
    ]
    labelgraphics3 [
      alignment "center"
      anchor "hidden"
      color "#000000"
      fontName "Arial"
      fontSize 12
      fontStyle "plain"
      position [
        localAlign 0.0
        relHor 0.0
        relVert 0.0
      ]
      text "pyrophosphate-dependent phosphofructokinase"
      type "text"
    ]
    oldlabel "F6P_c:PP_c::Pi_c:F16P_c"
    properties [
      datamapping_cnt 1
      degree 0
      degree_in 0
      degree_out 0
      lines_cnt 1
      sample_cnt 1
      sample_replicate_cnt_max 1
      sample_replicate_cnt_min 1
      sample_replicate_values_max 1.0
      sample_replicate_values_min 1.0
      sample_values_avg 1.0
      sample_values_max 1.0
      sample_values_min 1.0
      sample_values_sum 1.0
      samples_different_timepoints_cnt 1
      significant_different_cnt 0
      significant_not_different_cnt 1
    ]
    sbml [
      sbmlRole "reaction"
    ]
    sbml_reaction [
      reversible "false"
      sbml_id "r27"
    ]
  ]
  node [
    id 22
    zlevel -1

    charting [
      background_color "#000000"
      background_color1 "#000000"
      background_color2 "#000000"
      domainAxis "[unit]"
      empty_border_width 2.0
      empty_border_width_vert 2.0
      maxRange 1.0
      max_charts_in_column -1
      minRange 0.0
      rangeAxis "[unit]"
      rangeStepSize 0.0
      show_legend "false"
      useCustomRange "false"
      useCustomRangeSteps "false"
    ]
    cluster [
      cluster "glycolysis_cytosolic"
    ]
    graphics [
      x 239.15308789656507
      y 1491.710914871757
      w 70.0
      h 30.0
      fill "#FFFFFF"
      outline "#000000"
      component "heatmap"
      frameThickness 1.0
      gradient 0.0
      rounding 5.0
      type "rectangle"
    ]
    label "r28"
    labelgraphics [
      alignment "center"
      anchor "n"
      color "#000000"
      fontName "Arial"
      fontSize 20
      fontStyle "plain"
      type "text"
    ]
    labelgraphics1 [
      alignment "center"
      anchor "hidden"
      color "#000000"
      fontName "Arial"
      fontSize 12
      fontStyle "plain"
      position [
        localAlign 0.0
        relHor 0.0
        relVert 0.0
      ]
      text "G6P_c::F6P_c"
      type "text"
    ]
    labelgraphics100 [
      alignment "center"
      anchor "hidden"
      color "#000000"
      fontName "Arial"
      fontSize 12
      fontStyle "plain"
      position [
        localAlign 0.0
        relHor 0.0
        relVert 0.0
      ]
      text "r28"
      type "text"
    ]
    labelgraphics2 [
      alignment "center"
      anchor "hidden"
      color "#000000"
      fontName "Arial"
      fontSize 12
      fontStyle "plain"
      position [
        localAlign 0.0
        relHor 0.0
        relVert 0.0
      ]
      text "5.3.1.9"
      type "text"
    ]
    labelgraphics3 [
      alignment "center"
      anchor "hidden"
      color "#000000"
      fontName "Arial"
      fontSize 12
      fontStyle "plain"
      position [
        localAlign 0.0
        relHor 0.0
        relVert 0.0
      ]
      text "glucose-6-phosphate isomerase"
      type "text"
    ]
    oldlabel "G6P_c::F6P_c"
    properties [
      datamapping_cnt 1
      degree 0
      degree_in 0
      degree_out 0
      lines_cnt 1
      sample_cnt 1
      sample_replicate_cnt_max 1
      sample_replicate_cnt_min 1
      sample_replicate_values_max -1.0
      sample_replicate_values_min -1.0
      sample_values_avg -1.0
      sample_values_max -1.0
      sample_values_min -1.0
      sample_values_sum -1.0
      samples_different_timepoints_cnt 1
      significant_different_cnt 0
      significant_not_different_cnt 1
    ]
    sbml [
      sbmlRole "reaction"
    ]
    sbml_reaction [
      reversible "false"
      sbml_id "r28"
    ]
  ]
  node [
    id 23
    zlevel -1

    charting [
      background_color "#000000"
      background_color1 "#000000"
      domainAxis "[unit]"
      empty_border_width 2.0
      empty_border_width_vert 2.0
      maxRange 1.0
      max_charts_in_column -1
      minRange 0.0
      rangeAxis "[unit]"
      rangeStepSize 0.0
      show_legend "false"
      useCustomRange "false"
      useCustomRangeSteps "false"
    ]
    cluster [
      cluster "sugar metabolism_cytosol"
    ]
    graphics [
      x 229.16348808661314
      y 1270.9601744094762
      w 70.0
      h 30.0
      fill "#FFFFFF"
      outline "#000000"
      component "heatmap"
      frameThickness 1.0
      gradient 0.0
      rounding 5.0
      type "rectangle"
    ]
    label "r29"
    labelgraphics [
      alignment "center"
      anchor "n"
      color "#000000"
      fontName "Arial"
      fontSize 20
      fontStyle "plain"
      type "text"
    ]
    labelgraphics1 [
      alignment "center"
      anchor "hidden"
      color "#000000"
      fontName "Arial"
      fontSize 12
      fontStyle "plain"
      position [
        localAlign 0.0
        relHor 0.0
        relVert 0.0
      ]
      text "Sucr_c:H2O_c::Glc_c:Fru_c"
      type "text"
    ]
    labelgraphics100 [
      alignment "center"
      anchor "hidden"
      color "#000000"
      fontName "Arial"
      fontSize 12
      fontStyle "plain"
      position [
        localAlign 0.0
        relHor 0.0
        relVert 0.0
      ]
      text "r29"
      type "text"
    ]
    labelgraphics2 [
      alignment "center"
      anchor "hidden"
      color "#000000"
      fontName "Arial"
      fontSize 12
      fontStyle "plain"
      position [
        localAlign 0.0
        relHor 0.0
        relVert 0.0
      ]
      text "3.2.1.26"
      type "text"
    ]
    labelgraphics3 [
      alignment "center"
      anchor "hidden"
      color "#000000"
      fontName "Arial"
      fontSize 12
      fontStyle "plain"
      position [
        localAlign 0.0
        relHor 0.0
        relVert 0.0
      ]
      text "invertase"
      type "text"
    ]
    oldlabel "Sucr_c:H2O_c::Glc_c:Fru_c"
    properties [
      datamapping_cnt 1
      degree 0
      degree_in 0
      degree_out 0
      lines_cnt 1
      sample_cnt 1
      sample_replicate_cnt_max 1
      sample_replicate_cnt_min 1
      sample_replicate_values_max -1.0
      sample_replicate_values_min -1.0
      sample_values_avg -1.0
      sample_values_max -1.0
      sample_values_min -1.0
      sample_values_sum -1.0
      samples_different_timepoints_cnt 1
      significant_different_cnt 0
      significant_not_different_cnt 1
    ]
    sbml [
      sbmlRole "reaction"
    ]
    sbml_reaction [
      reversible "false"
      sbml_id "r29"
    ]
  ]
  node [
    id 24
    zlevel -1

    charting [
      background_color "#000000"
      background_color1 "#000000"
      background_color10 "#000000"
      background_color2 "#000000"
      background_color3 "#000000"
      background_color4 "#000000"
      background_color5 "#000000"
      background_color6 "#000000"
      background_color7 "#000000"
      background_color8 "#000000"
      background_color9 "#000000"
      domainAxis "[unit]"
      empty_border_width 2.0
      empty_border_width_vert 2.0
      maxRange 1.0
      max_charts_in_column -1
      minRange 0.0
      rangeAxis "[unit]"
      rangeStepSize 0.0
      show_legend "false"
      useCustomRange "false"
      useCustomRangeSteps "false"
    ]
    cluster [
      cluster "sugar metabolism_cytosol"
    ]
    graphics [
      x 329.16348808661314
      y 1270.9601744094762
      w 70.0
      h 30.0
      fill "#FFFFFF"
      outline "#FF0033"
      component "heatmap"
      frameThickness 4.0
      gradient 0.0
      rounding 5.0
      type "rectangle"
    ]
    label "r30"
    labelgraphics [
      alignment "center"
      anchor "n"
      color "#000000"
      fontName "Arial"
      fontSize 20
      fontStyle "plain"
      type "text"
    ]
    labelgraphics1 [
      alignment "center"
      anchor "hidden"
      color "#000000"
      fontName "Arial"
      fontSize 12
      fontStyle "plain"
      position [
        localAlign 0.0
        relHor 0.0
        relVert 0.0
      ]
      text "UDP_c:Sucr_c::UDPGlc_c:Fru_c"
      type "text"
    ]
    labelgraphics10 [
      alignment "center"
      anchor "hidden"
      color "#000000"
      fontName "Arial"
      fontSize 12
      fontStyle "plain"
      position [
        localAlign 0.0
        relHor 0.0
        relVert 0.0
      ]
      text "Contig1935"
      type "text"
    ]
    labelgraphics100 [
      alignment "center"
      anchor "hidden"
      color "#000000"
      fontName "Arial"
      fontSize 12
      fontStyle "plain"
      position [
        localAlign 0.0
        relHor 0.0
        relVert 0.0
      ]
      text "r30"
      type "text"
    ]
    labelgraphics11 [
      alignment "center"
      anchor "hidden"
      color "#000000"
      fontName "Arial"
      fontSize 12
      fontStyle "plain"
      position [
        localAlign 0.0
        relHor 0.0
        relVert 0.0
      ]
      text "Contig3308"
      type "text"
    ]
    labelgraphics12 [
      alignment "center"
      anchor "hidden"
      color "#000000"
      fontName "Arial"
      fontSize 12
      fontStyle "plain"
      position [
        localAlign 0.0
        relHor 0.0
        relVert 0.0
      ]
      text "BoC07g01365V4"
      type "text"
    ]
    labelgraphics13 [
      alignment "center"
      anchor "hidden"
      color "#000000"
      fontName "Arial"
      fontSize 12
      fontStyle "plain"
      position [
        localAlign 0.0
        relHor 0.0
        relVert 0.0
      ]
      text "Contig3307"
      type "text"
    ]
    labelgraphics2 [
      alignment "center"
      anchor "hidden"
      color "#000000"
      fontName "Arial"
      fontSize 12
      fontStyle "plain"
      position [
        localAlign 0.0
        relHor 0.0
        relVert 0.0
      ]
      text "2.4.1.13"
      type "text"
    ]
    labelgraphics3 [
      alignment "center"
      anchor "hidden"
      color "#000000"
      fontName "Arial"
      fontSize 12
      fontStyle "plain"
      position [
        localAlign 0.0
        relHor 0.0
        relVert 0.0
      ]
      text "sucrose synthase"
      type "text"
    ]
    labelgraphics4 [
      alignment "center"
      anchor "hidden"
      color "#000000"
      fontName "Arial"
      fontSize 12
      fontStyle "plain"
      position [
        localAlign 0.0
        relHor 0.0
        relVert 0.0
      ]
      text "BoC07g03690V4"
      type "text"
    ]
    labelgraphics5 [
      alignment "center"
      anchor "hidden"
      color "#000000"
      fontName "Arial"
      fontSize 12
      fontStyle "plain"
      position [
        localAlign 0.0
        relHor 0.0
        relVert 0.0
      ]
      text "BrChr6g01475V4"
      type "text"
    ]
    labelgraphics6 [
      alignment "center"
      anchor "hidden"
      color "#000000"
      fontName "Arial"
      fontSize 12
      fontStyle "plain"
      position [
        localAlign 0.0
        relHor 0.0
        relVert 0.0
      ]
      text "Contig16265"
      type "text"
    ]
    labelgraphics7 [
      alignment "center"
      anchor "hidden"
      color "#000000"
      fontName "Arial"
      fontSize 12
      fontStyle "plain"
      position [
        localAlign 0.0
        relHor 0.0
        relVert 0.0
      ]
      text "Contig7849"
      type "text"
    ]
    labelgraphics8 [
      alignment "center"
      anchor "hidden"
      color "#000000"
      fontName "Arial"
      fontSize 12
      fontStyle "plain"
      position [
        localAlign 0.0
        relHor 0.0
        relVert 0.0
      ]
      text "Contig12111"
      type "text"
    ]
    labelgraphics9 [
      alignment "center"
      anchor "hidden"
      color "#000000"
      fontName "Arial"
      fontSize 12
      fontStyle "plain"
      position [
        localAlign 0.0
        relHor 0.0
        relVert 0.0
      ]
      text "Contig30100"
      type "text"
    ]
    mapping [
      measurementdata "<substance id='16' name='BoC07g03690V4' info='NaN:NaN' cluster_id='BoC07g03690V4'><line experimentname='uniform change transcript vs flux' coordinator='experiment coordinator' startdate='22.08.14 09:32' importdate='22.08.14 09:32' genotype='unspecified' id='1' name='uniform change'><sample id='15' time='-1' unit='-1'><average max='-1.0' min='-1.0' replicates='1' stddev='NaN' unit='expression'>-1.0</average><data replicates='1' unit='expression'>-1.0</data></sample></line></substance>@<substance id='17' name='BrChr6g01475V4' info='NaN:NaN' cluster_id='BrChr6g01475V4'><line experimentname='uniform change transcript vs flux' coordinator='experiment coordinator' startdate='22.08.14 09:32' importdate='22.08.14 09:32' genotype='unspecified' id='1' name='uniform change'><sample id='16' time='-1' unit='-1'><average max='1.0' min='1.0' replicates='1' stddev='NaN' unit='expression'>1.0</average><data replicates='1' unit='expression'>1.0</data></sample></line></substance>@<substance id='18' name='Contig16265' info='NaN:NaN' cluster_id='Contig16265'><line experimentname='uniform change transcript vs flux' coordinator='experiment coordinator' startdate='22.08.14 09:32' importdate='22.08.14 09:32' genotype='unspecified' id='1' name='uniform change'><sample id='17' time='-1' unit='-1'><average max='1.0' min='1.0' replicates='1' stddev='NaN' unit='expression'>1.0</average><data replicates='1' unit='expression'>1.0</data></sample></line></substance>@<substance id='19' name='Contig7849' info='NaN:NaN' cluster_id='Contig7849'><line experimentname='uniform change transcript vs flux' coordinator='experiment coordinator' startdate='22.08.14 09:32' importdate='22.08.14 09:32' genotype='unspecified' id='1' name='uniform change'><sample id='18' time='-1' unit='-1'><average max='1.0' min='1.0' replicates='1' stddev='NaN' unit='expression'>1.0</average><data replicates='1' unit='expression'>1.0</data></sample></line></substance>@<substance id='20' name='Contig12111' info='NaN:NaN' cluster_id='Contig12111'><line experimentname='uniform change transcript vs flux' coordinator='experiment coordinator' startdate='22.08.14 09:32' importdate='22.08.14 09:32' genotype='unspecified' id='1' name='uniform change'><sample id='19' time='-1' unit='-1'><average max='1.0' min='1.0' replicates='1' stddev='NaN' unit='expression'>1.0</average><data replicates='1' unit='expression'>1.0</data></sample></line></substance>@<substance id='21' name='Contig30100' info='NaN:NaN' cluster_id='Contig30100'><line experimentname='uniform change transcript vs flux' coordinator='experiment coordinator' startdate='22.08.14 09:32' importdate='22.08.14 09:32' genotype='unspecified' id='1' name='uniform change'><sample id='20' time='-1' unit='-1'><average max='1.0' min='1.0' replicates='1' stddev='NaN' unit='expression'>1.0</average><data replicates='1' unit='expression'>1.0</data></sample></line></substance>@<substance id='22' name='Contig1935' info='NaN:NaN' cluster_id='Contig1935'><line experimentname='uniform change transcript vs flux' coordinator='experiment coordinator' startdate='22.08.14 09:32' importdate='22.08.14 09:32' genotype='unspecified' id='1' name='uniform change'><sample id='21' time='-1' unit='-1'><average max='1.0' min='1.0' replicates='1' stddev='NaN' unit='expression'>1.0</average><data replicates='1' unit='expression'>1.0</data></sample></line></substance>@<substance id='23' name='Contig3308' info='NaN:NaN' cluster_id='Contig3308'><line experimentname='uniform change transcript vs flux' coordinator='experiment coordinator' startdate='22.08.14 09:32' importdate='22.08.14 09:32' genotype='unspecified' id='1' name='uniform change'><sample id='22' time='-1' unit='-1'><average max='-1.0' min='-1.0' replicates='1' stddev='NaN' unit='expression'>-1.0</average><data replicates='1' unit='expression'>-1.0</data></sample></line></substance>@<substance id='24' name='BoC07g01365V4' info='NaN:NaN' cluster_id='BoC07g01365V4'><line experimentname='uniform change transcript vs flux' coordinator='experiment coordinator' startdate='22.08.14 09:32' importdate='22.08.14 09:32' genotype='unspecified' id='1' name='uniform change'><sample id='23' time='-1' unit='-1'><average max='-1.0' min='-1.0' replicates='1' stddev='NaN' unit='expression'>-1.0</average><data replicates='1' unit='expression'>-1.0</data></sample></line></substance>@<substance id='25' name='Contig3307' info='NaN:NaN' cluster_id='Contig3307'><line experimentname='uniform change transcript vs flux' coordinator='experiment coordinator' startdate='22.08.14 09:32' importdate='22.08.14 09:32' genotype='unspecified' id='1' name='uniform change'><sample id='24' time='-1' unit='-1'><average max='-1.0' min='-1.0' replicates='1' stddev='NaN' unit='expression'>-1.0</average><data replicates='1' unit='expression'>-1.0</data></sample></line></substance>@"
    ]
    oldlabel "UDP_c:Sucr_c::UDPGlc_c:Fru_c"
    properties [
      datamapping_cnt 1
      degree 0
      degree_in 0
      degree_out 0
      lines_cnt 1
      sample_cnt 1
      sample_replicate_cnt_max 1
      sample_replicate_cnt_min 1
      sample_replicate_values_max 1.0
      sample_replicate_values_min 1.0
      sample_values_avg 1.0
      sample_values_max 1.0
      sample_values_min 1.0
      sample_values_sum 1.0
      samples_different_timepoints_cnt 1
      significant_different_cnt 0
      significant_not_different_cnt 1
    ]
    sbml [
      sbmlRole "reaction"
    ]
    sbml_reaction [
      reversible "false"
      sbml_id "r30"
    ]
  ]
  node [
    id 25
    zlevel -1

    charting [
      background_color "#000000"
      background_color1 "#000000"
      domainAxis "[unit]"
      empty_border_width 2.0
      empty_border_width_vert 2.0
      maxRange 1.0
      max_charts_in_column -1
      minRange 0.0
      rangeAxis "[unit]"
      rangeStepSize 0.0
      show_legend "false"
      useCustomRange "false"
      useCustomRangeSteps "false"
    ]
    cluster [
      cluster "sugar metabolism_cytosol"
    ]
    graphics [
      x 329.16348808661314
      y 1330.9601744094762
      w 70.0
      h 30.0
      fill "#FFFFFF"
      outline "#000000"
      component "heatmap"
      frameThickness 1.0
      gradient 0.0
      rounding 5.0
      type "rectangle"
    ]
    label "r31"
    labelgraphics [
      alignment "center"
      anchor "n"
      color "#000000"
      fontName "Arial"
      fontSize 20
      fontStyle "plain"
      type "text"
    ]
    labelgraphics1 [
      alignment "center"
      anchor "hidden"
      color "#000000"
      fontName "Arial"
      fontSize 12
      fontStyle "plain"
      position [
        localAlign 0.0
        relHor 0.0
        relVert 0.0
      ]
      text "ATP_c:Fru_c::ADP_c:F6P_c"
      type "text"
    ]
    labelgraphics100 [
      alignment "center"
      anchor "hidden"
      color "#000000"
      fontName "Arial"
      fontSize 12
      fontStyle "plain"
      position [
        localAlign 0.0
        relHor 0.0
        relVert 0.0
      ]
      text "r31"
      type "text"
    ]
    labelgraphics2 [
      alignment "center"
      anchor "hidden"
      color "#000000"
      fontName "Arial"
      fontSize 12
      fontStyle "plain"
      position [
        localAlign 0.0
        relHor 0.0
        relVert 0.0
      ]
      text "2.7.1.4"
      type "text"
    ]
    labelgraphics3 [
      alignment "center"
      anchor "hidden"
      color "#000000"
      fontName "Arial"
      fontSize 12
      fontStyle "plain"
      position [
        localAlign 0.0
        relHor 0.0
        relVert 0.0
      ]
      text "fructokinase"
      type "text"
    ]
    oldlabel "ATP_c:Fru_c::ADP_c:F6P_c"
    properties [
      datamapping_cnt 1
      degree 0
      degree_in 0
      degree_out 0
      lines_cnt 1
      sample_cnt 1
      sample_replicate_cnt_max 1
      sample_replicate_cnt_min 1
      sample_replicate_values_max -1.0
      sample_replicate_values_min -1.0
      sample_values_avg -1.0
      sample_values_max -1.0
      sample_values_min -1.0
      sample_values_sum -1.0
      samples_different_timepoints_cnt 1
      significant_different_cnt 0
      significant_not_different_cnt 1
    ]
    sbml [
      sbmlRole "reaction"
    ]
    sbml_reaction [
      reversible "false"
      sbml_id "r31"
    ]
  ]
  node [
    id 26
    zlevel -1

    charting [
      background_color "#000000"
      background_color1 "#000000"
      domainAxis "[unit]"
      empty_border_width 2.0
      empty_border_width_vert 2.0
      maxRange 1.0
      max_charts_in_column -1
      minRange 0.0
      rangeAxis "[unit]"
      rangeStepSize 0.0
      show_legend "false"
      useCustomRange "false"
      useCustomRangeSteps "false"
    ]
    cluster [
      cluster "sugar metabolism_cytosol"
    ]
    graphics [
      x 429.16348808661314
      y 1330.9601744094762
      w 70.0
      h 30.0
      fill "#FFFFFF"
      outline "#000000"
      component "heatmap"
      frameThickness 1.0
      gradient 0.0
      rounding 5.0
      type "rectangle"
    ]
    label "r32"
    labelgraphics [
      alignment "center"
      anchor "n"
      color "#000000"
      fontName "Arial"
      fontSize 20
      fontStyle "plain"
      type "text"
    ]
    labelgraphics1 [
      alignment "center"
      anchor "hidden"
      color "#000000"
      fontName "Arial"
      fontSize 12
      fontStyle "plain"
      position [
        localAlign 0.0
        relHor 0.0
        relVert 0.0
      ]
      text "ATP_c:Glc_c::ADP_c:G6P_c"
      type "text"
    ]
    labelgraphics100 [
      alignment "center"
      anchor "hidden"
      color "#000000"
      fontName "Arial"
      fontSize 12
      fontStyle "plain"
      position [
        localAlign 0.0
        relHor 0.0
        relVert 0.0
      ]
      text "r32"
      type "text"
    ]
    labelgraphics2 [
      alignment "center"
      anchor "hidden"
      color "#000000"
      fontName "Arial"
      fontSize 12
      fontStyle "plain"
      position [
        localAlign 0.0
        relHor 0.0
        relVert 0.0
      ]
      text "2.7.1.2"
      type "text"
    ]
    labelgraphics3 [
      alignment "center"
      anchor "hidden"
      color "#000000"
      fontName "Arial"
      fontSize 12
      fontStyle "plain"
      position [
        localAlign 0.0
        relHor 0.0
        relVert 0.0
      ]
      text "glucokinase"
      type "text"
    ]
    oldlabel "ATP_c:Glc_c::ADP_c:G6P_c"
    properties [
      datamapping_cnt 1
      degree 0
      degree_in 0
      degree_out 0
      lines_cnt 1
      sample_cnt 1
      sample_replicate_cnt_max 1
      sample_replicate_cnt_min 1
      sample_replicate_values_max -1.0
      sample_replicate_values_min -1.0
      sample_values_avg -1.0
      sample_values_max -1.0
      sample_values_min -1.0
      sample_values_sum -1.0
      samples_different_timepoints_cnt 1
      significant_different_cnt 0
      significant_not_different_cnt 1
    ]
    sbml [
      sbmlRole "reaction"
    ]
    sbml_reaction [
      reversible "false"
      sbml_id "r32"
    ]
  ]
  node [
    id 27
    zlevel -1

    charting [
      background_color "#000000"
      background_color1 "#000000"
      domainAxis "[unit]"
      empty_border_width 2.0
      empty_border_width_vert 2.0
      maxRange 1.0
      max_charts_in_column -1
      minRange 0.0
      rangeAxis "[unit]"
      rangeStepSize 0.0
      show_legend "false"
      useCustomRange "false"
      useCustomRangeSteps "false"
    ]
    cluster [
      cluster "one compartment, p"
    ]
    graphics [
      x 2374.557754896318
      y 1476.9398833386322
      w 70.0
      h 30.0
      fill "#FFFFFF"
      outline "#000000"
      component "heatmap"
      frameThickness 1.0
      gradient 0.0
      rounding 5.0
      type "rectangle"
    ]
    label "r39"
    labelgraphics [
      alignment "center"
      anchor "n"
      color "#000000"
      fontName "Arial"
      fontSize 20
      fontStyle "plain"
      type "text"
    ]
    labelgraphics1 [
      alignment "center"
      anchor "hidden"
      color "#000000"
      fontName "Arial"
      fontSize 12
      fontStyle "plain"
      position [
        localAlign 0.0
        relHor 0.0
        relVert 0.0
      ]
      text "ATP_p:Glu_p:NH3_p::ADP_p:Pi_p:Gln_p"
      type "text"
    ]
    labelgraphics100 [
      alignment "center"
      anchor "hidden"
      color "#000000"
      fontName "Arial"
      fontSize 12
      fontStyle "plain"
      position [
        localAlign 0.0
        relHor 0.0
        relVert 0.0
      ]
      text "r39"
      type "text"
    ]
    labelgraphics2 [
      alignment "center"
      anchor "hidden"
      color "#000000"
      fontName "Arial"
      fontSize 12
      fontStyle "plain"
      position [
        localAlign 0.0
        relHor 0.0
        relVert 0.0
      ]
      text "6.3.1.2"
      type "text"
    ]
    labelgraphics3 [
      alignment "center"
      anchor "hidden"
      color "#000000"
      fontName "Arial"
      fontSize 12
      fontStyle "plain"
      position [
        localAlign 0.0
        relHor 0.0
        relVert 0.0
      ]
      text "glutamate-ammonia ligase"
      type "text"
    ]
    oldlabel "ATP_p:Glu_p:NH3_p::ADP_p:Pi_p:Gln_p"
    properties [
      datamapping_cnt 1
      degree 0
      degree_in 0
      degree_out 0
      lines_cnt 1
      sample_cnt 1
      sample_replicate_cnt_max 1
      sample_replicate_cnt_min 1
      sample_replicate_values_max -1.0
      sample_replicate_values_min -1.0
      sample_values_avg -1.0
      sample_values_max -1.0
      sample_values_min -1.0
      sample_values_sum -1.0
      samples_different_timepoints_cnt 1
      significant_different_cnt 0
      significant_not_different_cnt 1
    ]
    sbml [
      sbmlRole "reaction"
    ]
    sbml_reaction [
      reversible "false"
      sbml_id "r39"
    ]
  ]
  node [
    id 28
    zlevel -1

    charting [
      background_color "#000000"
      background_color1 "#000000"
      domainAxis "[unit]"
      empty_border_width 2.0
      empty_border_width_vert 2.0
      maxRange 1.0
      max_charts_in_column -1
      minRange 0.0
      rangeAxis "[unit]"
      rangeStepSize 0.0
      show_legend "false"
      useCustomRange "false"
      useCustomRangeSteps "false"
    ]
    cluster [
      cluster "Calvin cycle"
    ]
    graphics [
      x 869.0314961904567
      y 1773.6489613094382
      w 70.0
      h 30.0
      fill "#FFFFFF"
      outline "#000000"
      component "heatmap"
      frameThickness 1.0
      gradient 0.0
      rounding 5.0
      type "rectangle"
    ]
    label "r40"
    labelgraphics [
      alignment "center"
      anchor "n"
      color "#000000"
      fontName "Arial"
      fontSize 20
      fontStyle "plain"
      type "text"
    ]
    labelgraphics1 [
      alignment "center"
      anchor "hidden"
      color "#000000"
      fontName "Arial"
      fontSize 12
      fontStyle "plain"
      position [
        localAlign 0.0
        relHor 0.0
        relVert 0.0
      ]
      text "ADP_p:PGP_p::ATP_p:x3PG_p"
      type "text"
    ]
    labelgraphics100 [
      alignment "center"
      anchor "hidden"
      color "#000000"
      fontName "Arial"
      fontSize 12
      fontStyle "plain"
      position [
        localAlign 0.0
        relHor 0.0
        relVert 0.0
      ]
      text "r40"
      type "text"
    ]
    labelgraphics2 [
      alignment "center"
      anchor "hidden"
      color "#000000"
      fontName "Arial"
      fontSize 12
      fontStyle "plain"
      position [
        localAlign 0.0
        relHor 0.0
        relVert 0.0
      ]
      text "2.7.2.3"
      type "text"
    ]
    labelgraphics3 [
      alignment "center"
      anchor "hidden"
      color "#000000"
      fontName "Arial"
      fontSize 12
      fontStyle "plain"
      position [
        localAlign 0.0
        relHor 0.0
        relVert 0.0
      ]
      text "phosphoglycerate kinase"
      type "text"
    ]
    oldlabel "ADP_p:PGP_p::ATP_p:x3PG_p"
    properties [
      datamapping_cnt 1
      degree 0
      degree_in 0
      degree_out 0
      lines_cnt 1
      sample_cnt 1
      sample_replicate_cnt_max 1
      sample_replicate_cnt_min 1
      sample_replicate_values_max -1.0
      sample_replicate_values_min -1.0
      sample_values_avg -1.0
      sample_values_max -1.0
      sample_values_min -1.0
      sample_values_sum -1.0
      samples_different_timepoints_cnt 1
      significant_different_cnt 0
      significant_not_different_cnt 1
    ]
    sbml [
      sbmlRole "reaction"
    ]
    sbml_reaction [
      reversible "false"
      sbml_id "r40"
    ]
  ]
  node [
    id 29
    zlevel -1

    charting [
      background_color "#000000"
      background_color1 "#000000"
      domainAxis "[unit]"
      empty_border_width 2.0
      empty_border_width_vert 2.0
      maxRange 1.0
      max_charts_in_column -1
      minRange 0.0
      rangeAxis "[unit]"
      rangeStepSize 0.0
      show_legend "false"
      useCustomRange "false"
      useCustomRangeSteps "false"
    ]
    cluster [
      cluster "Calvin cycle"
    ]
    graphics [
      x 1065.031496190457
      y 1773.6489613094382
      w 70.0
      h 30.0
      fill "#FFFFFF"
      outline "#000000"
      component "heatmap"
      frameThickness 1.0
      gradient 0.0
      rounding 5.0
      type "rectangle"
    ]
    label "r41"
    labelgraphics [
      alignment "center"
      anchor "n"
      color "#000000"
      fontName "Arial"
      fontSize 20
      fontStyle "plain"
      type "text"
    ]
    labelgraphics1 [
      alignment "center"
      anchor "hidden"
      color "#000000"
      fontName "Arial"
      fontSize 12
      fontStyle "plain"
      position [
        localAlign 0.0
        relHor 0.0
        relVert 0.0
      ]
      text "ATP_p:Ru5P_p::ADP_p:RuBP_p"
      type "text"
    ]
    labelgraphics100 [
      alignment "center"
      anchor "hidden"
      color "#000000"
      fontName "Arial"
      fontSize 12
      fontStyle "plain"
      position [
        localAlign 0.0
        relHor 0.0
        relVert 0.0
      ]
      text "r41"
      type "text"
    ]
    labelgraphics2 [
      alignment "center"
      anchor "hidden"
      color "#000000"
      fontName "Arial"
      fontSize 12
      fontStyle "plain"
      position [
        localAlign 0.0
        relHor 0.0
        relVert 0.0
      ]
      text "2.7.1.19"
      type "text"
    ]
    labelgraphics3 [
      alignment "center"
      anchor "hidden"
      color "#000000"
      fontName "Arial"
      fontSize 12
      fontStyle "plain"
      position [
        localAlign 0.0
        relHor 0.0
        relVert 0.0
      ]
      text "phosphoribulokinase"
      type "text"
    ]
    oldlabel "ATP_p:Ru5P_p::ADP_p:RuBP_p"
    properties [
      datamapping_cnt 1
      degree 0
      degree_in 0
      degree_out 0
      lines_cnt 1
      sample_cnt 1
      sample_replicate_cnt_max 1
      sample_replicate_cnt_min 1
      sample_replicate_values_max -1.0
      sample_replicate_values_min -1.0
      sample_values_avg -1.0
      sample_values_max -1.0
      sample_values_min -1.0
      sample_values_sum -1.0
      samples_different_timepoints_cnt 1
      significant_different_cnt 0
      significant_not_different_cnt 1
    ]
    sbml [
      sbmlRole "reaction"
    ]
    sbml_reaction [
      reversible "false"
      sbml_id "r41"
    ]
  ]
  node [
    id 30
    zlevel -1

    charting [
      background_color "#000000"
      background_color1 "#000000"
      domainAxis "[unit]"
      empty_border_width 2.0
      empty_border_width_vert 2.0
      maxRange 1.0
      max_charts_in_column -1
      minRange 0.0
      rangeAxis "[unit]"
      rangeStepSize 0.0
      show_legend "false"
      useCustomRange "false"
      useCustomRangeSteps "false"
    ]
    cluster [
      cluster "Calvin cycle"
    ]
    graphics [
      x 1163.0314961904564
      y 1653.6489613094382
      w 70.0
      h 30.0
      fill "#FFFFFF"
      outline "#000000"
      component "heatmap"
      frameThickness 1.0
      gradient 0.0
      rounding 5.0
      type "rectangle"
    ]
    label "r42"
    labelgraphics [
      alignment "center"
      anchor "n"
      color "#000000"
      fontName "Arial"
      fontSize 20
      fontStyle "plain"
      type "text"
    ]
    labelgraphics1 [
      alignment "center"
      anchor "hidden"
      color "#000000"
      fontName "Arial"
      fontSize 12
      fontStyle "plain"
      position [
        localAlign 0.0
        relHor 0.0
        relVert 0.0
      ]
      text "S17P_p::DHAP_p:E4P_p"
      type "text"
    ]
    labelgraphics100 [
      alignment "center"
      anchor "hidden"
      color "#000000"
      fontName "Arial"
      fontSize 12
      fontStyle "plain"
      position [
        localAlign 0.0
        relHor 0.0
        relVert 0.0
      ]
      text "r42"
      type "text"
    ]
    labelgraphics2 [
      alignment "center"
      anchor "hidden"
      color "#000000"
      fontName "Arial"
      fontSize 12
      fontStyle "plain"
      position [
        localAlign 0.0
        relHor 0.0
        relVert 0.0
      ]
      text "4.1.2.13"
      type "text"
    ]
    labelgraphics3 [
      alignment "center"
      anchor "hidden"
      color "#000000"
      fontName "Arial"
      fontSize 12
      fontStyle "plain"
      position [
        localAlign 0.0
        relHor 0.0
        relVert 0.0
      ]
      text "sedoheptulose bisphosphate aldolase"
      type "text"
    ]
    oldlabel "S17P_p::DHAP_p:E4P_p"
    properties [
      datamapping_cnt 1
      degree 0
      degree_in 0
      degree_out 0
      lines_cnt 1
      sample_cnt 1
      sample_replicate_cnt_max 1
      sample_replicate_cnt_min 1
      sample_replicate_values_max 1.0
      sample_replicate_values_min 1.0
      sample_values_avg 1.0
      sample_values_max 1.0
      sample_values_min 1.0
      sample_values_sum 1.0
      samples_different_timepoints_cnt 1
      significant_different_cnt 0
      significant_not_different_cnt 1
    ]
    sbml [
      sbmlRole "reaction"
    ]
    sbml_reaction [
      reversible "false"
      sbml_id "r42"
    ]
  ]
  node [
    id 31
    zlevel -1

    charting [
      background_color "#000000"
      background_color1 "#000000"
      domainAxis "[unit]"
      empty_border_width 2.0
      empty_border_width_vert 2.0
      maxRange 1.0
      max_charts_in_column -1
      minRange 0.0
      rangeAxis "[unit]"
      rangeStepSize 0.0
      show_legend "false"
      useCustomRange "false"
      useCustomRangeSteps "false"
    ]
    cluster [
      cluster "Calvin cycle"
    ]
    graphics [
      x 869.0314961904567
      y 1713.6489613094382
      w 70.0
      h 30.0
      fill "#FFFFFF"
      outline "#000000"
      component "heatmap"
      frameThickness 1.0
      gradient 0.0
      rounding 5.0
      type "rectangle"
    ]
    label "r43"
    labelgraphics [
      alignment "center"
      anchor "n"
      color "#000000"
      fontName "Arial"
      fontSize 20
      fontStyle "plain"
      type "text"
    ]
    labelgraphics1 [
      alignment "center"
      anchor "hidden"
      color "#000000"
      fontName "Arial"
      fontSize 12
      fontStyle "plain"
      position [
        localAlign 0.0
        relHor 0.0
        relVert 0.0
      ]
      text "S17P_p:H2O_p::S7P_p:Pi_p"
      type "text"
    ]
    labelgraphics100 [
      alignment "center"
      anchor "hidden"
      color "#000000"
      fontName "Arial"
      fontSize 12
      fontStyle "plain"
      position [
        localAlign 0.0
        relHor 0.0
        relVert 0.0
      ]
      text "r43"
      type "text"
    ]
    labelgraphics2 [
      alignment "center"
      anchor "hidden"
      color "#000000"
      fontName "Arial"
      fontSize 12
      fontStyle "plain"
      position [
        localAlign 0.0
        relHor 0.0
        relVert 0.0
      ]
      text "3.1.3.37"
      type "text"
    ]
    labelgraphics3 [
      alignment "center"
      anchor "hidden"
      color "#000000"
      fontName "Arial"
      fontSize 12
      fontStyle "plain"
      position [
        localAlign 0.0
        relHor 0.0
        relVert 0.0
      ]
      text "sedoheptulose-bisphosphatase"
      type "text"
    ]
    oldlabel "S17P_p:H2O_p::S7P_p:Pi_p"
    properties [
      datamapping_cnt 1
      degree 0
      degree_in 0
      degree_out 0
      lines_cnt 1
      sample_cnt 1
      sample_replicate_cnt_max 1
      sample_replicate_cnt_min 1
      sample_replicate_values_max -1.0
      sample_replicate_values_min -1.0
      sample_values_avg -1.0
      sample_values_max -1.0
      sample_values_min -1.0
      sample_values_sum -1.0
      samples_different_timepoints_cnt 1
      significant_different_cnt 0
      significant_not_different_cnt 1
    ]
    sbml [
      sbmlRole "reaction"
    ]
    sbml_reaction [
      reversible "false"
      sbml_id "r43"
    ]
  ]
  node [
    id 32
    zlevel -1

    charting [
      background_color "#000000"
      background_color1 "#000000"
      background_color10 "#000000"
      background_color2 "#000000"
      background_color3 "#000000"
      background_color4 "#000000"
      background_color5 "#000000"
      background_color6 "#000000"
      background_color7 "#000000"
      background_color8 "#000000"
      background_color9 "#000000"
      domainAxis "[unit]"
      empty_border_width 2.0
      empty_border_width_vert 2.0
      maxRange 1.0
      max_charts_in_column -1
      minRange 0.0
      rangeAxis "[unit]"
      rangeStepSize 0.0
      show_legend "false"
      useCustomRange "false"
      useCustomRangeSteps "false"
    ]
    cluster [
      cluster "fatty acid synthesis_plastid"
    ]
    graphics [
      x 1254.0989990094843
      y 2103.843583363413
      w 70.0
      h 30.0
      fill "#FFFFFF"
      outline "#FF0033"
      component "heatmap"
      frameThickness 4.0
      gradient 0.0
      rounding 5.0
      type "rectangle"
    ]
    label "r44"
    labelgraphics [
      alignment "center"
      anchor "n"
      color "#000000"
      fontName "Arial"
      fontSize 20
      fontStyle "plain"
      type "text"
    ]
    labelgraphics1 [
      alignment "center"
      anchor "hidden"
      color "#000000"
      fontName "Arial"
      fontSize 12
      fontStyle "plain"
      position [
        localAlign 0.0
        relHor 0.0
        relVert 0.0
      ]
      text "ATP_p:H2O_p:AcCoA_p:CO2_p::ADP_p:Pi_p:MalCoA_p"
      type "text"
    ]
    labelgraphics10 [
      alignment "center"
      anchor "hidden"
      color "#000000"
      fontName "Arial"
      fontSize 12
      fontStyle "plain"
      position [
        localAlign 0.0
        relHor 0.0
        relVert 0.0
      ]
      text "BrChr5g02736V4"
      type "text"
    ]
    labelgraphics100 [
      alignment "center"
      anchor "hidden"
      color "#000000"
      fontName "Arial"
      fontSize 12
      fontStyle "plain"
      position [
        localAlign 0.0
        relHor 0.0
        relVert 0.0
      ]
      text "r44"
      type "text"
    ]
    labelgraphics11 [
      alignment "center"
      anchor "hidden"
      color "#000000"
      fontName "Arial"
      fontSize 12
      fontStyle "plain"
      position [
        localAlign 0.0
        relHor 0.0
        relVert 0.0
      ]
      text "Contig8897"
      type "text"
    ]
    labelgraphics12 [
      alignment "center"
      anchor "hidden"
      color "#000000"
      fontName "Arial"
      fontSize 12
      fontStyle "plain"
      position [
        localAlign 0.0
        relHor 0.0
        relVert 0.0
      ]
      text "Contig3184"
      type "text"
    ]
    labelgraphics13 [
      alignment "center"
      anchor "hidden"
      color "#000000"
      fontName "Arial"
      fontSize 12
      fontStyle "plain"
      position [
        localAlign 0.0
        relHor 0.0
        relVert 0.0
      ]
      text "Contig5004"
      type "text"
    ]
    labelgraphics2 [
      alignment "center"
      anchor "hidden"
      color "#000000"
      fontName "Arial"
      fontSize 12
      fontStyle "plain"
      position [
        localAlign 0.0
        relHor 0.0
        relVert 0.0
      ]
      text "6.4.1.2"
      type "text"
    ]
    labelgraphics3 [
      alignment "center"
      anchor "hidden"
      color "#000000"
      fontName "Arial"
      fontSize 12
      fontStyle "plain"
      position [
        localAlign 0.0
        relHor 0.0
        relVert 0.0
      ]
      text "acetyl-CoA carboxylase"
      type "text"
    ]
    labelgraphics4 [
      alignment "center"
      anchor "hidden"
      color "#000000"
      fontName "Arial"
      fontSize 12
      fontStyle "plain"
      position [
        localAlign 0.0
        relHor 0.0
        relVert 0.0
      ]
      text "BrChr2g01850V4"
      type "text"
    ]
    labelgraphics5 [
      alignment "center"
      anchor "hidden"
      color "#000000"
      fontName "Arial"
      fontSize 12
      fontStyle "plain"
      position [
        localAlign 0.0
        relHor 0.0
        relVert 0.0
      ]
      text "Contig6891"
      type "text"
    ]
    labelgraphics6 [
      alignment "center"
      anchor "hidden"
      color "#000000"
      fontName "Arial"
      fontSize 12
      fontStyle "plain"
      position [
        localAlign 0.0
        relHor 0.0
        relVert 0.0
      ]
      text "Contig12154"
      type "text"
    ]
    labelgraphics7 [
      alignment "center"
      anchor "hidden"
      color "#000000"
      fontName "Arial"
      fontSize 12
      fontStyle "plain"
      position [
        localAlign 0.0
        relHor 0.0
        relVert 0.0
      ]
      text "Contig4188"
      type "text"
    ]
    labelgraphics8 [
      alignment "center"
      anchor "hidden"
      color "#000000"
      fontName "Arial"
      fontSize 12
      fontStyle "plain"
      position [
        localAlign 0.0
        relHor 0.0
        relVert 0.0
      ]
      text "Contig27049"
      type "text"
    ]
    labelgraphics9 [
      alignment "center"
      anchor "hidden"
      color "#000000"
      fontName "Arial"
      fontSize 12
      fontStyle "plain"
      position [
        localAlign 0.0
        relHor 0.0
        relVert 0.0
      ]
      text "Contig2788"
      type "text"
    ]
    mapping [
      measurementdata "<substance id='33' name='BrChr2g01850V4' info='NaN:NaN' cluster_id='BrChr2g01850V4'><line experimentname='uniform change transcript vs flux' coordinator='experiment coordinator' startdate='22.08.14 09:32' importdate='22.08.14 09:32' genotype='unspecified' id='1' name='uniform change'><sample id='32' time='-1' unit='-1'><average max='-1.0' min='-1.0' replicates='1' stddev='NaN' unit='expression'>-1.0</average><data replicates='1' unit='expression'>-1.0</data></sample></line></substance>@<substance id='34' name='Contig6891' info='NaN:NaN' cluster_id='Contig6891'><line experimentname='uniform change transcript vs flux' coordinator='experiment coordinator' startdate='22.08.14 09:32' importdate='22.08.14 09:32' genotype='unspecified' id='1' name='uniform change'><sample id='33' time='-1' unit='-1'><average max='1.0' min='1.0' replicates='1' stddev='NaN' unit='expression'>1.0</average><data replicates='1' unit='expression'>1.0</data></sample></line></substance>@<substance id='35' name='Contig12154' info='NaN:NaN' cluster_id='Contig12154'><line experimentname='uniform change transcript vs flux' coordinator='experiment coordinator' startdate='22.08.14 09:32' importdate='22.08.14 09:32' genotype='unspecified' id='1' name='uniform change'><sample id='34' time='-1' unit='-1'><average max='1.0' min='1.0' replicates='1' stddev='NaN' unit='expression'>1.0</average><data replicates='1' unit='expression'>1.0</data></sample></line></substance>@<substance id='36' name='Contig4188' info='NaN:NaN' cluster_id='Contig4188'><line experimentname='uniform change transcript vs flux' coordinator='experiment coordinator' startdate='22.08.14 09:32' importdate='22.08.14 09:32' genotype='unspecified' id='1' name='uniform change'><sample id='35' time='-1' unit='-1'><average max='-1.0' min='-1.0' replicates='1' stddev='NaN' unit='expression'>-1.0</average><data replicates='1' unit='expression'>-1.0</data></sample></line></substance>@<substance id='37' name='Contig27049' info='NaN:NaN' cluster_id='Contig27049'><line experimentname='uniform change transcript vs flux' coordinator='experiment coordinator' startdate='22.08.14 09:32' importdate='22.08.14 09:32' genotype='unspecified' id='1' name='uniform change'><sample id='36' time='-1' unit='-1'><average max='1.0' min='1.0' replicates='1' stddev='NaN' unit='expression'>1.0</average><data replicates='1' unit='expression'>1.0</data></sample></line></substance>@<substance id='38' name='Contig2788' info='NaN:NaN' cluster_id='Contig2788'><line experimentname='uniform change transcript vs flux' coordinator='experiment coordinator' startdate='22.08.14 09:32' importdate='22.08.14 09:32' genotype='unspecified' id='1' name='uniform change'><sample id='37' time='-1' unit='-1'><average max='-1.0' min='-1.0' replicates='1' stddev='NaN' unit='expression'>-1.0</average><data replicates='1' unit='expression'>-1.0</data></sample></line></substance>@<substance id='39' name='BrChr5g02736V4' info='NaN:NaN' cluster_id='BrChr5g02736V4'><line experimentname='uniform change transcript vs flux' coordinator='experiment coordinator' startdate='22.08.14 09:32' importdate='22.08.14 09:32' genotype='unspecified' id='1' name='uniform change'><sample id='38' time='-1' unit='-1'><average max='1.0' min='1.0' replicates='1' stddev='NaN' unit='expression'>1.0</average><data replicates='1' unit='expression'>1.0</data></sample></line></substance>@<substance id='40' name='Contig8897' info='NaN:NaN' cluster_id='Contig8897'><line experimentname='uniform change transcript vs flux' coordinator='experiment coordinator' startdate='22.08.14 09:32' importdate='22.08.14 09:32' genotype='unspecified' id='1' name='uniform change'><sample id='39' time='-1' unit='-1'><average max='1.0' min='1.0' replicates='1' stddev='NaN' unit='expression'>1.0</average><data replicates='1' unit='expression'>1.0</data></sample></line></substance>@<substance id='41' name='Contig3184' info='NaN:NaN' cluster_id='Contig3184'><line experimentname='uniform change transcript vs flux' coordinator='experiment coordinator' startdate='22.08.14 09:32' importdate='22.08.14 09:32' genotype='unspecified' id='1' name='uniform change'><sample id='40' time='-1' unit='-1'><average max='-1.0' min='-1.0' replicates='1' stddev='NaN' unit='expression'>-1.0</average><data replicates='1' unit='expression'>-1.0</data></sample></line></substance>@<substance id='42' name='Contig5004' info='NaN:NaN' cluster_id='Contig5004'><line experimentname='uniform change transcript vs flux' coordinator='experiment coordinator' startdate='22.08.14 09:32' importdate='22.08.14 09:32' genotype='unspecified' id='1' name='uniform change'><sample id='41' time='-1' unit='-1'><average max='-1.0' min='-1.0' replicates='1' stddev='NaN' unit='expression'>-1.0</average><data replicates='1' unit='expression'>-1.0</data></sample></line></substance>@"
    ]
    oldlabel "ATP_p:H2O_p:AcCoA_p:CO2_p::ADP_p:Pi_p:MalCoA_p"
    properties [
      datamapping_cnt 1
      degree 0
      degree_in 0
      degree_out 0
      lines_cnt 1
      sample_cnt 1
      sample_replicate_cnt_max 1
      sample_replicate_cnt_min 1
      sample_replicate_values_max 1.0
      sample_replicate_values_min 1.0
      sample_values_avg 1.0
      sample_values_max 1.0
      sample_values_min 1.0
      sample_values_sum 1.0
      samples_different_timepoints_cnt 1
      significant_different_cnt 0
      significant_not_different_cnt 1
    ]
    sbml [
      sbmlRole "reaction"
    ]
    sbml_reaction [
      reversible "false"
      sbml_id "r44"
    ]
  ]
  node [
    id 33
    zlevel -1

    charting [
      background_color "#000000"
      background_color1 "#000000"
      domainAxis "[unit]"
      empty_border_width 2.0
      empty_border_width_vert 2.0
      maxRange 1.0
      max_charts_in_column -1
      minRange 0.0
      rangeAxis "[unit]"
      rangeStepSize 0.0
      show_legend "false"
      useCustomRange "false"
      useCustomRangeSteps "false"
    ]
    cluster [
      cluster "amino acid synthesis_plastid"
    ]
    graphics [
      x 2101.309364676227
      y 2165.9949317635974
      w 70.0
      h 30.0
      fill "#FFFFFF"
      outline "#000000"
      component "heatmap"
      frameThickness 1.0
      gradient 0.0
      rounding 5.0
      type "rectangle"
    ]
    label "r45"
    labelgraphics [
      alignment "center"
      anchor "n"
      color "#000000"
      fontName "Arial"
      fontSize 20
      fontStyle "plain"
      type "text"
    ]
    labelgraphics1 [
      alignment "center"
      anchor "hidden"
      color "#000000"
      fontName "Arial"
      fontSize 12
      fontStyle "plain"
      position [
        localAlign 0.0
        relHor 0.0
        relVert 0.0
      ]
      text "Gln_p:alKG_p:NADPH_p:H_p::Glu_p:NADP_p"
      type "text"
    ]
    labelgraphics100 [
      alignment "center"
      anchor "hidden"
      color "#000000"
      fontName "Arial"
      fontSize 12
      fontStyle "plain"
      position [
        localAlign 0.0
        relHor 0.0
        relVert 0.0
      ]
      text "r45"
      type "text"
    ]
    labelgraphics2 [
      alignment "center"
      anchor "hidden"
      color "#000000"
      fontName "Arial"
      fontSize 12
      fontStyle "plain"
      position [
        localAlign 0.0
        relHor 0.0
        relVert 0.0
      ]
      text "1.4.1.13"
      type "text"
    ]
    labelgraphics3 [
      alignment "center"
      anchor "hidden"
      color "#000000"
      fontName "Arial"
      fontSize 12
      fontStyle "plain"
      position [
        localAlign 0.0
        relHor 0.0
        relVert 0.0
      ]
      text "glutamate synthase (NADPH)"
      type "text"
    ]
    oldlabel "Gln_p:alKG_p:NADPH_p:H_p::Glu_p:NADP_p"
    properties [
      datamapping_cnt 1
      degree 0
      degree_in 0
      degree_out 0
      lines_cnt 1
      sample_cnt 1
      sample_replicate_cnt_max 1
      sample_replicate_cnt_min 1
      sample_replicate_values_max -1.0
      sample_replicate_values_min -1.0
      sample_values_avg -1.0
      sample_values_max -1.0
      sample_values_min -1.0
      sample_values_sum -1.0
      samples_different_timepoints_cnt 1
      significant_different_cnt 0
      significant_not_different_cnt 1
    ]
    sbml [
      sbmlRole "reaction"
    ]
    sbml_reaction [
      reversible "false"
      sbml_id "r45"
    ]
  ]
  node [
    id 34
    zlevel -1

    charting [
      background_color "#000000"
      background_color1 "#000000"
      domainAxis "[unit]"
      empty_border_width 2.0
      empty_border_width_vert 2.0
      maxRange 1.0
      max_charts_in_column -1
      minRange 0.0
      rangeAxis "[unit]"
      rangeStepSize 0.0
      show_legend "false"
      useCustomRange "false"
      useCustomRangeSteps "false"
    ]
    cluster [
      cluster "one compartment, p"
    ]
    graphics [
      x 2374.557754896318
      y 1536.9398833386322
      w 70.0
      h 30.0
      fill "#FFFFFF"
      outline "#000000"
      component "heatmap"
      frameThickness 1.0
      gradient 0.0
      rounding 5.0
      type "rectangle"
    ]
    label "r46"
    labelgraphics [
      alignment "center"
      anchor "n"
      color "#000000"
      fontName "Arial"
      fontSize 20
      fontStyle "plain"
      type "text"
    ]
    labelgraphics1 [
      alignment "center"
      anchor "hidden"
      color "#000000"
      fontName "Arial"
      fontSize 12
      fontStyle "plain"
      position [
        localAlign 0.0
        relHor 0.0
        relVert 0.0
      ]
      text "Glu_p:H2O_p:NADP_p::alKG_p:NH3_p:NADPH_p:H_p"
      type "text"
    ]
    labelgraphics100 [
      alignment "center"
      anchor "hidden"
      color "#000000"
      fontName "Arial"
      fontSize 12
      fontStyle "plain"
      position [
        localAlign 0.0
        relHor 0.0
        relVert 0.0
      ]
      text "r46"
      type "text"
    ]
    labelgraphics2 [
      alignment "center"
      anchor "hidden"
      color "#000000"
      fontName "Arial"
      fontSize 12
      fontStyle "plain"
      position [
        localAlign 0.0
        relHor 0.0
        relVert 0.0
      ]
      text "1.4.1.2"
      type "text"
    ]
    labelgraphics3 [
      alignment "center"
      anchor "hidden"
      color "#000000"
      fontName "Arial"
      fontSize 12
      fontStyle "plain"
      position [
        localAlign 0.0
        relHor 0.0
        relVert 0.0
      ]
      text "glutamate dehydrogenase [NAD(P)+]"
      type "text"
    ]
    oldlabel "Glu_p:H2O_p:NADP_p::alKG_p:NH3_p:NADPH_p:H_p"
    properties [
      datamapping_cnt 1
      degree 0
      degree_in 0
      degree_out 0
      lines_cnt 1
      sample_cnt 1
      sample_replicate_cnt_max 1
      sample_replicate_cnt_min 1
      sample_replicate_values_max 1.0
      sample_replicate_values_min 1.0
      sample_values_avg 1.0
      sample_values_max 1.0
      sample_values_min 1.0
      sample_values_sum 1.0
      samples_different_timepoints_cnt 1
      significant_different_cnt 0
      significant_not_different_cnt 1
    ]
    sbml [
      sbmlRole "reaction"
    ]
    sbml_reaction [
      reversible "false"
      sbml_id "r46"
    ]
  ]
  node [
    id 35
    zlevel -1

    charting [
      background_color "#000000"
      background_color1 "#000000"
      domainAxis "[unit]"
      empty_border_width 2.0
      empty_border_width_vert 2.0
      maxRange 1.0
      max_charts_in_column -1
      minRange 0.0
      rangeAxis "[unit]"
      rangeStepSize 0.0
      show_legend "false"
      useCustomRange "false"
      useCustomRangeSteps "false"
    ]
    cluster [
      cluster "one compartment, p"
    ]
    graphics [
      x 2472.557754896318
      y 1476.9398833386322
      w 70.0
      h 30.0
      fill "#FFFFFF"
      outline "#000000"
      component "heatmap"
      frameThickness 1.0
      gradient 0.0
      rounding 5.0
      type "rectangle"
    ]
    label "r47"
    labelgraphics [
      alignment "center"
      anchor "n"
      color "#000000"
      fontName "Arial"
      fontSize 20
      fontStyle "plain"
      type "text"
    ]
    labelgraphics1 [
      alignment "center"
      anchor "hidden"
      color "#000000"
      fontName "Arial"
      fontSize 12
      fontStyle "plain"
      position [
        localAlign 0.0
        relHor 0.0
        relVert 0.0
      ]
      text "ATP_p:Ac_p:CoA_p::AMP_p:PP_p:AcCoA_p"
      type "text"
    ]
    labelgraphics100 [
      alignment "center"
      anchor "hidden"
      color "#000000"
      fontName "Arial"
      fontSize 12
      fontStyle "plain"
      position [
        localAlign 0.0
        relHor 0.0
        relVert 0.0
      ]
      text "r47"
      type "text"
    ]
    labelgraphics2 [
      alignment "center"
      anchor "hidden"
      color "#000000"
      fontName "Arial"
      fontSize 12
      fontStyle "plain"
      position [
        localAlign 0.0
        relHor 0.0
        relVert 0.0
      ]
      text "6.2.1.1"
      type "text"
    ]
    labelgraphics3 [
      alignment "center"
      anchor "hidden"
      color "#000000"
      fontName "Arial"
      fontSize 12
      fontStyle "plain"
      position [
        localAlign 0.0
        relHor 0.0
        relVert 0.0
      ]
      text "acetate-CoA ligase"
      type "text"
    ]
    oldlabel "ATP_p:Ac_p:CoA_p::AMP_p:PP_p:AcCoA_p"
    properties [
      datamapping_cnt 1
      degree 0
      degree_in 0
      degree_out 0
      lines_cnt 1
      sample_cnt 1
      sample_replicate_cnt_max 1
      sample_replicate_cnt_min 1
      sample_replicate_values_max 1.0
      sample_replicate_values_min 1.0
      sample_values_avg 1.0
      sample_values_max 1.0
      sample_values_min 1.0
      sample_values_sum 1.0
      samples_different_timepoints_cnt 1
      significant_different_cnt 0
      significant_not_different_cnt 1
    ]
    sbml [
      sbmlRole "reaction"
    ]
    sbml_reaction [
      reversible "false"
      sbml_id "r47"
    ]
  ]
  node [
    id 36
    zlevel -1

    charting [
      background_color "#000000"
      background_color1 "#000000"
      domainAxis "[unit]"
      empty_border_width 2.0
      empty_border_width_vert 2.0
      maxRange 1.0
      max_charts_in_column -1
      minRange 0.0
      rangeAxis "[unit]"
      rangeStepSize 0.0
      show_legend "false"
      useCustomRange "false"
      useCustomRangeSteps "false"
    ]
    cluster [
      cluster "one compartment, p"
    ]
    graphics [
      x 2080.5577548963174
      y 1476.9398833386322
      w 70.0
      h 30.0
      fill "#FFFFFF"
      outline "#000000"
      component "heatmap"
      frameThickness 1.0
      gradient 0.0
      rounding 5.0
      type "rectangle"
    ]
    label "r48"
    labelgraphics [
      alignment "center"
      anchor "n"
      color "#000000"
      fontName "Arial"
      fontSize 20
      fontStyle "plain"
      type "text"
    ]
    labelgraphics1 [
      alignment "center"
      anchor "hidden"
      color "#000000"
      fontName "Arial"
      fontSize 12
      fontStyle "plain"
      position [
        localAlign 0.0
        relHor 0.0
        relVert 0.0
      ]
      text "OxA_p:NADPH_p:H_p::Mal_p:NADP_p"
      type "text"
    ]
    labelgraphics100 [
      alignment "center"
      anchor "hidden"
      color "#000000"
      fontName "Arial"
      fontSize 12
      fontStyle "plain"
      position [
        localAlign 0.0
        relHor 0.0
        relVert 0.0
      ]
      text "r48"
      type "text"
    ]
    labelgraphics2 [
      alignment "center"
      anchor "hidden"
      color "#000000"
      fontName "Arial"
      fontSize 12
      fontStyle "plain"
      position [
        localAlign 0.0
        relHor 0.0
        relVert 0.0
      ]
      text "1.1.1.82"
      type "text"
    ]
    labelgraphics3 [
      alignment "center"
      anchor "hidden"
      color "#000000"
      fontName "Arial"
      fontSize 12
      fontStyle "plain"
      position [
        localAlign 0.0
        relHor 0.0
        relVert 0.0
      ]
      text "malate dehydrogenase (NADP+)"
      type "text"
    ]
    oldlabel "OxA_p:NADPH_p:H_p::Mal_p:NADP_p"
    properties [
      datamapping_cnt 1
      degree 0
      degree_in 0
      degree_out 0
      lines_cnt 1
      sample_cnt 1
      sample_replicate_cnt_max 1
      sample_replicate_cnt_min 1
      sample_replicate_values_max -1.0
      sample_replicate_values_min -1.0
      sample_values_avg -1.0
      sample_values_max -1.0
      sample_values_min -1.0
      sample_values_sum -1.0
      samples_different_timepoints_cnt 1
      significant_different_cnt 0
      significant_not_different_cnt 1
    ]
    sbml [
      sbmlRole "reaction"
    ]
    sbml_reaction [
      reversible "false"
      sbml_id "r48"
    ]
  ]
  node [
    id 37
    zlevel -1

    charting [
      background_color "#000000"
      background_color1 "#000000"
      domainAxis "[unit]"
      empty_border_width 2.0
      empty_border_width_vert 2.0
      maxRange 1.0
      max_charts_in_column -1
      minRange 0.0
      rangeAxis "[unit]"
      rangeStepSize 0.0
      show_legend "false"
      useCustomRange "false"
      useCustomRangeSteps "false"
    ]
    cluster [
      cluster "one compartment, p"
    ]
    graphics [
      x 2080.5577548963174
      y 1536.9398833386322
      w 70.0
      h 30.0
      fill "#FFFFFF"
      outline "#000000"
      component "heatmap"
      frameThickness 1.0
      gradient 0.0
      rounding 5.0
      type "rectangle"
    ]
    label "r49"
    labelgraphics [
      alignment "center"
      anchor "n"
      color "#000000"
      fontName "Arial"
      fontSize 20
      fontStyle "plain"
      type "text"
    ]
    labelgraphics1 [
      alignment "center"
      anchor "hidden"
      color "#000000"
      fontName "Arial"
      fontSize 12
      fontStyle "plain"
      position [
        localAlign 0.0
        relHor 0.0
        relVert 0.0
      ]
      text "Mal_p:NADP_p::PYR_p:CO2_p:NADPH_p:H_p"
      type "text"
    ]
    labelgraphics100 [
      alignment "center"
      anchor "hidden"
      color "#000000"
      fontName "Arial"
      fontSize 12
      fontStyle "plain"
      position [
        localAlign 0.0
        relHor 0.0
        relVert 0.0
      ]
      text "r49"
      type "text"
    ]
    labelgraphics2 [
      alignment "center"
      anchor "hidden"
      color "#000000"
      fontName "Arial"
      fontSize 12
      fontStyle "plain"
      position [
        localAlign 0.0
        relHor 0.0
        relVert 0.0
      ]
      text "1.1.1.40"
      type "text"
    ]
    labelgraphics3 [
      alignment "center"
      anchor "hidden"
      color "#000000"
      fontName "Arial"
      fontSize 12
      fontStyle "plain"
      position [
        localAlign 0.0
        relHor 0.0
        relVert 0.0
      ]
      text "malate dehydrogenase (oxaloacetate-decarboxylating) (NADP+)"
      type "text"
    ]
    oldlabel "Mal_p:NADP_p::PYR_p:CO2_p:NADPH_p:H_p"
    properties [
      datamapping_cnt 1
      degree 0
      degree_in 0
      degree_out 0
      lines_cnt 1
      sample_cnt 1
      sample_replicate_cnt_max 1
      sample_replicate_cnt_min 1
      sample_replicate_values_max -1.0
      sample_replicate_values_min -1.0
      sample_values_avg -1.0
      sample_values_max -1.0
      sample_values_min -1.0
      sample_values_sum -1.0
      samples_different_timepoints_cnt 1
      significant_different_cnt 0
      significant_not_different_cnt 1
    ]
    sbml [
      sbmlRole "reaction"
    ]
    sbml_reaction [
      reversible "false"
      sbml_id "r49"
    ]
  ]
  node [
    id 38
    zlevel -1

    charting [
      background_color "#000000"
      background_color1 "#000000"
      background_color2 "#000000"
      background_color3 "#000000"
      domainAxis "[unit]"
      empty_border_width 2.0
      empty_border_width_vert 2.0
      maxRange 1.0
      max_charts_in_column -1
      minRange 0.0
      rangeAxis "[unit]"
      rangeStepSize 0.0
      show_legend "false"
      useCustomRange "false"
      useCustomRangeSteps "false"
    ]
    cluster [
      cluster "nucleotide metabolism"
    ]
    graphics [
      x 2473.0
      y 1530.0
      w 70.0
      h 30.0
      fill "#FFFFFF"
      outline "#FF0033"
      component "heatmap"
      frameThickness 4.0
      gradient 0.0
      rounding 5.0
      type "rectangle"
    ]
    label "r50"
    labelgraphics [
      alignment "center"
      anchor "n"
      color "#000000"
      fontName "Arial"
      fontSize 20
      fontStyle "plain"
      type "text"
    ]
    labelgraphics1 [
      alignment "center"
      anchor "hidden"
      color "#000000"
      fontName "Arial"
      fontSize 12
      fontStyle "plain"
      position [
        localAlign 0.0
        relHor 0.0
        relVert 0.0
      ]
      text "ATP_p:AMP_p::ADP_p"
      type "text"
    ]
    labelgraphics100 [
      alignment "center"
      anchor "hidden"
      color "#000000"
      fontName "Arial"
      fontSize 12
      fontStyle "plain"
      position [
        localAlign 0.0
        relHor 0.0
        relVert 0.0
      ]
      text "r50"
      type "text"
    ]
    labelgraphics2 [
      alignment "center"
      anchor "hidden"
      color "#000000"
      fontName "Arial"
      fontSize 12
      fontStyle "plain"
      position [
        localAlign 0.0
        relHor 0.0
        relVert 0.0
      ]
      text "2.7.4.3"
      type "text"
    ]
    labelgraphics3 [
      alignment "center"
      anchor "hidden"
      color "#000000"
      fontName "Arial"
      fontSize 12
      fontStyle "plain"
      position [
        localAlign 0.0
        relHor 0.0
        relVert 0.0
      ]
      text "adenylate kinase"
      type "text"
    ]
    labelgraphics4 [
      alignment "center"
      anchor "hidden"
      color "#000000"
      fontName "Arial"
      fontSize 12
      fontStyle "plain"
      position [
        localAlign 0.0
        relHor 0.0
        relVert 0.0
      ]
      text "Contig7170"
      type "text"
    ]
    labelgraphics5 [
      alignment "center"
      anchor "hidden"
      color "#000000"
      fontName "Arial"
      fontSize 12
      fontStyle "plain"
      position [
        localAlign 0.0
        relHor 0.0
        relVert 0.0
      ]
      text "Contig12152"
      type "text"
    ]
    labelgraphics6 [
      alignment "center"
      anchor "hidden"
      color "#000000"
      fontName "Arial"
      fontSize 12
      fontStyle "plain"
      position [
        localAlign 0.0
        relHor 0.0
        relVert 0.0
      ]
      text "BoC09g02920V4"
      type "text"
    ]
    mapping [
      measurementdata "<substance id='12' name='Contig12152' info='NaN:NaN' cluster_id='Contig12152'><line experimentname='uniform change transcript vs flux' coordinator='experiment coordinator' startdate='22.08.14 09:32' importdate='22.08.14 09:32' genotype='unspecified' id='1' name='uniform change'><sample id='11' time='-1' unit='-1'><average max='-1.0' min='-1.0' replicates='1' stddev='NaN' unit='expression'>-1.0</average><data replicates='1' unit='expression'>-1.0</data></sample></line></substance>@<substance id='13' name='BoC09g02920V4' info='NaN:NaN' cluster_id='BoC09g02920V4'><line experimentname='uniform change transcript vs flux' coordinator='experiment coordinator' startdate='22.08.14 09:32' importdate='22.08.14 09:32' genotype='unspecified' id='1' name='uniform change'><sample id='12' time='-1' unit='-1'><average max='1.0' min='1.0' replicates='1' stddev='NaN' unit='expression'>1.0</average><data replicates='1' unit='expression'>1.0</data></sample></line></substance>@<substance id='43' name='Contig7170' info='NaN:NaN' cluster_id='Contig7170'><line experimentname='uniform change transcript vs flux' coordinator='experiment coordinator' startdate='22.08.14 09:32' importdate='22.08.14 09:32' genotype='unspecified' id='1' name='uniform change'><sample id='42' time='-1' unit='-1'><average max='1.0' min='1.0' replicates='1' stddev='NaN' unit='expression'>1.0</average><data replicates='1' unit='expression'>1.0</data></sample></line></substance>@"
    ]
    oldlabel "ATP_p:AMP_p::ADP_p"
    properties [
      datamapping_cnt 1
      degree 0
      degree_in 0
      degree_out 0
      lines_cnt 1
      sample_cnt 1
      sample_replicate_cnt_max 1
      sample_replicate_cnt_min 1
      sample_replicate_values_max 1.0
      sample_replicate_values_min 1.0
      sample_values_avg 1.0
      sample_values_max 1.0
      sample_values_min 1.0
      sample_values_sum 1.0
      samples_different_timepoints_cnt 1
      significant_different_cnt 0
      significant_not_different_cnt 1
    ]
    sbml [
      sbmlRole "reaction"
    ]
    sbml_reaction [
      reversible "false"
      sbml_id "r50"
    ]
  ]
  node [
    id 39
    zlevel -1

    charting [
      background_color "#000000"
      background_color1 "#000000"
      domainAxis "[unit]"
      empty_border_width 2.0
      empty_border_width_vert 2.0
      maxRange 1.0
      max_charts_in_column -1
      minRange 0.0
      rangeAxis "[unit]"
      rangeStepSize 0.0
      show_legend "false"
      useCustomRange "false"
      useCustomRangeSteps "false"
    ]
    cluster [
      cluster "one compartment, p"
    ]
    graphics [
      x 2178.5577548963174
      y 1296.9398833386322
      w 70.0
      h 30.0
      fill "#FFFFFF"
      outline "#000000"
      component "heatmap"
      frameThickness 1.0
      gradient 0.0
      rounding 5.0
      type "rectangle"
    ]
    label "r51"
    labelgraphics [
      alignment "center"
      anchor "n"
      color "#000000"
      fontName "Arial"
      fontSize 20
      fontStyle "plain"
      type "text"
    ]
    labelgraphics1 [
      alignment "center"
      anchor "hidden"
      color "#000000"
      fontName "Arial"
      fontSize 12
      fontStyle "plain"
      position [
        localAlign 0.0
        relHor 0.0
        relVert 0.0
      ]
      text "PP_p:H2O_p::Pi_p"
      type "text"
    ]
    labelgraphics100 [
      alignment "center"
      anchor "hidden"
      color "#000000"
      fontName "Arial"
      fontSize 12
      fontStyle "plain"
      position [
        localAlign 0.0
        relHor 0.0
        relVert 0.0
      ]
      text "r51"
      type "text"
    ]
    labelgraphics2 [
      alignment "center"
      anchor "hidden"
      color "#000000"
      fontName "Arial"
      fontSize 12
      fontStyle "plain"
      position [
        localAlign 0.0
        relHor 0.0
        relVert 0.0
      ]
      text "3.6.1.1"
      type "text"
    ]
    labelgraphics3 [
      alignment "center"
      anchor "hidden"
      color "#000000"
      fontName "Arial"
      fontSize 12
      fontStyle "plain"
      position [
        localAlign 0.0
        relHor 0.0
        relVert 0.0
      ]
      text "inorganic diphosphatase"
      type "text"
    ]
    oldlabel "PP_p:H2O_p::Pi_p"
    properties [
      datamapping_cnt 1
      degree 0
      degree_in 0
      degree_out 0
      lines_cnt 1
      sample_cnt 1
      sample_replicate_cnt_max 1
      sample_replicate_cnt_min 1
      sample_replicate_values_max -1.0
      sample_replicate_values_min -1.0
      sample_values_avg -1.0
      sample_values_max -1.0
      sample_values_min -1.0
      sample_values_sum -1.0
      samples_different_timepoints_cnt 1
      significant_different_cnt 0
      significant_not_different_cnt 1
    ]
    sbml [
      sbmlRole "reaction"
    ]
    sbml_reaction [
      reversible "false"
      sbml_id "r51"
    ]
  ]
  node [
    id 40
    zlevel -1

    charting [
      background_color "#000000"
      background_color1 "#000000"
      domainAxis "[unit]"
      empty_border_width 2.0
      empty_border_width_vert 2.0
      maxRange 1.0
      max_charts_in_column -1
      minRange 0.0
      rangeAxis "[unit]"
      rangeStepSize 0.0
      show_legend "false"
      useCustomRange "false"
      useCustomRangeSteps "false"
    ]
    cluster [
      cluster "Calvin cycle"
    ]
    graphics [
      x 1163.0314961904564
      y 1713.6489613094382
      w 70.0
      h 30.0
      fill "#FFFFFF"
      outline "#FF0033"
      component "heatmap"
      frameThickness 4.0
      gradient 0.0
      rounding 5.0
      type "rectangle"
    ]
    label "r52"
    labelgraphics [
      alignment "center"
      anchor "n"
      color "#000000"
      fontName "Arial"
      fontSize 20
      fontStyle "plain"
      type "text"
    ]
    labelgraphics1 [
      alignment "center"
      anchor "hidden"
      color "#000000"
      fontName "Arial"
      fontSize 12
      fontStyle "plain"
      position [
        localAlign 0.0
        relHor 0.0
        relVert 0.0
      ]
      text "E4P_p:X5P_p::F6P_p:G3P_p"
      type "text"
    ]
    labelgraphics100 [
      alignment "center"
      anchor "hidden"
      color "#000000"
      fontName "Arial"
      fontSize 12
      fontStyle "plain"
      position [
        localAlign 0.0
        relHor 0.0
        relVert 0.0
      ]
      text "r52"
      type "text"
    ]
    labelgraphics2 [
      alignment "center"
      anchor "hidden"
      color "#000000"
      fontName "Arial"
      fontSize 12
      fontStyle "plain"
      position [
        localAlign 0.0
        relHor 0.0
        relVert 0.0
      ]
      text "2.2.1.1"
      type "text"
    ]
    labelgraphics3 [
      alignment "center"
      anchor "hidden"
      color "#000000"
      fontName "Arial"
      fontSize 12
      fontStyle "plain"
      position [
        localAlign 0.0
        relHor 0.0
        relVert 0.0
      ]
      text "transketolase"
      type "text"
    ]
    labelgraphics4 [
      alignment "center"
      anchor "hidden"
      color "#000000"
      fontName "Arial"
      fontSize 12
      fontStyle "plain"
      position [
        localAlign 0.0
        relHor 0.0
        relVert 0.0
      ]
      text "Contig11432"
      type "text"
    ]
    mapping [
      measurementdata "<substance id='44' name='Contig11432' info='NaN:NaN' cluster_id='Contig11432'><line experimentname='uniform change transcript vs flux' coordinator='experiment coordinator' startdate='22.08.14 09:32' importdate='22.08.14 09:32' genotype='unspecified' id='1' name='uniform change'><sample id='43' time='-1' unit='-1'><average max='-1.0' min='-1.0' replicates='1' stddev='NaN' unit='expression'>-1.0</average><data replicates='1' unit='expression'>-1.0</data></sample></line></substance>@"
    ]
    oldlabel "E4P_p:X5P_p::F6P_p:G3P_p"
    properties [
      datamapping_cnt 1
      degree 0
      degree_in 0
      degree_out 0
      lines_cnt 1
      sample_cnt 1
      sample_replicate_cnt_max 1
      sample_replicate_cnt_min 1
      sample_replicate_values_max 1.0
      sample_replicate_values_min 1.0
      sample_values_avg 1.0
      sample_values_max 1.0
      sample_values_min 1.0
      sample_values_sum 1.0
      samples_different_timepoints_cnt 1
      significant_different_cnt 0
      significant_not_different_cnt 1
    ]
    sbml [
      sbmlRole "reaction"
    ]
    sbml_reaction [
      reversible "false"
      sbml_id "r52"
    ]
  ]
  node [
    id 41
    zlevel -1

    charting [
      background_color "#000000"
      background_color1 "#000000"
      background_color2 "#000000"
      background_color3 "#000000"
      background_color4 "#000000"
      background_color5 "#000000"
      domainAxis "[unit]"
      empty_border_width 2.0
      empty_border_width_vert 2.0
      maxRange 1.0
      max_charts_in_column -1
      minRange 0.0
      rangeAxis "[unit]"
      rangeStepSize 0.0
      show_legend "false"
      useCustomRange "false"
      useCustomRangeSteps "false"
    ]
    cluster [
      cluster "one compartment, p"
    ]
    graphics [
      x 2472.557754896318
      y 1296.9398833386322
      w 70.0
      h 30.0
      fill "#FFFFFF"
      outline "#FF0033"
      component "heatmap"
      frameThickness 4.0
      gradient 0.0
      rounding 5.0
      type "rectangle"
    ]
    label "r53"
    labelgraphics [
      alignment "center"
      anchor "n"
      color "#000000"
      fontName "Arial"
      fontSize 20
      fontStyle "plain"
      type "text"
    ]
    labelgraphics1 [
      alignment "center"
      anchor "hidden"
      color "#000000"
      fontName "Arial"
      fontSize 12
      fontStyle "plain"
      position [
        localAlign 0.0
        relHor 0.0
        relVert 0.0
      ]
      text "S7P_p:G3P_p::E4P_p:F6P_p"
      type "text"
    ]
    labelgraphics100 [
      alignment "center"
      anchor "hidden"
      color "#000000"
      fontName "Arial"
      fontSize 12
      fontStyle "plain"
      position [
        localAlign 0.0
        relHor 0.0
        relVert 0.0
      ]
      text "r53"
      type "text"
    ]
    labelgraphics2 [
      alignment "center"
      anchor "hidden"
      color "#000000"
      fontName "Arial"
      fontSize 12
      fontStyle "plain"
      position [
        localAlign 0.0
        relHor 0.0
        relVert 0.0
      ]
      text "2.2.1.2"
      type "text"
    ]
    labelgraphics3 [
      alignment "center"
      anchor "hidden"
      color "#000000"
      fontName "Arial"
      fontSize 12
      fontStyle "plain"
      position [
        localAlign 0.0
        relHor 0.0
        relVert 0.0
      ]
      text "transaldolase"
      type "text"
    ]
    labelgraphics4 [
      alignment "center"
      anchor "hidden"
      color "#000000"
      fontName "Arial"
      fontSize 12
      fontStyle "plain"
      position [
        localAlign 0.0
        relHor 0.0
        relVert 0.0
      ]
      text "Contig37520"
      type "text"
    ]
    labelgraphics5 [
      alignment "center"
      anchor "hidden"
      color "#000000"
      fontName "Arial"
      fontSize 12
      fontStyle "plain"
      position [
        localAlign 0.0
        relHor 0.0
        relVert 0.0
      ]
      text "BrChr2g03968V4"
      type "text"
    ]
    labelgraphics6 [
      alignment "center"
      anchor "hidden"
      color "#000000"
      fontName "Arial"
      fontSize 12
      fontStyle "plain"
      position [
        localAlign 0.0
        relHor 0.0
        relVert 0.0
      ]
      text "Contig4245"
      type "text"
    ]
    labelgraphics7 [
      alignment "center"
      anchor "hidden"
      color "#000000"
      fontName "Arial"
      fontSize 12
      fontStyle "plain"
      position [
        localAlign 0.0
        relHor 0.0
        relVert 0.0
      ]
      text "Contig20773"
      type "text"
    ]
    labelgraphics8 [
      alignment "center"
      anchor "hidden"
      color "#000000"
      fontName "Arial"
      fontSize 12
      fontStyle "plain"
      position [
        localAlign 0.0
        relHor 0.0
        relVert 0.0
      ]
      text "Contig3005"
      type "text"
    ]
    mapping [
      measurementdata "<substance id='45' name='Contig37520' info='NaN:NaN' cluster_id='Contig37520'><line experimentname='uniform change transcript vs flux' coordinator='experiment coordinator' startdate='22.08.14 09:32' importdate='22.08.14 09:32' genotype='unspecified' id='1' name='uniform change'><sample id='44' time='-1' unit='-1'><average max='-1.0' min='-1.0' replicates='1' stddev='NaN' unit='expression'>-1.0</average><data replicates='1' unit='expression'>-1.0</data></sample></line></substance>@<substance id='46' name='BrChr2g03968V4' info='NaN:NaN' cluster_id='BrChr2g03968V4'><line experimentname='uniform change transcript vs flux' coordinator='experiment coordinator' startdate='22.08.14 09:32' importdate='22.08.14 09:32' genotype='unspecified' id='1' name='uniform change'><sample id='45' time='-1' unit='-1'><average max='1.0' min='1.0' replicates='1' stddev='NaN' unit='expression'>1.0</average><data replicates='1' unit='expression'>1.0</data></sample></line></substance>@<substance id='47' name='Contig4245' info='NaN:NaN' cluster_id='Contig4245'><line experimentname='uniform change transcript vs flux' coordinator='experiment coordinator' startdate='22.08.14 09:32' importdate='22.08.14 09:32' genotype='unspecified' id='1' name='uniform change'><sample id='46' time='-1' unit='-1'><average max='1.0' min='1.0' replicates='1' stddev='NaN' unit='expression'>1.0</average><data replicates='1' unit='expression'>1.0</data></sample></line></substance>@<substance id='48' name='Contig20773' info='NaN:NaN' cluster_id='Contig20773'><line experimentname='uniform change transcript vs flux' coordinator='experiment coordinator' startdate='22.08.14 09:32' importdate='22.08.14 09:32' genotype='unspecified' id='1' name='uniform change'><sample id='47' time='-1' unit='-1'><average max='1.0' min='1.0' replicates='1' stddev='NaN' unit='expression'>1.0</average><data replicates='1' unit='expression'>1.0</data></sample></line></substance>@<substance id='49' name='Contig3005' info='NaN:NaN' cluster_id='Contig3005'><line experimentname='uniform change transcript vs flux' coordinator='experiment coordinator' startdate='22.08.14 09:32' importdate='22.08.14 09:32' genotype='unspecified' id='1' name='uniform change'><sample id='48' time='-1' unit='-1'><average max='-1.0' min='-1.0' replicates='1' stddev='NaN' unit='expression'>-1.0</average><data replicates='1' unit='expression'>-1.0</data></sample></line></substance>@"
    ]
    oldlabel "S7P_p:G3P_p::E4P_p:F6P_p"
    properties [
      datamapping_cnt 1
      degree 0
      degree_in 0
      degree_out 0
      lines_cnt 1
      sample_cnt 1
      sample_replicate_cnt_max 1
      sample_replicate_cnt_min 1
      sample_replicate_values_max 1.0
      sample_replicate_values_min 1.0
      sample_values_avg 1.0
      sample_values_max 1.0
      sample_values_min 1.0
      sample_values_sum 1.0
      samples_different_timepoints_cnt 1
      significant_different_cnt 0
      significant_not_different_cnt 1
    ]
    sbml [
      sbmlRole "reaction"
    ]
    sbml_reaction [
      reversible "false"
      sbml_id "r53"
    ]
  ]
  node [
    id 42
    zlevel -1

    charting [
      background_color "#000000"
      background_color1 "#000000"
      domainAxis "[unit]"
      empty_border_width 2.0
      empty_border_width_vert 2.0
      maxRange 1.0
      max_charts_in_column -1
      minRange 0.0
      rangeAxis "[unit]"
      rangeStepSize 0.0
      show_legend "false"
      useCustomRange "false"
      useCustomRangeSteps "false"
    ]
    cluster [
      cluster "Calvin cycle"
    ]
    graphics [
      x 967.0314961904567
      y 1713.6489613094382
      w 70.0
      h 30.0
      fill "#FFFFFF"
      outline "#FF0033"
      component "heatmap"
      frameThickness 4.0
      gradient 0.0
      rounding 5.0
      type "rectangle"
    ]
    label "r54"
    labelgraphics [
      alignment "center"
      anchor "n"
      color "#000000"
      fontName "Arial"
      fontSize 20
      fontStyle "plain"
      type "text"
    ]
    labelgraphics1 [
      alignment "center"
      anchor "hidden"
      color "#000000"
      fontName "Arial"
      fontSize 12
      fontStyle "plain"
      position [
        localAlign 0.0
        relHor 0.0
        relVert 0.0
      ]
      text "R5P_p:X5P_p::S7P_p:G3P_p"
      type "text"
    ]
    labelgraphics100 [
      alignment "center"
      anchor "hidden"
      color "#000000"
      fontName "Arial"
      fontSize 12
      fontStyle "plain"
      position [
        localAlign 0.0
        relHor 0.0
        relVert 0.0
      ]
      text "r54"
      type "text"
    ]
    labelgraphics2 [
      alignment "center"
      anchor "hidden"
      color "#000000"
      fontName "Arial"
      fontSize 12
      fontStyle "plain"
      position [
        localAlign 0.0
        relHor 0.0
        relVert 0.0
      ]
      text "2.2.1.1"
      type "text"
    ]
    labelgraphics3 [
      alignment "center"
      anchor "hidden"
      color "#000000"
      fontName "Arial"
      fontSize 12
      fontStyle "plain"
      position [
        localAlign 0.0
        relHor 0.0
        relVert 0.0
      ]
      text "transketolase"
      type "text"
    ]
    labelgraphics4 [
      alignment "center"
      anchor "hidden"
      color "#000000"
      fontName "Arial"
      fontSize 12
      fontStyle "plain"
      position [
        localAlign 0.0
        relHor 0.0
        relVert 0.0
      ]
      text "Contig11432"
      type "text"
    ]
    mapping [
      measurementdata "<substance id='44' name='Contig11432' info='NaN:NaN' cluster_id='Contig11432'><line experimentname='uniform change transcript vs flux' coordinator='experiment coordinator' startdate='22.08.14 09:32' importdate='22.08.14 09:32' genotype='unspecified' id='1' name='uniform change'><sample id='43' time='-1' unit='-1'><average max='-1.0' min='-1.0' replicates='1' stddev='NaN' unit='expression'>-1.0</average><data replicates='1' unit='expression'>-1.0</data></sample></line></substance>@"
    ]
    oldlabel "R5P_p:X5P_p::S7P_p:G3P_p"
    properties [
      datamapping_cnt 1
      degree 0
      degree_in 0
      degree_out 0
      lines_cnt 1
      sample_cnt 1
      sample_replicate_cnt_max 1
      sample_replicate_cnt_min 1
      sample_replicate_values_max 1.0
      sample_replicate_values_min 1.0
      sample_values_avg 1.0
      sample_values_max 1.0
      sample_values_min 1.0
      sample_values_sum 1.0
      samples_different_timepoints_cnt 1
      significant_different_cnt 0
      significant_not_different_cnt 1
    ]
    sbml [
      sbmlRole "reaction"
    ]
    sbml_reaction [
      reversible "false"
      sbml_id "r54"
    ]
  ]
  node [
    id 43
    zlevel -1

    charting [
      background_color "#000000"
      background_color1 "#000000"
      domainAxis "[unit]"
      empty_border_width 2.0
      empty_border_width_vert 2.0
      maxRange 1.0
      max_charts_in_column -1
      minRange 0.0
      rangeAxis "[unit]"
      rangeStepSize 0.0
      show_legend "false"
      useCustomRange "false"
      useCustomRangeSteps "false"
    ]
    cluster [
      cluster "Calvin cycle"
    ]
    graphics [
      x 869.0314961904567
      y 1653.6489613094382
      w 70.0
      h 30.0
      fill "#FFFFFF"
      outline "#FF0033"
      component "heatmap"
      frameThickness 4.0
      gradient 0.0
      rounding 5.0
      type "rectangle"
    ]
    label "r55"
    labelgraphics [
      alignment "center"
      anchor "n"
      color "#000000"
      fontName "Arial"
      fontSize 20
      fontStyle "plain"
      type "text"
    ]
    labelgraphics1 [
      alignment "center"
      anchor "hidden"
      color "#000000"
      fontName "Arial"
      fontSize 12
      fontStyle "plain"
      position [
        localAlign 0.0
        relHor 0.0
        relVert 0.0
      ]
      text "Ru5P_p::R5P_p"
      type "text"
    ]
    labelgraphics100 [
      alignment "center"
      anchor "hidden"
      color "#000000"
      fontName "Arial"
      fontSize 12
      fontStyle "plain"
      position [
        localAlign 0.0
        relHor 0.0
        relVert 0.0
      ]
      text "r55"
      type "text"
    ]
    labelgraphics2 [
      alignment "center"
      anchor "hidden"
      color "#000000"
      fontName "Arial"
      fontSize 12
      fontStyle "plain"
      position [
        localAlign 0.0
        relHor 0.0
        relVert 0.0
      ]
      text "5.3.1.6"
      type "text"
    ]
    labelgraphics3 [
      alignment "center"
      anchor "hidden"
      color "#000000"
      fontName "Arial"
      fontSize 12
      fontStyle "plain"
      position [
        localAlign 0.0
        relHor 0.0
        relVert 0.0
      ]
      text "ribose-5-phosphate isomerase"
      type "text"
    ]
    labelgraphics4 [
      alignment "center"
      anchor "hidden"
      color "#000000"
      fontName "Arial"
      fontSize 12
      fontStyle "plain"
      position [
        localAlign 0.0
        relHor 0.0
        relVert 0.0
      ]
      text "BoC05g04743V4"
      type "text"
    ]
    mapping [
      measurementdata "<substance id='50' name='BoC05g04743V4' info='NaN:NaN' cluster_id='BoC05g04743V4'><line experimentname='uniform change transcript vs flux' coordinator='experiment coordinator' startdate='22.08.14 09:32' importdate='22.08.14 09:32' genotype='unspecified' id='1' name='uniform change'><sample id='49' time='-1' unit='-1'><average max='1.0' min='1.0' replicates='1' stddev='NaN' unit='expression'>1.0</average><data replicates='1' unit='expression'>1.0</data></sample></line></substance>@"
    ]
    oldlabel "Ru5P_p::R5P_p"
    properties [
      datamapping_cnt 1
      degree 0
      degree_in 0
      degree_out 0
      lines_cnt 1
      sample_cnt 1
      sample_replicate_cnt_max 1
      sample_replicate_cnt_min 1
      sample_replicate_values_max 1.0
      sample_replicate_values_min 1.0
      sample_values_avg 1.0
      sample_values_max 1.0
      sample_values_min 1.0
      sample_values_sum 1.0
      samples_different_timepoints_cnt 1
      significant_different_cnt 0
      significant_not_different_cnt 1
    ]
    sbml [
      sbmlRole "reaction"
    ]
    sbml_reaction [
      reversible "false"
      sbml_id "r55"
    ]
  ]
  node [
    id 44
    zlevel -1

    charting [
      background_color "#000000"
      background_color1 "#000000"
      domainAxis "[unit]"
      empty_border_width 2.0
      empty_border_width_vert 2.0
      maxRange 1.0
      max_charts_in_column -1
      minRange 0.0
      rangeAxis "[unit]"
      rangeStepSize 0.0
      show_legend "false"
      useCustomRange "false"
      useCustomRangeSteps "false"
    ]
    cluster [
      cluster "Calvin cycle"
    ]
    graphics [
      x 967.0314961904567
      y 1653.6489613094382
      w 70.0
      h 30.0
      fill "#FFFFFF"
      outline "#000000"
      component "heatmap"
      frameThickness 1.0
      gradient 0.0
      rounding 5.0
      type "rectangle"
    ]
    label "r56"
    labelgraphics [
      alignment "center"
      anchor "n"
      color "#000000"
      fontName "Arial"
      fontSize 20
      fontStyle "plain"
      type "text"
    ]
    labelgraphics1 [
      alignment "center"
      anchor "hidden"
      color "#000000"
      fontName "Arial"
      fontSize 12
      fontStyle "plain"
      position [
        localAlign 0.0
        relHor 0.0
        relVert 0.0
      ]
      text "Ru5P_p::X5P_p"
      type "text"
    ]
    labelgraphics100 [
      alignment "center"
      anchor "hidden"
      color "#000000"
      fontName "Arial"
      fontSize 12
      fontStyle "plain"
      position [
        localAlign 0.0
        relHor 0.0
        relVert 0.0
      ]
      text "r56"
      type "text"
    ]
    labelgraphics2 [
      alignment "center"
      anchor "hidden"
      color "#000000"
      fontName "Arial"
      fontSize 12
      fontStyle "plain"
      position [
        localAlign 0.0
        relHor 0.0
        relVert 0.0
      ]
      text "5.1.3.1"
      type "text"
    ]
    labelgraphics3 [
      alignment "center"
      anchor "hidden"
      color "#000000"
      fontName "Arial"
      fontSize 12
      fontStyle "plain"
      position [
        localAlign 0.0
        relHor 0.0
        relVert 0.0
      ]
      text "ribulose-phosphate 3-epimerase"
      type "text"
    ]
    oldlabel "Ru5P_p::X5P_p"
    properties [
      datamapping_cnt 1
      degree 0
      degree_in 0
      degree_out 0
      lines_cnt 1
      sample_cnt 1
      sample_replicate_cnt_max 1
      sample_replicate_cnt_min 1
      sample_replicate_values_max -1.0
      sample_replicate_values_min -1.0
      sample_values_avg -1.0
      sample_values_max -1.0
      sample_values_min -1.0
      sample_values_sum -1.0
      samples_different_timepoints_cnt 1
      significant_different_cnt 0
      significant_not_different_cnt 1
    ]
    sbml [
      sbmlRole "reaction"
    ]
    sbml_reaction [
      reversible "false"
      sbml_id "r56"
    ]
  ]
  node [
    id 45
    zlevel -1

    charting [
      background_color "#000000"
      background_color1 "#000000"
      background_color2 "#000000"
      background_color3 "#000000"
      background_color4 "#000000"
      background_color5 "#000000"
      domainAxis "[unit]"
      empty_border_width 2.0
      empty_border_width_vert 2.0
      maxRange 1.0
      max_charts_in_column -1
      minRange 0.0
      rangeAxis "[unit]"
      rangeStepSize 0.0
      show_legend "false"
      useCustomRange "false"
      useCustomRangeSteps "false"
    ]
    cluster [
      cluster "Calvin cycle"
    ]
    graphics [
      x 967.0314961904567
      y 1773.6489613094382
      w 70.0
      h 30.0
      fill "#FFFFFF"
      outline "#FF0033"
      component "heatmap"
      frameThickness 4.0
      gradient 0.0
      rounding 5.0
      type "rectangle"
    ]
    label "r57"
    labelgraphics [
      alignment "center"
      anchor "n"
      color "#000000"
      fontName "Arial"
      fontSize 20
      fontStyle "plain"
      type "text"
    ]
    labelgraphics1 [
      alignment "center"
      anchor "hidden"
      color "#000000"
      fontName "Arial"
      fontSize 12
      fontStyle "plain"
      position [
        localAlign 0.0
        relHor 0.0
        relVert 0.0
      ]
      text "RuBP_p:CO2_p:H2O_p::x3PG_p"
      type "text"
    ]
    labelgraphics100 [
      alignment "center"
      anchor "hidden"
      color "#000000"
      fontName "Arial"
      fontSize 12
      fontStyle "plain"
      position [
        localAlign 0.0
        relHor 0.0
        relVert 0.0
      ]
      text "r57"
      type "text"
    ]
    labelgraphics2 [
      alignment "center"
      anchor "hidden"
      color "#000000"
      fontName "Arial"
      fontSize 12
      fontStyle "plain"
      position [
        localAlign 0.0
        relHor 0.0
        relVert 0.0
      ]
      text "4.1.1.39"
      type "text"
    ]
    labelgraphics3 [
      alignment "center"
      anchor "hidden"
      color "#000000"
      fontName "Arial"
      fontSize 12
      fontStyle "plain"
      position [
        localAlign 0.0
        relHor 0.0
        relVert 0.0
      ]
      text "ribulose-bisphosphate carboxylase oxygenase"
      type "text"
    ]
    labelgraphics4 [
      alignment "center"
      anchor "hidden"
      color "#000000"
      fontName "Arial"
      fontSize 12
      fontStyle "plain"
      position [
        localAlign 0.0
        relHor 0.0
        relVert 0.0
      ]
      text "BrChr4g02362V4"
      type "text"
    ]
    labelgraphics5 [
      alignment "center"
      anchor "hidden"
      color "#000000"
      fontName "Arial"
      fontSize 12
      fontStyle "plain"
      position [
        localAlign 0.0
        relHor 0.0
        relVert 0.0
      ]
      text "Contig2040"
      type "text"
    ]
    labelgraphics6 [
      alignment "center"
      anchor "hidden"
      color "#000000"
      fontName "Arial"
      fontSize 12
      fontStyle "plain"
      position [
        localAlign 0.0
        relHor 0.0
        relVert 0.0
      ]
      text "BoC04g04375V4"
      type "text"
    ]
    labelgraphics7 [
      alignment "center"
      anchor "hidden"
      color "#000000"
      fontName "Arial"
      fontSize 12
      fontStyle "plain"
      position [
        localAlign 0.0
        relHor 0.0
        relVert 0.0
      ]
      text "BrChr2g02207V4"
      type "text"
    ]
    labelgraphics8 [
      alignment "center"
      anchor "hidden"
      color "#000000"
      fontName "Arial"
      fontSize 12
      fontStyle "plain"
      position [
        localAlign 0.0
        relHor 0.0
        relVert 0.0
      ]
      text "Contig17724"
      type "text"
    ]
    mapping [
      measurementdata "<substance id='51' name='BrChr4g02362V4' info='NaN:NaN' cluster_id='BrChr4g02362V4'><line experimentname='uniform change transcript vs flux' coordinator='experiment coordinator' startdate='22.08.14 09:32' importdate='22.08.14 09:32' genotype='unspecified' id='1' name='uniform change'><sample id='50' time='-1' unit='-1'><average max='1.0' min='1.0' replicates='1' stddev='NaN' unit='expression'>1.0</average><data replicates='1' unit='expression'>1.0</data></sample></line></substance>@<substance id='52' name='Contig2040' info='NaN:NaN' cluster_id='Contig2040'><line experimentname='uniform change transcript vs flux' coordinator='experiment coordinator' startdate='22.08.14 09:32' importdate='22.08.14 09:32' genotype='unspecified' id='1' name='uniform change'><sample id='51' time='-1' unit='-1'><average max='1.0' min='1.0' replicates='1' stddev='NaN' unit='expression'>1.0</average><data replicates='1' unit='expression'>1.0</data></sample></line></substance>@<substance id='53' name='BoC04g04375V4' info='NaN:NaN' cluster_id='BoC04g04375V4'><line experimentname='uniform change transcript vs flux' coordinator='experiment coordinator' startdate='22.08.14 09:32' importdate='22.08.14 09:32' genotype='unspecified' id='1' name='uniform change'><sample id='52' time='-1' unit='-1'><average max='-1.0' min='-1.0' replicates='1' stddev='NaN' unit='expression'>-1.0</average><data replicates='1' unit='expression'>-1.0</data></sample></line></substance>@<substance id='54' name='BrChr2g02207V4' info='NaN:NaN' cluster_id='BrChr2g02207V4'><line experimentname='uniform change transcript vs flux' coordinator='experiment coordinator' startdate='22.08.14 09:32' importdate='22.08.14 09:32' genotype='unspecified' id='1' name='uniform change'><sample id='53' time='-1' unit='-1'><average max='-1.0' min='-1.0' replicates='1' stddev='NaN' unit='expression'>-1.0</average><data replicates='1' unit='expression'>-1.0</data></sample></line></substance>@<substance id='55' name='Contig17724' info='NaN:NaN' cluster_id='Contig17724'><line experimentname='uniform change transcript vs flux' coordinator='experiment coordinator' startdate='22.08.14 09:32' importdate='22.08.14 09:32' genotype='unspecified' id='1' name='uniform change'><sample id='54' time='-1' unit='-1'><average max='1.0' min='1.0' replicates='1' stddev='NaN' unit='expression'>1.0</average><data replicates='1' unit='expression'>1.0</data></sample></line></substance>@"
    ]
    oldlabel "RuBP_p:CO2_p:H2O_p::x3PG_p"
    properties [
      datamapping_cnt 1
      degree 0
      degree_in 0
      degree_out 0
      lines_cnt 1
      sample_cnt 1
      sample_replicate_cnt_max 1
      sample_replicate_cnt_min 1
      sample_replicate_values_max 1.0
      sample_replicate_values_min 1.0
      sample_values_avg 1.0
      sample_values_max 1.0
      sample_values_min 1.0
      sample_values_sum 1.0
      samples_different_timepoints_cnt 1
      significant_different_cnt 0
      significant_not_different_cnt 1
    ]
    sbml [
      sbmlRole "reaction"
    ]
    sbml_reaction [
      reversible "false"
      sbml_id "r57"
    ]
  ]
  node [
    id 46
    zlevel -1

    charting [
      background_color "#000000"
      background_color1 "#000000"
      background_color2 "#000000"
      background_color3 "#000000"
      background_color4 "#000000"
      domainAxis "[unit]"
      empty_border_width 2.0
      empty_border_width_vert 2.0
      maxRange 1.0
      max_charts_in_column -1
      minRange 0.0
      rangeAxis "[unit]"
      rangeStepSize 0.0
      show_legend "false"
      useCustomRange "false"
      useCustomRangeSteps "false"
    ]
    cluster [
      cluster "glycolysis_plastid"
    ]
    graphics [
      x 872.7601997396487
      y 1456.8306349872564
      w 70.0
      h 30.0
      fill "#FFFFFF"
      outline "#FF0033"
      component "heatmap"
      frameThickness 4.0
      gradient 0.0
      rounding 5.0
      type "rectangle"
    ]
    label "r58"
    labelgraphics [
      alignment "center"
      anchor "n"
      color "#000000"
      fontName "Arial"
      fontSize 20
      fontStyle "plain"
      type "text"
    ]
    labelgraphics1 [
      alignment "center"
      anchor "hidden"
      color "#000000"
      fontName "Arial"
      fontSize 12
      fontStyle "plain"
      position [
        localAlign 0.0
        relHor 0.0
        relVert 0.0
      ]
      text "ADP_p:PEP_p::ATP_p:PYR_p"
      type "text"
    ]
    labelgraphics100 [
      alignment "center"
      anchor "hidden"
      color "#000000"
      fontName "Arial"
      fontSize 12
      fontStyle "plain"
      position [
        localAlign 0.0
        relHor 0.0
        relVert 0.0
      ]
      text "r58"
      type "text"
    ]
    labelgraphics2 [
      alignment "center"
      anchor "hidden"
      color "#000000"
      fontName "Arial"
      fontSize 12
      fontStyle "plain"
      position [
        localAlign 0.0
        relHor 0.0
        relVert 0.0
      ]
      text "2.7.1.40"
      type "text"
    ]
    labelgraphics3 [
      alignment "center"
      anchor "hidden"
      color "#000000"
      fontName "Arial"
      fontSize 12
      fontStyle "plain"
      position [
        localAlign 0.0
        relHor 0.0
        relVert 0.0
      ]
      text "pyruvate kinase"
      type "text"
    ]
    labelgraphics4 [
      alignment "center"
      anchor "hidden"
      color "#000000"
      fontName "Arial"
      fontSize 12
      fontStyle "plain"
      position [
        localAlign 0.0
        relHor 0.0
        relVert 0.0
      ]
      text "Contig830"
      type "text"
    ]
    labelgraphics5 [
      alignment "center"
      anchor "hidden"
      color "#000000"
      fontName "Arial"
      fontSize 12
      fontStyle "plain"
      position [
        localAlign 0.0
        relHor 0.0
        relVert 0.0
      ]
      text "Contig4766"
      type "text"
    ]
    labelgraphics6 [
      alignment "center"
      anchor "hidden"
      color "#000000"
      fontName "Arial"
      fontSize 12
      fontStyle "plain"
      position [
        localAlign 0.0
        relHor 0.0
        relVert 0.0
      ]
      text "Contig14639"
      type "text"
    ]
    labelgraphics7 [
      alignment "center"
      anchor "hidden"
      color "#000000"
      fontName "Arial"
      fontSize 12
      fontStyle "plain"
      position [
        localAlign 0.0
        relHor 0.0
        relVert 0.0
      ]
      text "Contig29505"
      type "text"
    ]
    mapping [
      measurementdata "<substance id='56' name='Contig830' info='NaN:NaN' cluster_id='Contig830'><line experimentname='uniform change transcript vs flux' coordinator='experiment coordinator' startdate='22.08.14 09:32' importdate='22.08.14 09:32' genotype='unspecified' id='1' name='uniform change'><sample id='55' time='-1' unit='-1'><average max='-1.0' min='-1.0' replicates='1' stddev='NaN' unit='expression'>-1.0</average><data replicates='1' unit='expression'>-1.0</data></sample></line></substance>@<substance id='57' name='Contig4766' info='NaN:NaN' cluster_id='Contig4766'><line experimentname='uniform change transcript vs flux' coordinator='experiment coordinator' startdate='22.08.14 09:32' importdate='22.08.14 09:32' genotype='unspecified' id='1' name='uniform change'><sample id='56' time='-1' unit='-1'><average max='-1.0' min='-1.0' replicates='1' stddev='NaN' unit='expression'>-1.0</average><data replicates='1' unit='expression'>-1.0</data></sample></line></substance>@<substance id='58' name='Contig14639' info='NaN:NaN' cluster_id='Contig14639'><line experimentname='uniform change transcript vs flux' coordinator='experiment coordinator' startdate='22.08.14 09:32' importdate='22.08.14 09:32' genotype='unspecified' id='1' name='uniform change'><sample id='57' time='-1' unit='-1'><average max='1.0' min='1.0' replicates='1' stddev='NaN' unit='expression'>1.0</average><data replicates='1' unit='expression'>1.0</data></sample></line></substance>@<substance id='59' name='Contig29505' info='NaN:NaN' cluster_id='Contig29505'><line experimentname='uniform change transcript vs flux' coordinator='experiment coordinator' startdate='22.08.14 09:32' importdate='22.08.14 09:32' genotype='unspecified' id='1' name='uniform change'><sample id='58' time='-1' unit='-1'><average max='-1.0' min='-1.0' replicates='1' stddev='NaN' unit='expression'>-1.0</average><data replicates='1' unit='expression'>-1.0</data></sample></line></substance>@"
    ]
    oldlabel "ADP_p:PEP_p::ATP_p:PYR_p"
    properties [
      datamapping_cnt 1
      degree 0
      degree_in 0
      degree_out 0
      lines_cnt 1
      sample_cnt 1
      sample_replicate_cnt_max 1
      sample_replicate_cnt_min 1
      sample_replicate_values_max 1.0
      sample_replicate_values_min 1.0
      sample_values_avg 1.0
      sample_values_max 1.0
      sample_values_min 1.0
      sample_values_sum 1.0
      samples_different_timepoints_cnt 1
      significant_different_cnt 0
      significant_not_different_cnt 1
    ]
    sbml [
      sbmlRole "reaction"
    ]
    sbml_reaction [
      reversible "false"
      sbml_id "r58"
    ]
  ]
  node [
    id 47
    zlevel -1

    charting [
      background_color "#000000"
      background_color1 "#000000"
      background_color2 "#000000"
      background_color3 "#000000"
      background_color4 "#000000"
      background_color5 "#000000"
      background_color6 "#000000"
      domainAxis "[unit]"
      empty_border_width 2.0
      empty_border_width_vert 2.0
      maxRange 1.0
      max_charts_in_column -1
      minRange 0.0
      rangeAxis "[unit]"
      rangeStepSize 0.0
      show_legend "false"
      useCustomRange "false"
      useCustomRangeSteps "false"
    ]
    cluster [
      cluster "Calvin cycle"
    ]
    graphics [
      x 1163.0314961904564
      y 1773.6489613094382
      w 70.0
      h 30.0
      fill "#FFFFFF"
      outline "#FF0033"
      component "heatmap"
      frameThickness 4.0
      gradient 0.0
      rounding 5.0
      type "rectangle"
    ]
    label "r59"
    labelgraphics [
      alignment "center"
      anchor "n"
      color "#000000"
      fontName "Arial"
      fontSize 20
      fontStyle "plain"
      type "text"
    ]
    labelgraphics1 [
      alignment "center"
      anchor "hidden"
      color "#000000"
      fontName "Arial"
      fontSize 12
      fontStyle "plain"
      position [
        localAlign 0.0
        relHor 0.0
        relVert 0.0
      ]
      text "PGP_p:NADPH_p:H_p::G3P_p:Pi_p:NADP_p"
      type "text"
    ]
    labelgraphics100 [
      alignment "center"
      anchor "hidden"
      color "#000000"
      fontName "Arial"
      fontSize 12
      fontStyle "plain"
      position [
        localAlign 0.0
        relHor 0.0
        relVert 0.0
      ]
      text "r59"
      type "text"
    ]
    labelgraphics2 [
      alignment "center"
      anchor "hidden"
      color "#000000"
      fontName "Arial"
      fontSize 12
      fontStyle "plain"
      position [
        localAlign 0.0
        relHor 0.0
        relVert 0.0
      ]
      text "1.2.1.13"
      type "text"
    ]
    labelgraphics3 [
      alignment "center"
      anchor "hidden"
      color "#000000"
      fontName "Arial"
      fontSize 12
      fontStyle "plain"
      position [
        localAlign 0.0
        relHor 0.0
        relVert 0.0
      ]
      text "glyceraldehyde-3-phosphate dehydrogenase (NADP+) (phosphorylating)"
      type "text"
    ]
    labelgraphics4 [
      alignment "center"
      anchor "hidden"
      color "#000000"
      fontName "Arial"
      fontSize 12
      fontStyle "plain"
      position [
        localAlign 0.0
        relHor 0.0
        relVert 0.0
      ]
      text "Contig20089"
      type "text"
    ]
    labelgraphics5 [
      alignment "center"
      anchor "hidden"
      color "#000000"
      fontName "Arial"
      fontSize 12
      fontStyle "plain"
      position [
        localAlign 0.0
        relHor 0.0
        relVert 0.0
      ]
      text "Contig20047"
      type "text"
    ]
    labelgraphics6 [
      alignment "center"
      anchor "hidden"
      color "#000000"
      fontName "Arial"
      fontSize 12
      fontStyle "plain"
      position [
        localAlign 0.0
        relHor 0.0
        relVert 0.0
      ]
      text "Contig7926"
      type "text"
    ]
    labelgraphics7 [
      alignment "center"
      anchor "hidden"
      color "#000000"
      fontName "Arial"
      fontSize 12
      fontStyle "plain"
      position [
        localAlign 0.0
        relHor 0.0
        relVert 0.0
      ]
      text "Contig15149"
      type "text"
    ]
    labelgraphics8 [
      alignment "center"
      anchor "hidden"
      color "#000000"
      fontName "Arial"
      fontSize 12
      fontStyle "plain"
      position [
        localAlign 0.0
        relHor 0.0
        relVert 0.0
      ]
      text "Contig5039"
      type "text"
    ]
    labelgraphics9 [
      alignment "center"
      anchor "hidden"
      color "#000000"
      fontName "Arial"
      fontSize 12
      fontStyle "plain"
      position [
        localAlign 0.0
        relHor 0.0
        relVert 0.0
      ]
      text "Contig3009"
      type "text"
    ]
    mapping [
      measurementdata "<substance id='60' name='Contig20089' info='NaN:NaN' cluster_id='Contig20089'><line experimentname='uniform change transcript vs flux' coordinator='experiment coordinator' startdate='22.08.14 09:32' importdate='22.08.14 09:32' genotype='unspecified' id='1' name='uniform change'><sample id='59' time='-1' unit='-1'><average max='1.0' min='1.0' replicates='1' stddev='NaN' unit='expression'>1.0</average><data replicates='1' unit='expression'>1.0</data></sample></line></substance>@<substance id='61' name='Contig20047' info='NaN:NaN' cluster_id='Contig20047'><line experimentname='uniform change transcript vs flux' coordinator='experiment coordinator' startdate='22.08.14 09:32' importdate='22.08.14 09:32' genotype='unspecified' id='1' name='uniform change'><sample id='60' time='-1' unit='-1'><average max='-1.0' min='-1.0' replicates='1' stddev='NaN' unit='expression'>-1.0</average><data replicates='1' unit='expression'>-1.0</data></sample></line></substance>@<substance id='62' name='Contig7926' info='NaN:NaN' cluster_id='Contig7926'><line experimentname='uniform change transcript vs flux' coordinator='experiment coordinator' startdate='22.08.14 09:32' importdate='22.08.14 09:32' genotype='unspecified' id='1' name='uniform change'><sample id='61' time='-1' unit='-1'><average max='1.0' min='1.0' replicates='1' stddev='NaN' unit='expression'>1.0</average><data replicates='1' unit='expression'>1.0</data></sample></line></substance>@<substance id='63' name='Contig15149' info='NaN:NaN' cluster_id='Contig15149'><line experimentname='uniform change transcript vs flux' coordinator='experiment coordinator' startdate='22.08.14 09:32' importdate='22.08.14 09:32' genotype='unspecified' id='1' name='uniform change'><sample id='62' time='-1' unit='-1'><average max='1.0' min='1.0' replicates='1' stddev='NaN' unit='expression'>1.0</average><data replicates='1' unit='expression'>1.0</data></sample></line></substance>@<substance id='64' name='Contig5039' info='NaN:NaN' cluster_id='Contig5039'><line experimentname='uniform change transcript vs flux' coordinator='experiment coordinator' startdate='22.08.14 09:32' importdate='22.08.14 09:32' genotype='unspecified' id='1' name='uniform change'><sample id='63' time='-1' unit='-1'><average max='1.0' min='1.0' replicates='1' stddev='NaN' unit='expression'>1.0</average><data replicates='1' unit='expression'>1.0</data></sample></line></substance>@<substance id='65' name='Contig3009' info='NaN:NaN' cluster_id='Contig3009'><line experimentname='uniform change transcript vs flux' coordinator='experiment coordinator' startdate='22.08.14 09:32' importdate='22.08.14 09:32' genotype='unspecified' id='1' name='uniform change'><sample id='64' time='-1' unit='-1'><average max='-1.0' min='-1.0' replicates='1' stddev='NaN' unit='expression'>-1.0</average><data replicates='1' unit='expression'>-1.0</data></sample></line></substance>@"
    ]
    oldlabel "PGP_p:NADPH_p:H_p::G3P_p:Pi_p:NADP_p"
    properties [
      datamapping_cnt 1
      degree 0
      degree_in 0
      degree_out 0
      lines_cnt 1
      sample_cnt 1
      sample_replicate_cnt_max 1
      sample_replicate_cnt_min 1
      sample_replicate_values_max 1.0
      sample_replicate_values_min 1.0
      sample_values_avg 1.0
      sample_values_max 1.0
      sample_values_min 1.0
      sample_values_sum 1.0
      samples_different_timepoints_cnt 1
      significant_different_cnt 0
      significant_not_different_cnt 1
    ]
    sbml [
      sbmlRole "reaction"
    ]
    sbml_reaction [
      reversible "false"
      sbml_id "r59"
    ]
  ]
  node [
    id 48
    zlevel -1

    charting [
      background_color "#000000"
      background_color1 "#000000"
      domainAxis "[unit]"
      empty_border_width 2.0
      empty_border_width_vert 2.0
      maxRange 1.0
      max_charts_in_column -1
      minRange 0.0
      rangeAxis "[unit]"
      rangeStepSize 0.0
      show_legend "false"
      useCustomRange "false"
      useCustomRangeSteps "false"
    ]
    cluster [
      cluster "glycolysis_plastid"
    ]
    graphics [
      x 970.7601997396489
      y 1516.8306349872564
      w 70.0
      h 30.0
      fill "#FFFFFF"
      outline "#000000"
      component "heatmap"
      frameThickness 1.0
      gradient 0.0
      rounding 5.0
      type "rectangle"
    ]
    label "r60"
    labelgraphics [
      alignment "center"
      anchor "n"
      color "#000000"
      fontName "Arial"
      fontSize 20
      fontStyle "plain"
      type "text"
    ]
    labelgraphics1 [
      alignment "center"
      anchor "hidden"
      color "#000000"
      fontName "Arial"
      fontSize 12
      fontStyle "plain"
      position [
        localAlign 0.0
        relHor 0.0
        relVert 0.0
      ]
      text "G3P_p:Pi_p:NAD_p::PGP_p:NADH_p:H_p"
      type "text"
    ]
    labelgraphics100 [
      alignment "center"
      anchor "hidden"
      color "#000000"
      fontName "Arial"
      fontSize 12
      fontStyle "plain"
      position [
        localAlign 0.0
        relHor 0.0
        relVert 0.0
      ]
      text "r60"
      type "text"
    ]
    labelgraphics2 [
      alignment "center"
      anchor "hidden"
      color "#000000"
      fontName "Arial"
      fontSize 12
      fontStyle "plain"
      position [
        localAlign 0.0
        relHor 0.0
        relVert 0.0
      ]
      text "1.2.1.12"
      type "text"
    ]
    labelgraphics3 [
      alignment "center"
      anchor "hidden"
      color "#000000"
      fontName "Arial"
      fontSize 12
      fontStyle "plain"
      position [
        localAlign 0.0
        relHor 0.0
        relVert 0.0
      ]
      text "glyceraldehyde-3-phosphate dehydrogenase (NAD+) (phosphorylating)"
      type "text"
    ]
    oldlabel "G3P_p:Pi_p:NAD_p::PGP_p:NADH_p:H_p"
    properties [
      datamapping_cnt 1
      degree 0
      degree_in 0
      degree_out 0
      lines_cnt 1
      sample_cnt 1
      sample_replicate_cnt_max 1
      sample_replicate_cnt_min 1
      sample_replicate_values_max 1.0
      sample_replicate_values_min 1.0
      sample_values_avg 1.0
      sample_values_max 1.0
      sample_values_min 1.0
      sample_values_sum 1.0
      samples_different_timepoints_cnt 1
      significant_different_cnt 0
      significant_not_different_cnt 1
    ]
    sbml [
      sbmlRole "reaction"
    ]
    sbml_reaction [
      reversible "false"
      sbml_id "r60"
    ]
  ]
  node [
    id 49
    zlevel -1

    charting [
      background_color "#000000"
      background_color1 "#000000"
      background_color2 "#000000"
      background_color3 "#000000"
      background_color4 "#000000"
      domainAxis "[unit]"
      empty_border_width 2.0
      empty_border_width_vert 2.0
      maxRange 1.0
      max_charts_in_column -1
      minRange 0.0
      rangeAxis "[unit]"
      rangeStepSize 0.0
      show_legend "false"
      useCustomRange "false"
      useCustomRangeSteps "false"
    ]
    cluster [
      cluster "glycolysis_plastid"
    ]
    graphics [
      x 970.7601997396489
      y 1396.8306349872564
      w 70.0
      h 30.0
      fill "#FFFFFF"
      outline "#FF0033"
      component "heatmap"
      frameThickness 4.0
      gradient 0.0
      rounding 5.0
      type "rectangle"
    ]
    label "r61"
    labelgraphics [
      alignment "center"
      anchor "n"
      color "#000000"
      fontName "Arial"
      fontSize 20
      fontStyle "plain"
      type "text"
    ]
    labelgraphics1 [
      alignment "center"
      anchor "hidden"
      color "#000000"
      fontName "Arial"
      fontSize 12
      fontStyle "plain"
      position [
        localAlign 0.0
        relHor 0.0
        relVert 0.0
      ]
      text "DHAP_p::G3P_p"
      type "text"
    ]
    labelgraphics100 [
      alignment "center"
      anchor "hidden"
      color "#000000"
      fontName "Arial"
      fontSize 12
      fontStyle "plain"
      position [
        localAlign 0.0
        relHor 0.0
        relVert 0.0
      ]
      text "r61"
      type "text"
    ]
    labelgraphics2 [
      alignment "center"
      anchor "hidden"
      color "#000000"
      fontName "Arial"
      fontSize 12
      fontStyle "plain"
      position [
        localAlign 0.0
        relHor 0.0
        relVert 0.0
      ]
      text "5.3.1.1"
      type "text"
    ]
    labelgraphics3 [
      alignment "center"
      anchor "hidden"
      color "#000000"
      fontName "Arial"
      fontSize 12
      fontStyle "plain"
      position [
        localAlign 0.0
        relHor 0.0
        relVert 0.0
      ]
      text "triose-phosphate isomerase"
      type "text"
    ]
    labelgraphics4 [
      alignment "center"
      anchor "hidden"
      color "#000000"
      fontName "Arial"
      fontSize 12
      fontStyle "plain"
      position [
        localAlign 0.0
        relHor 0.0
        relVert 0.0
      ]
      text "BrChr4g02536V4"
      type "text"
    ]
    labelgraphics5 [
      alignment "center"
      anchor "hidden"
      color "#000000"
      fontName "Arial"
      fontSize 12
      fontStyle "plain"
      position [
        localAlign 0.0
        relHor 0.0
        relVert 0.0
      ]
      text "Contig6738"
      type "text"
    ]
    labelgraphics6 [
      alignment "center"
      anchor "hidden"
      color "#000000"
      fontName "Arial"
      fontSize 12
      fontStyle "plain"
      position [
        localAlign 0.0
        relHor 0.0
        relVert 0.0
      ]
      text "Contig11377"
      type "text"
    ]
    labelgraphics7 [
      alignment "center"
      anchor "hidden"
      color "#000000"
      fontName "Arial"
      fontSize 12
      fontStyle "plain"
      position [
        localAlign 0.0
        relHor 0.0
        relVert 0.0
      ]
      text "Contig18285"
      type "text"
    ]
    mapping [
      measurementdata "<substance id='66' name='BrChr4g02536V4' info='NaN:NaN' cluster_id='BrChr4g02536V4'><line experimentname='uniform change transcript vs flux' coordinator='experiment coordinator' startdate='22.08.14 09:32' importdate='22.08.14 09:32' genotype='unspecified' id='1' name='uniform change'><sample id='65' time='-1' unit='-1'><average max='-1.0' min='-1.0' replicates='1' stddev='NaN' unit='expression'>-1.0</average><data replicates='1' unit='expression'>-1.0</data></sample></line></substance>@<substance id='67' name='Contig6738' info='NaN:NaN' cluster_id='Contig6738'><line experimentname='uniform change transcript vs flux' coordinator='experiment coordinator' startdate='22.08.14 09:32' importdate='22.08.14 09:32' genotype='unspecified' id='1' name='uniform change'><sample id='66' time='-1' unit='-1'><average max='1.0' min='1.0' replicates='1' stddev='NaN' unit='expression'>1.0</average><data replicates='1' unit='expression'>1.0</data></sample></line></substance>@<substance id='68' name='Contig11377' info='NaN:NaN' cluster_id='Contig11377'><line experimentname='uniform change transcript vs flux' coordinator='experiment coordinator' startdate='22.08.14 09:32' importdate='22.08.14 09:32' genotype='unspecified' id='1' name='uniform change'><sample id='67' time='-1' unit='-1'><average max='-1.0' min='-1.0' replicates='1' stddev='NaN' unit='expression'>-1.0</average><data replicates='1' unit='expression'>-1.0</data></sample></line></substance>@<substance id='69' name='Contig18285' info='NaN:NaN' cluster_id='Contig18285'><line experimentname='uniform change transcript vs flux' coordinator='experiment coordinator' startdate='22.08.14 09:32' importdate='22.08.14 09:32' genotype='unspecified' id='1' name='uniform change'><sample id='68' time='-1' unit='-1'><average max='1.0' min='1.0' replicates='1' stddev='NaN' unit='expression'>1.0</average><data replicates='1' unit='expression'>1.0</data></sample></line></substance>@"
    ]
    oldlabel "DHAP_p::G3P_p"
    properties [
      datamapping_cnt 1
      degree 0
      degree_in 0
      degree_out 0
      lines_cnt 1
      sample_cnt 1
      sample_replicate_cnt_max 1
      sample_replicate_cnt_min 1
      sample_replicate_values_max 1.0
      sample_replicate_values_min 1.0
      sample_values_avg 1.0
      sample_values_max 1.0
      sample_values_min 1.0
      sample_values_sum 1.0
      samples_different_timepoints_cnt 1
      significant_different_cnt 0
      significant_not_different_cnt 1
    ]
    sbml [
      sbmlRole "reaction"
    ]
    sbml_reaction [
      reversible "false"
      sbml_id "r61"
    ]
  ]
  node [
    id 50
    zlevel -1

    charting [
      background_color "#000000"
      background_color1 "#000000"
      background_color2 "#000000"
      background_color3 "#000000"
      background_color4 "#000000"
      background_color5 "#000000"
      background_color6 "#000000"
      domainAxis "[unit]"
      empty_border_width 2.0
      empty_border_width_vert 2.0
      maxRange 1.0
      max_charts_in_column -1
      minRange 0.0
      rangeAxis "[unit]"
      rangeStepSize 0.0
      show_legend "false"
      useCustomRange "false"
      useCustomRangeSteps "false"
    ]
    cluster [
      cluster "Calvin cycle"
    ]
    graphics [
      x 1065.031496190457
      y 1653.6489613094382
      w 70.0
      h 30.0
      fill "#FFFFFF"
      outline "#000000"
      component "heatmap"
      frameThickness 1.0
      gradient 0.0
      rounding 5.0
      type "rectangle"
    ]
    label "r62"
    labelgraphics [
      alignment "center"
      anchor "n"
      color "#000000"
      fontName "Arial"
      fontSize 20
      fontStyle "plain"
      type "text"
    ]
    labelgraphics1 [
      alignment "center"
      anchor "hidden"
      color "#000000"
      fontName "Arial"
      fontSize 12
      fontStyle "plain"
      position [
        localAlign 0.0
        relHor 0.0
        relVert 0.0
      ]
      text "DHAP_p:G3P_p::F16P_p"
      type "text"
    ]
    labelgraphics100 [
      alignment "center"
      anchor "hidden"
      color "#000000"
      fontName "Arial"
      fontSize 12
      fontStyle "plain"
      position [
        localAlign 0.0
        relHor 0.0
        relVert 0.0
      ]
      text "r62"
      type "text"
    ]
    labelgraphics2 [
      alignment "center"
      anchor "hidden"
      color "#000000"
      fontName "Arial"
      fontSize 12
      fontStyle "plain"
      position [
        localAlign 0.0
        relHor 0.0
        relVert 0.0
      ]
      text "4.1.2.13"
      type "text"
    ]
    labelgraphics3 [
      alignment "center"
      anchor "hidden"
      color "#000000"
      fontName "Arial"
      fontSize 12
      fontStyle "plain"
      position [
        localAlign 0.0
        relHor 0.0
        relVert 0.0
      ]
      text "fructose-bisphosphate aldolase"
      type "text"
    ]
    oldlabel "DHAP_p:G3P_p::F16P_p"
    properties [
      datamapping_cnt 1
      degree 0
      degree_in 0
      degree_out 0
      lines_cnt 1
      sample_cnt 1
      sample_replicate_cnt_max 1
      sample_replicate_cnt_min 1
      sample_replicate_values_max 1.0
      sample_replicate_values_min 1.0
      sample_values_avg 1.0
      sample_values_max 1.0
      sample_values_min 1.0
      sample_values_sum 1.0
      samples_different_timepoints_cnt 1
      significant_different_cnt 0
      significant_not_different_cnt 1
    ]
    sbml [
      sbmlRole "reaction"
    ]
    sbml_reaction [
      reversible "false"
      sbml_id "r62"
    ]
  ]
  node [
    id 51
    zlevel -1

    charting [
      background_color "#000000"
      background_color1 "#000000"
      domainAxis "[unit]"
      empty_border_width 2.0
      empty_border_width_vert 2.0
      maxRange 1.0
      max_charts_in_column -1
      minRange 0.0
      rangeAxis "[unit]"
      rangeStepSize 0.0
      show_legend "false"
      useCustomRange "false"
      useCustomRangeSteps "false"
    ]
    cluster [
      cluster "glycolysis_plastid"
    ]
    graphics [
      x 970.7601997396489
      y 1456.8306349872564
      w 70.0
      h 30.0
      fill "#FFFFFF"
      outline "#000000"
      component "heatmap"
      frameThickness 1.0
      gradient 0.0
      rounding 5.0
      type "rectangle"
    ]
    label "r63"
    labelgraphics [
      alignment "center"
      anchor "n"
      color "#000000"
      fontName "Arial"
      fontSize 20
      fontStyle "plain"
      type "text"
    ]
    labelgraphics1 [
      alignment "center"
      anchor "hidden"
      color "#000000"
      fontName "Arial"
      fontSize 12
      fontStyle "plain"
      position [
        localAlign 0.0
        relHor 0.0
        relVert 0.0
      ]
      text "F6P_p:ATP_p::ADP_p:F16P_p"
      type "text"
    ]
    labelgraphics100 [
      alignment "center"
      anchor "hidden"
      color "#000000"
      fontName "Arial"
      fontSize 12
      fontStyle "plain"
      position [
        localAlign 0.0
        relHor 0.0
        relVert 0.0
      ]
      text "r63"
      type "text"
    ]
    labelgraphics2 [
      alignment "center"
      anchor "hidden"
      color "#000000"
      fontName "Arial"
      fontSize 12
      fontStyle "plain"
      position [
        localAlign 0.0
        relHor 0.0
        relVert 0.0
      ]
      text "2.7.1.11"
      type "text"
    ]
    labelgraphics3 [
      alignment "center"
      anchor "hidden"
      color "#000000"
      fontName "Arial"
      fontSize 12
      fontStyle "plain"
      position [
        localAlign 0.0
        relHor 0.0
        relVert 0.0
      ]
      text "6-phosphofructokinase"
      type "text"
    ]
    oldlabel "F6P_p:ATP_p::ADP_p:F16P_p"
    properties [
      datamapping_cnt 1
      degree 0
      degree_in 0
      degree_out 0
      lines_cnt 1
      sample_cnt 1
      sample_replicate_cnt_max 1
      sample_replicate_cnt_min 1
      sample_replicate_values_max -1.0
      sample_replicate_values_min -1.0
      sample_values_avg -1.0
      sample_values_max -1.0
      sample_values_min -1.0
      sample_values_sum -1.0
      samples_different_timepoints_cnt 1
      significant_different_cnt 0
      significant_not_different_cnt 1
    ]
    sbml [
      sbmlRole "reaction"
    ]
    sbml_reaction [
      reversible "false"
      sbml_id "r63"
    ]
  ]
  node [
    id 52
    zlevel -1

    charting [
      background_color "#000000"
      background_color1 "#000000"
      domainAxis "[unit]"
      empty_border_width 2.0
      empty_border_width_vert 2.0
      maxRange 1.0
      max_charts_in_column -1
      minRange 0.0
      rangeAxis "[unit]"
      rangeStepSize 0.0
      show_legend "false"
      useCustomRange "false"
      useCustomRangeSteps "false"
    ]
    cluster [
      cluster "Calvin cycle"
    ]
    graphics [
      x 1065.031496190457
      y 1713.6489613094382
      w 70.0
      h 30.0
      fill "#FFFFFF"
      outline "#000000"
      component "heatmap"
      frameThickness 1.0
      gradient 0.0
      rounding 5.0
      type "rectangle"
    ]
    label "r64"
    labelgraphics [
      alignment "center"
      anchor "n"
      color "#000000"
      fontName "Arial"
      fontSize 20
      fontStyle "plain"
      type "text"
    ]
    labelgraphics1 [
      alignment "center"
      anchor "hidden"
      color "#000000"
      fontName "Arial"
      fontSize 12
      fontStyle "plain"
      position [
        localAlign 0.0
        relHor 0.0
        relVert 0.0
      ]
      text "F16P_p:H2O_p::F6P_p:Pi_p"
      type "text"
    ]
    labelgraphics100 [
      alignment "center"
      anchor "hidden"
      color "#000000"
      fontName "Arial"
      fontSize 12
      fontStyle "plain"
      position [
        localAlign 0.0
        relHor 0.0
        relVert 0.0
      ]
      text "r64"
      type "text"
    ]
    labelgraphics2 [
      alignment "center"
      anchor "hidden"
      color "#000000"
      fontName "Arial"
      fontSize 12
      fontStyle "plain"
      position [
        localAlign 0.0
        relHor 0.0
        relVert 0.0
      ]
      text "3.1.3.11"
      type "text"
    ]
    labelgraphics3 [
      alignment "center"
      anchor "hidden"
      color "#000000"
      fontName "Arial"
      fontSize 12
      fontStyle "plain"
      position [
        localAlign 0.0
        relHor 0.0
        relVert 0.0
      ]
      text "fructose-bisphosphatase"
      type "text"
    ]
    oldlabel "F16P_p:H2O_p::F6P_p:Pi_p"
    properties [
      datamapping_cnt 1
      degree 0
      degree_in 0
      degree_out 0
      lines_cnt 1
      sample_cnt 1
      sample_replicate_cnt_max 1
      sample_replicate_cnt_min 1
      sample_replicate_values_max -1.0
      sample_replicate_values_min -1.0
      sample_values_avg -1.0
      sample_values_max -1.0
      sample_values_min -1.0
      sample_values_sum -1.0
      samples_different_timepoints_cnt 1
      significant_different_cnt 0
      significant_not_different_cnt 1
    ]
    sbml [
      sbmlRole "reaction"
    ]
    sbml_reaction [
      reversible "false"
      sbml_id "r64"
    ]
  ]
  node [
    id 53
    zlevel -1

    charting [
      background_color "#000000"
      background_color1 "#000000"
      background_color2 "#000000"
      background_color3 "#000000"
      background_color4 "#000000"
      background_color5 "#000000"
      domainAxis "[unit]"
      empty_border_width 2.0
      empty_border_width_vert 2.0
      maxRange 1.0
      max_charts_in_column -1
      minRange 0.0
      rangeAxis "[unit]"
      rangeStepSize 0.0
      show_legend "false"
      useCustomRange "false"
      useCustomRangeSteps "false"
    ]
    cluster [
      cluster "glycolysis_plastid"
    ]
    graphics [
      x 872.7601997396487
      y 1396.8306349872564
      w 70.0
      h 30.0
      fill "#FFFFFF"
      outline "#FF0033"
      component "heatmap"
      frameThickness 4.0
      gradient 0.0
      rounding 5.0
      type "rectangle"
    ]
    label "r65"
    labelgraphics [
      alignment "center"
      anchor "n"
      color "#000000"
      fontName "Arial"
      fontSize 20
      fontStyle "plain"
      type "text"
    ]
    labelgraphics1 [
      alignment "center"
      anchor "hidden"
      color "#000000"
      fontName "Arial"
      fontSize 12
      fontStyle "plain"
      position [
        localAlign 0.0
        relHor 0.0
        relVert 0.0
      ]
      text "G6P_p::F6P_p"
      type "text"
    ]
    labelgraphics100 [
      alignment "center"
      anchor "hidden"
      color "#000000"
      fontName "Arial"
      fontSize 12
      fontStyle "plain"
      position [
        localAlign 0.0
        relHor 0.0
        relVert 0.0
      ]
      text "r65"
      type "text"
    ]
    labelgraphics2 [
      alignment "center"
      anchor "hidden"
      color "#000000"
      fontName "Arial"
      fontSize 12
      fontStyle "plain"
      position [
        localAlign 0.0
        relHor 0.0
        relVert 0.0
      ]
      text "5.3.1.9"
      type "text"
    ]
    labelgraphics3 [
      alignment "center"
      anchor "hidden"
      color "#000000"
      fontName "Arial"
      fontSize 12
      fontStyle "plain"
      position [
        localAlign 0.0
        relHor 0.0
        relVert 0.0
      ]
      text "glucose-6-phosphate isomerase"
      type "text"
    ]
    labelgraphics4 [
      alignment "center"
      anchor "hidden"
      color "#000000"
      fontName "Arial"
      fontSize 12
      fontStyle "plain"
      position [
        localAlign 0.0
        relHor 0.0
        relVert 0.0
      ]
      text "BrChr1g03058V4"
      type "text"
    ]
    labelgraphics5 [
      alignment "center"
      anchor "hidden"
      color "#000000"
      fontName "Arial"
      fontSize 12
      fontStyle "plain"
      position [
        localAlign 0.0
        relHor 0.0
        relVert 0.0
      ]
      text "Contig13302"
      type "text"
    ]
    labelgraphics6 [
      alignment "center"
      anchor "hidden"
      color "#000000"
      fontName "Arial"
      fontSize 12
      fontStyle "plain"
      position [
        localAlign 0.0
        relHor 0.0
        relVert 0.0
      ]
      text "Contig36692"
      type "text"
    ]
    labelgraphics7 [
      alignment "center"
      anchor "hidden"
      color "#000000"
      fontName "Arial"
      fontSize 12
      fontStyle "plain"
      position [
        localAlign 0.0
        relHor 0.0
        relVert 0.0
      ]
      text "Contig34754"
      type "text"
    ]
    labelgraphics8 [
      alignment "center"
      anchor "hidden"
      color "#000000"
      fontName "Arial"
      fontSize 12
      fontStyle "plain"
      position [
        localAlign 0.0
        relHor 0.0
        relVert 0.0
      ]
      text "Contig30408"
      type "text"
    ]
    mapping [
      measurementdata "<substance id='70' name='BrChr1g03058V4' info='NaN:NaN' cluster_id='BrChr1g03058V4'><line experimentname='uniform change transcript vs flux' coordinator='experiment coordinator' startdate='22.08.14 09:32' importdate='22.08.14 09:32' genotype='unspecified' id='1' name='uniform change'><sample id='69' time='-1' unit='-1'><average max='1.0' min='1.0' replicates='1' stddev='NaN' unit='expression'>1.0</average><data replicates='1' unit='expression'>1.0</data></sample></line></substance>@<substance id='71' name='Contig13302' info='NaN:NaN' cluster_id='Contig13302'><line experimentname='uniform change transcript vs flux' coordinator='experiment coordinator' startdate='22.08.14 09:32' importdate='22.08.14 09:32' genotype='unspecified' id='1' name='uniform change'><sample id='70' time='-1' unit='-1'><average max='1.0' min='1.0' replicates='1' stddev='NaN' unit='expression'>1.0</average><data replicates='1' unit='expression'>1.0</data></sample></line></substance>@<substance id='72' name='Contig36692' info='NaN:NaN' cluster_id='Contig36692'><line experimentname='uniform change transcript vs flux' coordinator='experiment coordinator' startdate='22.08.14 09:32' importdate='22.08.14 09:32' genotype='unspecified' id='1' name='uniform change'><sample id='71' time='-1' unit='-1'><average max='-1.0' min='-1.0' replicates='1' stddev='NaN' unit='expression'>-1.0</average><data replicates='1' unit='expression'>-1.0</data></sample></line></substance>@<substance id='73' name='Contig34754' info='NaN:NaN' cluster_id='Contig34754'><line experimentname='uniform change transcript vs flux' coordinator='experiment coordinator' startdate='22.08.14 09:32' importdate='22.08.14 09:32' genotype='unspecified' id='1' name='uniform change'><sample id='72' time='-1' unit='-1'><average max='-1.0' min='-1.0' replicates='1' stddev='NaN' unit='expression'>-1.0</average><data replicates='1' unit='expression'>-1.0</data></sample></line></substance>@<substance id='74' name='Contig30408' info='NaN:NaN' cluster_id='Contig30408'><line experimentname='uniform change transcript vs flux' coordinator='experiment coordinator' startdate='22.08.14 09:32' importdate='22.08.14 09:32' genotype='unspecified' id='1' name='uniform change'><sample id='73' time='-1' unit='-1'><average max='-1.0' min='-1.0' replicates='1' stddev='NaN' unit='expression'>-1.0</average><data replicates='1' unit='expression'>-1.0</data></sample></line></substance>@"
    ]
    oldlabel "G6P_p::F6P_p"
    properties [
      datamapping_cnt 1
      degree 0
      degree_in 0
      degree_out 0
      lines_cnt 1
      sample_cnt 1
      sample_replicate_cnt_max 1
      sample_replicate_cnt_min 1
      sample_replicate_values_max 1.0
      sample_replicate_values_min 1.0
      sample_values_avg 1.0
      sample_values_max 1.0
      sample_values_min 1.0
      sample_values_sum 1.0
      samples_different_timepoints_cnt 1
      significant_different_cnt 0
      significant_not_different_cnt 1
    ]
    sbml [
      sbmlRole "reaction"
    ]
    sbml_reaction [
      reversible "false"
      sbml_id "r65"
    ]
  ]
  node [
    id 54
    zlevel -1

    charting [
      background_color "#000000"
      background_color1 "#000000"
      domainAxis "[unit]"
      empty_border_width 2.0
      empty_border_width_vert 2.0
      maxRange 1.0
      max_charts_in_column -1
      minRange 0.0
      rangeAxis "[unit]"
      rangeStepSize 0.0
      show_legend "false"
      useCustomRange "false"
      useCustomRangeSteps "false"
    ]
    cluster [
      cluster "one compartment, x"
    ]
    graphics [
      x 2612.0
      y 960.0
      w 70.0
      h 30.0
      fill "#FFFFFF"
      outline "#000000"
      component "heatmap"
      frameThickness 1.0
      gradient 0.0
      rounding 5.0
      type "rectangle"
    ]
    label "r66"
    labelgraphics [
      alignment "center"
      anchor "n"
      color "#000000"
      fontName "Arial"
      fontSize 20
      fontStyle "plain"
      type "text"
    ]
    labelgraphics1 [
      alignment "center"
      anchor "hidden"
      color "#000000"
      fontName "Arial"
      fontSize 12
      fontStyle "plain"
      position [
        localAlign 0.0
        relHor 0.0
        relVert 0.0
      ]
      text "AcCoA_x:H2O_x:OxA_x::Cit_x:CoA_x"
      type "text"
    ]
    labelgraphics100 [
      alignment "center"
      anchor "hidden"
      color "#000000"
      fontName "Arial"
      fontSize 12
      fontStyle "plain"
      position [
        localAlign 0.0
        relHor 0.0
        relVert 0.0
      ]
      text "r66"
      type "text"
    ]
    labelgraphics2 [
      alignment "center"
      anchor "hidden"
      color "#000000"
      fontName "Arial"
      fontSize 12
      fontStyle "plain"
      position [
        localAlign 0.0
        relHor 0.0
        relVert 0.0
      ]
      text "2.3.3.1"
      type "text"
    ]
    labelgraphics3 [
      alignment "center"
      anchor "hidden"
      color "#000000"
      fontName "Arial"
      fontSize 12
      fontStyle "plain"
      position [
        localAlign 0.0
        relHor 0.0
        relVert 0.0
      ]
      text "citrate synthase"
      type "text"
    ]
    oldlabel "AcCoA_x:H2O_x:OxA_x::Cit_x:CoA_x"
    properties [
      datamapping_cnt 1
      degree 0
      degree_in 0
      degree_out 0
      lines_cnt 1
      sample_cnt 1
      sample_replicate_cnt_max 1
      sample_replicate_cnt_min 1
      sample_replicate_values_max -1.0
      sample_replicate_values_min -1.0
      sample_values_avg -1.0
      sample_values_max -1.0
      sample_values_min -1.0
      sample_values_sum -1.0
      samples_different_timepoints_cnt 1
      significant_different_cnt 0
      significant_not_different_cnt 1
    ]
    sbml [
      sbmlRole "reaction"
    ]
    sbml_reaction [
      reversible "false"
      sbml_id "r66"
    ]
  ]
  node [
    id 55
    zlevel -1

    charting [
      background_color "#000000"
      background_color1 "#000000"
      domainAxis "[unit]"
      empty_border_width 2.0
      empty_border_width_vert 2.0
      maxRange 1.0
      max_charts_in_column -1
      minRange 0.0
      rangeAxis "[unit]"
      rangeStepSize 0.0
      show_legend "false"
      useCustomRange "false"
      useCustomRangeSteps "false"
    ]
    cluster [
      cluster "one compartment, c"
    ]
    graphics [
      x 143.94910672901528
      y 984.1222679959574
      w 70.0
      h 30.0
      fill "#FFFFFF"
      outline "#000000"
      component "heatmap"
      frameThickness 1.0
      gradient 0.0
      rounding 5.0
      type "rectangle"
    ]
    label "r125"
    labelgraphics [
      alignment "center"
      anchor "n"
      color "#000000"
      fontName "Arial"
      fontSize 20
      fontStyle "plain"
      type "text"
    ]
    labelgraphics1 [
      alignment "center"
      anchor "hidden"
      color "#000000"
      fontName "Arial"
      fontSize 12
      fontStyle "plain"
      position [
        localAlign 0.0
        relHor 0.0
        relVert 0.0
      ]
      text "NO3_c:NADH_c:H_c::NO2_c:NAD_c:H2O_c"
      type "text"
    ]
    labelgraphics100 [
      alignment "center"
      anchor "hidden"
      color "#000000"
      fontName "Arial"
      fontSize 12
      fontStyle "plain"
      position [
        localAlign 0.0
        relHor 0.0
        relVert 0.0
      ]
      text "r125"
      type "text"
    ]
    labelgraphics2 [
      alignment "center"
      anchor "hidden"
      color "#000000"
      fontName "Arial"
      fontSize 12
      fontStyle "plain"
      position [
        localAlign 0.0
        relHor 0.0
        relVert 0.0
      ]
      text "1.7.1.1"
      type "text"
    ]
    labelgraphics3 [
      alignment "center"
      anchor "hidden"
      color "#000000"
      fontName "Arial"
      fontSize 12
      fontStyle "plain"
      position [
        localAlign 0.0
        relHor 0.0
        relVert 0.0
      ]
      text "nitrate reductase (NADH)"
      type "text"
    ]
    oldlabel "NO3_c:NADH_c:H_c::NO2_c:NAD_c:H2O_c"
    properties [
      datamapping_cnt 1
      degree 0
      degree_in 0
      degree_out 0
      lines_cnt 1
      sample_cnt 1
      sample_replicate_cnt_max 1
      sample_replicate_cnt_min 1
      sample_replicate_values_max 1.0
      sample_replicate_values_min 1.0
      sample_values_avg 1.0
      sample_values_max 1.0
      sample_values_min 1.0
      sample_values_sum 1.0
      samples_different_timepoints_cnt 1
      significant_different_cnt 0
      significant_not_different_cnt 1
    ]
    sbml [
      sbmlRole "reaction"
    ]
    sbml_reaction [
      reversible "false"
      sbml_id "r125"
    ]
  ]
  node [
    id 56
    zlevel -1

    charting [
      background_color "#000000"
      background_color1 "#000000"
      domainAxis "[unit]"
      empty_border_width 2.0
      empty_border_width_vert 2.0
      maxRange 1.0
      max_charts_in_column -1
      minRange 0.0
      rangeAxis "[unit]"
      rangeStepSize 0.0
      show_legend "false"
      useCustomRange "false"
      useCustomRangeSteps "false"
    ]
    cluster [
      cluster "one compartment, c"
    ]
    graphics [
      x 143.94910672901528
      y 1044.1222679959574
      w 70.0
      h 30.0
      fill "#FFFFFF"
      outline "#000000"
      component "heatmap"
      frameThickness 1.0
      gradient 0.0
      rounding 5.0
      type "rectangle"
    ]
    label "r133"
    labelgraphics [
      alignment "center"
      anchor "n"
      color "#000000"
      fontName "Arial"
      fontSize 20
      fontStyle "plain"
      type "text"
    ]
    labelgraphics1 [
      alignment "center"
      anchor "hidden"
      color "#000000"
      fontName "Arial"
      fontSize 12
      fontStyle "plain"
      position [
        localAlign 0.0
        relHor 0.0
        relVert 0.0
      ]
      text "TAG_c:H2O_c::C16c0_c:C18c0_c:C18c1d9cis_c:C18c2d9cis12cis_c:C18c3d9cis12cis15cis_c:C20c0_c:C20c1d11cis_c:C22c0_c:C22c1d13cis_c:Glycerol_c"
      type "text"
    ]
    labelgraphics100 [
      alignment "center"
      anchor "hidden"
      color "#000000"
      fontName "Arial"
      fontSize 12
      fontStyle "plain"
      position [
        localAlign 0.0
        relHor 0.0
        relVert 0.0
      ]
      text "r133"
      type "text"
    ]
    labelgraphics2 [
      alignment "center"
      anchor "hidden"
      color "#000000"
      fontName "Arial"
      fontSize 12
      fontStyle "plain"
      position [
        localAlign 0.0
        relHor 0.0
        relVert 0.0
      ]
      text "3.1.1.3"
      type "text"
    ]
    labelgraphics3 [
      alignment "center"
      anchor "hidden"
      color "#000000"
      fontName "Arial"
      fontSize 12
      fontStyle "plain"
      position [
        localAlign 0.0
        relHor 0.0
        relVert 0.0
      ]
      text "triacylglycerol lipase"
      type "text"
    ]
    oldlabel "TAG_c:H2O_c::C16c0_c:C18c0_c:C18c1d9cis_c:C18c2d9cis12cis_c:C18c3d9cis12cis15cis_c:C20c0_c:C20c1d11cis_c:C22c0_c:C22c1d13cis_c:Glycerol_c"
    properties [
      datamapping_cnt 1
      degree 0
      degree_in 0
      degree_out 0
      lines_cnt 1
      sample_cnt 1
      sample_replicate_cnt_max 1
      sample_replicate_cnt_min 1
      sample_replicate_values_max 1.0
      sample_replicate_values_min 1.0
      sample_values_avg 1.0
      sample_values_max 1.0
      sample_values_min 1.0
      sample_values_sum 1.0
      samples_different_timepoints_cnt 1
      significant_different_cnt 0
      significant_not_different_cnt 1
    ]
    sbml [
      sbmlRole "reaction"
    ]
    sbml_reaction [
      reversible "false"
      sbml_id "r133"
    ]
  ]
  node [
    id 57
    zlevel -1

    charting [
      background_color "#000000"
      background_color1 "#000000"
      domainAxis "[unit]"
      empty_border_width 2.0
      empty_border_width_vert 2.0
      maxRange 1.0
      max_charts_in_column -1
      minRange 0.0
      rangeAxis "[unit]"
      rangeStepSize 0.0
      show_legend "false"
      useCustomRange "false"
      useCustomRangeSteps "false"
    ]
    cluster [
      cluster "one compartment, c"
    ]
    graphics [
      x 437.9491067290153
      y 924.1222679959574
      w 70.0
      h 30.0
      fill "#FFFFFF"
      outline "#000000"
      component "heatmap"
      frameThickness 1.0
      gradient 0.0
      rounding 5.0
      type "rectangle"
    ]
    label "r134"
    labelgraphics [
      alignment "center"
      anchor "n"
      color "#000000"
      fontName "Arial"
      fontSize 20
      fontStyle "plain"
      type "text"
    ]
    labelgraphics1 [
      alignment "center"
      anchor "hidden"
      color "#000000"
      fontName "Arial"
      fontSize 12
      fontStyle "plain"
      position [
        localAlign 0.0
        relHor 0.0
        relVert 0.0
      ]
      text "Glycerol_c:ATP_c::Glyc3P_c:ADP_c"
      type "text"
    ]
    labelgraphics100 [
      alignment "center"
      anchor "hidden"
      color "#000000"
      fontName "Arial"
      fontSize 12
      fontStyle "plain"
      position [
        localAlign 0.0
        relHor 0.0
        relVert 0.0
      ]
      text "r134"
      type "text"
    ]
    labelgraphics2 [
      alignment "center"
      anchor "hidden"
      color "#000000"
      fontName "Arial"
      fontSize 12
      fontStyle "plain"
      position [
        localAlign 0.0
        relHor 0.0
        relVert 0.0
      ]
      text "2.7.1.30"
      type "text"
    ]
    labelgraphics3 [
      alignment "center"
      anchor "hidden"
      color "#000000"
      fontName "Arial"
      fontSize 12
      fontStyle "plain"
      position [
        localAlign 0.0
        relHor 0.0
        relVert 0.0
      ]
      text "glycerol kinase"
      type "text"
    ]
    oldlabel "Glycerol_c:ATP_c::Glyc3P_c:ADP_c"
    properties [
      datamapping_cnt 1
      degree 0
      degree_in 0
      degree_out 0
      lines_cnt 1
      sample_cnt 1
      sample_replicate_cnt_max 1
      sample_replicate_cnt_min 1
      sample_replicate_values_max -1.0
      sample_replicate_values_min -1.0
      sample_values_avg -1.0
      sample_values_max -1.0
      sample_values_min -1.0
      sample_values_sum -1.0
      samples_different_timepoints_cnt 1
      significant_different_cnt 0
      significant_not_different_cnt 1
    ]
    sbml [
      sbmlRole "reaction"
    ]
    sbml_reaction [
      reversible "false"
      sbml_id "r134"
    ]
  ]
  node [
    id 58
    zlevel -1

    charting [
      background_color "#000000"
      background_color1 "#000000"
      background_color2 "#000000"
      domainAxis "[unit]"
      empty_border_width 2.0
      empty_border_width_vert 2.0
      maxRange 1.0
      max_charts_in_column -1
      minRange 0.0
      rangeAxis "[unit]"
      rangeStepSize 0.0
      show_legend "false"
      useCustomRange "false"
      useCustomRangeSteps "false"
    ]
    cluster [
      cluster "beta-oxidation"
    ]
    graphics [
      x 1877.9568686674138
      y 530.1328953655143
      w 70.0
      h 30.0
      fill "#FFFFFF"
      outline "#000000"
      component "heatmap"
      frameThickness 1.0
      gradient 0.0
      rounding 5.0
      type "rectangle"
    ]
    label "r135"
    labelgraphics [
      alignment "center"
      anchor "n"
      color "#000000"
      fontName "Arial"
      fontSize 20
      fontStyle "plain"
      type "text"
    ]
    labelgraphics1 [
      alignment "center"
      anchor "hidden"
      color "#000000"
      fontName "Arial"
      fontSize 12
      fontStyle "plain"
      position [
        localAlign 0.0
        relHor 0.0
        relVert 0.0
      ]
      text "C10c1d4cisCoA_x:O2_x::C10c2d2trans4cisCoA_x:H2O2_x"
      type "text"
    ]
    labelgraphics100 [
      alignment "center"
      anchor "hidden"
      color "#000000"
      fontName "Arial"
      fontSize 12
      fontStyle "plain"
      position [
        localAlign 0.0
        relHor 0.0
        relVert 0.0
      ]
      text "r135"
      type "text"
    ]
    labelgraphics2 [
      alignment "center"
      anchor "hidden"
      color "#000000"
      fontName "Arial"
      fontSize 12
      fontStyle "plain"
      position [
        localAlign 0.0
        relHor 0.0
        relVert 0.0
      ]
      text "1.3.3.6"
      type "text"
    ]
    labelgraphics3 [
      alignment "center"
      anchor "hidden"
      color "#000000"
      fontName "Arial"
      fontSize 12
      fontStyle "plain"
      position [
        localAlign 0.0
        relHor 0.0
        relVert 0.0
      ]
      text "acyl-CoA oxidase"
      type "text"
    ]
    oldlabel "C10c1d4cisCoA_x:O2_x::C10c2d2trans4cisCoA_x:H2O2_x"
    properties [
      datamapping_cnt 1
      degree 0
      degree_in 0
      degree_out 0
      lines_cnt 1
      sample_cnt 1
      sample_replicate_cnt_max 1
      sample_replicate_cnt_min 1
      sample_replicate_values_max 1.0
      sample_replicate_values_min 1.0
      sample_values_avg 1.0
      sample_values_max 1.0
      sample_values_min 1.0
      sample_values_sum 1.0
      samples_different_timepoints_cnt 1
      significant_different_cnt 0
      significant_not_different_cnt 1
    ]
    sbml [
      sbmlRole "reaction"
    ]
    sbml_reaction [
      reversible "false"
      sbml_id "r135"
    ]
  ]
  node [
    id 59
    zlevel -1

    charting [
      background_color "#000000"
      background_color1 "#000000"
      background_color2 "#000000"
      background_color3 "#000000"
      background_color4 "#000000"
      background_color5 "#000000"
      domainAxis "[unit]"
      empty_border_width 2.0
      empty_border_width_vert 2.0
      maxRange 1.0
      max_charts_in_column -1
      minRange 0.0
      rangeAxis "[unit]"
      rangeStepSize 0.0
      show_legend "false"
      useCustomRange "false"
      useCustomRangeSteps "false"
    ]
    cluster [
      cluster "beta-oxidation"
    ]
    graphics [
      x 2171.956868667414
      y 470.1328953655143
      w 70.0
      h 30.0
      fill "#FFFFFF"
      outline "#000000"
      component "heatmap"
      frameThickness 1.0
      gradient 0.0
      rounding 5.0
      type "rectangle"
    ]
    label "r136"
    labelgraphics [
      alignment "center"
      anchor "n"
      color "#000000"
      fontName "Arial"
      fontSize 20
      fontStyle "plain"
      type "text"
    ]
    labelgraphics1 [
      alignment "center"
      anchor "hidden"
      color "#000000"
      fontName "Arial"
      fontSize 12
      fontStyle "plain"
      position [
        localAlign 0.0
        relHor 0.0
        relVert 0.0
      ]
      text "C10c2d2trans4cisCoA_x:H2O_x::HyC10c1d4cisCoA_x"
      type "text"
    ]
    labelgraphics100 [
      alignment "center"
      anchor "hidden"
      color "#000000"
      fontName "Arial"
      fontSize 12
      fontStyle "plain"
      position [
        localAlign 0.0
        relHor 0.0
        relVert 0.0
      ]
      text "r136"
      type "text"
    ]
    labelgraphics2 [
      alignment "center"
      anchor "hidden"
      color "#000000"
      fontName "Arial"
      fontSize 12
      fontStyle "plain"
      position [
        localAlign 0.0
        relHor 0.0
        relVert 0.0
      ]
      text "4.2.1.17"
      type "text"
    ]
    labelgraphics3 [
      alignment "center"
      anchor "hidden"
      color "#000000"
      fontName "Arial"
      fontSize 12
      fontStyle "plain"
      position [
        localAlign 0.0
        relHor 0.0
        relVert 0.0
      ]
      text "enoyl-CoA hydratase"
      type "text"
    ]
    oldlabel "C10c2d2trans4cisCoA_x:H2O_x::HyC10c1d4cisCoA_x"
    properties [
      datamapping_cnt 1
      degree 0
      degree_in 0
      degree_out 0
      lines_cnt 1
      sample_cnt 1
      sample_replicate_cnt_max 1
      sample_replicate_cnt_min 1
      sample_replicate_values_max 1.0
      sample_replicate_values_min 1.0
      sample_values_avg 1.0
      sample_values_max 1.0
      sample_values_min 1.0
      sample_values_sum 1.0
      samples_different_timepoints_cnt 1
      significant_different_cnt 0
      significant_not_different_cnt 1
    ]
    sbml [
      sbmlRole "reaction"
    ]
    sbml_reaction [
      reversible "false"
      sbml_id "r136"
    ]
  ]
  node [
    id 60
    zlevel -1

    charting [
      background_color "#000000"
      background_color1 "#000000"
      background_color2 "#000000"
      background_color3 "#000000"
      background_color4 "#000000"
      background_color5 "#000000"
      domainAxis "[unit]"
      empty_border_width 2.0
      empty_border_width_vert 2.0
      maxRange 1.0
      max_charts_in_column -1
      minRange 0.0
      rangeAxis "[unit]"
      rangeStepSize 0.0
      show_legend "false"
      useCustomRange "false"
      useCustomRangeSteps "false"
    ]
    cluster [
      cluster "beta-oxidation"
    ]
    graphics [
      x 2465.956868667414
      y 470.1328953655143
      w 70.0
      h 30.0
      fill "#FFFFFF"
      outline "#000000"
      component "heatmap"
      frameThickness 1.0
      gradient 0.0
      rounding 5.0
      type "rectangle"
    ]
    label "r137"
    labelgraphics [
      alignment "center"
      anchor "n"
      color "#000000"
      fontName "Arial"
      fontSize 20
      fontStyle "plain"
      type "text"
    ]
    labelgraphics1 [
      alignment "center"
      anchor "hidden"
      color "#000000"
      fontName "Arial"
      fontSize 12
      fontStyle "plain"
      position [
        localAlign 0.0
        relHor 0.0
        relVert 0.0
      ]
      text "C12c2d2trans6cisCoA_x:H2O_x::HyC12c1d6cisCoA_x"
      type "text"
    ]
    labelgraphics100 [
      alignment "center"
      anchor "hidden"
      color "#000000"
      fontName "Arial"
      fontSize 12
      fontStyle "plain"
      position [
        localAlign 0.0
        relHor 0.0
        relVert 0.0
      ]
      text "r137"
      type "text"
    ]
    labelgraphics2 [
      alignment "center"
      anchor "hidden"
      color "#000000"
      fontName "Arial"
      fontSize 12
      fontStyle "plain"
      position [
        localAlign 0.0
        relHor 0.0
        relVert 0.0
      ]
      text "4.2.1.17"
      type "text"
    ]
    labelgraphics3 [
      alignment "center"
      anchor "hidden"
      color "#000000"
      fontName "Arial"
      fontSize 12
      fontStyle "plain"
      position [
        localAlign 0.0
        relHor 0.0
        relVert 0.0
      ]
      text "enoyl-CoA hydratase"
      type "text"
    ]
    oldlabel "C12c2d2trans6cisCoA_x:H2O_x::HyC12c1d6cisCoA_x"
    properties [
      datamapping_cnt 1
      degree 0
      degree_in 0
      degree_out 0
      lines_cnt 1
      sample_cnt 1
      sample_replicate_cnt_max 1
      sample_replicate_cnt_min 1
      sample_replicate_values_max 1.0
      sample_replicate_values_min 1.0
      sample_values_avg 1.0
      sample_values_max 1.0
      sample_values_min 1.0
      sample_values_sum 1.0
      samples_different_timepoints_cnt 1
      significant_different_cnt 0
      significant_not_different_cnt 1
    ]
    sbml [
      sbmlRole "reaction"
    ]
    sbml_reaction [
      reversible "false"
      sbml_id "r137"
    ]
  ]
  node [
    id 61
    zlevel -1

    charting [
      background_color "#000000"
      background_color1 "#000000"
      domainAxis "[unit]"
      empty_border_width 2.0
      empty_border_width_vert 2.0
      maxRange 1.0
      max_charts_in_column -1
      minRange 0.0
      rangeAxis "[unit]"
      rangeStepSize 0.0
      show_legend "false"
      useCustomRange "false"
      useCustomRangeSteps "false"
    ]
    cluster [
      cluster "beta-oxidation"
    ]
    graphics [
      x 2171.956868667414
      y 350.1328953655143
      w 70.0
      h 30.0
      fill "#FFFFFF"
      outline "#000000"
      component "heatmap"
      frameThickness 1.0
      gradient 0.0
      rounding 5.0
      type "rectangle"
    ]
    label "r138"
    labelgraphics [
      alignment "center"
      anchor "n"
      color "#000000"
      fontName "Arial"
      fontSize 20
      fontStyle "plain"
      type "text"
    ]
    labelgraphics1 [
      alignment "center"
      anchor "hidden"
      color "#000000"
      fontName "Arial"
      fontSize 12
      fontStyle "plain"
      position [
        localAlign 0.0
        relHor 0.0
        relVert 0.0
      ]
      text "C12c2d3cis6cisCoA_x::C12c2d2trans6cisCoA_x"
      type "text"
    ]
    labelgraphics100 [
      alignment "center"
      anchor "hidden"
      color "#000000"
      fontName "Arial"
      fontSize 12
      fontStyle "plain"
      position [
        localAlign 0.0
        relHor 0.0
        relVert 0.0
      ]
      text "r138"
      type "text"
    ]
    labelgraphics2 [
      alignment "center"
      anchor "hidden"
      color "#000000"
      fontName "Arial"
      fontSize 12
      fontStyle "plain"
      position [
        localAlign 0.0
        relHor 0.0
        relVert 0.0
      ]
      text "5.3.3.8"
      type "text"
    ]
    labelgraphics3 [
      alignment "center"
      anchor "hidden"
      color "#000000"
      fontName "Arial"
      fontSize 12
      fontStyle "plain"
      position [
        localAlign 0.0
        relHor 0.0
        relVert 0.0
      ]
      text "3,2-trans-enoyl-CoA isomerase"
      type "text"
    ]
    oldlabel "C12c2d3cis6cisCoA_x::C12c2d2trans6cisCoA_x"
    properties [
      datamapping_cnt 1
      degree 0
      degree_in 0
      degree_out 0
      lines_cnt 1
      sample_cnt 1
      sample_replicate_cnt_max 1
      sample_replicate_cnt_min 1
      sample_replicate_values_max -1.0
      sample_replicate_values_min -1.0
      sample_values_avg -1.0
      sample_values_max -1.0
      sample_values_min -1.0
      sample_values_sum -1.0
      samples_different_timepoints_cnt 1
      significant_different_cnt 0
      significant_not_different_cnt 1
    ]
    sbml [
      sbmlRole "reaction"
    ]
    sbml_reaction [
      reversible "false"
      sbml_id "r138"
    ]
  ]
  node [
    id 62
    zlevel -1

    charting [
      background_color "#000000"
      background_color1 "#000000"
      background_color2 "#000000"
      domainAxis "[unit]"
      empty_border_width 2.0
      empty_border_width_vert 2.0
      maxRange 1.0
      max_charts_in_column -1
      minRange 0.0
      rangeAxis "[unit]"
      rangeStepSize 0.0
      show_legend "false"
      useCustomRange "false"
      useCustomRangeSteps "false"
    ]
    cluster [
      cluster "beta-oxidation"
    ]
    graphics [
      x 1681.9568686674138
      y 710.1328953655138
      w 70.0
      h 30.0
      fill "#FFFFFF"
      outline "#000000"
      component "heatmap"
      frameThickness 1.0
      gradient 0.0
      rounding 5.0
      type "rectangle"
    ]
    label "r139"
    labelgraphics [
      alignment "center"
      anchor "n"
      color "#000000"
      fontName "Arial"
      fontSize 20
      fontStyle "plain"
      type "text"
    ]
    labelgraphics1 [
      alignment "center"
      anchor "hidden"
      color "#000000"
      fontName "Arial"
      fontSize 12
      fontStyle "plain"
      position [
        localAlign 0.0
        relHor 0.0
        relVert 0.0
      ]
      text "C14c2d5cis8cisCoA_x:O2_x::C14c3d2trans5cis8cisCoA_x:H2O2_x"
      type "text"
    ]
    labelgraphics100 [
      alignment "center"
      anchor "hidden"
      color "#000000"
      fontName "Arial"
      fontSize 12
      fontStyle "plain"
      position [
        localAlign 0.0
        relHor 0.0
        relVert 0.0
      ]
      text "r139"
      type "text"
    ]
    labelgraphics2 [
      alignment "center"
      anchor "hidden"
      color "#000000"
      fontName "Arial"
      fontSize 12
      fontStyle "plain"
      position [
        localAlign 0.0
        relHor 0.0
        relVert 0.0
      ]
      text "1.3.3.6"
      type "text"
    ]
    labelgraphics3 [
      alignment "center"
      anchor "hidden"
      color "#000000"
      fontName "Arial"
      fontSize 12
      fontStyle "plain"
      position [
        localAlign 0.0
        relHor 0.0
        relVert 0.0
      ]
      text "acyl-CoA oxidase"
      type "text"
    ]
    oldlabel "C14c2d5cis8cisCoA_x:O2_x::C14c3d2trans5cis8cisCoA_x:H2O2_x"
    properties [
      datamapping_cnt 1
      degree 0
      degree_in 0
      degree_out 0
      lines_cnt 1
      sample_cnt 1
      sample_replicate_cnt_max 1
      sample_replicate_cnt_min 1
      sample_replicate_values_max 1.0
      sample_replicate_values_min 1.0
      sample_values_avg 1.0
      sample_values_max 1.0
      sample_values_min 1.0
      sample_values_sum 1.0
      samples_different_timepoints_cnt 1
      significant_different_cnt 0
      significant_not_different_cnt 1
    ]
    sbml [
      sbmlRole "reaction"
    ]
    sbml_reaction [
      reversible "false"
      sbml_id "r139"
    ]
  ]
  node [
    id 63
    zlevel -1

    charting [
      background_color "#000000"
      background_color1 "#000000"
      background_color2 "#000000"
      background_color3 "#000000"
      background_color4 "#000000"
      background_color5 "#000000"
      domainAxis "[unit]"
      empty_border_width 2.0
      empty_border_width_vert 2.0
      maxRange 1.0
      max_charts_in_column -1
      minRange 0.0
      rangeAxis "[unit]"
      rangeStepSize 0.0
      show_legend "false"
      useCustomRange "false"
      useCustomRangeSteps "false"
    ]
    cluster [
      cluster "beta-oxidation"
    ]
    graphics [
      x 2563.956868667414
      y 590.1328953655143
      w 70.0
      h 30.0
      fill "#FFFFFF"
      outline "#000000"
      component "heatmap"
      frameThickness 1.0
      gradient 0.0
      rounding 5.0
      type "rectangle"
    ]
    label "r140"
    labelgraphics [
      alignment "center"
      anchor "n"
      color "#000000"
      fontName "Arial"
      fontSize 20
      fontStyle "plain"
      type "text"
    ]
    labelgraphics1 [
      alignment "center"
      anchor "hidden"
      color "#000000"
      fontName "Arial"
      fontSize 12
      fontStyle "plain"
      position [
        localAlign 0.0
        relHor 0.0
        relVert 0.0
      ]
      text "C14c3d2trans5cis8cisCoA_x:H2O_x::HyC14c2d5cis8cisCoA_x"
      type "text"
    ]
    labelgraphics100 [
      alignment "center"
      anchor "hidden"
      color "#000000"
      fontName "Arial"
      fontSize 12
      fontStyle "plain"
      position [
        localAlign 0.0
        relHor 0.0
        relVert 0.0
      ]
      text "r140"
      type "text"
    ]
    labelgraphics2 [
      alignment "center"
      anchor "hidden"
      color "#000000"
      fontName "Arial"
      fontSize 12
      fontStyle "plain"
      position [
        localAlign 0.0
        relHor 0.0
        relVert 0.0
      ]
      text "4.2.1.17"
      type "text"
    ]
    labelgraphics3 [
      alignment "center"
      anchor "hidden"
      color "#000000"
      fontName "Arial"
      fontSize 12
      fontStyle "plain"
      position [
        localAlign 0.0
        relHor 0.0
        relVert 0.0
      ]
      text "enoyl-CoA hydratase"
      type "text"
    ]
    oldlabel "C14c3d2trans5cis8cisCoA_x:H2O_x::HyC14c2d5cis8cisCoA_x"
    properties [
      datamapping_cnt 1
      degree 0
      degree_in 0
      degree_out 0
      lines_cnt 1
      sample_cnt 1
      sample_replicate_cnt_max 1
      sample_replicate_cnt_min 1
      sample_replicate_values_max 1.0
      sample_replicate_values_min 1.0
      sample_values_avg 1.0
      sample_values_max 1.0
      sample_values_min 1.0
      sample_values_sum 1.0
      samples_different_timepoints_cnt 1
      significant_different_cnt 0
      significant_not_different_cnt 1
    ]
    sbml [
      sbmlRole "reaction"
    ]
    sbml_reaction [
      reversible "false"
      sbml_id "r140"
    ]
  ]
  node [
    id 64
    zlevel -1

    charting [
      background_color "#000000"
      background_color1 "#000000"
      background_color2 "#000000"
      domainAxis "[unit]"
      empty_border_width 2.0
      empty_border_width_vert 2.0
      maxRange 1.0
      max_charts_in_column -1
      minRange 0.0
      rangeAxis "[unit]"
      rangeStepSize 0.0
      show_legend "false"
      useCustomRange "false"
      useCustomRangeSteps "false"
    ]
    cluster [
      cluster "beta-oxidation"
    ]
    graphics [
      x 1779.9568686674138
      y 710.1328953655138
      w 70.0
      h 30.0
      fill "#FFFFFF"
      outline "#000000"
      component "heatmap"
      frameThickness 1.0
      gradient 0.0
      rounding 5.0
      type "rectangle"
    ]
    label "r141"
    labelgraphics [
      alignment "center"
      anchor "n"
      color "#000000"
      fontName "Arial"
      fontSize 20
      fontStyle "plain"
      type "text"
    ]
    labelgraphics1 [
      alignment "center"
      anchor "hidden"
      color "#000000"
      fontName "Arial"
      fontSize 12
      fontStyle "plain"
      position [
        localAlign 0.0
        relHor 0.0
        relVert 0.0
      ]
      text "C16c2d7cis10cisCoA_x:O2_x::C16c3d2trans7cis10cisCoA_x:H2O2_x"
      type "text"
    ]
    labelgraphics100 [
      alignment "center"
      anchor "hidden"
      color "#000000"
      fontName "Arial"
      fontSize 12
      fontStyle "plain"
      position [
        localAlign 0.0
        relHor 0.0
        relVert 0.0
      ]
      text "r141"
      type "text"
    ]
    labelgraphics2 [
      alignment "center"
      anchor "hidden"
      color "#000000"
      fontName "Arial"
      fontSize 12
      fontStyle "plain"
      position [
        localAlign 0.0
        relHor 0.0
        relVert 0.0
      ]
      text "1.3.3.6"
      type "text"
    ]
    labelgraphics3 [
      alignment "center"
      anchor "hidden"
      color "#000000"
      fontName "Arial"
      fontSize 12
      fontStyle "plain"
      position [
        localAlign 0.0
        relHor 0.0
        relVert 0.0
      ]
      text "acyl-CoA oxidase"
      type "text"
    ]
    oldlabel "C16c2d7cis10cisCoA_x:O2_x::C16c3d2trans7cis10cisCoA_x:H2O2_x"
    properties [
      datamapping_cnt 1
      degree 0
      degree_in 0
      degree_out 0
      lines_cnt 1
      sample_cnt 1
      sample_replicate_cnt_max 1
      sample_replicate_cnt_min 1
      sample_replicate_values_max 1.0
      sample_replicate_values_min 1.0
      sample_values_avg 1.0
      sample_values_max 1.0
      sample_values_min 1.0
      sample_values_sum 1.0
      samples_different_timepoints_cnt 1
      significant_different_cnt 0
      significant_not_different_cnt 1
    ]
    sbml [
      sbmlRole "reaction"
    ]
    sbml_reaction [
      reversible "false"
      sbml_id "r141"
    ]
  ]
  node [
    id 65
    zlevel -1

    charting [
      background_color "#000000"
      background_color1 "#000000"
      background_color2 "#000000"
      background_color3 "#000000"
      background_color4 "#000000"
      background_color5 "#000000"
      domainAxis "[unit]"
      empty_border_width 2.0
      empty_border_width_vert 2.0
      maxRange 1.0
      max_charts_in_column -1
      minRange 0.0
      rangeAxis "[unit]"
      rangeStepSize 0.0
      show_legend "false"
      useCustomRange "false"
      useCustomRangeSteps "false"
    ]
    cluster [
      cluster "beta-oxidation"
    ]
    graphics [
      x 2367.956868667414
      y 650.1328953655143
      w 70.0
      h 30.0
      fill "#FFFFFF"
      outline "#000000"
      component "heatmap"
      frameThickness 1.0
      gradient 0.0
      rounding 5.0
      type "rectangle"
    ]
    label "r142"
    labelgraphics [
      alignment "center"
      anchor "n"
      color "#000000"
      fontName "Arial"
      fontSize 20
      fontStyle "plain"
      type "text"
    ]
    labelgraphics1 [
      alignment "center"
      anchor "hidden"
      color "#000000"
      fontName "Arial"
      fontSize 12
      fontStyle "plain"
      position [
        localAlign 0.0
        relHor 0.0
        relVert 0.0
      ]
      text "C16c3d2trans7cis10cisCoA_x:H2O_x::HyC16c2d7cis10cisCoA_x"
      type "text"
    ]
    labelgraphics100 [
      alignment "center"
      anchor "hidden"
      color "#000000"
      fontName "Arial"
      fontSize 12
      fontStyle "plain"
      position [
        localAlign 0.0
        relHor 0.0
        relVert 0.0
      ]
      text "r142"
      type "text"
    ]
    labelgraphics2 [
      alignment "center"
      anchor "hidden"
      color "#000000"
      fontName "Arial"
      fontSize 12
      fontStyle "plain"
      position [
        localAlign 0.0
        relHor 0.0
        relVert 0.0
      ]
      text "4.2.1.17"
      type "text"
    ]
    labelgraphics3 [
      alignment "center"
      anchor "hidden"
      color "#000000"
      fontName "Arial"
      fontSize 12
      fontStyle "plain"
      position [
        localAlign 0.0
        relHor 0.0
        relVert 0.0
      ]
      text "enoyl-CoA hydratase"
      type "text"
    ]
    oldlabel "C16c3d2trans7cis10cisCoA_x:H2O_x::HyC16c2d7cis10cisCoA_x"
    properties [
      datamapping_cnt 1
      degree 0
      degree_in 0
      degree_out 0
      lines_cnt 1
      sample_cnt 1
      sample_replicate_cnt_max 1
      sample_replicate_cnt_min 1
      sample_replicate_values_max 1.0
      sample_replicate_values_min 1.0
      sample_values_avg 1.0
      sample_values_max 1.0
      sample_values_min 1.0
      sample_values_sum 1.0
      samples_different_timepoints_cnt 1
      significant_different_cnt 0
      significant_not_different_cnt 1
    ]
    sbml [
      sbmlRole "reaction"
    ]
    sbml_reaction [
      reversible "false"
      sbml_id "r142"
    ]
  ]
  node [
    id 66
    zlevel -1

    charting [
      background_color "#000000"
      background_color1 "#000000"
      background_color2 "#000000"
      background_color3 "#000000"
      background_color4 "#000000"
      background_color5 "#000000"
      domainAxis "[unit]"
      empty_border_width 2.0
      empty_border_width_vert 2.0
      maxRange 1.0
      max_charts_in_column -1
      minRange 0.0
      rangeAxis "[unit]"
      rangeStepSize 0.0
      show_legend "false"
      useCustomRange "false"
      useCustomRangeSteps "false"
    ]
    cluster [
      cluster "beta-oxidation"
    ]
    graphics [
      x 1877.9568686674138
      y 710.1328953655138
      w 70.0
      h 30.0
      fill "#FFFFFF"
      outline "#000000"
      component "heatmap"
      frameThickness 1.0
      gradient 0.0
      rounding 5.0
      type "rectangle"
    ]
    label "r143"
    labelgraphics [
      alignment "center"
      anchor "n"
      color "#000000"
      fontName "Arial"
      fontSize 20
      fontStyle "plain"
      type "text"
    ]
    labelgraphics1 [
      alignment "center"
      anchor "hidden"
      color "#000000"
      fontName "Arial"
      fontSize 12
      fontStyle "plain"
      position [
        localAlign 0.0
        relHor 0.0
        relVert 0.0
      ]
      text "C18c2d9cis12cisCoA_x:O2_x::C18c3d2trans9cis12cisCoA_x:H2O2_x"
      type "text"
    ]
    labelgraphics100 [
      alignment "center"
      anchor "hidden"
      color "#000000"
      fontName "Arial"
      fontSize 12
      fontStyle "plain"
      position [
        localAlign 0.0
        relHor 0.0
        relVert 0.0
      ]
      text "r143"
      type "text"
    ]
    labelgraphics2 [
      alignment "center"
      anchor "hidden"
      color "#000000"
      fontName "Arial"
      fontSize 12
      fontStyle "plain"
      position [
        localAlign 0.0
        relHor 0.0
        relVert 0.0
      ]
      text "4.2.1.17"
      type "text"
    ]
    labelgraphics3 [
      alignment "center"
      anchor "hidden"
      color "#000000"
      fontName "Arial"
      fontSize 12
      fontStyle "plain"
      position [
        localAlign 0.0
        relHor 0.0
        relVert 0.0
      ]
      text "acyl-CoA oxidase"
      type "text"
    ]
    oldlabel "C18c2d9cis12cisCoA_x:O2_x::C18c3d2trans9cis12cisCoA_x:H2O2_x"
    properties [
      datamapping_cnt 1
      degree 0
      degree_in 0
      degree_out 0
      lines_cnt 1
      sample_cnt 1
      sample_replicate_cnt_max 1
      sample_replicate_cnt_min 1
      sample_replicate_values_max 1.0
      sample_replicate_values_min 1.0
      sample_values_avg 1.0
      sample_values_max 1.0
      sample_values_min 1.0
      sample_values_sum 1.0
      samples_different_timepoints_cnt 1
      significant_different_cnt 0
      significant_not_different_cnt 1
    ]
    sbml [
      sbmlRole "reaction"
    ]
    sbml_reaction [
      reversible "false"
      sbml_id "r143"
    ]
  ]
  node [
    id 67
    zlevel -1

    charting [
      background_color "#000000"
      background_color1 "#000000"
      background_color2 "#000000"
      background_color3 "#000000"
      background_color4 "#000000"
      background_color5 "#000000"
      domainAxis "[unit]"
      empty_border_width 2.0
      empty_border_width_vert 2.0
      maxRange 1.0
      max_charts_in_column -1
      minRange 0.0
      rangeAxis "[unit]"
      rangeStepSize 0.0
      show_legend "false"
      useCustomRange "false"
      useCustomRangeSteps "false"
    ]
    cluster [
      cluster "beta-oxidation"
    ]
    graphics [
      x 2563.956868667414
      y 650.1328953655143
      w 70.0
      h 30.0
      fill "#FFFFFF"
      outline "#000000"
      component "heatmap"
      frameThickness 1.0
      gradient 0.0
      rounding 5.0
      type "rectangle"
    ]
    label "r144"
    labelgraphics [
      alignment "center"
      anchor "n"
      color "#000000"
      fontName "Arial"
      fontSize 20
      fontStyle "plain"
      type "text"
    ]
    labelgraphics1 [
      alignment "center"
      anchor "hidden"
      color "#000000"
      fontName "Arial"
      fontSize 12
      fontStyle "plain"
      position [
        localAlign 0.0
        relHor 0.0
        relVert 0.0
      ]
      text "C18c3d2trans9cis12cisCoA_x:H2O_x::HyC18c2d9cis12cisCoA_x"
      type "text"
    ]
    labelgraphics100 [
      alignment "center"
      anchor "hidden"
      color "#000000"
      fontName "Arial"
      fontSize 12
      fontStyle "plain"
      position [
        localAlign 0.0
        relHor 0.0
        relVert 0.0
      ]
      text "r144"
      type "text"
    ]
    labelgraphics2 [
      alignment "center"
      anchor "hidden"
      color "#000000"
      fontName "Arial"
      fontSize 12
      fontStyle "plain"
      position [
        localAlign 0.0
        relHor 0.0
        relVert 0.0
      ]
      text "4.2.1.17"
      type "text"
    ]
    labelgraphics3 [
      alignment "center"
      anchor "hidden"
      color "#000000"
      fontName "Arial"
      fontSize 12
      fontStyle "plain"
      position [
        localAlign 0.0
        relHor 0.0
        relVert 0.0
      ]
      text "enoyl-CoA hydratase"
      type "text"
    ]
    oldlabel "C18c3d2trans9cis12cisCoA_x:H2O_x::HyC18c2d9cis12cisCoA_x"
    properties [
      datamapping_cnt 1
      degree 0
      degree_in 0
      degree_out 0
      lines_cnt 1
      sample_cnt 1
      sample_replicate_cnt_max 1
      sample_replicate_cnt_min 1
      sample_replicate_values_max 1.0
      sample_replicate_values_min 1.0
      sample_values_avg 1.0
      sample_values_max 1.0
      sample_values_min 1.0
      sample_values_sum 1.0
      samples_different_timepoints_cnt 1
      significant_different_cnt 0
      significant_not_different_cnt 1
    ]
    sbml [
      sbmlRole "reaction"
    ]
    sbml_reaction [
      reversible "false"
      sbml_id "r144"
    ]
  ]
  node [
    id 68
    zlevel -1

    charting [
      background_color "#000000"
      background_color1 "#000000"
      background_color2 "#000000"
      background_color3 "#000000"
      background_color4 "#000000"
      background_color5 "#000000"
      domainAxis "[unit]"
      empty_border_width 2.0
      empty_border_width_vert 2.0
      maxRange 1.0
      max_charts_in_column -1
      minRange 0.0
      rangeAxis "[unit]"
      rangeStepSize 0.0
      show_legend "false"
      useCustomRange "false"
      useCustomRangeSteps "false"
    ]
    cluster [
      cluster "beta-oxidation"
    ]
    graphics [
      x 1877.9568686674138
      y 230.1328953655143
      w 70.0
      h 30.0
      fill "#FFFFFF"
      outline "#000000"
      component "heatmap"
      frameThickness 1.0
      gradient 0.0
      rounding 5.0
      type "rectangle"
    ]
    label "r145"
    labelgraphics [
      alignment "center"
      anchor "n"
      color "#000000"
      fontName "Arial"
      fontSize 20
      fontStyle "plain"
      type "text"
    ]
    labelgraphics1 [
      alignment "center"
      anchor "hidden"
      color "#000000"
      fontName "Arial"
      fontSize 12
      fontStyle "plain"
      position [
        localAlign 0.0
        relHor 0.0
        relVert 0.0
      ]
      text "C8c1d2cisCoA_x:H2O_x::HyC8c0CoA_x"
      type "text"
    ]
    labelgraphics100 [
      alignment "center"
      anchor "hidden"
      color "#000000"
      fontName "Arial"
      fontSize 12
      fontStyle "plain"
      position [
        localAlign 0.0
        relHor 0.0
        relVert 0.0
      ]
      text "r145"
      type "text"
    ]
    labelgraphics2 [
      alignment "center"
      anchor "hidden"
      color "#000000"
      fontName "Arial"
      fontSize 12
      fontStyle "plain"
      position [
        localAlign 0.0
        relHor 0.0
        relVert 0.0
      ]
      text "4.2.1.17"
      type "text"
    ]
    labelgraphics3 [
      alignment "center"
      anchor "hidden"
      color "#000000"
      fontName "Arial"
      fontSize 12
      fontStyle "plain"
      position [
        localAlign 0.0
        relHor 0.0
        relVert 0.0
      ]
      text "enoyl-CoA hydratase"
      type "text"
    ]
    oldlabel "C8c1d2cisCoA_x:H2O_x::HyC8c0CoA_x"
    properties [
      datamapping_cnt 1
      degree 0
      degree_in 0
      degree_out 0
      lines_cnt 1
      sample_cnt 1
      sample_replicate_cnt_max 1
      sample_replicate_cnt_min 1
      sample_replicate_values_max 1.0
      sample_replicate_values_min 1.0
      sample_values_avg 1.0
      sample_values_max 1.0
      sample_values_min 1.0
      sample_values_sum 1.0
      samples_different_timepoints_cnt 1
      significant_different_cnt 0
      significant_not_different_cnt 1
    ]
    sbml [
      sbmlRole "reaction"
    ]
    sbml_reaction [
      reversible "false"
      sbml_id "r145"
    ]
  ]
  node [
    id 69
    zlevel -1

    charting [
      background_color "#000000"
      background_color1 "#000000"
      background_color2 "#000000"
      background_color3 "#000000"
      domainAxis "[unit]"
      empty_border_width 2.0
      empty_border_width_vert 2.0
      maxRange 1.0
      max_charts_in_column -1
      minRange 0.0
      rangeAxis "[unit]"
      rangeStepSize 0.0
      show_legend "false"
      useCustomRange "false"
      useCustomRangeSteps "false"
    ]
    cluster [
      cluster "beta-oxidation"
    ]
    graphics [
      x 2367.956868667414
      y 590.1328953655143
      w 70.0
      h 30.0
      fill "#FFFFFF"
      outline "#000000"
      component "heatmap"
      frameThickness 1.0
      gradient 0.0
      rounding 5.0
      type "rectangle"
    ]
    label "r146"
    labelgraphics [
      alignment "center"
      anchor "n"
      color "#000000"
      fontName "Arial"
      fontSize 20
      fontStyle "plain"
      type "text"
    ]
    labelgraphics1 [
      alignment "center"
      anchor "hidden"
      color "#000000"
      fontName "Arial"
      fontSize 12
      fontStyle "plain"
      position [
        localAlign 0.0
        relHor 0.0
        relVert 0.0
      ]
      text "HyC10c1d4cisCoA_x:NAD_x:H_x::oxoC10c1d4cisCoA_x:NADH_x"
      type "text"
    ]
    labelgraphics100 [
      alignment "center"
      anchor "hidden"
      color "#000000"
      fontName "Arial"
      fontSize 12
      fontStyle "plain"
      position [
        localAlign 0.0
        relHor 0.0
        relVert 0.0
      ]
      text "r146"
      type "text"
    ]
    labelgraphics2 [
      alignment "center"
      anchor "hidden"
      color "#000000"
      fontName "Arial"
      fontSize 12
      fontStyle "plain"
      position [
        localAlign 0.0
        relHor 0.0
        relVert 0.0
      ]
      text "1.1.1.35"
      type "text"
    ]
    labelgraphics3 [
      alignment "center"
      anchor "hidden"
      color "#000000"
      fontName "Arial"
      fontSize 12
      fontStyle "plain"
      position [
        localAlign 0.0
        relHor 0.0
        relVert 0.0
      ]
      text "3-hydroxyacyl-CoA dehydrogenase"
      type "text"
    ]
    oldlabel "HyC10c1d4cisCoA_x:NAD_x:H_x::oxoC10c1d4cisCoA_x:NADH_x"
    properties [
      datamapping_cnt 1
      degree 0
      degree_in 0
      degree_out 0
      lines_cnt 1
      sample_cnt 1
      sample_replicate_cnt_max 1
      sample_replicate_cnt_min 1
      sample_replicate_values_max 1.0
      sample_replicate_values_min 1.0
      sample_values_avg 1.0
      sample_values_max 1.0
      sample_values_min 1.0
      sample_values_sum 1.0
      samples_different_timepoints_cnt 1
      significant_different_cnt 0
      significant_not_different_cnt 1
    ]
    sbml [
      sbmlRole "reaction"
    ]
    sbml_reaction [
      reversible "false"
      sbml_id "r146"
    ]
  ]
  node [
    id 70
    zlevel -1

    charting [
      background_color "#000000"
      background_color1 "#000000"
      background_color2 "#000000"
      background_color3 "#000000"
      domainAxis "[unit]"
      empty_border_width 2.0
      empty_border_width_vert 2.0
      maxRange 1.0
      max_charts_in_column -1
      minRange 0.0
      rangeAxis "[unit]"
      rangeStepSize 0.0
      show_legend "false"
      useCustomRange "false"
      useCustomRangeSteps "false"
    ]
    cluster [
      cluster "beta-oxidation"
    ]
    graphics [
      x 2465.956868667414
      y 590.1328953655143
      w 70.0
      h 30.0
      fill "#FFFFFF"
      outline "#000000"
      component "heatmap"
      frameThickness 1.0
      gradient 0.0
      rounding 5.0
      type "rectangle"
    ]
    label "r147"
    labelgraphics [
      alignment "center"
      anchor "n"
      color "#000000"
      fontName "Arial"
      fontSize 20
      fontStyle "plain"
      type "text"
    ]
    labelgraphics1 [
      alignment "center"
      anchor "hidden"
      color "#000000"
      fontName "Arial"
      fontSize 12
      fontStyle "plain"
      position [
        localAlign 0.0
        relHor 0.0
        relVert 0.0
      ]
      text "HyC12c1d6cisCoA_x:NAD_x:H_x::oxoC12c1d6cisCoA_x:NADH_x"
      type "text"
    ]
    labelgraphics100 [
      alignment "center"
      anchor "hidden"
      color "#000000"
      fontName "Arial"
      fontSize 12
      fontStyle "plain"
      position [
        localAlign 0.0
        relHor 0.0
        relVert 0.0
      ]
      text "r147"
      type "text"
    ]
    labelgraphics2 [
      alignment "center"
      anchor "hidden"
      color "#000000"
      fontName "Arial"
      fontSize 12
      fontStyle "plain"
      position [
        localAlign 0.0
        relHor 0.0
        relVert 0.0
      ]
      text "1.1.1.35"
      type "text"
    ]
    labelgraphics3 [
      alignment "center"
      anchor "hidden"
      color "#000000"
      fontName "Arial"
      fontSize 12
      fontStyle "plain"
      position [
        localAlign 0.0
        relHor 0.0
        relVert 0.0
      ]
      text "3-hydroxyacyl-CoA dehydrogenase"
      type "text"
    ]
    oldlabel "HyC12c1d6cisCoA_x:NAD_x:H_x::oxoC12c1d6cisCoA_x:NADH_x"
    properties [
      datamapping_cnt 1
      degree 0
      degree_in 0
      degree_out 0
      lines_cnt 1
      sample_cnt 1
      sample_replicate_cnt_max 1
      sample_replicate_cnt_min 1
      sample_replicate_values_max 1.0
      sample_replicate_values_min 1.0
      sample_values_avg 1.0
      sample_values_max 1.0
      sample_values_min 1.0
      sample_values_sum 1.0
      samples_different_timepoints_cnt 1
      significant_different_cnt 0
      significant_not_different_cnt 1
    ]
    sbml [
      sbmlRole "reaction"
    ]
    sbml_reaction [
      reversible "false"
      sbml_id "r147"
    ]
  ]
  node [
    id 71
    zlevel -1

    charting [
      background_color "#000000"
      background_color1 "#000000"
      background_color2 "#000000"
      background_color3 "#000000"
      domainAxis "[unit]"
      empty_border_width 2.0
      empty_border_width_vert 2.0
      maxRange 1.0
      max_charts_in_column -1
      minRange 0.0
      rangeAxis "[unit]"
      rangeStepSize 0.0
      show_legend "false"
      useCustomRange "false"
      useCustomRangeSteps "false"
    ]
    cluster [
      cluster "beta-oxidation"
    ]
    graphics [
      x 2465.956868667414
      y 710.1328953655138
      w 70.0
      h 30.0
      fill "#FFFFFF"
      outline "#000000"
      component "heatmap"
      frameThickness 1.0
      gradient 0.0
      rounding 5.0
      type "rectangle"
    ]
    label "r148"
    labelgraphics [
      alignment "center"
      anchor "n"
      color "#000000"
      fontName "Arial"
      fontSize 20
      fontStyle "plain"
      type "text"
    ]
    labelgraphics1 [
      alignment "center"
      anchor "hidden"
      color "#000000"
      fontName "Arial"
      fontSize 12
      fontStyle "plain"
      position [
        localAlign 0.0
        relHor 0.0
        relVert 0.0
      ]
      text "HyC14c2d5cis8cisCoA_x:NAD_x:H_x::oxoC14c2d5cis8cisCoA_x:NADH_x"
      type "text"
    ]
    labelgraphics100 [
      alignment "center"
      anchor "hidden"
      color "#000000"
      fontName "Arial"
      fontSize 12
      fontStyle "plain"
      position [
        localAlign 0.0
        relHor 0.0
        relVert 0.0
      ]
      text "r148"
      type "text"
    ]
    labelgraphics2 [
      alignment "center"
      anchor "hidden"
      color "#000000"
      fontName "Arial"
      fontSize 12
      fontStyle "plain"
      position [
        localAlign 0.0
        relHor 0.0
        relVert 0.0
      ]
      text "1.1.1.35"
      type "text"
    ]
    labelgraphics3 [
      alignment "center"
      anchor "hidden"
      color "#000000"
      fontName "Arial"
      fontSize 12
      fontStyle "plain"
      position [
        localAlign 0.0
        relHor 0.0
        relVert 0.0
      ]
      text "3-hydroxyacyl-CoA dehydrogenase"
      type "text"
    ]
    oldlabel "HyC14c2d5cis8cisCoA_x:NAD_x:H_x::oxoC14c2d5cis8cisCoA_x:NADH_x"
    properties [
      datamapping_cnt 1
      degree 0
      degree_in 0
      degree_out 0
      lines_cnt 1
      sample_cnt 1
      sample_replicate_cnt_max 1
      sample_replicate_cnt_min 1
      sample_replicate_values_max 1.0
      sample_replicate_values_min 1.0
      sample_values_avg 1.0
      sample_values_max 1.0
      sample_values_min 1.0
      sample_values_sum 1.0
      samples_different_timepoints_cnt 1
      significant_different_cnt 0
      significant_not_different_cnt 1
    ]
    sbml [
      sbmlRole "reaction"
    ]
    sbml_reaction [
      reversible "false"
      sbml_id "r148"
    ]
  ]
  node [
    id 72
    zlevel -1

    charting [
      background_color "#000000"
      background_color1 "#000000"
      background_color2 "#000000"
      background_color3 "#000000"
      domainAxis "[unit]"
      empty_border_width 2.0
      empty_border_width_vert 2.0
      maxRange 1.0
      max_charts_in_column -1
      minRange 0.0
      rangeAxis "[unit]"
      rangeStepSize 0.0
      show_legend "false"
      useCustomRange "false"
      useCustomRangeSteps "false"
    ]
    cluster [
      cluster "beta-oxidation"
    ]
    graphics [
      x 1975.9568686674138
      y 770.1328953655138
      w 70.0
      h 30.0
      fill "#FFFFFF"
      outline "#000000"
      component "heatmap"
      frameThickness 1.0
      gradient 0.0
      rounding 5.0
      type "rectangle"
    ]
    label "r149"
    labelgraphics [
      alignment "center"
      anchor "n"
      color "#000000"
      fontName "Arial"
      fontSize 20
      fontStyle "plain"
      type "text"
    ]
    labelgraphics1 [
      alignment "center"
      anchor "hidden"
      color "#000000"
      fontName "Arial"
      fontSize 12
      fontStyle "plain"
      position [
        localAlign 0.0
        relHor 0.0
        relVert 0.0
      ]
      text "HyC16c2d7cis10cisCoA_x:NAD_x:H_x::oxoC16c2d7cis10cisCoA_x:NADH_x"
      type "text"
    ]
    labelgraphics100 [
      alignment "center"
      anchor "hidden"
      color "#000000"
      fontName "Arial"
      fontSize 12
      fontStyle "plain"
      position [
        localAlign 0.0
        relHor 0.0
        relVert 0.0
      ]
      text "r149"
      type "text"
    ]
    labelgraphics2 [
      alignment "center"
      anchor "hidden"
      color "#000000"
      fontName "Arial"
      fontSize 12
      fontStyle "plain"
      position [
        localAlign 0.0
        relHor 0.0
        relVert 0.0
      ]
      text "1.1.1.35"
      type "text"
    ]
    labelgraphics3 [
      alignment "center"
      anchor "hidden"
      color "#000000"
      fontName "Arial"
      fontSize 12
      fontStyle "plain"
      position [
        localAlign 0.0
        relHor 0.0
        relVert 0.0
      ]
      text "3-hydroxyacyl-CoA dehydrogenase"
      type "text"
    ]
    oldlabel "HyC16c2d7cis10cisCoA_x:NAD_x:H_x::oxoC16c2d7cis10cisCoA_x:NADH_x"
    properties [
      datamapping_cnt 1
      degree 0
      degree_in 0
      degree_out 0
      lines_cnt 1
      sample_cnt 1
      sample_replicate_cnt_max 1
      sample_replicate_cnt_min 1
      sample_replicate_values_max 1.0
      sample_replicate_values_min 1.0
      sample_values_avg 1.0
      sample_values_max 1.0
      sample_values_min 1.0
      sample_values_sum 1.0
      samples_different_timepoints_cnt 1
      significant_different_cnt 0
      significant_not_different_cnt 1
    ]
    sbml [
      sbmlRole "reaction"
    ]
    sbml_reaction [
      reversible "false"
      sbml_id "r149"
    ]
  ]
  node [
    id 73
    zlevel -1

    charting [
      background_color "#000000"
      background_color1 "#000000"
      background_color2 "#000000"
      background_color3 "#000000"
      background_color4 "#000000"
      background_color5 "#000000"
      domainAxis "[unit]"
      empty_border_width 2.0
      empty_border_width_vert 2.0
      maxRange 1.0
      max_charts_in_column -1
      minRange 0.0
      rangeAxis "[unit]"
      rangeStepSize 0.0
      show_legend "false"
      useCustomRange "false"
      useCustomRangeSteps "false"
    ]
    cluster [
      cluster "beta-oxidation"
    ]
    graphics [
      x 1877.9568686674138
      y 770.1328953655138
      w 70.0
      h 30.0
      fill "#FFFFFF"
      outline "#000000"
      component "heatmap"
      frameThickness 1.0
      gradient 0.0
      rounding 5.0
      type "rectangle"
    ]
    label "r150"
    labelgraphics [
      alignment "center"
      anchor "n"
      color "#000000"
      fontName "Arial"
      fontSize 20
      fontStyle "plain"
      type "text"
    ]
    labelgraphics1 [
      alignment "center"
      anchor "hidden"
      color "#000000"
      fontName "Arial"
      fontSize 12
      fontStyle "plain"
      position [
        localAlign 0.0
        relHor 0.0
        relVert 0.0
      ]
      text "HyC18c2d9cis12cisCoA_x:NAD_x:H_x::oxoC18c2d9cis12cisCoA_x:NADH_x"
      type "text"
    ]
    labelgraphics100 [
      alignment "center"
      anchor "hidden"
      color "#000000"
      fontName "Arial"
      fontSize 12
      fontStyle "plain"
      position [
        localAlign 0.0
        relHor 0.0
        relVert 0.0
      ]
      text "r150"
      type "text"
    ]
    labelgraphics2 [
      alignment "center"
      anchor "hidden"
      color "#000000"
      fontName "Arial"
      fontSize 12
      fontStyle "plain"
      position [
        localAlign 0.0
        relHor 0.0
        relVert 0.0
      ]
      text "4.2.1.17"
      type "text"
    ]
    labelgraphics3 [
      alignment "center"
      anchor "hidden"
      color "#000000"
      fontName "Arial"
      fontSize 12
      fontStyle "plain"
      position [
        localAlign 0.0
        relHor 0.0
        relVert 0.0
      ]
      text "3-hydroxyacyl-CoA dehydrogenase"
      type "text"
    ]
    oldlabel "HyC18c2d9cis12cisCoA_x:NAD_x:H_x::oxoC18c2d9cis12cisCoA_x:NADH_x"
    properties [
      datamapping_cnt 1
      degree 0
      degree_in 0
      degree_out 0
      lines_cnt 1
      sample_cnt 1
      sample_replicate_cnt_max 1
      sample_replicate_cnt_min 1
      sample_replicate_values_max 1.0
      sample_replicate_values_min 1.0
      sample_values_avg 1.0
      sample_values_max 1.0
      sample_values_min 1.0
      sample_values_sum 1.0
      samples_different_timepoints_cnt 1
      significant_different_cnt 0
      significant_not_different_cnt 1
    ]
    sbml [
      sbmlRole "reaction"
    ]
    sbml_reaction [
      reversible "false"
      sbml_id "r150"
    ]
  ]
  node [
    id 74
    zlevel -1

    charting [
      background_color "#000000"
      background_color1 "#000000"
      background_color2 "#000000"
      background_color3 "#000000"
      background_color4 "#000000"
      domainAxis "[unit]"
      empty_border_width 2.0
      empty_border_width_vert 2.0
      maxRange 1.0
      max_charts_in_column -1
      minRange 0.0
      rangeAxis "[unit]"
      rangeStepSize 0.0
      show_legend "false"
      useCustomRange "false"
      useCustomRangeSteps "false"
    ]
    cluster [
      cluster "beta-oxidation"
    ]
    graphics [
      x 2465.956868667414
      y 530.1328953655143
      w 70.0
      h 30.0
      fill "#FFFFFF"
      outline "#000000"
      component "heatmap"
      frameThickness 1.0
      gradient 0.0
      rounding 5.0
      type "rectangle"
    ]
    label "r151"
    labelgraphics [
      alignment "center"
      anchor "n"
      color "#000000"
      fontName "Arial"
      fontSize 20
      fontStyle "plain"
      type "text"
    ]
    labelgraphics1 [
      alignment "center"
      anchor "hidden"
      color "#000000"
      fontName "Arial"
      fontSize 12
      fontStyle "plain"
      position [
        localAlign 0.0
        relHor 0.0
        relVert 0.0
      ]
      text "oxoC10c1d4cisCoA_x:CoA_x:H_x::C8c1d2cisCoA_x:AcCoA_x"
      type "text"
    ]
    labelgraphics100 [
      alignment "center"
      anchor "hidden"
      color "#000000"
      fontName "Arial"
      fontSize 12
      fontStyle "plain"
      position [
        localAlign 0.0
        relHor 0.0
        relVert 0.0
      ]
      text "r151"
      type "text"
    ]
    labelgraphics2 [
      alignment "center"
      anchor "hidden"
      color "#000000"
      fontName "Arial"
      fontSize 12
      fontStyle "plain"
      position [
        localAlign 0.0
        relHor 0.0
        relVert 0.0
      ]
      text "2.3.1.16"
      type "text"
    ]
    labelgraphics3 [
      alignment "center"
      anchor "hidden"
      color "#000000"
      fontName "Arial"
      fontSize 12
      fontStyle "plain"
      position [
        localAlign 0.0
        relHor 0.0
        relVert 0.0
      ]
      text "acetyl-CoA C-acyltransferase"
      type "text"
    ]
    oldlabel "oxoC10c1d4cisCoA_x:CoA_x:H_x::C8c1d2cisCoA_x:AcCoA_x"
    properties [
      datamapping_cnt 1
      degree 0
      degree_in 0
      degree_out 0
      lines_cnt 1
      sample_cnt 1
      sample_replicate_cnt_max 1
      sample_replicate_cnt_min 1
      sample_replicate_values_max -1.0
      sample_replicate_values_min -1.0
      sample_values_avg -1.0
      sample_values_max -1.0
      sample_values_min -1.0
      sample_values_sum -1.0
      samples_different_timepoints_cnt 1
      significant_different_cnt 0
      significant_not_different_cnt 1
    ]
    sbml [
      sbmlRole "reaction"
    ]
    sbml_reaction [
      reversible "false"
      sbml_id "r151"
    ]
  ]
  node [
    id 75
    zlevel -1

    charting [
      background_color "#000000"
      background_color1 "#000000"
      background_color2 "#000000"
      background_color3 "#000000"
      background_color4 "#000000"
      domainAxis "[unit]"
      empty_border_width 2.0
      empty_border_width_vert 2.0
      maxRange 1.0
      max_charts_in_column -1
      minRange 0.0
      rangeAxis "[unit]"
      rangeStepSize 0.0
      show_legend "false"
      useCustomRange "false"
      useCustomRangeSteps "false"
    ]
    cluster [
      cluster "beta-oxidation"
    ]
    graphics [
      x 1975.9568686674138
      y 590.1328953655143
      w 70.0
      h 30.0
      fill "#FFFFFF"
      outline "#000000"
      component "heatmap"
      frameThickness 1.0
      gradient 0.0
      rounding 5.0
      type "rectangle"
    ]
    label "r152"
    labelgraphics [
      alignment "center"
      anchor "n"
      color "#000000"
      fontName "Arial"
      fontSize 20
      fontStyle "plain"
      type "text"
    ]
    labelgraphics1 [
      alignment "center"
      anchor "hidden"
      color "#000000"
      fontName "Arial"
      fontSize 12
      fontStyle "plain"
      position [
        localAlign 0.0
        relHor 0.0
        relVert 0.0
      ]
      text "oxoC12c1d6cisCoA_x:CoA_x:H_x::C10c1d4cisCoA_x:AcCoA_x"
      type "text"
    ]
    labelgraphics100 [
      alignment "center"
      anchor "hidden"
      color "#000000"
      fontName "Arial"
      fontSize 12
      fontStyle "plain"
      position [
        localAlign 0.0
        relHor 0.0
        relVert 0.0
      ]
      text "r152"
      type "text"
    ]
    labelgraphics2 [
      alignment "center"
      anchor "hidden"
      color "#000000"
      fontName "Arial"
      fontSize 12
      fontStyle "plain"
      position [
        localAlign 0.0
        relHor 0.0
        relVert 0.0
      ]
      text "2.3.1.16"
      type "text"
    ]
    labelgraphics3 [
      alignment "center"
      anchor "hidden"
      color "#000000"
      fontName "Arial"
      fontSize 12
      fontStyle "plain"
      position [
        localAlign 0.0
        relHor 0.0
        relVert 0.0
      ]
      text "acetyl-CoA C-acyltransferase"
      type "text"
    ]
    oldlabel "oxoC12c1d6cisCoA_x:CoA_x:H_x::C10c1d4cisCoA_x:AcCoA_x"
    properties [
      datamapping_cnt 1
      degree 0
      degree_in 0
      degree_out 0
      lines_cnt 1
      sample_cnt 1
      sample_replicate_cnt_max 1
      sample_replicate_cnt_min 1
      sample_replicate_values_max -1.0
      sample_replicate_values_min -1.0
      sample_values_avg -1.0
      sample_values_max -1.0
      sample_values_min -1.0
      sample_values_sum -1.0
      samples_different_timepoints_cnt 1
      significant_different_cnt 0
      significant_not_different_cnt 1
    ]
    sbml [
      sbmlRole "reaction"
    ]
    sbml_reaction [
      reversible "false"
      sbml_id "r152"
    ]
  ]
  node [
    id 76
    zlevel -1

    charting [
      background_color "#000000"
      background_color1 "#000000"
      background_color2 "#000000"
      background_color3 "#000000"
      background_color4 "#000000"
      domainAxis "[unit]"
      empty_border_width 2.0
      empty_border_width_vert 2.0
      maxRange 1.0
      max_charts_in_column -1
      minRange 0.0
      rangeAxis "[unit]"
      rangeStepSize 0.0
      show_legend "false"
      useCustomRange "false"
      useCustomRangeSteps "false"
    ]
    cluster [
      cluster "beta-oxidation"
    ]
    graphics [
      x 2171.956868667414
      y 710.1328953655138
      w 70.0
      h 30.0
      fill "#FFFFFF"
      outline "#000000"
      component "heatmap"
      frameThickness 1.0
      gradient 0.0
      rounding 5.0
      type "rectangle"
    ]
    label "r153"
    labelgraphics [
      alignment "center"
      anchor "n"
      color "#000000"
      fontName "Arial"
      fontSize 20
      fontStyle "plain"
      type "text"
    ]
    labelgraphics1 [
      alignment "center"
      anchor "hidden"
      color "#000000"
      fontName "Arial"
      fontSize 12
      fontStyle "plain"
      position [
        localAlign 0.0
        relHor 0.0
        relVert 0.0
      ]
      text "oxoC14c2d5cis8cisCoA_x:CoA_x:H_x::C12c2d3cis6cisCoA_x:AcCoA_x"
      type "text"
    ]
    labelgraphics100 [
      alignment "center"
      anchor "hidden"
      color "#000000"
      fontName "Arial"
      fontSize 12
      fontStyle "plain"
      position [
        localAlign 0.0
        relHor 0.0
        relVert 0.0
      ]
      text "r153"
      type "text"
    ]
    labelgraphics2 [
      alignment "center"
      anchor "hidden"
      color "#000000"
      fontName "Arial"
      fontSize 12
      fontStyle "plain"
      position [
        localAlign 0.0
        relHor 0.0
        relVert 0.0
      ]
      text "2.3.1.16"
      type "text"
    ]
    labelgraphics3 [
      alignment "center"
      anchor "hidden"
      color "#000000"
      fontName "Arial"
      fontSize 12
      fontStyle "plain"
      position [
        localAlign 0.0
        relHor 0.0
        relVert 0.0
      ]
      text "acetyl-CoA C-acyltransferase"
      type "text"
    ]
    oldlabel "oxoC14c2d5cis8cisCoA_x:CoA_x:H_x::C12c2d3cis6cisCoA_x:AcCoA_x"
    properties [
      datamapping_cnt 1
      degree 0
      degree_in 0
      degree_out 0
      lines_cnt 1
      sample_cnt 1
      sample_replicate_cnt_max 1
      sample_replicate_cnt_min 1
      sample_replicate_values_max -1.0
      sample_replicate_values_min -1.0
      sample_values_avg -1.0
      sample_values_max -1.0
      sample_values_min -1.0
      sample_values_sum -1.0
      samples_different_timepoints_cnt 1
      significant_different_cnt 0
      significant_not_different_cnt 1
    ]
    sbml [
      sbmlRole "reaction"
    ]
    sbml_reaction [
      reversible "false"
      sbml_id "r153"
    ]
  ]
  node [
    id 77
    zlevel -1

    charting [
      background_color "#000000"
      background_color1 "#000000"
      background_color2 "#000000"
      background_color3 "#000000"
      background_color4 "#000000"
      domainAxis "[unit]"
      empty_border_width 2.0
      empty_border_width_vert 2.0
      maxRange 1.0
      max_charts_in_column -1
      minRange 0.0
      rangeAxis "[unit]"
      rangeStepSize 0.0
      show_legend "false"
      useCustomRange "false"
      useCustomRangeSteps "false"
    ]
    cluster [
      cluster "beta-oxidation"
    ]
    graphics [
      x 2661.956868667414
      y 710.1328953655138
      w 70.0
      h 30.0
      fill "#FFFFFF"
      outline "#000000"
      component "heatmap"
      frameThickness 1.0
      gradient 0.0
      rounding 5.0
      type "rectangle"
    ]
    label "r154"
    labelgraphics [
      alignment "center"
      anchor "n"
      color "#000000"
      fontName "Arial"
      fontSize 20
      fontStyle "plain"
      type "text"
    ]
    labelgraphics1 [
      alignment "center"
      anchor "hidden"
      color "#000000"
      fontName "Arial"
      fontSize 12
      fontStyle "plain"
      position [
        localAlign 0.0
        relHor 0.0
        relVert 0.0
      ]
      text "oxoC16c2d7cis10cisCoA_x:CoA_x:H_x::C14c2d5cis8cisCoA_x:AcCoA_x"
      type "text"
    ]
    labelgraphics100 [
      alignment "center"
      anchor "hidden"
      color "#000000"
      fontName "Arial"
      fontSize 12
      fontStyle "plain"
      position [
        localAlign 0.0
        relHor 0.0
        relVert 0.0
      ]
      text "r154"
      type "text"
    ]
    labelgraphics2 [
      alignment "center"
      anchor "hidden"
      color "#000000"
      fontName "Arial"
      fontSize 12
      fontStyle "plain"
      position [
        localAlign 0.0
        relHor 0.0
        relVert 0.0
      ]
      text "2.3.1.16"
      type "text"
    ]
    labelgraphics3 [
      alignment "center"
      anchor "hidden"
      color "#000000"
      fontName "Arial"
      fontSize 12
      fontStyle "plain"
      position [
        localAlign 0.0
        relHor 0.0
        relVert 0.0
      ]
      text "acetyl-CoA C-acyltransferase"
      type "text"
    ]
    oldlabel "oxoC16c2d7cis10cisCoA_x:CoA_x:H_x::C14c2d5cis8cisCoA_x:AcCoA_x"
    properties [
      datamapping_cnt 1
      degree 0
      degree_in 0
      degree_out 0
      lines_cnt 1
      sample_cnt 1
      sample_replicate_cnt_max 1
      sample_replicate_cnt_min 1
      sample_replicate_values_max -1.0
      sample_replicate_values_min -1.0
      sample_values_avg -1.0
      sample_values_max -1.0
      sample_values_min -1.0
      sample_values_sum -1.0
      samples_different_timepoints_cnt 1
      significant_different_cnt 0
      significant_not_different_cnt 1
    ]
    sbml [
      sbmlRole "reaction"
    ]
    sbml_reaction [
      reversible "false"
      sbml_id "r154"
    ]
  ]
  node [
    id 78
    zlevel -1

    charting [
      background_color "#000000"
      background_color1 "#000000"
      background_color2 "#000000"
      background_color3 "#000000"
      background_color4 "#000000"
      background_color5 "#000000"
      domainAxis "[unit]"
      empty_border_width 2.0
      empty_border_width_vert 2.0
      maxRange 1.0
      max_charts_in_column -1
      minRange 0.0
      rangeAxis "[unit]"
      rangeStepSize 0.0
      show_legend "false"
      useCustomRange "false"
      useCustomRangeSteps "false"
    ]
    cluster [
      cluster "beta-oxidation"
    ]
    graphics [
      x 1681.9568686674138
      y 770.1328953655138
      w 70.0
      h 30.0
      fill "#FFFFFF"
      outline "#000000"
      component "heatmap"
      frameThickness 1.0
      gradient 0.0
      rounding 5.0
      type "rectangle"
    ]
    label "r155"
    labelgraphics [
      alignment "center"
      anchor "n"
      color "#000000"
      fontName "Arial"
      fontSize 20
      fontStyle "plain"
      type "text"
    ]
    labelgraphics1 [
      alignment "center"
      anchor "hidden"
      color "#000000"
      fontName "Arial"
      fontSize 12
      fontStyle "plain"
      position [
        localAlign 0.0
        relHor 0.0
        relVert 0.0
      ]
      text "oxoC18c2d9cis12cisCoA_x:CoA_x:H_x::C16c2d7cis10cisCoA_x:AcCoA_x"
      type "text"
    ]
    labelgraphics100 [
      alignment "center"
      anchor "hidden"
      color "#000000"
      fontName "Arial"
      fontSize 12
      fontStyle "plain"
      position [
        localAlign 0.0
        relHor 0.0
        relVert 0.0
      ]
      text "r155"
      type "text"
    ]
    labelgraphics2 [
      alignment "center"
      anchor "hidden"
      color "#000000"
      fontName "Arial"
      fontSize 12
      fontStyle "plain"
      position [
        localAlign 0.0
        relHor 0.0
        relVert 0.0
      ]
      text "4.2.1.17"
      type "text"
    ]
    labelgraphics3 [
      alignment "center"
      anchor "hidden"
      color "#000000"
      fontName "Arial"
      fontSize 12
      fontStyle "plain"
      position [
        localAlign 0.0
        relHor 0.0
        relVert 0.0
      ]
      text "acetyl-CoA C-acyltransferase"
      type "text"
    ]
    oldlabel "oxoC18c2d9cis12cisCoA_x:CoA_x:H_x::C16c2d7cis10cisCoA_x:AcCoA_x"
    properties [
      datamapping_cnt 1
      degree 0
      degree_in 0
      degree_out 0
      lines_cnt 1
      sample_cnt 1
      sample_replicate_cnt_max 1
      sample_replicate_cnt_min 1
      sample_replicate_values_max 1.0
      sample_replicate_values_min 1.0
      sample_values_avg 1.0
      sample_values_max 1.0
      sample_values_min 1.0
      sample_values_sum 1.0
      samples_different_timepoints_cnt 1
      significant_different_cnt 0
      significant_not_different_cnt 1
    ]
    sbml [
      sbmlRole "reaction"
    ]
    sbml_reaction [
      reversible "false"
      sbml_id "r155"
    ]
  ]
  node [
    id 79
    zlevel -1

    charting [
      background_color "#000000"
      background_color1 "#000000"
      background_color2 "#000000"
      background_color3 "#000000"
      background_color4 "#000000"
      domainAxis "[unit]"
      empty_border_width 2.0
      empty_border_width_vert 2.0
      maxRange 1.0
      max_charts_in_column -1
      minRange 0.0
      rangeAxis "[unit]"
      rangeStepSize 0.0
      show_legend "false"
      useCustomRange "false"
      useCustomRangeSteps "false"
    ]
    cluster [
      cluster "beta-oxidation"
    ]
    graphics [
      x 2269.956868667414
      y 710.1328953655138
      w 70.0
      h 30.0
      fill "#FFFFFF"
      outline "#000000"
      component "heatmap"
      frameThickness 1.0
      gradient 0.0
      rounding 5.0
      type "rectangle"
    ]
    label "r156"
    labelgraphics [
      alignment "center"
      anchor "n"
      color "#000000"
      fontName "Arial"
      fontSize 20
      fontStyle "plain"
      type "text"
    ]
    labelgraphics1 [
      alignment "center"
      anchor "hidden"
      color "#000000"
      fontName "Arial"
      fontSize 12
      fontStyle "plain"
      position [
        localAlign 0.0
        relHor 0.0
        relVert 0.0
      ]
      text "ATP_x:C18c2d9cis12cis_x:CoA_x::C18c2d9cis12cisCoA_x:AMP_x:PP_x"
      type "text"
    ]
    labelgraphics100 [
      alignment "center"
      anchor "hidden"
      color "#000000"
      fontName "Arial"
      fontSize 12
      fontStyle "plain"
      position [
        localAlign 0.0
        relHor 0.0
        relVert 0.0
      ]
      text "r156"
      type "text"
    ]
    labelgraphics2 [
      alignment "center"
      anchor "hidden"
      color "#000000"
      fontName "Arial"
      fontSize 12
      fontStyle "plain"
      position [
        localAlign 0.0
        relHor 0.0
        relVert 0.0
      ]
      text "6.2.1.3"
      type "text"
    ]
    labelgraphics3 [
      alignment "center"
      anchor "hidden"
      color "#000000"
      fontName "Arial"
      fontSize 12
      fontStyle "plain"
      position [
        localAlign 0.0
        relHor 0.0
        relVert 0.0
      ]
      text "long-chain-fatty-acid-CoA ligase"
      type "text"
    ]
    oldlabel "ATP_x:C18c2d9cis12cis_x:CoA_x::C18c2d9cis12cisCoA_x:AMP_x:PP_x"
    properties [
      datamapping_cnt 1
      degree 0
      degree_in 0
      degree_out 0
      lines_cnt 1
      sample_cnt 1
      sample_replicate_cnt_max 1
      sample_replicate_cnt_min 1
      sample_replicate_values_max -1.0
      sample_replicate_values_min -1.0
      sample_values_avg -1.0
      sample_values_max -1.0
      sample_values_min -1.0
      sample_values_sum -1.0
      samples_different_timepoints_cnt 1
      significant_different_cnt 0
      significant_not_different_cnt 1
    ]
    sbml [
      sbmlRole "reaction"
    ]
    sbml_reaction [
      reversible "false"
      sbml_id "r156"
    ]
  ]
  node [
    id 80
    zlevel -1

    charting [
      background_color "#000000"
      background_color1 "#000000"
      background_color2 "#000000"
      domainAxis "[unit]"
      empty_border_width 2.0
      empty_border_width_vert 2.0
      maxRange 1.0
      max_charts_in_column -1
      minRange 0.0
      rangeAxis "[unit]"
      rangeStepSize 0.0
      show_legend "false"
      useCustomRange "false"
      useCustomRangeSteps "false"
    ]
    cluster [
      cluster "beta-oxidation"
    ]
    graphics [
      x 2661.956868667414
      y 650.1328953655143
      w 70.0
      h 30.0
      fill "#FFFFFF"
      outline "#000000"
      component "heatmap"
      frameThickness 1.0
      gradient 0.0
      rounding 5.0
      type "rectangle"
    ]
    label "r157"
    labelgraphics [
      alignment "center"
      anchor "n"
      color "#000000"
      fontName "Arial"
      fontSize 20
      fontStyle "plain"
      type "text"
    ]
    labelgraphics1 [
      alignment "center"
      anchor "hidden"
      color "#000000"
      fontName "Arial"
      fontSize 12
      fontStyle "plain"
      position [
        localAlign 0.0
        relHor 0.0
        relVert 0.0
      ]
      text "C10c2d4cis7cisCoA_x:O2_x::C10c3d2trans4cis7cisCoA_x:H2O2_x"
      type "text"
    ]
    labelgraphics100 [
      alignment "center"
      anchor "hidden"
      color "#000000"
      fontName "Arial"
      fontSize 12
      fontStyle "plain"
      position [
        localAlign 0.0
        relHor 0.0
        relVert 0.0
      ]
      text "r157"
      type "text"
    ]
    labelgraphics2 [
      alignment "center"
      anchor "hidden"
      color "#000000"
      fontName "Arial"
      fontSize 12
      fontStyle "plain"
      position [
        localAlign 0.0
        relHor 0.0
        relVert 0.0
      ]
      text "1.3.3.6"
      type "text"
    ]
    labelgraphics3 [
      alignment "center"
      anchor "hidden"
      color "#000000"
      fontName "Arial"
      fontSize 12
      fontStyle "plain"
      position [
        localAlign 0.0
        relHor 0.0
        relVert 0.0
      ]
      text "acyl-CoA oxidase"
      type "text"
    ]
    oldlabel "C10c2d4cis7cisCoA_x:O2_x::C10c3d2trans4cis7cisCoA_x:H2O2_x"
    properties [
      datamapping_cnt 1
      degree 0
      degree_in 0
      degree_out 0
      lines_cnt 1
      sample_cnt 1
      sample_replicate_cnt_max 1
      sample_replicate_cnt_min 1
      sample_replicate_values_max 1.0
      sample_replicate_values_min 1.0
      sample_values_avg 1.0
      sample_values_max 1.0
      sample_values_min 1.0
      sample_values_sum 1.0
      samples_different_timepoints_cnt 1
      significant_different_cnt 0
      significant_not_different_cnt 1
    ]
    sbml [
      sbmlRole "reaction"
    ]
    sbml_reaction [
      reversible "false"
      sbml_id "r157"
    ]
  ]
  node [
    id 81
    zlevel -1

    charting [
      background_color "#000000"
      background_color1 "#000000"
      background_color2 "#000000"
      background_color3 "#000000"
      background_color4 "#000000"
      background_color5 "#000000"
      domainAxis "[unit]"
      empty_border_width 2.0
      empty_border_width_vert 2.0
      maxRange 1.0
      max_charts_in_column -1
      minRange 0.0
      rangeAxis "[unit]"
      rangeStepSize 0.0
      show_legend "false"
      useCustomRange "false"
      useCustomRangeSteps "false"
    ]
    cluster [
      cluster "beta-oxidation"
    ]
    graphics [
      x 2269.956868667414
      y 590.1328953655143
      w 70.0
      h 30.0
      fill "#FFFFFF"
      outline "#000000"
      component "heatmap"
      frameThickness 1.0
      gradient 0.0
      rounding 5.0
      type "rectangle"
    ]
    label "r158"
    labelgraphics [
      alignment "center"
      anchor "n"
      color "#000000"
      fontName "Arial"
      fontSize 20
      fontStyle "plain"
      type "text"
    ]
    labelgraphics1 [
      alignment "center"
      anchor "hidden"
      color "#000000"
      fontName "Arial"
      fontSize 12
      fontStyle "plain"
      position [
        localAlign 0.0
        relHor 0.0
        relVert 0.0
      ]
      text "C10c3d2trans4cis7cisCoA_x:H2O_x::HyC10c2d4cis7cisCoA_x"
      type "text"
    ]
    labelgraphics100 [
      alignment "center"
      anchor "hidden"
      color "#000000"
      fontName "Arial"
      fontSize 12
      fontStyle "plain"
      position [
        localAlign 0.0
        relHor 0.0
        relVert 0.0
      ]
      text "r158"
      type "text"
    ]
    labelgraphics2 [
      alignment "center"
      anchor "hidden"
      color "#000000"
      fontName "Arial"
      fontSize 12
      fontStyle "plain"
      position [
        localAlign 0.0
        relHor 0.0
        relVert 0.0
      ]
      text "4.2.1.17"
      type "text"
    ]
    labelgraphics3 [
      alignment "center"
      anchor "hidden"
      color "#000000"
      fontName "Arial"
      fontSize 12
      fontStyle "plain"
      position [
        localAlign 0.0
        relHor 0.0
        relVert 0.0
      ]
      text "enoyl-CoA hydratase"
      type "text"
    ]
    oldlabel "C10c3d2trans4cis7cisCoA_x:H2O_x::HyC10c2d4cis7cisCoA_x"
    properties [
      datamapping_cnt 1
      degree 0
      degree_in 0
      degree_out 0
      lines_cnt 1
      sample_cnt 1
      sample_replicate_cnt_max 1
      sample_replicate_cnt_min 1
      sample_replicate_values_max 1.0
      sample_replicate_values_min 1.0
      sample_values_avg 1.0
      sample_values_max 1.0
      sample_values_min 1.0
      sample_values_sum 1.0
      samples_different_timepoints_cnt 1
      significant_different_cnt 0
      significant_not_different_cnt 1
    ]
    sbml [
      sbmlRole "reaction"
    ]
    sbml_reaction [
      reversible "false"
      sbml_id "r158"
    ]
  ]
  node [
    id 82
    zlevel -1

    charting [
      background_color "#000000"
      background_color1 "#000000"
      domainAxis "[unit]"
      empty_border_width 2.0
      empty_border_width_vert 2.0
      maxRange 1.0
      max_charts_in_column -1
      minRange 0.0
      rangeAxis "[unit]"
      rangeStepSize 0.0
      show_legend "false"
      useCustomRange "false"
      useCustomRangeSteps "false"
    ]
    cluster [
      cluster "beta-oxidation"
    ]
    graphics [
      x 1779.9568686674138
      y 230.1328953655143
      w 70.0
      h 30.0
      fill "#FFFFFF"
      outline "#000000"
      component "heatmap"
      frameThickness 1.0
      gradient 0.0
      rounding 5.0
      type "rectangle"
    ]
    label "r159"
    labelgraphics [
      alignment "center"
      anchor "n"
      color "#000000"
      fontName "Arial"
      fontSize 20
      fontStyle "plain"
      type "text"
    ]
    labelgraphics1 [
      alignment "center"
      anchor "hidden"
      color "#000000"
      fontName "Arial"
      fontSize 12
      fontStyle "plain"
      position [
        localAlign 0.0
        relHor 0.0
        relVert 0.0
      ]
      text "C6c1d3cisCoA_x::C6c1d2transCoA_x"
      type "text"
    ]
    labelgraphics100 [
      alignment "center"
      anchor "hidden"
      color "#000000"
      fontName "Arial"
      fontSize 12
      fontStyle "plain"
      position [
        localAlign 0.0
        relHor 0.0
        relVert 0.0
      ]
      text "r159"
      type "text"
    ]
    labelgraphics2 [
      alignment "center"
      anchor "hidden"
      color "#000000"
      fontName "Arial"
      fontSize 12
      fontStyle "plain"
      position [
        localAlign 0.0
        relHor 0.0
        relVert 0.0
      ]
      text "5.3.3.8"
      type "text"
    ]
    labelgraphics3 [
      alignment "center"
      anchor "hidden"
      color "#000000"
      fontName "Arial"
      fontSize 12
      fontStyle "plain"
      position [
        localAlign 0.0
        relHor 0.0
        relVert 0.0
      ]
      text "3,2-trans-enoyl-CoA isomerase"
      type "text"
    ]
    oldlabel "C6c1d3cisCoA_x::C6c1d2transCoA_x"
    properties [
      datamapping_cnt 1
      degree 0
      degree_in 0
      degree_out 0
      lines_cnt 1
      sample_cnt 1
      sample_replicate_cnt_max 1
      sample_replicate_cnt_min 1
      sample_replicate_values_max -1.0
      sample_replicate_values_min -1.0
      sample_values_avg -1.0
      sample_values_max -1.0
      sample_values_min -1.0
      sample_values_sum -1.0
      samples_different_timepoints_cnt 1
      significant_different_cnt 0
      significant_not_different_cnt 1
    ]
    sbml [
      sbmlRole "reaction"
    ]
    sbml_reaction [
      reversible "false"
      sbml_id "r159"
    ]
  ]
  node [
    id 83
    zlevel -1

    charting [
      background_color "#000000"
      background_color1 "#000000"
      background_color2 "#000000"
      background_color3 "#000000"
      background_color4 "#000000"
      background_color5 "#000000"
      domainAxis "[unit]"
      empty_border_width 2.0
      empty_border_width_vert 2.0
      maxRange 1.0
      max_charts_in_column -1
      minRange 0.0
      rangeAxis "[unit]"
      rangeStepSize 0.0
      show_legend "false"
      useCustomRange "false"
      useCustomRangeSteps "false"
    ]
    cluster [
      cluster "beta-oxidation"
    ]
    graphics [
      x 1877.9568686674138
      y 410.1328953655143
      w 70.0
      h 30.0
      fill "#FFFFFF"
      outline "#000000"
      component "heatmap"
      frameThickness 1.0
      gradient 0.0
      rounding 5.0
      type "rectangle"
    ]
    label "r160"
    labelgraphics [
      alignment "center"
      anchor "n"
      color "#000000"
      fontName "Arial"
      fontSize 20
      fontStyle "plain"
      type "text"
    ]
    labelgraphics1 [
      alignment "center"
      anchor "hidden"
      color "#000000"
      fontName "Arial"
      fontSize 12
      fontStyle "plain"
      position [
        localAlign 0.0
        relHor 0.0
        relVert 0.0
      ]
      text "C8c2d2cis5cisCoA_x:H2O_x::HyC8c1d5cisCoA_x"
      type "text"
    ]
    labelgraphics100 [
      alignment "center"
      anchor "hidden"
      color "#000000"
      fontName "Arial"
      fontSize 12
      fontStyle "plain"
      position [
        localAlign 0.0
        relHor 0.0
        relVert 0.0
      ]
      text "r160"
      type "text"
    ]
    labelgraphics2 [
      alignment "center"
      anchor "hidden"
      color "#000000"
      fontName "Arial"
      fontSize 12
      fontStyle "plain"
      position [
        localAlign 0.0
        relHor 0.0
        relVert 0.0
      ]
      text "4.2.1.17"
      type "text"
    ]
    labelgraphics3 [
      alignment "center"
      anchor "hidden"
      color "#000000"
      fontName "Arial"
      fontSize 12
      fontStyle "plain"
      position [
        localAlign 0.0
        relHor 0.0
        relVert 0.0
      ]
      text "enoyl-CoA hydratase"
      type "text"
    ]
    oldlabel "C8c2d2cis5cisCoA_x:H2O_x::HyC8c1d5cisCoA_x"
    properties [
      datamapping_cnt 1
      degree 0
      degree_in 0
      degree_out 0
      lines_cnt 1
      sample_cnt 1
      sample_replicate_cnt_max 1
      sample_replicate_cnt_min 1
      sample_replicate_values_max 1.0
      sample_replicate_values_min 1.0
      sample_values_avg 1.0
      sample_values_max 1.0
      sample_values_min 1.0
      sample_values_sum 1.0
      samples_different_timepoints_cnt 1
      significant_different_cnt 0
      significant_not_different_cnt 1
    ]
    sbml [
      sbmlRole "reaction"
    ]
    sbml_reaction [
      reversible "false"
      sbml_id "r160"
    ]
  ]
  node [
    id 84
    zlevel -1

    charting [
      background_color "#000000"
      background_color1 "#000000"
      background_color2 "#000000"
      background_color3 "#000000"
      domainAxis "[unit]"
      empty_border_width 2.0
      empty_border_width_vert 2.0
      maxRange 1.0
      max_charts_in_column -1
      minRange 0.0
      rangeAxis "[unit]"
      rangeStepSize 0.0
      show_legend "false"
      useCustomRange "false"
      useCustomRangeSteps "false"
    ]
    cluster [
      cluster "beta-oxidation"
    ]
    graphics [
      x 2563.956868667414
      y 710.1328953655138
      w 70.0
      h 30.0
      fill "#FFFFFF"
      outline "#000000"
      component "heatmap"
      frameThickness 1.0
      gradient 0.0
      rounding 5.0
      type "rectangle"
    ]
    label "r161"
    labelgraphics [
      alignment "center"
      anchor "n"
      color "#000000"
      fontName "Arial"
      fontSize 20
      fontStyle "plain"
      type "text"
    ]
    labelgraphics1 [
      alignment "center"
      anchor "hidden"
      color "#000000"
      fontName "Arial"
      fontSize 12
      fontStyle "plain"
      position [
        localAlign 0.0
        relHor 0.0
        relVert 0.0
      ]
      text "HyC10c2d4cis7cisCoA_x:NAD_x:H_x::oxoC10c2d4cis7cisCoA_x:NADH_x"
      type "text"
    ]
    labelgraphics100 [
      alignment "center"
      anchor "hidden"
      color "#000000"
      fontName "Arial"
      fontSize 12
      fontStyle "plain"
      position [
        localAlign 0.0
        relHor 0.0
        relVert 0.0
      ]
      text "r161"
      type "text"
    ]
    labelgraphics2 [
      alignment "center"
      anchor "hidden"
      color "#000000"
      fontName "Arial"
      fontSize 12
      fontStyle "plain"
      position [
        localAlign 0.0
        relHor 0.0
        relVert 0.0
      ]
      text "1.1.1.35"
      type "text"
    ]
    labelgraphics3 [
      alignment "center"
      anchor "hidden"
      color "#000000"
      fontName "Arial"
      fontSize 12
      fontStyle "plain"
      position [
        localAlign 0.0
        relHor 0.0
        relVert 0.0
      ]
      text "3-hydroxyacyl-CoA dehydrogenase"
      type "text"
    ]
    oldlabel "HyC10c2d4cis7cisCoA_x:NAD_x:H_x::oxoC10c2d4cis7cisCoA_x:NADH_x"
    properties [
      datamapping_cnt 1
      degree 0
      degree_in 0
      degree_out 0
      lines_cnt 1
      sample_cnt 1
      sample_replicate_cnt_max 1
      sample_replicate_cnt_min 1
      sample_replicate_values_max 1.0
      sample_replicate_values_min 1.0
      sample_values_avg 1.0
      sample_values_max 1.0
      sample_values_min 1.0
      sample_values_sum 1.0
      samples_different_timepoints_cnt 1
      significant_different_cnt 0
      significant_not_different_cnt 1
    ]
    sbml [
      sbmlRole "reaction"
    ]
    sbml_reaction [
      reversible "false"
      sbml_id "r161"
    ]
  ]
  node [
    id 85
    zlevel -1

    charting [
      background_color "#000000"
      background_color1 "#000000"
      background_color2 "#000000"
      background_color3 "#000000"
      domainAxis "[unit]"
      empty_border_width 2.0
      empty_border_width_vert 2.0
      maxRange 1.0
      max_charts_in_column -1
      minRange 0.0
      rangeAxis "[unit]"
      rangeStepSize 0.0
      show_legend "false"
      useCustomRange "false"
      useCustomRangeSteps "false"
    ]
    cluster [
      cluster "beta-oxidation"
    ]
    graphics [
      x 2661.956868667414
      y 530.1328953655143
      w 70.0
      h 30.0
      fill "#FFFFFF"
      outline "#000000"
      component "heatmap"
      frameThickness 1.0
      gradient 0.0
      rounding 5.0
      type "rectangle"
    ]
    label "r162"
    labelgraphics [
      alignment "center"
      anchor "n"
      color "#000000"
      fontName "Arial"
      fontSize 20
      fontStyle "plain"
      type "text"
    ]
    labelgraphics1 [
      alignment "center"
      anchor "hidden"
      color "#000000"
      fontName "Arial"
      fontSize 12
      fontStyle "plain"
      position [
        localAlign 0.0
        relHor 0.0
        relVert 0.0
      ]
      text "HyC8c1d5cisCoA_x:NAD_x:H_x::oxoC8c1d5cisCoA_x:NADH_x"
      type "text"
    ]
    labelgraphics100 [
      alignment "center"
      anchor "hidden"
      color "#000000"
      fontName "Arial"
      fontSize 12
      fontStyle "plain"
      position [
        localAlign 0.0
        relHor 0.0
        relVert 0.0
      ]
      text "r162"
      type "text"
    ]
    labelgraphics2 [
      alignment "center"
      anchor "hidden"
      color "#000000"
      fontName "Arial"
      fontSize 12
      fontStyle "plain"
      position [
        localAlign 0.0
        relHor 0.0
        relVert 0.0
      ]
      text "1.1.1.35"
      type "text"
    ]
    labelgraphics3 [
      alignment "center"
      anchor "hidden"
      color "#000000"
      fontName "Arial"
      fontSize 12
      fontStyle "plain"
      position [
        localAlign 0.0
        relHor 0.0
        relVert 0.0
      ]
      text "3-hydroxyacyl-CoA dehydrogenase"
      type "text"
    ]
    oldlabel "HyC8c1d5cisCoA_x:NAD_x:H_x::oxoC8c1d5cisCoA_x:NADH_x"
    properties [
      datamapping_cnt 1
      degree 0
      degree_in 0
      degree_out 0
      lines_cnt 1
      sample_cnt 1
      sample_replicate_cnt_max 1
      sample_replicate_cnt_min 1
      sample_replicate_values_max 1.0
      sample_replicate_values_min 1.0
      sample_values_avg 1.0
      sample_values_max 1.0
      sample_values_min 1.0
      sample_values_sum 1.0
      samples_different_timepoints_cnt 1
      significant_different_cnt 0
      significant_not_different_cnt 1
    ]
    sbml [
      sbmlRole "reaction"
    ]
    sbml_reaction [
      reversible "false"
      sbml_id "r162"
    ]
  ]
  node [
    id 86
    zlevel -1

    charting [
      background_color "#000000"
      background_color1 "#000000"
      background_color2 "#000000"
      background_color3 "#000000"
      background_color4 "#000000"
      domainAxis "[unit]"
      empty_border_width 2.0
      empty_border_width_vert 2.0
      maxRange 1.0
      max_charts_in_column -1
      minRange 0.0
      rangeAxis "[unit]"
      rangeStepSize 0.0
      show_legend "false"
      useCustomRange "false"
      useCustomRangeSteps "false"
    ]
    cluster [
      cluster "beta-oxidation"
    ]
    graphics [
      x 1975.9568686674138
      y 710.1328953655138
      w 70.0
      h 30.0
      fill "#FFFFFF"
      outline "#000000"
      component "heatmap"
      frameThickness 1.0
      gradient 0.0
      rounding 5.0
      type "rectangle"
    ]
    label "r163"
    labelgraphics [
      alignment "center"
      anchor "n"
      color "#000000"
      fontName "Arial"
      fontSize 20
      fontStyle "plain"
      type "text"
    ]
    labelgraphics1 [
      alignment "center"
      anchor "hidden"
      color "#000000"
      fontName "Arial"
      fontSize 12
      fontStyle "plain"
      position [
        localAlign 0.0
        relHor 0.0
        relVert 0.0
      ]
      text "oxoC10c2d4cis7cisCoA_x:CoA_x:H_x::C8c2d2cis5cisCoA_x:AcCoA_x"
      type "text"
    ]
    labelgraphics100 [
      alignment "center"
      anchor "hidden"
      color "#000000"
      fontName "Arial"
      fontSize 12
      fontStyle "plain"
      position [
        localAlign 0.0
        relHor 0.0
        relVert 0.0
      ]
      text "r163"
      type "text"
    ]
    labelgraphics2 [
      alignment "center"
      anchor "hidden"
      color "#000000"
      fontName "Arial"
      fontSize 12
      fontStyle "plain"
      position [
        localAlign 0.0
        relHor 0.0
        relVert 0.0
      ]
      text "2.3.1.16"
      type "text"
    ]
    labelgraphics3 [
      alignment "center"
      anchor "hidden"
      color "#000000"
      fontName "Arial"
      fontSize 12
      fontStyle "plain"
      position [
        localAlign 0.0
        relHor 0.0
        relVert 0.0
      ]
      text "acetyl-CoA C-acyltransferase"
      type "text"
    ]
    oldlabel "oxoC10c2d4cis7cisCoA_x:CoA_x:H_x::C8c2d2cis5cisCoA_x:AcCoA_x"
    properties [
      datamapping_cnt 1
      degree 0
      degree_in 0
      degree_out 0
      lines_cnt 1
      sample_cnt 1
      sample_replicate_cnt_max 1
      sample_replicate_cnt_min 1
      sample_replicate_values_max -1.0
      sample_replicate_values_min -1.0
      sample_values_avg -1.0
      sample_values_max -1.0
      sample_values_min -1.0
      sample_values_sum -1.0
      samples_different_timepoints_cnt 1
      significant_different_cnt 0
      significant_not_different_cnt 1
    ]
    sbml [
      sbmlRole "reaction"
    ]
    sbml_reaction [
      reversible "false"
      sbml_id "r163"
    ]
  ]
  node [
    id 87
    zlevel -1

    charting [
      background_color "#000000"
      background_color1 "#000000"
      background_color2 "#000000"
      background_color3 "#000000"
      background_color4 "#000000"
      domainAxis "[unit]"
      empty_border_width 2.0
      empty_border_width_vert 2.0
      maxRange 1.0
      max_charts_in_column -1
      minRange 0.0
      rangeAxis "[unit]"
      rangeStepSize 0.0
      show_legend "false"
      useCustomRange "false"
      useCustomRangeSteps "false"
    ]
    cluster [
      cluster "beta-oxidation"
    ]
    graphics [
      x 2073.956868667414
      y 710.1328953655138
      w 70.0
      h 30.0
      fill "#FFFFFF"
      outline "#000000"
      component "heatmap"
      frameThickness 1.0
      gradient 0.0
      rounding 5.0
      type "rectangle"
    ]
    label "r164"
    labelgraphics [
      alignment "center"
      anchor "n"
      color "#000000"
      fontName "Arial"
      fontSize 20
      fontStyle "plain"
      type "text"
    ]
    labelgraphics1 [
      alignment "center"
      anchor "hidden"
      color "#000000"
      fontName "Arial"
      fontSize 12
      fontStyle "plain"
      position [
        localAlign 0.0
        relHor 0.0
        relVert 0.0
      ]
      text "oxoC12c2d6cis9cisCoA_x:CoA_x:H_x::C10c2d4cis7cisCoA_x:AcCoA_x"
      type "text"
    ]
    labelgraphics100 [
      alignment "center"
      anchor "hidden"
      color "#000000"
      fontName "Arial"
      fontSize 12
      fontStyle "plain"
      position [
        localAlign 0.0
        relHor 0.0
        relVert 0.0
      ]
      text "r164"
      type "text"
    ]
    labelgraphics2 [
      alignment "center"
      anchor "hidden"
      color "#000000"
      fontName "Arial"
      fontSize 12
      fontStyle "plain"
      position [
        localAlign 0.0
        relHor 0.0
        relVert 0.0
      ]
      text "2.3.1.16"
      type "text"
    ]
    labelgraphics3 [
      alignment "center"
      anchor "hidden"
      color "#000000"
      fontName "Arial"
      fontSize 12
      fontStyle "plain"
      position [
        localAlign 0.0
        relHor 0.0
        relVert 0.0
      ]
      text "acetyl-CoA C-acyltransferase"
      type "text"
    ]
    oldlabel "oxoC12c2d6cis9cisCoA_x:CoA_x:H_x::C10c2d4cis7cisCoA_x:AcCoA_x"
    properties [
      datamapping_cnt 1
      degree 0
      degree_in 0
      degree_out 0
      lines_cnt 1
      sample_cnt 1
      sample_replicate_cnt_max 1
      sample_replicate_cnt_min 1
      sample_replicate_values_max -1.0
      sample_replicate_values_min -1.0
      sample_values_avg -1.0
      sample_values_max -1.0
      sample_values_min -1.0
      sample_values_sum -1.0
      samples_different_timepoints_cnt 1
      significant_different_cnt 0
      significant_not_different_cnt 1
    ]
    sbml [
      sbmlRole "reaction"
    ]
    sbml_reaction [
      reversible "false"
      sbml_id "r164"
    ]
  ]
  node [
    id 88
    zlevel -1

    charting [
      background_color "#000000"
      background_color1 "#000000"
      background_color2 "#000000"
      background_color3 "#000000"
      background_color4 "#000000"
      domainAxis "[unit]"
      empty_border_width 2.0
      empty_border_width_vert 2.0
      maxRange 1.0
      max_charts_in_column -1
      minRange 0.0
      rangeAxis "[unit]"
      rangeStepSize 0.0
      show_legend "false"
      useCustomRange "false"
      useCustomRangeSteps "false"
    ]
    cluster [
      cluster "beta-oxidation"
    ]
    graphics [
      x 2269.956868667414
      y 530.1328953655143
      w 70.0
      h 30.0
      fill "#FFFFFF"
      outline "#000000"
      component "heatmap"
      frameThickness 1.0
      gradient 0.0
      rounding 5.0
      type "rectangle"
    ]
    label "r165"
    labelgraphics [
      alignment "center"
      anchor "n"
      color "#000000"
      fontName "Arial"
      fontSize 20
      fontStyle "plain"
      type "text"
    ]
    labelgraphics1 [
      alignment "center"
      anchor "hidden"
      color "#000000"
      fontName "Arial"
      fontSize 12
      fontStyle "plain"
      position [
        localAlign 0.0
        relHor 0.0
        relVert 0.0
      ]
      text "oxoC8c1d5cisCoA_x:CoA_x:H_x::C6c1d3cisCoA_x:AcCoA_x"
      type "text"
    ]
    labelgraphics100 [
      alignment "center"
      anchor "hidden"
      color "#000000"
      fontName "Arial"
      fontSize 12
      fontStyle "plain"
      position [
        localAlign 0.0
        relHor 0.0
        relVert 0.0
      ]
      text "r165"
      type "text"
    ]
    labelgraphics2 [
      alignment "center"
      anchor "hidden"
      color "#000000"
      fontName "Arial"
      fontSize 12
      fontStyle "plain"
      position [
        localAlign 0.0
        relHor 0.0
        relVert 0.0
      ]
      text "2.3.1.16"
      type "text"
    ]
    labelgraphics3 [
      alignment "center"
      anchor "hidden"
      color "#000000"
      fontName "Arial"
      fontSize 12
      fontStyle "plain"
      position [
        localAlign 0.0
        relHor 0.0
        relVert 0.0
      ]
      text "acetyl-CoA C-acyltransferase"
      type "text"
    ]
    oldlabel "oxoC8c1d5cisCoA_x:CoA_x:H_x::C6c1d3cisCoA_x:AcCoA_x"
    properties [
      datamapping_cnt 1
      degree 0
      degree_in 0
      degree_out 0
      lines_cnt 1
      sample_cnt 1
      sample_replicate_cnt_max 1
      sample_replicate_cnt_min 1
      sample_replicate_values_max -1.0
      sample_replicate_values_min -1.0
      sample_values_avg -1.0
      sample_values_max -1.0
      sample_values_min -1.0
      sample_values_sum -1.0
      samples_different_timepoints_cnt 1
      significant_different_cnt 0
      significant_not_different_cnt 1
    ]
    sbml [
      sbmlRole "reaction"
    ]
    sbml_reaction [
      reversible "false"
      sbml_id "r165"
    ]
  ]
  node [
    id 89
    zlevel -1

    charting [
      background_color "#000000"
      background_color1 "#000000"
      background_color2 "#000000"
      background_color3 "#000000"
      background_color4 "#000000"
      background_color5 "#000000"
      domainAxis "[unit]"
      empty_border_width 2.0
      empty_border_width_vert 2.0
      maxRange 1.0
      max_charts_in_column -1
      minRange 0.0
      rangeAxis "[unit]"
      rangeStepSize 0.0
      show_legend "false"
      useCustomRange "false"
      useCustomRangeSteps "false"
    ]
    cluster [
      cluster "beta-oxidation"
    ]
    graphics [
      x 2073.956868667414
      y 650.1328953655143
      w 70.0
      h 30.0
      fill "#FFFFFF"
      outline "#000000"
      component "heatmap"
      frameThickness 1.0
      gradient 0.0
      rounding 5.0
      type "rectangle"
    ]
    label "r166"
    labelgraphics [
      alignment "center"
      anchor "n"
      color "#000000"
      fontName "Arial"
      fontSize 20
      fontStyle "plain"
      type "text"
    ]
    labelgraphics1 [
      alignment "center"
      anchor "hidden"
      color "#000000"
      fontName "Arial"
      fontSize 12
      fontStyle "plain"
      position [
        localAlign 0.0
        relHor 0.0
        relVert 0.0
      ]
      text "C12c3d2trans6cis9cisCoA_x:H2O_x::HyC12c2d6cis9cisCoA_x"
      type "text"
    ]
    labelgraphics100 [
      alignment "center"
      anchor "hidden"
      color "#000000"
      fontName "Arial"
      fontSize 12
      fontStyle "plain"
      position [
        localAlign 0.0
        relHor 0.0
        relVert 0.0
      ]
      text "r166"
      type "text"
    ]
    labelgraphics2 [
      alignment "center"
      anchor "hidden"
      color "#000000"
      fontName "Arial"
      fontSize 12
      fontStyle "plain"
      position [
        localAlign 0.0
        relHor 0.0
        relVert 0.0
      ]
      text "4.2.1.17"
      type "text"
    ]
    labelgraphics3 [
      alignment "center"
      anchor "hidden"
      color "#000000"
      fontName "Arial"
      fontSize 12
      fontStyle "plain"
      position [
        localAlign 0.0
        relHor 0.0
        relVert 0.0
      ]
      text "enoyl-CoA hydratase"
      type "text"
    ]
    oldlabel "C12c3d2trans6cis9cisCoA_x:H2O_x::HyC12c2d6cis9cisCoA_x"
    properties [
      datamapping_cnt 1
      degree 0
      degree_in 0
      degree_out 0
      lines_cnt 1
      sample_cnt 1
      sample_replicate_cnt_max 1
      sample_replicate_cnt_min 1
      sample_replicate_values_max 1.0
      sample_replicate_values_min 1.0
      sample_values_avg 1.0
      sample_values_max 1.0
      sample_values_min 1.0
      sample_values_sum 1.0
      samples_different_timepoints_cnt 1
      significant_different_cnt 0
      significant_not_different_cnt 1
    ]
    sbml [
      sbmlRole "reaction"
    ]
    sbml_reaction [
      reversible "false"
      sbml_id "r166"
    ]
  ]
  node [
    id 90
    zlevel -1

    charting [
      background_color "#000000"
      background_color1 "#000000"
      domainAxis "[unit]"
      empty_border_width 2.0
      empty_border_width_vert 2.0
      maxRange 1.0
      max_charts_in_column -1
      minRange 0.0
      rangeAxis "[unit]"
      rangeStepSize 0.0
      show_legend "false"
      useCustomRange "false"
      useCustomRangeSteps "false"
    ]
    cluster [
      cluster "beta-oxidation"
    ]
    graphics [
      x 2171.956868667414
      y 530.1328953655143
      w 70.0
      h 30.0
      fill "#FFFFFF"
      outline "#000000"
      component "heatmap"
      frameThickness 1.0
      gradient 0.0
      rounding 5.0
      type "rectangle"
    ]
    label "r167"
    labelgraphics [
      alignment "center"
      anchor "n"
      color "#000000"
      fontName "Arial"
      fontSize 20
      fontStyle "plain"
      type "text"
    ]
    labelgraphics1 [
      alignment "center"
      anchor "hidden"
      color "#000000"
      fontName "Arial"
      fontSize 12
      fontStyle "plain"
      position [
        localAlign 0.0
        relHor 0.0
        relVert 0.0
      ]
      text "C12c3d3cis6cis9cisCoA_x::C12c3d2trans6cis9cisCoA_x"
      type "text"
    ]
    labelgraphics100 [
      alignment "center"
      anchor "hidden"
      color "#000000"
      fontName "Arial"
      fontSize 12
      fontStyle "plain"
      position [
        localAlign 0.0
        relHor 0.0
        relVert 0.0
      ]
      text "r167"
      type "text"
    ]
    labelgraphics2 [
      alignment "center"
      anchor "hidden"
      color "#000000"
      fontName "Arial"
      fontSize 12
      fontStyle "plain"
      position [
        localAlign 0.0
        relHor 0.0
        relVert 0.0
      ]
      text "5.3.3.8"
      type "text"
    ]
    labelgraphics3 [
      alignment "center"
      anchor "hidden"
      color "#000000"
      fontName "Arial"
      fontSize 12
      fontStyle "plain"
      position [
        localAlign 0.0
        relHor 0.0
        relVert 0.0
      ]
      text "3,2-trans-enoyl-CoA isomerase"
      type "text"
    ]
    oldlabel "C12c3d3cis6cis9cisCoA_x::C12c3d2trans6cis9cisCoA_x"
    properties [
      datamapping_cnt 1
      degree 0
      degree_in 0
      degree_out 0
      lines_cnt 1
      sample_cnt 1
      sample_replicate_cnt_max 1
      sample_replicate_cnt_min 1
      sample_replicate_values_max -1.0
      sample_replicate_values_min -1.0
      sample_values_avg -1.0
      sample_values_max -1.0
      sample_values_min -1.0
      sample_values_sum -1.0
      samples_different_timepoints_cnt 1
      significant_different_cnt 0
      significant_not_different_cnt 1
    ]
    sbml [
      sbmlRole "reaction"
    ]
    sbml_reaction [
      reversible "false"
      sbml_id "r167"
    ]
  ]
  node [
    id 91
    zlevel -1

    charting [
      background_color "#000000"
      background_color1 "#000000"
      background_color2 "#000000"
      domainAxis "[unit]"
      empty_border_width 2.0
      empty_border_width_vert 2.0
      maxRange 1.0
      max_charts_in_column -1
      minRange 0.0
      rangeAxis "[unit]"
      rangeStepSize 0.0
      show_legend "false"
      useCustomRange "false"
      useCustomRangeSteps "false"
    ]
    cluster [
      cluster "beta-oxidation"
    ]
    graphics [
      x 2269.956868667414
      y 770.1328953655138
      w 70.0
      h 30.0
      fill "#FFFFFF"
      outline "#000000"
      component "heatmap"
      frameThickness 1.0
      gradient 0.0
      rounding 5.0
      type "rectangle"
    ]
    label "r168"
    labelgraphics [
      alignment "center"
      anchor "n"
      color "#000000"
      fontName "Arial"
      fontSize 20
      fontStyle "plain"
      type "text"
    ]
    labelgraphics1 [
      alignment "center"
      anchor "hidden"
      color "#000000"
      fontName "Arial"
      fontSize 12
      fontStyle "plain"
      position [
        localAlign 0.0
        relHor 0.0
        relVert 0.0
      ]
      text "C14c3d5cis8cis11cisCoA_x:O2_x::C14c4d2trans5cis8cis11cisCoA_x:H2O2_x"
      type "text"
    ]
    labelgraphics100 [
      alignment "center"
      anchor "hidden"
      color "#000000"
      fontName "Arial"
      fontSize 12
      fontStyle "plain"
      position [
        localAlign 0.0
        relHor 0.0
        relVert 0.0
      ]
      text "r168"
      type "text"
    ]
    labelgraphics2 [
      alignment "center"
      anchor "hidden"
      color "#000000"
      fontName "Arial"
      fontSize 12
      fontStyle "plain"
      position [
        localAlign 0.0
        relHor 0.0
        relVert 0.0
      ]
      text "1.3.3.6"
      type "text"
    ]
    labelgraphics3 [
      alignment "center"
      anchor "hidden"
      color "#000000"
      fontName "Arial"
      fontSize 12
      fontStyle "plain"
      position [
        localAlign 0.0
        relHor 0.0
        relVert 0.0
      ]
      text "acyl-CoA oxidase"
      type "text"
    ]
    oldlabel "C14c3d5cis8cis11cisCoA_x:O2_x::C14c4d2trans5cis8cis11cisCoA_x:H2O2_x"
    properties [
      datamapping_cnt 1
      degree 0
      degree_in 0
      degree_out 0
      lines_cnt 1
      sample_cnt 1
      sample_replicate_cnt_max 1
      sample_replicate_cnt_min 1
      sample_replicate_values_max 1.0
      sample_replicate_values_min 1.0
      sample_values_avg 1.0
      sample_values_max 1.0
      sample_values_min 1.0
      sample_values_sum 1.0
      samples_different_timepoints_cnt 1
      significant_different_cnt 0
      significant_not_different_cnt 1
    ]
    sbml [
      sbmlRole "reaction"
    ]
    sbml_reaction [
      reversible "false"
      sbml_id "r168"
    ]
  ]
  node [
    id 92
    zlevel -1

    charting [
      background_color "#000000"
      background_color1 "#000000"
      background_color2 "#000000"
      background_color3 "#000000"
      background_color4 "#000000"
      background_color5 "#000000"
      domainAxis "[unit]"
      empty_border_width 2.0
      empty_border_width_vert 2.0
      maxRange 1.0
      max_charts_in_column -1
      minRange 0.0
      rangeAxis "[unit]"
      rangeStepSize 0.0
      show_legend "false"
      useCustomRange "false"
      useCustomRangeSteps "false"
    ]
    cluster [
      cluster "beta-oxidation"
    ]
    graphics [
      x 1779.9568686674138
      y 770.1328953655138
      w 70.0
      h 30.0
      fill "#FFFFFF"
      outline "#000000"
      component "heatmap"
      frameThickness 1.0
      gradient 0.0
      rounding 5.0
      type "rectangle"
    ]
    label "r169"
    labelgraphics [
      alignment "center"
      anchor "n"
      color "#000000"
      fontName "Arial"
      fontSize 20
      fontStyle "plain"
      type "text"
    ]
    labelgraphics1 [
      alignment "center"
      anchor "hidden"
      color "#000000"
      fontName "Arial"
      fontSize 12
      fontStyle "plain"
      position [
        localAlign 0.0
        relHor 0.0
        relVert 0.0
      ]
      text "C14c4d2trans5cis8cis11cisCoA_x:H2O_x::HyC14c3d5cis8cis11cisCoA_x"
      type "text"
    ]
    labelgraphics100 [
      alignment "center"
      anchor "hidden"
      color "#000000"
      fontName "Arial"
      fontSize 12
      fontStyle "plain"
      position [
        localAlign 0.0
        relHor 0.0
        relVert 0.0
      ]
      text "r169"
      type "text"
    ]
    labelgraphics2 [
      alignment "center"
      anchor "hidden"
      color "#000000"
      fontName "Arial"
      fontSize 12
      fontStyle "plain"
      position [
        localAlign 0.0
        relHor 0.0
        relVert 0.0
      ]
      text "4.2.1.17"
      type "text"
    ]
    labelgraphics3 [
      alignment "center"
      anchor "hidden"
      color "#000000"
      fontName "Arial"
      fontSize 12
      fontStyle "plain"
      position [
        localAlign 0.0
        relHor 0.0
        relVert 0.0
      ]
      text "enoyl-CoA hydratase"
      type "text"
    ]
    oldlabel "C14c4d2trans5cis8cis11cisCoA_x:H2O_x::HyC14c3d5cis8cis11cisCoA_x"
    properties [
      datamapping_cnt 1
      degree 0
      degree_in 0
      degree_out 0
      lines_cnt 1
      sample_cnt 1
      sample_replicate_cnt_max 1
      sample_replicate_cnt_min 1
      sample_replicate_values_max 1.0
      sample_replicate_values_min 1.0
      sample_values_avg 1.0
      sample_values_max 1.0
      sample_values_min 1.0
      sample_values_sum 1.0
      samples_different_timepoints_cnt 1
      significant_different_cnt 0
      significant_not_different_cnt 1
    ]
    sbml [
      sbmlRole "reaction"
    ]
    sbml_reaction [
      reversible "false"
      sbml_id "r169"
    ]
  ]
  node [
    id 93
    zlevel -1

    charting [
      background_color "#000000"
      background_color1 "#000000"
      background_color2 "#000000"
      background_color3 "#000000"
      domainAxis "[unit]"
      empty_border_width 2.0
      empty_border_width_vert 2.0
      maxRange 1.0
      max_charts_in_column -1
      minRange 0.0
      rangeAxis "[unit]"
      rangeStepSize 0.0
      show_legend "false"
      useCustomRange "false"
      useCustomRangeSteps "false"
    ]
    cluster [
      cluster "beta-oxidation"
    ]
    graphics [
      x 2367.956868667414
      y 710.1328953655138
      w 70.0
      h 30.0
      fill "#FFFFFF"
      outline "#000000"
      component "heatmap"
      frameThickness 1.0
      gradient 0.0
      rounding 5.0
      type "rectangle"
    ]
    label "r170"
    labelgraphics [
      alignment "center"
      anchor "n"
      color "#000000"
      fontName "Arial"
      fontSize 20
      fontStyle "plain"
      type "text"
    ]
    labelgraphics1 [
      alignment "center"
      anchor "hidden"
      color "#000000"
      fontName "Arial"
      fontSize 12
      fontStyle "plain"
      position [
        localAlign 0.0
        relHor 0.0
        relVert 0.0
      ]
      text "HyC12c2d6cis9cisCoA_x:NAD_x:H_x::oxoC12c2d6cis9cisCoA_x:NADH_x"
      type "text"
    ]
    labelgraphics100 [
      alignment "center"
      anchor "hidden"
      color "#000000"
      fontName "Arial"
      fontSize 12
      fontStyle "plain"
      position [
        localAlign 0.0
        relHor 0.0
        relVert 0.0
      ]
      text "r170"
      type "text"
    ]
    labelgraphics2 [
      alignment "center"
      anchor "hidden"
      color "#000000"
      fontName "Arial"
      fontSize 12
      fontStyle "plain"
      position [
        localAlign 0.0
        relHor 0.0
        relVert 0.0
      ]
      text "1.1.1.35"
      type "text"
    ]
    labelgraphics3 [
      alignment "center"
      anchor "hidden"
      color "#000000"
      fontName "Arial"
      fontSize 12
      fontStyle "plain"
      position [
        localAlign 0.0
        relHor 0.0
        relVert 0.0
      ]
      text "3-hydroxyacyl-CoA dehydrogenase"
      type "text"
    ]
    oldlabel "HyC12c2d6cis9cisCoA_x:NAD_x:H_x::oxoC12c2d6cis9cisCoA_x:NADH_x"
    properties [
      datamapping_cnt 1
      degree 0
      degree_in 0
      degree_out 0
      lines_cnt 1
      sample_cnt 1
      sample_replicate_cnt_max 1
      sample_replicate_cnt_min 1
      sample_replicate_values_max 1.0
      sample_replicate_values_min 1.0
      sample_values_avg 1.0
      sample_values_max 1.0
      sample_values_min 1.0
      sample_values_sum 1.0
      samples_different_timepoints_cnt 1
      significant_different_cnt 0
      significant_not_different_cnt 1
    ]
    sbml [
      sbmlRole "reaction"
    ]
    sbml_reaction [
      reversible "false"
      sbml_id "r170"
    ]
  ]
  node [
    id 94
    zlevel -1

    charting [
      background_color "#000000"
      background_color1 "#000000"
      background_color2 "#000000"
      background_color3 "#000000"
      domainAxis "[unit]"
      empty_border_width 2.0
      empty_border_width_vert 2.0
      maxRange 1.0
      max_charts_in_column -1
      minRange 0.0
      rangeAxis "[unit]"
      rangeStepSize 0.0
      show_legend "false"
      useCustomRange "false"
      useCustomRangeSteps "false"
    ]
    cluster [
      cluster "beta-oxidation"
    ]
    graphics [
      x 2661.956868667414
      y 770.1328953655138
      w 70.0
      h 30.0
      fill "#FFFFFF"
      outline "#000000"
      component "heatmap"
      frameThickness 1.0
      gradient 0.0
      rounding 5.0
      type "rectangle"
    ]
    label "r171"
    labelgraphics [
      alignment "center"
      anchor "n"
      color "#000000"
      fontName "Arial"
      fontSize 20
      fontStyle "plain"
      type "text"
    ]
    labelgraphics1 [
      alignment "center"
      anchor "hidden"
      color "#000000"
      fontName "Arial"
      fontSize 12
      fontStyle "plain"
      position [
        localAlign 0.0
        relHor 0.0
        relVert 0.0
      ]
      text "HyC14c3d5cis8cis11cisCoA_x:NAD_x:H_x::oxoC14c3d5cis8cis11cisCoA_x:NADH_x"
      type "text"
    ]
    labelgraphics100 [
      alignment "center"
      anchor "hidden"
      color "#000000"
      fontName "Arial"
      fontSize 12
      fontStyle "plain"
      position [
        localAlign 0.0
        relHor 0.0
        relVert 0.0
      ]
      text "r171"
      type "text"
    ]
    labelgraphics2 [
      alignment "center"
      anchor "hidden"
      color "#000000"
      fontName "Arial"
      fontSize 12
      fontStyle "plain"
      position [
        localAlign 0.0
        relHor 0.0
        relVert 0.0
      ]
      text "1.1.1.35"
      type "text"
    ]
    labelgraphics3 [
      alignment "center"
      anchor "hidden"
      color "#000000"
      fontName "Arial"
      fontSize 12
      fontStyle "plain"
      position [
        localAlign 0.0
        relHor 0.0
        relVert 0.0
      ]
      text "3-hydroxyacyl-CoA dehydrogenase"
      type "text"
    ]
    oldlabel "HyC14c3d5cis8cis11cisCoA_x:NAD_x:H_x::oxoC14c3d5cis8cis11cisCoA_x:NADH_x"
    properties [
      datamapping_cnt 1
      degree 0
      degree_in 0
      degree_out 0
      lines_cnt 1
      sample_cnt 1
      sample_replicate_cnt_max 1
      sample_replicate_cnt_min 1
      sample_replicate_values_max 1.0
      sample_replicate_values_min 1.0
      sample_values_avg 1.0
      sample_values_max 1.0
      sample_values_min 1.0
      sample_values_sum 1.0
      samples_different_timepoints_cnt 1
      significant_different_cnt 0
      significant_not_different_cnt 1
    ]
    sbml [
      sbmlRole "reaction"
    ]
    sbml_reaction [
      reversible "false"
      sbml_id "r171"
    ]
  ]
  node [
    id 95
    zlevel -1

    charting [
      background_color "#000000"
      background_color1 "#000000"
      background_color2 "#000000"
      background_color3 "#000000"
      background_color4 "#000000"
      domainAxis "[unit]"
      empty_border_width 2.0
      empty_border_width_vert 2.0
      maxRange 1.0
      max_charts_in_column -1
      minRange 0.0
      rangeAxis "[unit]"
      rangeStepSize 0.0
      show_legend "false"
      useCustomRange "false"
      useCustomRangeSteps "false"
    ]
    cluster [
      cluster "beta-oxidation"
    ]
    graphics [
      x 2465.956868667414
      y 770.1328953655138
      w 70.0
      h 30.0
      fill "#FFFFFF"
      outline "#000000"
      component "heatmap"
      frameThickness 1.0
      gradient 0.0
      rounding 5.0
      type "rectangle"
    ]
    label "r172"
    labelgraphics [
      alignment "center"
      anchor "n"
      color "#000000"
      fontName "Arial"
      fontSize 20
      fontStyle "plain"
      type "text"
    ]
    labelgraphics1 [
      alignment "center"
      anchor "hidden"
      color "#000000"
      fontName "Arial"
      fontSize 12
      fontStyle "plain"
      position [
        localAlign 0.0
        relHor 0.0
        relVert 0.0
      ]
      text "oxoC14c3d5cis8cis11cisCoA_x:CoA_x:H_x::C12c3d3cis6cis9cisCoA_x:AcCoA_x"
      type "text"
    ]
    labelgraphics100 [
      alignment "center"
      anchor "hidden"
      color "#000000"
      fontName "Arial"
      fontSize 12
      fontStyle "plain"
      position [
        localAlign 0.0
        relHor 0.0
        relVert 0.0
      ]
      text "r172"
      type "text"
    ]
    labelgraphics2 [
      alignment "center"
      anchor "hidden"
      color "#000000"
      fontName "Arial"
      fontSize 12
      fontStyle "plain"
      position [
        localAlign 0.0
        relHor 0.0
        relVert 0.0
      ]
      text "2.3.1.16"
      type "text"
    ]
    labelgraphics3 [
      alignment "center"
      anchor "hidden"
      color "#000000"
      fontName "Arial"
      fontSize 12
      fontStyle "plain"
      position [
        localAlign 0.0
        relHor 0.0
        relVert 0.0
      ]
      text "acetyl-CoA C-acyltransferase"
      type "text"
    ]
    oldlabel "oxoC14c3d5cis8cis11cisCoA_x:CoA_x:H_x::C12c3d3cis6cis9cisCoA_x:AcCoA_x"
    properties [
      datamapping_cnt 1
      degree 0
      degree_in 0
      degree_out 0
      lines_cnt 1
      sample_cnt 1
      sample_replicate_cnt_max 1
      sample_replicate_cnt_min 1
      sample_replicate_values_max -1.0
      sample_replicate_values_min -1.0
      sample_values_avg -1.0
      sample_values_max -1.0
      sample_values_min -1.0
      sample_values_sum -1.0
      samples_different_timepoints_cnt 1
      significant_different_cnt 0
      significant_not_different_cnt 1
    ]
    sbml [
      sbmlRole "reaction"
    ]
    sbml_reaction [
      reversible "false"
      sbml_id "r172"
    ]
  ]
  node [
    id 96
    zlevel -1

    charting [
      background_color "#000000"
      background_color1 "#000000"
      domainAxis "[unit]"
      empty_border_width 2.0
      empty_border_width_vert 2.0
      maxRange 1.0
      max_charts_in_column -1
      minRange 0.0
      rangeAxis "[unit]"
      rangeStepSize 0.0
      show_legend "false"
      useCustomRange "false"
      useCustomRangeSteps "false"
    ]
    cluster [
      cluster "beta-oxidation"
    ]
    graphics [
      x 1681.9568686674138
      y 830.1328953655138
      w 70.0
      h 30.0
      fill "#FFFFFF"
      outline "#000000"
      component "heatmap"
      frameThickness 1.0
      gradient 0.0
      rounding 5.0
      type "rectangle"
    ]
    label "r173"
    labelgraphics [
      alignment "center"
      anchor "n"
      color "#000000"
      fontName "Arial"
      fontSize 20
      fontStyle "plain"
      type "text"
    ]
    labelgraphics1 [
      alignment "center"
      anchor "hidden"
      color "#000000"
      fontName "Arial"
      fontSize 12
      fontStyle "plain"
      position [
        localAlign 0.0
        relHor 0.0
        relVert 0.0
      ]
      text "oxoC16c3d7cis10cis13cisCoA_x:CoA_x:H_x::C14c3d5cis8cis11cisCoA_x:AcCoA_x"
      type "text"
    ]
    labelgraphics100 [
      alignment "center"
      anchor "hidden"
      color "#000000"
      fontName "Arial"
      fontSize 12
      fontStyle "plain"
      position [
        localAlign 0.0
        relHor 0.0
        relVert 0.0
      ]
      text "r173"
      type "text"
    ]
    labelgraphics2 [
      alignment "center"
      anchor "hidden"
      color "#000000"
      fontName "Arial"
      fontSize 12
      fontStyle "plain"
      position [
        localAlign 0.0
        relHor 0.0
        relVert 0.0
      ]
      text "5.3.3.8"
      type "text"
    ]
    labelgraphics3 [
      alignment "center"
      anchor "hidden"
      color "#000000"
      fontName "Arial"
      fontSize 12
      fontStyle "plain"
      position [
        localAlign 0.0
        relHor 0.0
        relVert 0.0
      ]
      text "acetyl-CoA C-acyltransferase"
      type "text"
    ]
    oldlabel "oxoC16c3d7cis10cis13cisCoA_x:CoA_x:H_x::C14c3d5cis8cis11cisCoA_x:AcCoA_x"
    properties [
      datamapping_cnt 1
      degree 0
      degree_in 0
      degree_out 0
      lines_cnt 1
      sample_cnt 1
      sample_replicate_cnt_max 1
      sample_replicate_cnt_min 1
      sample_replicate_values_max -1.0
      sample_replicate_values_min -1.0
      sample_values_avg -1.0
      sample_values_max -1.0
      sample_values_min -1.0
      sample_values_sum -1.0
      samples_different_timepoints_cnt 1
      significant_different_cnt 0
      significant_not_different_cnt 1
    ]
    sbml [
      sbmlRole "reaction"
    ]
    sbml_reaction [
      reversible "false"
      sbml_id "r173"
    ]
  ]
  node [
    id 97
    zlevel -1

    charting [
      background_color "#000000"
      background_color1 "#000000"
      background_color2 "#000000"
      domainAxis "[unit]"
      empty_border_width 2.0
      empty_border_width_vert 2.0
      maxRange 1.0
      max_charts_in_column -1
      minRange 0.0
      rangeAxis "[unit]"
      rangeStepSize 0.0
      show_legend "false"
      useCustomRange "false"
      useCustomRangeSteps "false"
    ]
    cluster [
      cluster "beta-oxidation"
    ]
    graphics [
      x 2661.956868667414
      y 290.1328953655143
      w 70.0
      h 30.0
      fill "#FFFFFF"
      outline "#000000"
      component "heatmap"
      frameThickness 1.0
      gradient 0.0
      rounding 5.0
      type "rectangle"
    ]
    label "r174"
    labelgraphics [
      alignment "center"
      anchor "n"
      color "#000000"
      fontName "Arial"
      fontSize 20
      fontStyle "plain"
      type "text"
    ]
    labelgraphics1 [
      alignment "center"
      anchor "hidden"
      color "#000000"
      fontName "Arial"
      fontSize 12
      fontStyle "plain"
      position [
        localAlign 0.0
        relHor 0.0
        relVert 0.0
      ]
      text "C22c0CoA_x:O2_x::C22c1d2transCoA_x:H2O2_x"
      type "text"
    ]
    labelgraphics100 [
      alignment "center"
      anchor "hidden"
      color "#000000"
      fontName "Arial"
      fontSize 12
      fontStyle "plain"
      position [
        localAlign 0.0
        relHor 0.0
        relVert 0.0
      ]
      text "r174"
      type "text"
    ]
    labelgraphics2 [
      alignment "center"
      anchor "hidden"
      color "#000000"
      fontName "Arial"
      fontSize 12
      fontStyle "plain"
      position [
        localAlign 0.0
        relHor 0.0
        relVert 0.0
      ]
      text "1.3.3.6"
      type "text"
    ]
    labelgraphics3 [
      alignment "center"
      anchor "hidden"
      color "#000000"
      fontName "Arial"
      fontSize 12
      fontStyle "plain"
      position [
        localAlign 0.0
        relHor 0.0
        relVert 0.0
      ]
      text "acyl-CoA oxidase"
      type "text"
    ]
    oldlabel "C22c0CoA_x:O2_x::C22c1d2transCoA_x:H2O2_x"
    properties [
      datamapping_cnt 1
      degree 0
      degree_in 0
      degree_out 0
      lines_cnt 1
      sample_cnt 1
      sample_replicate_cnt_max 1
      sample_replicate_cnt_min 1
      sample_replicate_values_max 1.0
      sample_replicate_values_min 1.0
      sample_values_avg 1.0
      sample_values_max 1.0
      sample_values_min 1.0
      sample_values_sum 1.0
      samples_different_timepoints_cnt 1
      significant_different_cnt 0
      significant_not_different_cnt 1
    ]
    sbml [
      sbmlRole "reaction"
    ]
    sbml_reaction [
      reversible "false"
      sbml_id "r174"
    ]
  ]
  node [
    id 98
    zlevel -1

    charting [
      background_color "#000000"
      background_color1 "#000000"
      background_color2 "#000000"
      background_color3 "#000000"
      background_color4 "#000000"
      background_color5 "#000000"
      domainAxis "[unit]"
      empty_border_width 2.0
      empty_border_width_vert 2.0
      maxRange 1.0
      max_charts_in_column -1
      minRange 0.0
      rangeAxis "[unit]"
      rangeStepSize 0.0
      show_legend "false"
      useCustomRange "false"
      useCustomRangeSteps "false"
    ]
    cluster [
      cluster "beta-oxidation"
    ]
    graphics [
      x 2661.956868667414
      y 230.1328953655143
      w 70.0
      h 30.0
      fill "#FFFFFF"
      outline "#000000"
      component "heatmap"
      frameThickness 1.0
      gradient 0.0
      rounding 5.0
      type "rectangle"
    ]
    label "r175"
    labelgraphics [
      alignment "center"
      anchor "n"
      color "#000000"
      fontName "Arial"
      fontSize 20
      fontStyle "plain"
      type "text"
    ]
    labelgraphics1 [
      alignment "center"
      anchor "hidden"
      color "#000000"
      fontName "Arial"
      fontSize 12
      fontStyle "plain"
      position [
        localAlign 0.0
        relHor 0.0
        relVert 0.0
      ]
      text "C22c1d2transCoA_x:H2O_x::HyC22c0CoA_x"
      type "text"
    ]
    labelgraphics100 [
      alignment "center"
      anchor "hidden"
      color "#000000"
      fontName "Arial"
      fontSize 12
      fontStyle "plain"
      position [
        localAlign 0.0
        relHor 0.0
        relVert 0.0
      ]
      text "r175"
      type "text"
    ]
    labelgraphics2 [
      alignment "center"
      anchor "hidden"
      color "#000000"
      fontName "Arial"
      fontSize 12
      fontStyle "plain"
      position [
        localAlign 0.0
        relHor 0.0
        relVert 0.0
      ]
      text "4.2.1.17"
      type "text"
    ]
    labelgraphics3 [
      alignment "center"
      anchor "hidden"
      color "#000000"
      fontName "Arial"
      fontSize 12
      fontStyle "plain"
      position [
        localAlign 0.0
        relHor 0.0
        relVert 0.0
      ]
      text "enoyl-CoA hydratase"
      type "text"
    ]
    oldlabel "C22c1d2transCoA_x:H2O_x::HyC22c0CoA_x"
    properties [
      datamapping_cnt 1
      degree 0
      degree_in 0
      degree_out 0
      lines_cnt 1
      sample_cnt 1
      sample_replicate_cnt_max 1
      sample_replicate_cnt_min 1
      sample_replicate_values_max 1.0
      sample_replicate_values_min 1.0
      sample_values_avg 1.0
      sample_values_max 1.0
      sample_values_min 1.0
      sample_values_sum 1.0
      samples_different_timepoints_cnt 1
      significant_different_cnt 0
      significant_not_different_cnt 1
    ]
    sbml [
      sbmlRole "reaction"
    ]
    sbml_reaction [
      reversible "false"
      sbml_id "r175"
    ]
  ]
  node [
    id 99
    zlevel -1

    charting [
      background_color "#000000"
      background_color1 "#000000"
      background_color2 "#000000"
      background_color3 "#000000"
      domainAxis "[unit]"
      empty_border_width 2.0
      empty_border_width_vert 2.0
      maxRange 1.0
      max_charts_in_column -1
      minRange 0.0
      rangeAxis "[unit]"
      rangeStepSize 0.0
      show_legend "false"
      useCustomRange "false"
      useCustomRangeSteps "false"
    ]
    cluster [
      cluster "beta-oxidation"
    ]
    graphics [
      x 2563.956868667414
      y 410.1328953655143
      w 70.0
      h 30.0
      fill "#FFFFFF"
      outline "#000000"
      component "heatmap"
      frameThickness 1.0
      gradient 0.0
      rounding 5.0
      type "rectangle"
    ]
    label "r176"
    labelgraphics [
      alignment "center"
      anchor "n"
      color "#000000"
      fontName "Arial"
      fontSize 20
      fontStyle "plain"
      type "text"
    ]
    labelgraphics1 [
      alignment "center"
      anchor "hidden"
      color "#000000"
      fontName "Arial"
      fontSize 12
      fontStyle "plain"
      position [
        localAlign 0.0
        relHor 0.0
        relVert 0.0
      ]
      text "HyC22c0CoA_x:NAD_x:H_x::oxoC22c0CoA_x:NADH_x"
      type "text"
    ]
    labelgraphics100 [
      alignment "center"
      anchor "hidden"
      color "#000000"
      fontName "Arial"
      fontSize 12
      fontStyle "plain"
      position [
        localAlign 0.0
        relHor 0.0
        relVert 0.0
      ]
      text "r176"
      type "text"
    ]
    labelgraphics2 [
      alignment "center"
      anchor "hidden"
      color "#000000"
      fontName "Arial"
      fontSize 12
      fontStyle "plain"
      position [
        localAlign 0.0
        relHor 0.0
        relVert 0.0
      ]
      text "1.1.1.35"
      type "text"
    ]
    labelgraphics3 [
      alignment "center"
      anchor "hidden"
      color "#000000"
      fontName "Arial"
      fontSize 12
      fontStyle "plain"
      position [
        localAlign 0.0
        relHor 0.0
        relVert 0.0
      ]
      text "3-hydroxyacyl-CoA dehydrogenase"
      type "text"
    ]
    oldlabel "HyC22c0CoA_x:NAD_x:H_x::oxoC22c0CoA_x:NADH_x"
    properties [
      datamapping_cnt 1
      degree 0
      degree_in 0
      degree_out 0
      lines_cnt 1
      sample_cnt 1
      sample_replicate_cnt_max 1
      sample_replicate_cnt_min 1
      sample_replicate_values_max 1.0
      sample_replicate_values_min 1.0
      sample_values_avg 1.0
      sample_values_max 1.0
      sample_values_min 1.0
      sample_values_sum 1.0
      samples_different_timepoints_cnt 1
      significant_different_cnt 0
      significant_not_different_cnt 1
    ]
    sbml [
      sbmlRole "reaction"
    ]
    sbml_reaction [
      reversible "false"
      sbml_id "r176"
    ]
  ]
  node [
    id 100
    zlevel -1

    charting [
      background_color "#000000"
      background_color1 "#000000"
      background_color2 "#000000"
      background_color3 "#000000"
      background_color4 "#000000"
      domainAxis "[unit]"
      empty_border_width 2.0
      empty_border_width_vert 2.0
      maxRange 1.0
      max_charts_in_column -1
      minRange 0.0
      rangeAxis "[unit]"
      rangeStepSize 0.0
      show_legend "false"
      useCustomRange "false"
      useCustomRangeSteps "false"
    ]
    cluster [
      cluster "beta-oxidation"
    ]
    graphics [
      x 1975.9568686674138
      y 410.1328953655143
      w 70.0
      h 30.0
      fill "#FFFFFF"
      outline "#000000"
      component "heatmap"
      frameThickness 1.0
      gradient 0.0
      rounding 5.0
      type "rectangle"
    ]
    label "r177"
    labelgraphics [
      alignment "center"
      anchor "n"
      color "#000000"
      fontName "Arial"
      fontSize 20
      fontStyle "plain"
      type "text"
    ]
    labelgraphics1 [
      alignment "center"
      anchor "hidden"
      color "#000000"
      fontName "Arial"
      fontSize 12
      fontStyle "plain"
      position [
        localAlign 0.0
        relHor 0.0
        relVert 0.0
      ]
      text "oxoC22c0CoA_x:CoA_x:H_x::C20c0CoA_x:AcCoA_x"
      type "text"
    ]
    labelgraphics100 [
      alignment "center"
      anchor "hidden"
      color "#000000"
      fontName "Arial"
      fontSize 12
      fontStyle "plain"
      position [
        localAlign 0.0
        relHor 0.0
        relVert 0.0
      ]
      text "r177"
      type "text"
    ]
    labelgraphics2 [
      alignment "center"
      anchor "hidden"
      color "#000000"
      fontName "Arial"
      fontSize 12
      fontStyle "plain"
      position [
        localAlign 0.0
        relHor 0.0
        relVert 0.0
      ]
      text "2.3.1.16"
      type "text"
    ]
    labelgraphics3 [
      alignment "center"
      anchor "hidden"
      color "#000000"
      fontName "Arial"
      fontSize 12
      fontStyle "plain"
      position [
        localAlign 0.0
        relHor 0.0
        relVert 0.0
      ]
      text "acetyl-CoA C-acyltransferase"
      type "text"
    ]
    oldlabel "oxoC22c0CoA_x:CoA_x:H_x::C20c0CoA_x:AcCoA_x"
    properties [
      datamapping_cnt 1
      degree 0
      degree_in 0
      degree_out 0
      lines_cnt 1
      sample_cnt 1
      sample_replicate_cnt_max 1
      sample_replicate_cnt_min 1
      sample_replicate_values_max -1.0
      sample_replicate_values_min -1.0
      sample_values_avg -1.0
      sample_values_max -1.0
      sample_values_min -1.0
      sample_values_sum -1.0
      samples_different_timepoints_cnt 1
      significant_different_cnt 0
      significant_not_different_cnt 1
    ]
    sbml [
      sbmlRole "reaction"
    ]
    sbml_reaction [
      reversible "false"
      sbml_id "r177"
    ]
  ]
  node [
    id 101
    zlevel -1

    charting [
      background_color "#000000"
      background_color1 "#000000"
      background_color2 "#000000"
      background_color3 "#000000"
      background_color4 "#000000"
      domainAxis "[unit]"
      empty_border_width 2.0
      empty_border_width_vert 2.0
      maxRange 1.0
      max_charts_in_column -1
      minRange 0.0
      rangeAxis "[unit]"
      rangeStepSize 0.0
      show_legend "false"
      useCustomRange "false"
      useCustomRangeSteps "false"
    ]
    cluster [
      cluster "beta-oxidation"
    ]
    graphics [
      x 2465.956868667414
      y 350.1328953655143
      w 70.0
      h 30.0
      fill "#FFFFFF"
      outline "#000000"
      component "heatmap"
      frameThickness 1.0
      gradient 0.0
      rounding 5.0
      type "rectangle"
    ]
    label "r178"
    labelgraphics [
      alignment "center"
      anchor "n"
      color "#000000"
      fontName "Arial"
      fontSize 20
      fontStyle "plain"
      type "text"
    ]
    labelgraphics1 [
      alignment "center"
      anchor "hidden"
      color "#000000"
      fontName "Arial"
      fontSize 12
      fontStyle "plain"
      position [
        localAlign 0.0
        relHor 0.0
        relVert 0.0
      ]
      text "ATP_x:C22c0_x:CoA_x::C22c0CoA_x:AMP_x:PP_x"
      type "text"
    ]
    labelgraphics100 [
      alignment "center"
      anchor "hidden"
      color "#000000"
      fontName "Arial"
      fontSize 12
      fontStyle "plain"
      position [
        localAlign 0.0
        relHor 0.0
        relVert 0.0
      ]
      text "r178"
      type "text"
    ]
    labelgraphics2 [
      alignment "center"
      anchor "hidden"
      color "#000000"
      fontName "Arial"
      fontSize 12
      fontStyle "plain"
      position [
        localAlign 0.0
        relHor 0.0
        relVert 0.0
      ]
      text "6.2.1.3"
      type "text"
    ]
    labelgraphics3 [
      alignment "center"
      anchor "hidden"
      color "#000000"
      fontName "Arial"
      fontSize 12
      fontStyle "plain"
      position [
        localAlign 0.0
        relHor 0.0
        relVert 0.0
      ]
      text "long-chain-fatty-acid-CoA ligase"
      type "text"
    ]
    oldlabel "ATP_x:C22c0_x:CoA_x::C22c0CoA_x:AMP_x:PP_x"
    properties [
      datamapping_cnt 1
      degree 0
      degree_in 0
      degree_out 0
      lines_cnt 1
      sample_cnt 1
      sample_replicate_cnt_max 1
      sample_replicate_cnt_min 1
      sample_replicate_values_max -1.0
      sample_replicate_values_min -1.0
      sample_values_avg -1.0
      sample_values_max -1.0
      sample_values_min -1.0
      sample_values_sum -1.0
      samples_different_timepoints_cnt 1
      significant_different_cnt 0
      significant_not_different_cnt 1
    ]
    sbml [
      sbmlRole "reaction"
    ]
    sbml_reaction [
      reversible "false"
      sbml_id "r178"
    ]
  ]
  node [
    id 102
    zlevel -1

    charting [
      background_color "#000000"
      background_color1 "#000000"
      domainAxis "[unit]"
      empty_border_width 2.0
      empty_border_width_vert 2.0
      maxRange 1.0
      max_charts_in_column -1
      minRange 0.0
      rangeAxis "[unit]"
      rangeStepSize 0.0
      show_legend "false"
      useCustomRange "false"
      useCustomRangeSteps "false"
    ]
    cluster [
      cluster "beta-oxidation"
    ]
    graphics [
      x 2367.956868667414
      y 530.1328953655143
      w 70.0
      h 30.0
      fill "#FFFFFF"
      outline "#000000"
      component "heatmap"
      frameThickness 1.0
      gradient 0.0
      rounding 5.0
      type "rectangle"
    ]
    label "r179"
    labelgraphics [
      alignment "center"
      anchor "n"
      color "#000000"
      fontName "Arial"
      fontSize 20
      fontStyle "plain"
      type "text"
    ]
    labelgraphics1 [
      alignment "center"
      anchor "hidden"
      color "#000000"
      fontName "Arial"
      fontSize 12
      fontStyle "plain"
      position [
        localAlign 0.0
        relHor 0.0
        relVert 0.0
      ]
      text "C22c1d13cisCoA_x:O2_x::C22c2d2trans13cisCoA_x:H2O2_x"
      type "text"
    ]
    labelgraphics100 [
      alignment "center"
      anchor "hidden"
      color "#000000"
      fontName "Arial"
      fontSize 12
      fontStyle "plain"
      position [
        localAlign 0.0
        relHor 0.0
        relVert 0.0
      ]
      text "r179"
      type "text"
    ]
    labelgraphics2 [
      alignment "center"
      anchor "hidden"
      color "#000000"
      fontName "Arial"
      fontSize 12
      fontStyle "plain"
      position [
        localAlign 0.0
        relHor 0.0
        relVert 0.0
      ]
      text "5.3.3.8"
      type "text"
    ]
    labelgraphics3 [
      alignment "center"
      anchor "hidden"
      color "#000000"
      fontName "Arial"
      fontSize 12
      fontStyle "plain"
      position [
        localAlign 0.0
        relHor 0.0
        relVert 0.0
      ]
      text "acyl-CoA oxidase"
      type "text"
    ]
    oldlabel "C22c1d13cisCoA_x:O2_x::C22c2d2trans13cisCoA_x:H2O2_x"
    properties [
      datamapping_cnt 1
      degree 0
      degree_in 0
      degree_out 0
      lines_cnt 1
      sample_cnt 1
      sample_replicate_cnt_max 1
      sample_replicate_cnt_min 1
      sample_replicate_values_max -1.0
      sample_replicate_values_min -1.0
      sample_values_avg -1.0
      sample_values_max -1.0
      sample_values_min -1.0
      sample_values_sum -1.0
      samples_different_timepoints_cnt 1
      significant_different_cnt 0
      significant_not_different_cnt 1
    ]
    sbml [
      sbmlRole "reaction"
    ]
    sbml_reaction [
      reversible "false"
      sbml_id "r179"
    ]
  ]
  node [
    id 103
    zlevel -1

    charting [
      background_color "#000000"
      background_color1 "#000000"
      background_color2 "#000000"
      background_color3 "#000000"
      background_color4 "#000000"
      background_color5 "#000000"
      domainAxis "[unit]"
      empty_border_width 2.0
      empty_border_width_vert 2.0
      maxRange 1.0
      max_charts_in_column -1
      minRange 0.0
      rangeAxis "[unit]"
      rangeStepSize 0.0
      show_legend "false"
      useCustomRange "false"
      useCustomRangeSteps "false"
    ]
    cluster [
      cluster "beta-oxidation"
    ]
    graphics [
      x 1681.9568686674138
      y 530.1328953655143
      w 70.0
      h 30.0
      fill "#FFFFFF"
      outline "#000000"
      component "heatmap"
      frameThickness 1.0
      gradient 0.0
      rounding 5.0
      type "rectangle"
    ]
    label "r180"
    labelgraphics [
      alignment "center"
      anchor "n"
      color "#000000"
      fontName "Arial"
      fontSize 20
      fontStyle "plain"
      type "text"
    ]
    labelgraphics1 [
      alignment "center"
      anchor "hidden"
      color "#000000"
      fontName "Arial"
      fontSize 12
      fontStyle "plain"
      position [
        localAlign 0.0
        relHor 0.0
        relVert 0.0
      ]
      text "C22c2d2trans13cisCoA_x:H2O_x::HyC22c1d13cisCoA_x"
      type "text"
    ]
    labelgraphics100 [
      alignment "center"
      anchor "hidden"
      color "#000000"
      fontName "Arial"
      fontSize 12
      fontStyle "plain"
      position [
        localAlign 0.0
        relHor 0.0
        relVert 0.0
      ]
      text "r180"
      type "text"
    ]
    labelgraphics2 [
      alignment "center"
      anchor "hidden"
      color "#000000"
      fontName "Arial"
      fontSize 12
      fontStyle "plain"
      position [
        localAlign 0.0
        relHor 0.0
        relVert 0.0
      ]
      text "4.2.1.17"
      type "text"
    ]
    labelgraphics3 [
      alignment "center"
      anchor "hidden"
      color "#000000"
      fontName "Arial"
      fontSize 12
      fontStyle "plain"
      position [
        localAlign 0.0
        relHor 0.0
        relVert 0.0
      ]
      text "enoyl-CoA hydratase"
      type "text"
    ]
    oldlabel "C22c2d2trans13cisCoA_x:H2O_x::HyC22c1d13cisCoA_x"
    properties [
      datamapping_cnt 1
      degree 0
      degree_in 0
      degree_out 0
      lines_cnt 1
      sample_cnt 1
      sample_replicate_cnt_max 1
      sample_replicate_cnt_min 1
      sample_replicate_values_max 1.0
      sample_replicate_values_min 1.0
      sample_values_avg 1.0
      sample_values_max 1.0
      sample_values_min 1.0
      sample_values_sum 1.0
      samples_different_timepoints_cnt 1
      significant_different_cnt 0
      significant_not_different_cnt 1
    ]
    sbml [
      sbmlRole "reaction"
    ]
    sbml_reaction [
      reversible "false"
      sbml_id "r180"
    ]
  ]
  node [
    id 104
    zlevel -1

    charting [
      background_color "#000000"
      background_color1 "#000000"
      domainAxis "[unit]"
      empty_border_width 2.0
      empty_border_width_vert 2.0
      maxRange 1.0
      max_charts_in_column -1
      minRange 0.0
      rangeAxis "[unit]"
      rangeStepSize 0.0
      show_legend "false"
      useCustomRange "false"
      useCustomRangeSteps "false"
    ]
    cluster [
      cluster "beta-oxidation"
    ]
    graphics [
      x 2269.956868667414
      y 650.1328953655143
      w 70.0
      h 30.0
      fill "#FFFFFF"
      outline "#000000"
      component "heatmap"
      frameThickness 1.0
      gradient 0.0
      rounding 5.0
      type "rectangle"
    ]
    label "r181"
    labelgraphics [
      alignment "center"
      anchor "n"
      color "#000000"
      fontName "Arial"
      fontSize 20
      fontStyle "plain"
      type "text"
    ]
    labelgraphics1 [
      alignment "center"
      anchor "hidden"
      color "#000000"
      fontName "Arial"
      fontSize 12
      fontStyle "plain"
      position [
        localAlign 0.0
        relHor 0.0
        relVert 0.0
      ]
      text "HyC22c1d13cisCoA_x:NAD_x:H_x::oxoC22c1d13cisCoA_x:NADH_x"
      type "text"
    ]
    labelgraphics100 [
      alignment "center"
      anchor "hidden"
      color "#000000"
      fontName "Arial"
      fontSize 12
      fontStyle "plain"
      position [
        localAlign 0.0
        relHor 0.0
        relVert 0.0
      ]
      text "r181"
      type "text"
    ]
    labelgraphics2 [
      alignment "center"
      anchor "hidden"
      color "#000000"
      fontName "Arial"
      fontSize 12
      fontStyle "plain"
      position [
        localAlign 0.0
        relHor 0.0
        relVert 0.0
      ]
      text "5.3.3.8"
      type "text"
    ]
    labelgraphics3 [
      alignment "center"
      anchor "hidden"
      color "#000000"
      fontName "Arial"
      fontSize 12
      fontStyle "plain"
      position [
        localAlign 0.0
        relHor 0.0
        relVert 0.0
      ]
      text "3-hydroxyacyl-CoA dehydrogenase"
      type "text"
    ]
    oldlabel "HyC22c1d13cisCoA_x:NAD_x:H_x::oxoC22c1d13cisCoA_x:NADH_x"
    properties [
      datamapping_cnt 1
      degree 0
      degree_in 0
      degree_out 0
      lines_cnt 1
      sample_cnt 1
      sample_replicate_cnt_max 1
      sample_replicate_cnt_min 1
      sample_replicate_values_max -1.0
      sample_replicate_values_min -1.0
      sample_values_avg -1.0
      sample_values_max -1.0
      sample_values_min -1.0
      sample_values_sum -1.0
      samples_different_timepoints_cnt 1
      significant_different_cnt 0
      significant_not_different_cnt 1
    ]
    sbml [
      sbmlRole "reaction"
    ]
    sbml_reaction [
      reversible "false"
      sbml_id "r181"
    ]
  ]
  node [
    id 105
    zlevel -1

    charting [
      background_color "#000000"
      background_color1 "#000000"
      domainAxis "[unit]"
      empty_border_width 2.0
      empty_border_width_vert 2.0
      maxRange 1.0
      max_charts_in_column -1
      minRange 0.0
      rangeAxis "[unit]"
      rangeStepSize 0.0
      show_legend "false"
      useCustomRange "false"
      useCustomRangeSteps "false"
    ]
    cluster [
      cluster "beta-oxidation"
    ]
    graphics [
      x 2171.956868667414
      y 650.1328953655143
      w 70.0
      h 30.0
      fill "#FFFFFF"
      outline "#000000"
      component "heatmap"
      frameThickness 1.0
      gradient 0.0
      rounding 5.0
      type "rectangle"
    ]
    label "r182"
    labelgraphics [
      alignment "center"
      anchor "n"
      color "#000000"
      fontName "Arial"
      fontSize 20
      fontStyle "plain"
      type "text"
    ]
    labelgraphics1 [
      alignment "center"
      anchor "hidden"
      color "#000000"
      fontName "Arial"
      fontSize 12
      fontStyle "plain"
      position [
        localAlign 0.0
        relHor 0.0
        relVert 0.0
      ]
      text "oxoC22c1d13cisCoA_x:CoA_x:H_x::C20c1d11cisCoA_x:AcCoA_x"
      type "text"
    ]
    labelgraphics100 [
      alignment "center"
      anchor "hidden"
      color "#000000"
      fontName "Arial"
      fontSize 12
      fontStyle "plain"
      position [
        localAlign 0.0
        relHor 0.0
        relVert 0.0
      ]
      text "r182"
      type "text"
    ]
    labelgraphics2 [
      alignment "center"
      anchor "hidden"
      color "#000000"
      fontName "Arial"
      fontSize 12
      fontStyle "plain"
      position [
        localAlign 0.0
        relHor 0.0
        relVert 0.0
      ]
      text "5.3.3.8"
      type "text"
    ]
    labelgraphics3 [
      alignment "center"
      anchor "hidden"
      color "#000000"
      fontName "Arial"
      fontSize 12
      fontStyle "plain"
      position [
        localAlign 0.0
        relHor 0.0
        relVert 0.0
      ]
      text "acetyl-CoA C-acyltransferase"
      type "text"
    ]
    oldlabel "oxoC22c1d13cisCoA_x:CoA_x:H_x::C20c1d11cisCoA_x:AcCoA_x"
    properties [
      datamapping_cnt 1
      degree 0
      degree_in 0
      degree_out 0
      lines_cnt 1
      sample_cnt 1
      sample_replicate_cnt_max 1
      sample_replicate_cnt_min 1
      sample_replicate_values_max -1.0
      sample_replicate_values_min -1.0
      sample_values_avg -1.0
      sample_values_max -1.0
      sample_values_min -1.0
      sample_values_sum -1.0
      samples_different_timepoints_cnt 1
      significant_different_cnt 0
      significant_not_different_cnt 1
    ]
    sbml [
      sbmlRole "reaction"
    ]
    sbml_reaction [
      reversible "false"
      sbml_id "r182"
    ]
  ]
  node [
    id 106
    zlevel -1

    charting [
      background_color "#000000"
      background_color1 "#000000"
      background_color2 "#000000"
      background_color3 "#000000"
      background_color4 "#000000"
      domainAxis "[unit]"
      empty_border_width 2.0
      empty_border_width_vert 2.0
      maxRange 1.0
      max_charts_in_column -1
      minRange 0.0
      rangeAxis "[unit]"
      rangeStepSize 0.0
      show_legend "false"
      useCustomRange "false"
      useCustomRangeSteps "false"
    ]
    cluster [
      cluster "beta-oxidation"
    ]
    graphics [
      x 1975.9568686674138
      y 650.1328953655143
      w 70.0
      h 30.0
      fill "#FFFFFF"
      outline "#000000"
      component "heatmap"
      frameThickness 1.0
      gradient 0.0
      rounding 5.0
      type "rectangle"
    ]
    label "r183"
    labelgraphics [
      alignment "center"
      anchor "n"
      color "#000000"
      fontName "Arial"
      fontSize 20
      fontStyle "plain"
      type "text"
    ]
    labelgraphics1 [
      alignment "center"
      anchor "hidden"
      color "#000000"
      fontName "Arial"
      fontSize 12
      fontStyle "plain"
      position [
        localAlign 0.0
        relHor 0.0
        relVert 0.0
      ]
      text "ATP_x:C22c1d13cis_x:CoA_x::C22c1d13cisCoA_x:AMP_x:PP_x"
      type "text"
    ]
    labelgraphics100 [
      alignment "center"
      anchor "hidden"
      color "#000000"
      fontName "Arial"
      fontSize 12
      fontStyle "plain"
      position [
        localAlign 0.0
        relHor 0.0
        relVert 0.0
      ]
      text "r183"
      type "text"
    ]
    labelgraphics2 [
      alignment "center"
      anchor "hidden"
      color "#000000"
      fontName "Arial"
      fontSize 12
      fontStyle "plain"
      position [
        localAlign 0.0
        relHor 0.0
        relVert 0.0
      ]
      text "6.2.1.3"
      type "text"
    ]
    labelgraphics3 [
      alignment "center"
      anchor "hidden"
      color "#000000"
      fontName "Arial"
      fontSize 12
      fontStyle "plain"
      position [
        localAlign 0.0
        relHor 0.0
        relVert 0.0
      ]
      text "long-chain-fatty-acid-CoA ligase"
      type "text"
    ]
    oldlabel "ATP_x:C22c1d13cis_x:CoA_x::C22c1d13cisCoA_x:AMP_x:PP_x"
    properties [
      datamapping_cnt 1
      degree 0
      degree_in 0
      degree_out 0
      lines_cnt 1
      sample_cnt 1
      sample_replicate_cnt_max 1
      sample_replicate_cnt_min 1
      sample_replicate_values_max -1.0
      sample_replicate_values_min -1.0
      sample_values_avg -1.0
      sample_values_max -1.0
      sample_values_min -1.0
      sample_values_sum -1.0
      samples_different_timepoints_cnt 1
      significant_different_cnt 0
      significant_not_different_cnt 1
    ]
    sbml [
      sbmlRole "reaction"
    ]
    sbml_reaction [
      reversible "false"
      sbml_id "r183"
    ]
  ]
  node [
    id 107
    zlevel -1

    charting [
      background_color "#000000"
      background_color1 "#000000"
      domainAxis "[unit]"
      empty_border_width 2.0
      empty_border_width_vert 2.0
      maxRange 1.0
      max_charts_in_column -1
      minRange 0.0
      rangeAxis "[unit]"
      rangeStepSize 0.0
      show_legend "false"
      useCustomRange "false"
      useCustomRangeSteps "false"
    ]
    cluster [
      cluster "beta-oxidation"
    ]
    graphics [
      x 2563.956868667414
      y 770.1328953655138
      w 70.0
      h 30.0
      fill "#FFFFFF"
      outline "#000000"
      component "heatmap"
      frameThickness 1.0
      gradient 0.0
      rounding 5.0
      type "rectangle"
    ]
    label "r184"
    labelgraphics [
      alignment "center"
      anchor "n"
      color "#000000"
      fontName "Arial"
      fontSize 20
      fontStyle "plain"
      type "text"
    ]
    labelgraphics1 [
      alignment "center"
      anchor "hidden"
      color "#000000"
      fontName "Arial"
      fontSize 12
      fontStyle "plain"
      position [
        localAlign 0.0
        relHor 0.0
        relVert 0.0
      ]
      text "C16c3d7cis10cis13cisCoA_x:O2_x::C16c4d2trans7cis10cis13cisCoA_x:H2O2_x"
      type "text"
    ]
    labelgraphics100 [
      alignment "center"
      anchor "hidden"
      color "#000000"
      fontName "Arial"
      fontSize 12
      fontStyle "plain"
      position [
        localAlign 0.0
        relHor 0.0
        relVert 0.0
      ]
      text "r184"
      type "text"
    ]
    labelgraphics2 [
      alignment "center"
      anchor "hidden"
      color "#000000"
      fontName "Arial"
      fontSize 12
      fontStyle "plain"
      position [
        localAlign 0.0
        relHor 0.0
        relVert 0.0
      ]
      text "5.3.3.8"
      type "text"
    ]
    labelgraphics3 [
      alignment "center"
      anchor "hidden"
      color "#000000"
      fontName "Arial"
      fontSize 12
      fontStyle "plain"
      position [
        localAlign 0.0
        relHor 0.0
        relVert 0.0
      ]
      text "acyl-CoA oxidase"
      type "text"
    ]
    oldlabel "C16c3d7cis10cis13cisCoA_x:O2_x::C16c4d2trans7cis10cis13cisCoA_x:H2O2_x"
    properties [
      datamapping_cnt 1
      degree 0
      degree_in 0
      degree_out 0
      lines_cnt 1
      sample_cnt 1
      sample_replicate_cnt_max 1
      sample_replicate_cnt_min 1
      sample_replicate_values_max -1.0
      sample_replicate_values_min -1.0
      sample_values_avg -1.0
      sample_values_max -1.0
      sample_values_min -1.0
      sample_values_sum -1.0
      samples_different_timepoints_cnt 1
      significant_different_cnt 0
      significant_not_different_cnt 1
    ]
    sbml [
      sbmlRole "reaction"
    ]
    sbml_reaction [
      reversible "false"
      sbml_id "r184"
    ]
  ]
  node [
    id 108
    zlevel -1

    charting [
      background_color "#000000"
      background_color1 "#000000"
      background_color2 "#000000"
      background_color3 "#000000"
      background_color4 "#000000"
      background_color5 "#000000"
      domainAxis "[unit]"
      empty_border_width 2.0
      empty_border_width_vert 2.0
      maxRange 1.0
      max_charts_in_column -1
      minRange 0.0
      rangeAxis "[unit]"
      rangeStepSize 0.0
      show_legend "false"
      useCustomRange "false"
      useCustomRangeSteps "false"
    ]
    cluster [
      cluster "beta-oxidation"
    ]
    graphics [
      x 2171.956868667414
      y 770.1328953655138
      w 70.0
      h 30.0
      fill "#FFFFFF"
      outline "#000000"
      component "heatmap"
      frameThickness 1.0
      gradient 0.0
      rounding 5.0
      type "rectangle"
    ]
    label "r185"
    labelgraphics [
      alignment "center"
      anchor "n"
      color "#000000"
      fontName "Arial"
      fontSize 20
      fontStyle "plain"
      type "text"
    ]
    labelgraphics1 [
      alignment "center"
      anchor "hidden"
      color "#000000"
      fontName "Arial"
      fontSize 12
      fontStyle "plain"
      position [
        localAlign 0.0
        relHor 0.0
        relVert 0.0
      ]
      text "C16c4d2trans7cis10cis13cisCoA_x:H2O_x::HyC16c3d7cis10cis13cisCoA_x"
      type "text"
    ]
    labelgraphics100 [
      alignment "center"
      anchor "hidden"
      color "#000000"
      fontName "Arial"
      fontSize 12
      fontStyle "plain"
      position [
        localAlign 0.0
        relHor 0.0
        relVert 0.0
      ]
      text "r185"
      type "text"
    ]
    labelgraphics2 [
      alignment "center"
      anchor "hidden"
      color "#000000"
      fontName "Arial"
      fontSize 12
      fontStyle "plain"
      position [
        localAlign 0.0
        relHor 0.0
        relVert 0.0
      ]
      text "4.2.1.17"
      type "text"
    ]
    labelgraphics3 [
      alignment "center"
      anchor "hidden"
      color "#000000"
      fontName "Arial"
      fontSize 12
      fontStyle "plain"
      position [
        localAlign 0.0
        relHor 0.0
        relVert 0.0
      ]
      text "enoyl-CoA hydratase"
      type "text"
    ]
    oldlabel "C16c4d2trans7cis10cis13cisCoA_x:H2O_x::HyC16c3d7cis10cis13cisCoA_x"
    properties [
      datamapping_cnt 1
      degree 0
      degree_in 0
      degree_out 0
      lines_cnt 1
      sample_cnt 1
      sample_replicate_cnt_max 1
      sample_replicate_cnt_min 1
      sample_replicate_values_max 1.0
      sample_replicate_values_min 1.0
      sample_values_avg 1.0
      sample_values_max 1.0
      sample_values_min 1.0
      sample_values_sum 1.0
      samples_different_timepoints_cnt 1
      significant_different_cnt 0
      significant_not_different_cnt 1
    ]
    sbml [
      sbmlRole "reaction"
    ]
    sbml_reaction [
      reversible "false"
      sbml_id "r185"
    ]
  ]
  node [
    id 109
    zlevel -1

    charting [
      background_color "#000000"
      background_color1 "#000000"
      background_color2 "#000000"
      background_color3 "#000000"
      background_color4 "#000000"
      background_color5 "#000000"
      domainAxis "[unit]"
      empty_border_width 2.0
      empty_border_width_vert 2.0
      maxRange 1.0
      max_charts_in_column -1
      minRange 0.0
      rangeAxis "[unit]"
      rangeStepSize 0.0
      show_legend "false"
      useCustomRange "false"
      useCustomRangeSteps "false"
    ]
    cluster [
      cluster "beta-oxidation"
    ]
    graphics [
      x 2073.956868667414
      y 770.1328953655138
      w 70.0
      h 30.0
      fill "#FFFFFF"
      outline "#000000"
      component "heatmap"
      frameThickness 1.0
      gradient 0.0
      rounding 5.0
      type "rectangle"
    ]
    label "r186"
    labelgraphics [
      alignment "center"
      anchor "n"
      color "#000000"
      fontName "Arial"
      fontSize 20
      fontStyle "plain"
      type "text"
    ]
    labelgraphics1 [
      alignment "center"
      anchor "hidden"
      color "#000000"
      fontName "Arial"
      fontSize 12
      fontStyle "plain"
      position [
        localAlign 0.0
        relHor 0.0
        relVert 0.0
      ]
      text "C18c4d2trans9cis12cis15cisCoA_x:H2O_x::HyC18c3d9cis12cis15cisCoA_x"
      type "text"
    ]
    labelgraphics100 [
      alignment "center"
      anchor "hidden"
      color "#000000"
      fontName "Arial"
      fontSize 12
      fontStyle "plain"
      position [
        localAlign 0.0
        relHor 0.0
        relVert 0.0
      ]
      text "r186"
      type "text"
    ]
    labelgraphics2 [
      alignment "center"
      anchor "hidden"
      color "#000000"
      fontName "Arial"
      fontSize 12
      fontStyle "plain"
      position [
        localAlign 0.0
        relHor 0.0
        relVert 0.0
      ]
      text "4.2.1.17"
      type "text"
    ]
    labelgraphics3 [
      alignment "center"
      anchor "hidden"
      color "#000000"
      fontName "Arial"
      fontSize 12
      fontStyle "plain"
      position [
        localAlign 0.0
        relHor 0.0
        relVert 0.0
      ]
      text "enoyl-CoA hydratase"
      type "text"
    ]
    oldlabel "C18c4d2trans9cis12cis15cisCoA_x:H2O_x::HyC18c3d9cis12cis15cisCoA_x"
    properties [
      datamapping_cnt 1
      degree 0
      degree_in 0
      degree_out 0
      lines_cnt 1
      sample_cnt 1
      sample_replicate_cnt_max 1
      sample_replicate_cnt_min 1
      sample_replicate_values_max 1.0
      sample_replicate_values_min 1.0
      sample_values_avg 1.0
      sample_values_max 1.0
      sample_values_min 1.0
      sample_values_sum 1.0
      samples_different_timepoints_cnt 1
      significant_different_cnt 0
      significant_not_different_cnt 1
    ]
    sbml [
      sbmlRole "reaction"
    ]
    sbml_reaction [
      reversible "false"
      sbml_id "r186"
    ]
  ]
  node [
    id 110
    zlevel -1

    charting [
      background_color "#000000"
      background_color1 "#000000"
      domainAxis "[unit]"
      empty_border_width 2.0
      empty_border_width_vert 2.0
      maxRange 1.0
      max_charts_in_column -1
      minRange 0.0
      rangeAxis "[unit]"
      rangeStepSize 0.0
      show_legend "false"
      useCustomRange "false"
      useCustomRangeSteps "false"
    ]
    cluster [
      cluster "beta-oxidation"
    ]
    graphics [
      x 1975.9568686674138
      y 830.1328953655138
      w 70.0
      h 30.0
      fill "#FFFFFF"
      outline "#000000"
      component "heatmap"
      frameThickness 1.0
      gradient 0.0
      rounding 5.0
      type "rectangle"
    ]
    label "r187"
    labelgraphics [
      alignment "center"
      anchor "n"
      color "#000000"
      fontName "Arial"
      fontSize 20
      fontStyle "plain"
      type "text"
    ]
    labelgraphics1 [
      alignment "center"
      anchor "hidden"
      color "#000000"
      fontName "Arial"
      fontSize 12
      fontStyle "plain"
      position [
        localAlign 0.0
        relHor 0.0
        relVert 0.0
      ]
      text "HyC16c3d7cis10cis13cisCoA_x:NAD_x:H_x::oxoC16c3d7cis10cis13cisCoA_x:NADH_x"
      type "text"
    ]
    labelgraphics100 [
      alignment "center"
      anchor "hidden"
      color "#000000"
      fontName "Arial"
      fontSize 12
      fontStyle "plain"
      position [
        localAlign 0.0
        relHor 0.0
        relVert 0.0
      ]
      text "r187"
      type "text"
    ]
    labelgraphics2 [
      alignment "center"
      anchor "hidden"
      color "#000000"
      fontName "Arial"
      fontSize 12
      fontStyle "plain"
      position [
        localAlign 0.0
        relHor 0.0
        relVert 0.0
      ]
      text "5.3.3.8"
      type "text"
    ]
    labelgraphics3 [
      alignment "center"
      anchor "hidden"
      color "#000000"
      fontName "Arial"
      fontSize 12
      fontStyle "plain"
      position [
        localAlign 0.0
        relHor 0.0
        relVert 0.0
      ]
      text "3-hydroxyacyl-CoA dehydrogenase"
      type "text"
    ]
    oldlabel "HyC16c3d7cis10cis13cisCoA_x:NAD_x:H_x::oxoC16c3d7cis10cis13cisCoA_x:NADH_x"
    properties [
      datamapping_cnt 1
      degree 0
      degree_in 0
      degree_out 0
      lines_cnt 1
      sample_cnt 1
      sample_replicate_cnt_max 1
      sample_replicate_cnt_min 1
      sample_replicate_values_max -1.0
      sample_replicate_values_min -1.0
      sample_values_avg -1.0
      sample_values_max -1.0
      sample_values_min -1.0
      sample_values_sum -1.0
      samples_different_timepoints_cnt 1
      significant_different_cnt 0
      significant_not_different_cnt 1
    ]
    sbml [
      sbmlRole "reaction"
    ]
    sbml_reaction [
      reversible "false"
      sbml_id "r187"
    ]
  ]
  node [
    id 111
    zlevel -1

    charting [
      background_color "#000000"
      background_color1 "#000000"
      background_color2 "#000000"
      background_color3 "#000000"
      background_color4 "#000000"
      background_color5 "#000000"
      domainAxis "[unit]"
      empty_border_width 2.0
      empty_border_width_vert 2.0
      maxRange 1.0
      max_charts_in_column -1
      minRange 0.0
      rangeAxis "[unit]"
      rangeStepSize 0.0
      show_legend "false"
      useCustomRange "false"
      useCustomRangeSteps "false"
    ]
    cluster [
      cluster "beta-oxidation"
    ]
    graphics [
      x 2073.956868667414
      y 830.1328953655138
      w 70.0
      h 30.0
      fill "#FFFFFF"
      outline "#000000"
      component "heatmap"
      frameThickness 1.0
      gradient 0.0
      rounding 5.0
      type "rectangle"
    ]
    label "r188"
    labelgraphics [
      alignment "center"
      anchor "n"
      color "#000000"
      fontName "Arial"
      fontSize 20
      fontStyle "plain"
      type "text"
    ]
    labelgraphics1 [
      alignment "center"
      anchor "hidden"
      color "#000000"
      fontName "Arial"
      fontSize 12
      fontStyle "plain"
      position [
        localAlign 0.0
        relHor 0.0
        relVert 0.0
      ]
      text "HyC18c3d9cis12cis15cisCoA_x:NAD_x:H_x::oxoC18c3d9cis12cis15cisCoA_x:NADH_x"
      type "text"
    ]
    labelgraphics100 [
      alignment "center"
      anchor "hidden"
      color "#000000"
      fontName "Arial"
      fontSize 12
      fontStyle "plain"
      position [
        localAlign 0.0
        relHor 0.0
        relVert 0.0
      ]
      text "r188"
      type "text"
    ]
    labelgraphics2 [
      alignment "center"
      anchor "hidden"
      color "#000000"
      fontName "Arial"
      fontSize 12
      fontStyle "plain"
      position [
        localAlign 0.0
        relHor 0.0
        relVert 0.0
      ]
      text "4.2.1.17"
      type "text"
    ]
    labelgraphics3 [
      alignment "center"
      anchor "hidden"
      color "#000000"
      fontName "Arial"
      fontSize 12
      fontStyle "plain"
      position [
        localAlign 0.0
        relHor 0.0
        relVert 0.0
      ]
      text "3-hydroxyacyl-CoA dehydrogenase"
      type "text"
    ]
    oldlabel "HyC18c3d9cis12cis15cisCoA_x:NAD_x:H_x::oxoC18c3d9cis12cis15cisCoA_x:NADH_x"
    properties [
      datamapping_cnt 1
      degree 0
      degree_in 0
      degree_out 0
      lines_cnt 1
      sample_cnt 1
      sample_replicate_cnt_max 1
      sample_replicate_cnt_min 1
      sample_replicate_values_max 1.0
      sample_replicate_values_min 1.0
      sample_values_avg 1.0
      sample_values_max 1.0
      sample_values_min 1.0
      sample_values_sum 1.0
      samples_different_timepoints_cnt 1
      significant_different_cnt 0
      significant_not_different_cnt 1
    ]
    sbml [
      sbmlRole "reaction"
    ]
    sbml_reaction [
      reversible "false"
      sbml_id "r188"
    ]
  ]
  node [
    id 112
    zlevel -1

    charting [
      background_color "#000000"
      background_color1 "#000000"
      background_color2 "#000000"
      background_color3 "#000000"
      background_color4 "#000000"
      background_color5 "#000000"
      domainAxis "[unit]"
      empty_border_width 2.0
      empty_border_width_vert 2.0
      maxRange 1.0
      max_charts_in_column -1
      minRange 0.0
      rangeAxis "[unit]"
      rangeStepSize 0.0
      show_legend "false"
      useCustomRange "false"
      useCustomRangeSteps "false"
    ]
    cluster [
      cluster "beta-oxidation"
    ]
    graphics [
      x 1877.9568686674138
      y 830.1328953655138
      w 70.0
      h 30.0
      fill "#FFFFFF"
      outline "#000000"
      component "heatmap"
      frameThickness 1.0
      gradient 0.0
      rounding 5.0
      type "rectangle"
    ]
    label "r189"
    labelgraphics [
      alignment "center"
      anchor "n"
      color "#000000"
      fontName "Arial"
      fontSize 20
      fontStyle "plain"
      type "text"
    ]
    labelgraphics1 [
      alignment "center"
      anchor "hidden"
      color "#000000"
      fontName "Arial"
      fontSize 12
      fontStyle "plain"
      position [
        localAlign 0.0
        relHor 0.0
        relVert 0.0
      ]
      text "oxoC18c3d9cis12cis15cisCoA_x:CoA_x:H_x::C16c3d7cis10cis13cisCoA_x:AcCoA_x"
      type "text"
    ]
    labelgraphics100 [
      alignment "center"
      anchor "hidden"
      color "#000000"
      fontName "Arial"
      fontSize 12
      fontStyle "plain"
      position [
        localAlign 0.0
        relHor 0.0
        relVert 0.0
      ]
      text "r189"
      type "text"
    ]
    labelgraphics2 [
      alignment "center"
      anchor "hidden"
      color "#000000"
      fontName "Arial"
      fontSize 12
      fontStyle "plain"
      position [
        localAlign 0.0
        relHor 0.0
        relVert 0.0
      ]
      text "4.2.1.17"
      type "text"
    ]
    labelgraphics3 [
      alignment "center"
      anchor "hidden"
      color "#000000"
      fontName "Arial"
      fontSize 12
      fontStyle "plain"
      position [
        localAlign 0.0
        relHor 0.0
        relVert 0.0
      ]
      text "acetyl-CoA C-acyltransferase"
      type "text"
    ]
    oldlabel "oxoC18c3d9cis12cis15cisCoA_x:CoA_x:H_x::C16c3d7cis10cis13cisCoA_x:AcCoA_x"
    properties [
      datamapping_cnt 1
      degree 0
      degree_in 0
      degree_out 0
      lines_cnt 1
      sample_cnt 1
      sample_replicate_cnt_max 1
      sample_replicate_cnt_min 1
      sample_replicate_values_max 1.0
      sample_replicate_values_min 1.0
      sample_values_avg 1.0
      sample_values_max 1.0
      sample_values_min 1.0
      sample_values_sum 1.0
      samples_different_timepoints_cnt 1
      significant_different_cnt 0
      significant_not_different_cnt 1
    ]
    sbml [
      sbmlRole "reaction"
    ]
    sbml_reaction [
      reversible "false"
      sbml_id "r189"
    ]
  ]
  node [
    id 113
    zlevel -1

    charting [
      background_color "#000000"
      background_color1 "#000000"
      background_color2 "#000000"
      domainAxis "[unit]"
      empty_border_width 2.0
      empty_border_width_vert 2.0
      maxRange 1.0
      max_charts_in_column -1
      minRange 0.0
      rangeAxis "[unit]"
      rangeStepSize 0.0
      show_legend "false"
      useCustomRange "false"
      useCustomRangeSteps "false"
    ]
    cluster [
      cluster "beta-oxidation"
    ]
    graphics [
      x 1877.9568686674138
      y 350.1328953655143
      w 70.0
      h 30.0
      fill "#FFFFFF"
      outline "#000000"
      component "heatmap"
      frameThickness 1.0
      gradient 0.0
      rounding 5.0
      type "rectangle"
    ]
    label "r190"
    labelgraphics [
      alignment "center"
      anchor "n"
      color "#000000"
      fontName "Arial"
      fontSize 20
      fontStyle "plain"
      type "text"
    ]
    labelgraphics1 [
      alignment "center"
      anchor "hidden"
      color "#000000"
      fontName "Arial"
      fontSize 12
      fontStyle "plain"
      position [
        localAlign 0.0
        relHor 0.0
        relVert 0.0
      ]
      text "C20c0CoA_x:O2_x::C20c1d2transCoA_x:H2O2_x"
      type "text"
    ]
    labelgraphics100 [
      alignment "center"
      anchor "hidden"
      color "#000000"
      fontName "Arial"
      fontSize 12
      fontStyle "plain"
      position [
        localAlign 0.0
        relHor 0.0
        relVert 0.0
      ]
      text "r190"
      type "text"
    ]
    labelgraphics2 [
      alignment "center"
      anchor "hidden"
      color "#000000"
      fontName "Arial"
      fontSize 12
      fontStyle "plain"
      position [
        localAlign 0.0
        relHor 0.0
        relVert 0.0
      ]
      text "1.3.3.6"
      type "text"
    ]
    labelgraphics3 [
      alignment "center"
      anchor "hidden"
      color "#000000"
      fontName "Arial"
      fontSize 12
      fontStyle "plain"
      position [
        localAlign 0.0
        relHor 0.0
        relVert 0.0
      ]
      text "acyl-CoA oxidase"
      type "text"
    ]
    oldlabel "C20c0CoA_x:O2_x::C20c1d2transCoA_x:H2O2_x"
    properties [
      datamapping_cnt 1
      degree 0
      degree_in 0
      degree_out 0
      lines_cnt 1
      sample_cnt 1
      sample_replicate_cnt_max 1
      sample_replicate_cnt_min 1
      sample_replicate_values_max 1.0
      sample_replicate_values_min 1.0
      sample_values_avg 1.0
      sample_values_max 1.0
      sample_values_min 1.0
      sample_values_sum 1.0
      samples_different_timepoints_cnt 1
      significant_different_cnt 0
      significant_not_different_cnt 1
    ]
    sbml [
      sbmlRole "reaction"
    ]
    sbml_reaction [
      reversible "false"
      sbml_id "r190"
    ]
  ]
  node [
    id 114
    zlevel -1

    charting [
      background_color "#000000"
      background_color1 "#000000"
      background_color2 "#000000"
      background_color3 "#000000"
      background_color4 "#000000"
      background_color5 "#000000"
      domainAxis "[unit]"
      empty_border_width 2.0
      empty_border_width_vert 2.0
      maxRange 1.0
      max_charts_in_column -1
      minRange 0.0
      rangeAxis "[unit]"
      rangeStepSize 0.0
      show_legend "false"
      useCustomRange "false"
      useCustomRangeSteps "false"
    ]
    cluster [
      cluster "beta-oxidation"
    ]
    graphics [
      x 1681.9568686674138
      y 290.1328953655143
      w 70.0
      h 30.0
      fill "#FFFFFF"
      outline "#000000"
      component "heatmap"
      frameThickness 1.0
      gradient 0.0
      rounding 5.0
      type "rectangle"
    ]
    label "r191"
    labelgraphics [
      alignment "center"
      anchor "n"
      color "#000000"
      fontName "Arial"
      fontSize 20
      fontStyle "plain"
      type "text"
    ]
    labelgraphics1 [
      alignment "center"
      anchor "hidden"
      color "#000000"
      fontName "Arial"
      fontSize 12
      fontStyle "plain"
      position [
        localAlign 0.0
        relHor 0.0
        relVert 0.0
      ]
      text "C20c1d2transCoA_x:H2O_x::HyC20c0CoA_x"
      type "text"
    ]
    labelgraphics100 [
      alignment "center"
      anchor "hidden"
      color "#000000"
      fontName "Arial"
      fontSize 12
      fontStyle "plain"
      position [
        localAlign 0.0
        relHor 0.0
        relVert 0.0
      ]
      text "r191"
      type "text"
    ]
    labelgraphics2 [
      alignment "center"
      anchor "hidden"
      color "#000000"
      fontName "Arial"
      fontSize 12
      fontStyle "plain"
      position [
        localAlign 0.0
        relHor 0.0
        relVert 0.0
      ]
      text "4.2.1.17"
      type "text"
    ]
    labelgraphics3 [
      alignment "center"
      anchor "hidden"
      color "#000000"
      fontName "Arial"
      fontSize 12
      fontStyle "plain"
      position [
        localAlign 0.0
        relHor 0.0
        relVert 0.0
      ]
      text "enoyl-CoA hydratase"
      type "text"
    ]
    oldlabel "C20c1d2transCoA_x:H2O_x::HyC20c0CoA_x"
    properties [
      datamapping_cnt 1
      degree 0
      degree_in 0
      degree_out 0
      lines_cnt 1
      sample_cnt 1
      sample_replicate_cnt_max 1
      sample_replicate_cnt_min 1
      sample_replicate_values_max 1.0
      sample_replicate_values_min 1.0
      sample_values_avg 1.0
      sample_values_max 1.0
      sample_values_min 1.0
      sample_values_sum 1.0
      samples_different_timepoints_cnt 1
      significant_different_cnt 0
      significant_not_different_cnt 1
    ]
    sbml [
      sbmlRole "reaction"
    ]
    sbml_reaction [
      reversible "false"
      sbml_id "r191"
    ]
  ]
  node [
    id 115
    zlevel -1

    charting [
      background_color "#000000"
      background_color1 "#000000"
      background_color2 "#000000"
      background_color3 "#000000"
      domainAxis "[unit]"
      empty_border_width 2.0
      empty_border_width_vert 2.0
      maxRange 1.0
      max_charts_in_column -1
      minRange 0.0
      rangeAxis "[unit]"
      rangeStepSize 0.0
      show_legend "false"
      useCustomRange "false"
      useCustomRangeSteps "false"
    ]
    cluster [
      cluster "beta-oxidation"
    ]
    graphics [
      x 1779.9568686674138
      y 470.1328953655143
      w 70.0
      h 30.0
      fill "#FFFFFF"
      outline "#000000"
      component "heatmap"
      frameThickness 1.0
      gradient 0.0
      rounding 5.0
      type "rectangle"
    ]
    label "r192"
    labelgraphics [
      alignment "center"
      anchor "n"
      color "#000000"
      fontName "Arial"
      fontSize 20
      fontStyle "plain"
      type "text"
    ]
    labelgraphics1 [
      alignment "center"
      anchor "hidden"
      color "#000000"
      fontName "Arial"
      fontSize 12
      fontStyle "plain"
      position [
        localAlign 0.0
        relHor 0.0
        relVert 0.0
      ]
      text "HyC20c0CoA_x:NAD_x:H_x::oxoC20c0CoA_x:NADH_x"
      type "text"
    ]
    labelgraphics100 [
      alignment "center"
      anchor "hidden"
      color "#000000"
      fontName "Arial"
      fontSize 12
      fontStyle "plain"
      position [
        localAlign 0.0
        relHor 0.0
        relVert 0.0
      ]
      text "r192"
      type "text"
    ]
    labelgraphics2 [
      alignment "center"
      anchor "hidden"
      color "#000000"
      fontName "Arial"
      fontSize 12
      fontStyle "plain"
      position [
        localAlign 0.0
        relHor 0.0
        relVert 0.0
      ]
      text "1.1.1.35"
      type "text"
    ]
    labelgraphics3 [
      alignment "center"
      anchor "hidden"
      color "#000000"
      fontName "Arial"
      fontSize 12
      fontStyle "plain"
      position [
        localAlign 0.0
        relHor 0.0
        relVert 0.0
      ]
      text "3-hydroxyacyl-CoA dehydrogenase"
      type "text"
    ]
    oldlabel "HyC20c0CoA_x:NAD_x:H_x::oxoC20c0CoA_x:NADH_x"
    properties [
      datamapping_cnt 1
      degree 0
      degree_in 0
      degree_out 0
      lines_cnt 1
      sample_cnt 1
      sample_replicate_cnt_max 1
      sample_replicate_cnt_min 1
      sample_replicate_values_max 1.0
      sample_replicate_values_min 1.0
      sample_values_avg 1.0
      sample_values_max 1.0
      sample_values_min 1.0
      sample_values_sum 1.0
      samples_different_timepoints_cnt 1
      significant_different_cnt 0
      significant_not_different_cnt 1
    ]
    sbml [
      sbmlRole "reaction"
    ]
    sbml_reaction [
      reversible "false"
      sbml_id "r192"
    ]
  ]
  node [
    id 116
    zlevel -1

    charting [
      background_color "#000000"
      background_color1 "#000000"
      background_color2 "#000000"
      background_color3 "#000000"
      background_color4 "#000000"
      domainAxis "[unit]"
      empty_border_width 2.0
      empty_border_width_vert 2.0
      maxRange 1.0
      max_charts_in_column -1
      minRange 0.0
      rangeAxis "[unit]"
      rangeStepSize 0.0
      show_legend "false"
      useCustomRange "false"
      useCustomRangeSteps "false"
    ]
    cluster [
      cluster "beta-oxidation"
    ]
    graphics [
      x 2367.956868667414
      y 410.1328953655143
      w 70.0
      h 30.0
      fill "#FFFFFF"
      outline "#000000"
      component "heatmap"
      frameThickness 1.0
      gradient 0.0
      rounding 5.0
      type "rectangle"
    ]
    label "r193"
    labelgraphics [
      alignment "center"
      anchor "n"
      color "#000000"
      fontName "Arial"
      fontSize 20
      fontStyle "plain"
      type "text"
    ]
    labelgraphics1 [
      alignment "center"
      anchor "hidden"
      color "#000000"
      fontName "Arial"
      fontSize 12
      fontStyle "plain"
      position [
        localAlign 0.0
        relHor 0.0
        relVert 0.0
      ]
      text "oxoC20c0CoA_x:CoA_x:H_x::C18c0CoA_x:AcCoA_x"
      type "text"
    ]
    labelgraphics100 [
      alignment "center"
      anchor "hidden"
      color "#000000"
      fontName "Arial"
      fontSize 12
      fontStyle "plain"
      position [
        localAlign 0.0
        relHor 0.0
        relVert 0.0
      ]
      text "r193"
      type "text"
    ]
    labelgraphics2 [
      alignment "center"
      anchor "hidden"
      color "#000000"
      fontName "Arial"
      fontSize 12
      fontStyle "plain"
      position [
        localAlign 0.0
        relHor 0.0
        relVert 0.0
      ]
      text "2.3.1.16"
      type "text"
    ]
    labelgraphics3 [
      alignment "center"
      anchor "hidden"
      color "#000000"
      fontName "Arial"
      fontSize 12
      fontStyle "plain"
      position [
        localAlign 0.0
        relHor 0.0
        relVert 0.0
      ]
      text "acetyl-CoA C-acyltransferase"
      type "text"
    ]
    oldlabel "oxoC20c0CoA_x:CoA_x:H_x::C18c0CoA_x:AcCoA_x"
    properties [
      datamapping_cnt 1
      degree 0
      degree_in 0
      degree_out 0
      lines_cnt 1
      sample_cnt 1
      sample_replicate_cnt_max 1
      sample_replicate_cnt_min 1
      sample_replicate_values_max -1.0
      sample_replicate_values_min -1.0
      sample_values_avg -1.0
      sample_values_max -1.0
      sample_values_min -1.0
      sample_values_sum -1.0
      samples_different_timepoints_cnt 1
      significant_different_cnt 0
      significant_not_different_cnt 1
    ]
    sbml [
      sbmlRole "reaction"
    ]
    sbml_reaction [
      reversible "false"
      sbml_id "r193"
    ]
  ]
  node [
    id 117
    zlevel -1

    charting [
      background_color "#000000"
      background_color1 "#000000"
      background_color2 "#000000"
      domainAxis "[unit]"
      empty_border_width 2.0
      empty_border_width_vert 2.0
      maxRange 1.0
      max_charts_in_column -1
      minRange 0.0
      rangeAxis "[unit]"
      rangeStepSize 0.0
      show_legend "false"
      useCustomRange "false"
      useCustomRangeSteps "false"
    ]
    cluster [
      cluster "beta-oxidation"
    ]
    graphics [
      x 1681.9568686674138
      y 590.1328953655143
      w 70.0
      h 30.0
      fill "#FFFFFF"
      outline "#000000"
      component "heatmap"
      frameThickness 1.0
      gradient 0.0
      rounding 5.0
      type "rectangle"
    ]
    label "r194"
    labelgraphics [
      alignment "center"
      anchor "n"
      color "#000000"
      fontName "Arial"
      fontSize 20
      fontStyle "plain"
      type "text"
    ]
    labelgraphics1 [
      alignment "center"
      anchor "hidden"
      color "#000000"
      fontName "Arial"
      fontSize 12
      fontStyle "plain"
      position [
        localAlign 0.0
        relHor 0.0
        relVert 0.0
      ]
      text "C20c1d11cisCoA_x:O2_x::C20c2d2trans11cisCoA_x:H2O2_x"
      type "text"
    ]
    labelgraphics100 [
      alignment "center"
      anchor "hidden"
      color "#000000"
      fontName "Arial"
      fontSize 12
      fontStyle "plain"
      position [
        localAlign 0.0
        relHor 0.0
        relVert 0.0
      ]
      text "r194"
      type "text"
    ]
    labelgraphics2 [
      alignment "center"
      anchor "hidden"
      color "#000000"
      fontName "Arial"
      fontSize 12
      fontStyle "plain"
      position [
        localAlign 0.0
        relHor 0.0
        relVert 0.0
      ]
      text "1.3.3.6"
      type "text"
    ]
    labelgraphics3 [
      alignment "center"
      anchor "hidden"
      color "#000000"
      fontName "Arial"
      fontSize 12
      fontStyle "plain"
      position [
        localAlign 0.0
        relHor 0.0
        relVert 0.0
      ]
      text "acyl-CoA oxidase"
      type "text"
    ]
    oldlabel "C20c1d11cisCoA_x:O2_x::C20c2d2trans11cisCoA_x:H2O2_x"
    properties [
      datamapping_cnt 1
      degree 0
      degree_in 0
      degree_out 0
      lines_cnt 1
      sample_cnt 1
      sample_replicate_cnt_max 1
      sample_replicate_cnt_min 1
      sample_replicate_values_max 1.0
      sample_replicate_values_min 1.0
      sample_values_avg 1.0
      sample_values_max 1.0
      sample_values_min 1.0
      sample_values_sum 1.0
      samples_different_timepoints_cnt 1
      significant_different_cnt 0
      significant_not_different_cnt 1
    ]
    sbml [
      sbmlRole "reaction"
    ]
    sbml_reaction [
      reversible "false"
      sbml_id "r194"
    ]
  ]
  node [
    id 118
    zlevel -1

    charting [
      background_color "#000000"
      background_color1 "#000000"
      background_color2 "#000000"
      background_color3 "#000000"
      background_color4 "#000000"
      background_color5 "#000000"
      domainAxis "[unit]"
      empty_border_width 2.0
      empty_border_width_vert 2.0
      maxRange 1.0
      max_charts_in_column -1
      minRange 0.0
      rangeAxis "[unit]"
      rangeStepSize 0.0
      show_legend "false"
      useCustomRange "false"
      useCustomRangeSteps "false"
    ]
    cluster [
      cluster "beta-oxidation"
    ]
    graphics [
      x 2661.956868667414
      y 470.1328953655143
      w 70.0
      h 30.0
      fill "#FFFFFF"
      outline "#000000"
      component "heatmap"
      frameThickness 1.0
      gradient 0.0
      rounding 5.0
      type "rectangle"
    ]
    label "r195"
    labelgraphics [
      alignment "center"
      anchor "n"
      color "#000000"
      fontName "Arial"
      fontSize 20
      fontStyle "plain"
      type "text"
    ]
    labelgraphics1 [
      alignment "center"
      anchor "hidden"
      color "#000000"
      fontName "Arial"
      fontSize 12
      fontStyle "plain"
      position [
        localAlign 0.0
        relHor 0.0
        relVert 0.0
      ]
      text "C20c2d2trans11cisCoA_x:H2O_x::HyC20c1d11cisCoA_x"
      type "text"
    ]
    labelgraphics100 [
      alignment "center"
      anchor "hidden"
      color "#000000"
      fontName "Arial"
      fontSize 12
      fontStyle "plain"
      position [
        localAlign 0.0
        relHor 0.0
        relVert 0.0
      ]
      text "r195"
      type "text"
    ]
    labelgraphics2 [
      alignment "center"
      anchor "hidden"
      color "#000000"
      fontName "Arial"
      fontSize 12
      fontStyle "plain"
      position [
        localAlign 0.0
        relHor 0.0
        relVert 0.0
      ]
      text "4.2.1.17"
      type "text"
    ]
    labelgraphics3 [
      alignment "center"
      anchor "hidden"
      color "#000000"
      fontName "Arial"
      fontSize 12
      fontStyle "plain"
      position [
        localAlign 0.0
        relHor 0.0
        relVert 0.0
      ]
      text "enoyl-CoA hydratase"
      type "text"
    ]
    oldlabel "C20c2d2trans11cisCoA_x:H2O_x::HyC20c1d11cisCoA_x"
    properties [
      datamapping_cnt 1
      degree 0
      degree_in 0
      degree_out 0
      lines_cnt 1
      sample_cnt 1
      sample_replicate_cnt_max 1
      sample_replicate_cnt_min 1
      sample_replicate_values_max 1.0
      sample_replicate_values_min 1.0
      sample_values_avg 1.0
      sample_values_max 1.0
      sample_values_min 1.0
      sample_values_sum 1.0
      samples_different_timepoints_cnt 1
      significant_different_cnt 0
      significant_not_different_cnt 1
    ]
    sbml [
      sbmlRole "reaction"
    ]
    sbml_reaction [
      reversible "false"
      sbml_id "r195"
    ]
  ]
  node [
    id 119
    zlevel -1

    charting [
      background_color "#000000"
      background_color1 "#000000"
      background_color2 "#000000"
      background_color3 "#000000"
      domainAxis "[unit]"
      empty_border_width 2.0
      empty_border_width_vert 2.0
      maxRange 1.0
      max_charts_in_column -1
      minRange 0.0
      rangeAxis "[unit]"
      rangeStepSize 0.0
      show_legend "false"
      useCustomRange "false"
      useCustomRangeSteps "false"
    ]
    cluster [
      cluster "beta-oxidation"
    ]
    graphics [
      x 2465.956868667414
      y 650.1328953655143
      w 70.0
      h 30.0
      fill "#FFFFFF"
      outline "#000000"
      component "heatmap"
      frameThickness 1.0
      gradient 0.0
      rounding 5.0
      type "rectangle"
    ]
    label "r196"
    labelgraphics [
      alignment "center"
      anchor "n"
      color "#000000"
      fontName "Arial"
      fontSize 20
      fontStyle "plain"
      type "text"
    ]
    labelgraphics1 [
      alignment "center"
      anchor "hidden"
      color "#000000"
      fontName "Arial"
      fontSize 12
      fontStyle "plain"
      position [
        localAlign 0.0
        relHor 0.0
        relVert 0.0
      ]
      text "HyC20c1d11cisCoA_x:NAD_x:H_x::oxoC20c1d11cisCoA_x:NADH_x"
      type "text"
    ]
    labelgraphics100 [
      alignment "center"
      anchor "hidden"
      color "#000000"
      fontName "Arial"
      fontSize 12
      fontStyle "plain"
      position [
        localAlign 0.0
        relHor 0.0
        relVert 0.0
      ]
      text "r196"
      type "text"
    ]
    labelgraphics2 [
      alignment "center"
      anchor "hidden"
      color "#000000"
      fontName "Arial"
      fontSize 12
      fontStyle "plain"
      position [
        localAlign 0.0
        relHor 0.0
        relVert 0.0
      ]
      text "1.1.1.35"
      type "text"
    ]
    labelgraphics3 [
      alignment "center"
      anchor "hidden"
      color "#000000"
      fontName "Arial"
      fontSize 12
      fontStyle "plain"
      position [
        localAlign 0.0
        relHor 0.0
        relVert 0.0
      ]
      text "3-hydroxyacyl-CoA dehydrogenase"
      type "text"
    ]
    oldlabel "HyC20c1d11cisCoA_x:NAD_x:H_x::oxoC20c1d11cisCoA_x:NADH_x"
    properties [
      datamapping_cnt 1
      degree 0
      degree_in 0
      degree_out 0
      lines_cnt 1
      sample_cnt 1
      sample_replicate_cnt_max 1
      sample_replicate_cnt_min 1
      sample_replicate_values_max 1.0
      sample_replicate_values_min 1.0
      sample_values_avg 1.0
      sample_values_max 1.0
      sample_values_min 1.0
      sample_values_sum 1.0
      samples_different_timepoints_cnt 1
      significant_different_cnt 0
      significant_not_different_cnt 1
    ]
    sbml [
      sbmlRole "reaction"
    ]
    sbml_reaction [
      reversible "false"
      sbml_id "r196"
    ]
  ]
  node [
    id 120
    zlevel -1

    charting [
      background_color "#000000"
      background_color1 "#000000"
      background_color2 "#000000"
      background_color3 "#000000"
      background_color4 "#000000"
      domainAxis "[unit]"
      empty_border_width 2.0
      empty_border_width_vert 2.0
      maxRange 1.0
      max_charts_in_column -1
      minRange 0.0
      rangeAxis "[unit]"
      rangeStepSize 0.0
      show_legend "false"
      useCustomRange "false"
      useCustomRangeSteps "false"
    ]
    cluster [
      cluster "beta-oxidation"
    ]
    graphics [
      x 1877.9568686674138
      y 650.1328953655143
      w 70.0
      h 30.0
      fill "#FFFFFF"
      outline "#000000"
      component "heatmap"
      frameThickness 1.0
      gradient 0.0
      rounding 5.0
      type "rectangle"
    ]
    label "r197"
    labelgraphics [
      alignment "center"
      anchor "n"
      color "#000000"
      fontName "Arial"
      fontSize 20
      fontStyle "plain"
      type "text"
    ]
    labelgraphics1 [
      alignment "center"
      anchor "hidden"
      color "#000000"
      fontName "Arial"
      fontSize 12
      fontStyle "plain"
      position [
        localAlign 0.0
        relHor 0.0
        relVert 0.0
      ]
      text "oxoC20c1d11cisCoA_x:CoA_x:H_x::C18c1d9cisCoA_x:AcCoA_x"
      type "text"
    ]
    labelgraphics100 [
      alignment "center"
      anchor "hidden"
      color "#000000"
      fontName "Arial"
      fontSize 12
      fontStyle "plain"
      position [
        localAlign 0.0
        relHor 0.0
        relVert 0.0
      ]
      text "r197"
      type "text"
    ]
    labelgraphics2 [
      alignment "center"
      anchor "hidden"
      color "#000000"
      fontName "Arial"
      fontSize 12
      fontStyle "plain"
      position [
        localAlign 0.0
        relHor 0.0
        relVert 0.0
      ]
      text "2.3.1.16"
      type "text"
    ]
    labelgraphics3 [
      alignment "center"
      anchor "hidden"
      color "#000000"
      fontName "Arial"
      fontSize 12
      fontStyle "plain"
      position [
        localAlign 0.0
        relHor 0.0
        relVert 0.0
      ]
      text "acetyl-CoA C-acyltransferase"
      type "text"
    ]
    oldlabel "oxoC20c1d11cisCoA_x:CoA_x:H_x::C18c1d9cisCoA_x:AcCoA_x"
    properties [
      datamapping_cnt 1
      degree 0
      degree_in 0
      degree_out 0
      lines_cnt 1
      sample_cnt 1
      sample_replicate_cnt_max 1
      sample_replicate_cnt_min 1
      sample_replicate_values_max -1.0
      sample_replicate_values_min -1.0
      sample_values_avg -1.0
      sample_values_max -1.0
      sample_values_min -1.0
      sample_values_sum -1.0
      samples_different_timepoints_cnt 1
      significant_different_cnt 0
      significant_not_different_cnt 1
    ]
    sbml [
      sbmlRole "reaction"
    ]
    sbml_reaction [
      reversible "false"
      sbml_id "r197"
    ]
  ]
  node [
    id 121
    zlevel -1

    charting [
      background_color "#000000"
      background_color1 "#000000"
      background_color2 "#000000"
      background_color3 "#000000"
      background_color4 "#000000"
      background_color5 "#000000"
      domainAxis "[unit]"
      empty_border_width 2.0
      empty_border_width_vert 2.0
      maxRange 1.0
      max_charts_in_column -1
      minRange 0.0
      rangeAxis "[unit]"
      rangeStepSize 0.0
      show_legend "false"
      useCustomRange "false"
      useCustomRangeSteps "false"
    ]
    cluster [
      cluster "beta-oxidation"
    ]
    graphics [
      x 2367.956868667414
      y 770.1328953655138
      w 70.0
      h 30.0
      fill "#FFFFFF"
      outline "#000000"
      component "heatmap"
      frameThickness 1.0
      gradient 0.0
      rounding 5.0
      type "rectangle"
    ]
    label "r198"
    labelgraphics [
      alignment "center"
      anchor "n"
      color "#000000"
      fontName "Arial"
      fontSize 20
      fontStyle "plain"
      type "text"
    ]
    labelgraphics1 [
      alignment "center"
      anchor "hidden"
      color "#000000"
      fontName "Arial"
      fontSize 12
[truncated: 1,384,318 more chars]
